# Supplementary material for: Integrated hormone and transcriptome profiles provide insight into the pericarp differential development mechanism between Mandarin ‘Shatangju’ and ‘Chunhongtangju’
Source: Front Plant Sci. 2024 Oct 10;15:1461316. doi: 10.3389/fpls.2024.1461316 (PMC11499144; doi:10.3389/fpls.2024.1461316)
Supplement: Supplementary file 2 [file Table1.xlsx]

## Sheet: shee1
Supplementary Table S1. All hormones identified in CK and LM samples
Index	Compounds	Class	Q1 (Da)	Q3 (Da)	Molecular Weight	Ion mode	Ionization model	Formula	LM1_1	LM1_2	LM1_3	LM2_1	LM2_2	LM2_3	LM3_1	LM3_2	LM3_3	LM4_1	LM4_2	LM4_3	CK1_1	CK1_2	CK1_3	CK2_1	CK2_2	CK2_3	CK3_1	CK3_2	CK3_3	cpd_ID	CAS	kegg_map
ST	（±）Strigol	SL	347.4	96.9	346.14164	Positive	[M+H]+	C19H22O6	63.5	80.6181	69.8584	145.98	148.642	148.938	66.3432	53.9854	76.3239	55.9727	53.5922	49.712	63.3543	64.3471	66.4645	117.188	115.086	115.446	62.6343	68.4371	51.2596	C09190	51820-11-2	ko00906,ko01110
5DS	5-Deoxystrigol	SL	331.116	217.2	330.146725	Positive	[M+H]+	C19H22O5	3.3558	3.01632	3.41039	4.00353	3.35981	3.41968	5.07033	4.83298	5.77601	3.13994	3.21397	4.06002	1.76695	1.96913	1.39749	0	0	0	0.664834	0.577741	0.803349	C18037	151716-18-6	ko00906,ko01110
t-CA	trans-Cinnamic acid	SA	146.8	77.1	148.05243	Negative	[M-H]-	C9H8O2	338.446	328.75	359.309	256.51	284.557	293.812	0	0	0	192.67	271.85	220.115	194.689	199.411	196.971	143.269	134.296	126.127	152.084	150.132	161.819	C00423	140-10-3	ko00130,ko00360,ko00940,ko00996,ko00999,ko01100,ko01110
Phe	L-Phenylalanine	SA	166.1	149.1	165.078979	Positive	[M+H]+	C9H11NO2	3178.27	3091.42	3089.98	4684.62	4595.3	4229.49	4154.62	4215.63	3784.35	1799.81	1872.97	1886.86	3219.87	3263.39	3550.57	1689.22	1760.29	1853.09	1791.33	1648.48	1651.86	C00079	63-91-2	ko00360,ko00400,ko00460,ko00470,ko00940,ko00960,ko00966,ko00970,ko00996,ko00999,ko01100,ko01110,ko01210,ko01230,ko02010
SA	Salicylic acid	SA	137	93	138.031695	Negative	[M-H]-	C7H6O3	35.1623	40.5109	43.5935	35.0493	36.7478	34.1691	0	0	0	36.0448	34.2131	31.1745	42.0449	39.9467	44.3062	0	0	0	0	0	0	C00805	69-72-7	ko00996,ko01100,ko01110,ko04075
MeSAG	2-Methoxycarbonylphenyl beta-D-glucopyranoside	SA	337.1	337.1	314.10017	Positive	[M+Na]+	C14H18O8	399.404	481.907	470.85	487.21	358.775	405.624	213.916	223.808	242.749	352.027	288.683	265.478	417.367	428.332	537.591	264.84	322.219	366.095	447.547	438.478	485.897	-	10019-60-0	-
SAG	Salicylic acid 2-O-β-glucoside	SA	299.2	137	300.08452	Negative	[M-H]-	C13H16O8	77.3777	75.1641	81.2015	62.0021	66.768	63.7012	93.5814	98.1607	94.3063	58.0544	79.5964	70.9722	67.4942	59.8652	61.6253	34.92	32.8945	35.1163	71.4914	67.2855	69.5201	-	10366-91-3	-
JA-Phe	N-[(-)-Jasmonoyl]-(l)-phenalanine	JA	358.169	120.2	357.194009	Positive	[M+H]+	C21H27NO4	1.12554	1.36475	1.13065	1.23088	0.974283	1.13828	1.24836	1.18566	1.06081	0.864071	0.960223	1.00233	0.938392	1.12443	0.9597	0.753504	0.842256	0.798004	0.733086	0.660371	0.913489	-	120303-53-9	-
JA-ILE	Jasmonoyl-L-isoleucine	JA	322.4	129.7	323.209659	Negative	[M-H]-	C18H29NO4	14.7001	18.2333	16.4625	14.1451	12.8671	14.5171	91.3172	108.249	101.643	147.53	176.013	174.113	13.7567	14.9715	14.0808	8.71696	8.86695	10.4668	58.0743	54.9283	55.1521	C18699	120330-93-0	ko04075
OPDA	cis(+)-12-Oxophytodienoic acid	JA	293.1	275.2	292.203845	Positive	[M+H]+	C18H28O3	55.3901	62.9352	62.415	59.6058	51.333	54.2897	9.84251	11.0433	10.4943	10.7288	13.1143	12.6398	10.5968	11.7157	11.7502	16.6243	15.8023	15.2157	7.14378	7.71153	7.43797	-	5074224-79-7	-
JA-Val	N-[(-)-Jasmonoyl]-(L)-valine	JA	308.049	116	309.194009	Negative	[M-H]-	C17H27NO4	0.0898193	0.0803304	0.0830061	0.0994033	0.127801	0.0954917	0.376669	0.332985	0.316833	0.724306	0.754711	0.734197	0.117198	0.107618	0.109927	0.0520236	0.0648567	0.0601103	0.315851	0.270448	0.278073	-	120303-51-7	-
OPC-6	3-oxo-2-(2-(Z)-Pentenyl)cyclopentane-1-hexanoic acid	JA	267.2	249.2	266.188195	Positive	[M+H]+	C16H26O3	37.631	47.4091	49.9346	46.6466	32.0893	40.2996	31.9064	33.0799	31.1192	34.5187	38.4755	30.0187	30.9627	34.6888	40.0218	27.4932	26.9435	30.4024	23.3551	21.3078	24.0961	-	136768-22-4	-
OPC-4	3-oxo-2-(2-(Z)-Pentenyl) cyclopentane-1-butyric acid	JA	239.136	221.3	238.156895	Positive	[M+H]+	C14H22O3	25.4276	30.1466	29.7433	104.19	74.8491	92.6636	26.7795	22.713	23.9088	21.2824	20.7077	19.4161	24.7679	34.2812	28.408	40.4107	38.6326	40.2699	13.7315	16.4227	15.8936	-	136845-17-5	-
MEJA	Methyl jasmonate	JA	225.2	151.2	224.141245	Positive	[M+H]+	C13H20O3	7.65385	8.13535	7.01306	13.9484	9.6108	13.106	7.16436	5.70707	5.75224	5.44041	6.6587	5.67567	4.42961	4.00713	5.03615	4.96266	4.73599	5.26399	4.22172	4.47374	3.53444	C11512	39924-52-2	ko00592,ko01110
12-OH-JA	12-Hydroxyjasmonic acid	JA	209.2	191.2	226.12051	Positive	[M-H2O+H]+	C12H18O4	83.3887	86.4089	95.9175	107.769	83.3427	92.0442	143.877	160.276	144.973	363.591	429.854	345.407	83.4587	94.4128	85.9009	146.25	163.377	155.265	305.853	306.677	338.85	-	140631-27-2	-
JA	Jasmonic acid	JA	209.1	58.8	210.125595	Negative	[M-H]-	C12H18O3	12.6976	11.5207	11.208	11.2069	10.6163	11.7194	36.0893	41.8281	34.1262	75.2276	91.0634	88.1723	10.5785	10.8155	10.4275	7.59536	7.64576	8.60612	27.1313	22.3731	25.2485	C08491	3572-66-5	ko00592,ko01100,ko01110,ko04075
GA53	Gibberellin A53	GA	347.1	303.1	348.193675	Negative	[M-H]-	C20H28O5	14.5263	15.7975	14.8649	12.1986	9.12682	9.41212	12.615	11.8832	11.7755	7.37027	9.81624	8.83559	4.89623	4.91682	5.6929	3.6166	5.17204	5.06061	3.41212	3.89749	3.41369	C06094	51576-08-0	ko00904,ko01100,ko01110
GA24	Gibberellin A24	GA	345.1	257.1	346.178025	Negative	[M-H]-	C20H26O5	8.7297	6.32235	6.81381	6.47876	6.94311	6.72525	5.32232	5.30411	5.18101	2.83274	3.01957	2.96803	2.22633	2.1397	2.21377	0	0	0	0	0	0	C11861	19427-32-8	ko00904,ko01100,ko01110
GA8	Gibberellin A8	GA	363.1	275.2	364.152205	Negative	[M-H]-	C19H24O7	1.56258	1.39824	1.30552	1.49851	1.22241	1.7438	1.6243	1.64906	1.53485	1.29234	1.45938	1.53785	1.34654	1.38203	1.44512	1.1697	1.05208	0.867886	1.05945	1.11441	1.25062	C03579	7044-72-6	ko00904
GA29	Gibberellin A29	GA	347.2	259.1	348.15729	Negative	[M-H]-	C19H24O6	97.2595	98.9063	123.43	116.673	105.439	112.203	89.6038	82.4082	94.2495	68.5165	63.6989	72.67	65.0529	63.5073	60.7368	50.0601	42.12	43.9212	24.5007	31.4808	25.8493	C06096	29774-53-6	ko00904
GA9	Gibberellin A9	GA	315.1	270.9	316.16746	Negative	[M-H]-	C19H24O4	4.76204	5.18949	4.37133	5.19973	4.06406	3.91816	3.83038	4.02677	3.00762	3.08196	3.20551	3.09568	4.51778	4.73557	4.39408	2.77655	2.27918	2.58126	2.44054	2.83856	2.62726	C11863	427-77-0	ko00904,ko01100,ko01110
GA7	Gibberellin A7	GA	329.2	223	330.146725	Negative	[M-H]-	C19H22O5	0	0	0	0	0	0	0	0	0	0	0	0	0	0	0	0	0	0	0.267849	0.249287	0.231821	C11867	510-75-8	ko00904,ko01110
ACC	1-Aminocyclopropanecarboxylic acid	ETH	102.2	56	101.047679	Positive	[M+H]+	C4H7NO2	50.3135	46.8	48.4729	50.613	47.3126	51.9471	42.4004	39.7112	43.0631	32.6993	36.6057	33.0778	48.2733	51.0533	51.8617	57.5258	50.0596	51.2027	40.0623	34.8521	36.557	-	22059-21-8	-
IP	N6-isopentenyladenine	CK	204.3	136	203.117095	Positive	[M+H]+	C10H13N5	0.0648609	0.0585499	0.048067	0.0766291	0.096585	0.112572	0.115198	0.100942	0.115834	0.0868904	0.106967	0.0788659	0.0911138	0.110945	0.0886791	0.113199	0.104151	0.141879	0.0962643	0.0639064	0.0737499	-	2365-40-4	-
DHZROG	Dihydrozeatin-O-glucoside riboside	CK	516.128	222.1	515.222745	Positive	[M+H]+	C21H33N5O10	0.222059	0.187336	0.178206	0.182941	0.170748	0.159586	0.178748	0.207424	0.143591	0.200526	0.241443	0.255116	0.157084	0.18853	0.176663	0.17182	0.18132	0.176154	0.23686	0.230665	0.238501	-	62512-95-2	-
cZROG	cis-Zeatin-O-glucoside riboside	CK	514.142	382	513.207095	Positive	[M+H]+	C21H31N5O10	0.747396	0.820249	0.828466	1.02224	0.867487	1.09233	0.648239	0.710434	0.749496	0.730957	0.970894	0.935196	0.820273	0.885237	0.942468	1.029	1.01125	1.28376	1.08779	1.07487	1.15729	-	125225-72-1	-
oTR	ortho-Topolin riboside	CK	374.065	136	373.13862	Positive	[M+H]+	C17H19N5O5	2.03237	1.95138	2.24381	2.10184	1.6531	1.85584	0.585337	0.624054	0.590086	0.668185	0.544802	0.489686	2.2488	2.07392	2.93988	1.63107	1.40854	1.55172	0	0	0	-	50868-58-1	-
cZ9G	cis-Zeatin-9-glucoside	CK	382.099	220.1	381.164835	Positive	[M+H]+	C16H23N5O6	5.47078	5.85875	5.38627	4.28661	4.33064	4.06131	8.04704	8.54627	6.45628	10.1611	12.8445	12.3125	4.32184	3.47783	3.4849	4.35218	3.71631	4.05454	5.00254	5.21131	4.36708	-	169565-72-4	-
2MeScZR	2-Methylthio-cis-zeatin riboside	CK	397.974	266.1	397.14199	Positive	[M+H]+	C16H23N5O5S	4.76349	4.41034	4.45397	6.2859	5.68866	5.66248	3.57839	4.02998	3.81965	5.19675	5.84166	6.23535	4.81427	5.50703	5.91524	6.65943	6.604	7.17705	6.71559	6.4369	6.71452	-	52049-48-6	-
2MeSiPR	2-Methylthio-N6-isopentenyladenosine	CK	382.08	250.2	381.147075	Positive	[M+H]+	C16H23N5O4S	14.892	15.6194	16.2898	16.2823	17.4272	15.8778	18.3122	20.1843	17.6269	26.456	28.5926	29.779	18.8803	18.0322	19.1121	19.5798	19.3862	22.7622	26.9628	29.1998	28.4268	-	20859-00-1	-
K9G	Kinetin-9-glucoside	CK	378.163	216.1	377.133535	Positive	[M+H]+	C16H19N5O6	0.624425	0.665672	0.554509	0.555558	0.54014	0.541889	0.485644	0.584333	0.485491	0.462236	0.49324	0.550668	0.454201	0.505368	0.620771	0.6382	0.696995	0.663661	0.466277	0.570796	0.434398	-	98177-43-6	-
cZRMP	cis-Zeatin riboside monophosphate	CK	432	220.2	431.120602	Positive	[M+H]+	C15H22N5O8P	3.25662	3.2324	3.87979	3.68413	2.53823	3.02784	2.57223	2.8303	2.32545	2.39199	2.58731	2.59186	3.4562	4.77961	5.06063	3.52036	3.25217	3.75182	2.28387	2.86267	2.79148	-	125225-71-0	-
KR	Kinetin riboside	CK	348.067	216.2	347.12297	Positive	[M+H]+	C15H17N5O5	0.644017	0.711913	0.654806	0.866673	0.797839	0.796465	0.97038	1.03968	0.999621	0.741168	0.656466	0.814951	0.644316	0.548159	0.604231	0.337797	0.503327	0.401949	0.530517	0.5114	0.464164	-	4338-47-0	-
pT	para-Topolin	CK	242.104	136.2	241.09636	Positive	[M+H]+	C12H11N5O	0.428971	0.412363	0.51849	0.554043	0.617664	0.519483	0.398979	0.410766	0.371141	0.280042	0.318111	0.328705	0.570902	0.433395	0.438562	0.358106	0.40368	0.411917	0.264116	0.232347	0.271959	-	80054-30-4	-
oT	ortho-Topolin	CK	242.067	136.1	241.09636	Positive	[M+H]+	C12H11N5O	6.27678	8.30683	9.09509	11.2251	9.21903	9.15426	2.73137	2.50792	2.57517	2.65293	2.90289	2.54981	5.76576	6.76968	9.49696	7.4843	7.37691	8.37643	2.59349	3.09396	3.08629	-	20366-83-0	-
mT	meta-Topolin	CK	242.07	107.1	241.09636	Positive	[M+H]+	C12H11N5O	0	0	0	0	0	0	0	0	0	0	0	0	0.184117	0.188005	0.192867	0	0	0	0	0	0	-	75737-38-1	-
BAP	6-Benzyladenine	CK	226.051	91.1	225.101445	Positive	[M+H]+	C12H11N5	0.415915	0.339169	0.347266	0.656828	0.595583	0.582677	0.485826	0.540936	0.445948	0.629647	0.687572	0.692327	0.363486	0.290326	0.330092	0.348463	0.381982	0.484005	0.642585	0.620346	0.645245	C11263	1214-39-7	-
2MeScZ	2-Methylthio-cis-zeatin	CK	266.154	182.2	265.09973	Positive	[M+H]+	C11H15N5OS	0	0	0	0	0	0	0	0	0	0.164064	0.173202	0.141681	0	0	0	0	0	0	0	0	0	-	52020-11-8	-
K	Kinetin	CK	216.042	81	215.08071	Positive	[M+H]+	C10H9N5O	0.246507	0.278569	0.262029	0.248758	0.273427	0.265073	0.246814	0.256171	0.196829	0.255785	0.275944	0.289887	0.257386	0.267466	0.202789	0.286525	0.222586	0.32358	0.275195	0.287437	0.242604	C08272	525-79-1	-
ICAld	Indole-3-carboxaldehyde	Auxin	146.1	91	145.052764	Positive	[M+H]+	C9H7NO	7.84263	7.78037	8.73786	10.3055	9.64355	10.1075	6.70534	7.45357	6.75116	7.23414	8.74828	7.3071	5.94613	5.27813	5.98937	6.01316	5.42725	6.2579	5.79384	5.55169	6.75765	C08493	487-89-8	-
Indole	Indole	Auxin	118.1	91	117.057849	Positive	[M+H]+	C8H7N	36373.6	37035.1	43976.4	38506.3	38884.3	36850.3	49208.4	52513.2	47309.6	29950	33225.9	34984.9	20837.4	19691.8	17139.1	16523.9	16209.8	18646.9	18199.3	19766	17533.9	C00463	120-72-9	ko00380,ko00400,ko01100,ko01110
IAA-Phe-Me	Indole-3-acetyl-L-phenylalanne methyle ester	Auxin	337.01	130.2	336.147393	Positive	[M+H]+	C20H20N2O3	0	0	0	0	0	0	0.669547	0.63806	0.794981	0.32116	0.309537	0.315914	0	0	0	0	0	0	0	0	0	-	1060809-98-4	-
IAA-Leu-Me	Indole-3-acetyl-L-leucine methyl ester	Auxin	302.9	130.1	302.163043	Positive	[M+H]+	C17H22N2O3	0.43404	0.338662	0.3874	0.935455	0.941775	0.795301	0.389681	0.277779	0.297324	0.297314	0.30232	0.345482	0.230705	0.244392	0.269366	0.462619	0.421827	0.453192	0.247677	0.312738	0.240734	-	30372-97-3	-
IAA-Val-Me	Indole-3-acetyl-L-valine methyl ester	Auxin	289.208	130.1	288.147393	Positive	[M+H]+	C16H20N2O3	0	0	0	0	0	0	0	0	0	2.11331	2.44116	2.29596	0	0	0	0	0	0	1.6244	2.1075	1.52746	-	1308991-15-2	-
IAA-Val	N-(3-Indolylacetyl)-L-valine	Auxin	275.134	130	274.131743	Positive	[M+H]+	C15H18N2O3	8.16	10.4723	10.4391	9.82997	10.0844	9.28396	10.159	10.242	10.305	9.32902	9.84158	10.9336	4.12926	4.33431	4.09106	4.81499	4.79106	4.45688	5.38649	5.63769	4.08544	-	57105-42-7	-
IBA	Indole-3-butyric acid	Auxin	204.3	130.2	203.094629	Positive	[M+H]+	C12H13NO2	9.02841	8.31269	9.10982	7.75315	7.11565	8.70004	4.02262	5.7473	5.62817	5.96136	5.52384	5.19127	7.34109	7.54759	8.70165	5.79743	5.47322	6.542	4.12422	3.93627	3.84953	C11284	133-32-4	-
IAA-Gly	Indole-3-acetyl glycine	Auxin	233.056	130.1	232.084793	Positive	[M+H]+	C12H12N2O3	45.2908	38.5749	49.5275	48.4347	58.6742	42.9826	35.9183	42.0296	35.3419	30.2495	29.5668	41.1204	48.7982	51.5734	47.572	73.4494	73.842	84.1269	51.0976	65.833	47.385	-	13113-08-1	-
TRP	L-tryptophan	Auxin	205.063	188.1	204.089878	Positive	[M+H]+	C11H12N2O2	56359.5	66976.1	74709.5	73365.9	65071.3	60963.6	75801.7	89139.6	79166.6	73573.3	55675	75804.9	28814.2	33596.4	34465.1	33083.1	42744	66616.9	42989	48903.8	36963.3	C00078	73-22-3	ko00260,ko00380,ko00400,ko00966,ko00970,ko00996,ko01100,ko01110,ko01210,ko01230,ko01240
ILA	Indole-3-lactic acid	Auxin	203.95	158	205.073894	Negative	[M-H]-	C11H11NO3	54.5501	49.5807	51.5216	50.5071	44.0891	46.8576	31.7609	38.3764	34.0455	30.9261	41.4647	33.0726	38.7839	41.3741	47.9239	22.9242	23.7655	25.7284	37.6767	35.8387	36.6682	-	1821-52-9	-
MEIAA	Methyl indole-3-acetate	Auxin	190.171	130	189.078979	Positive	[M+H]+	C11H11NO2	0.693928	0.789389	0.925788	0.698557	0.744231	0.901612	0.51624	0.562937	0.56142	0.375016	0.448697	0.402578	0.402616	0.329333	0.377505	0.356983	0.405552	0.343244	0.264511	0.30521	0.345252	-	1912-33-0	-
OxIAA	2-oxindole-3-acetic acid	Auxin	192.14	146.1	191.058244	Positive	[M+H]+	C10H9NO3	341.654	321.821	396.84	368.958	388.652	332.45	317.049	344.339	301.557	230.582	246.899	259.867	274.548	306.711	298.213	214.333	197.468	261.658	197.759	219.576	183.55	-	2971-31-5	-
IAN	3-Indoleacetonitrile	Auxin	157.037	130.1	156.068748	Positive	[M+H]+	C10H8N2	1.35864	1.49082	1.81095	0	0	0	1.06705	1.23706	1.21288	1.07484	1.22672	1.29174	0.630119	0.803749	0.837687	0.52933	0.472537	0.500087	0.814507	0.880008	0.719982	-	771-51-7	-
TRA	Tryptamine	Auxin	161.102	144.1	160.100048	Positive	[M+H]+	C10H12N2	9.10631	9.03097	9.33093	14.0452	11.675	11.9172	4.08834	4.31974	3.66601	12.511	11.5606	16.5628	2.48614	6.73743	3.55685	7.08818	6.5959	8.56743	3.79845	4.23088	5.13006	C00398	61-54-1	ko00380,ko01100,ko01110
ABA-GE	ABA-glucosyl ester	ABA	449.3	287.2	426.188985	Positive	[M+Na]+	C21H30O9	292.411	386.675	308.417	218.008	202.748	227.079	879.416	613.81	775.429	1169.85	1203.78	1551.5	0	0	0	771.982	787.914	906.859	1471	1627.52	1337.34	-	79199-48-7	-
ABA	Abscisic acid	ABA	263.1	153.1	264.13616	Negative	[M-H]-	C15H20O4	313.438	397.026	449.317	561.371	623.381	609.56	913.285	772.319	803.143	1460.73	1483.36	2451.8	692.623	537.18	653.974	1440.54	1392.34	1692.93	3001.74	3383.79	2303.33	C06082	21293-29-8	ko00906,ko01100,ko01110,ko04075
