# Supplementary material for: Integrated hormone and transcriptome profiles provide insight into the pericarp differential development mechanism between Mandarin ‘Shatangju’ and ‘Chunhongtangju’
Source: Front Plant Sci. 2024 Oct 10;15:1461316. doi: 10.3389/fpls.2024.1461316 (PMC11499144; doi:10.3389/fpls.2024.1461316)
Supplement: Supplementary file 3 [file Table2.xlsx]

## Sheet: shee1
Supplementary Table S2. Significantly changed hormones in different comparison groups
CK2_vs_CK1
Index	Compounds	Class	CK2_1	CK2_2	CK2_3	CK1_1	CK1_2	CK1_3	p_value	FDR	Fold_Change	Log2FC	Type
ABA	Abscisic acid	ABA	1440.54	1392.34	1692.93	692.623	537.18	653.974	0.00373179	0.0131727	2.40252	1.26455	up
ABA-GE	ABA-glucosyl ester	ABA	771.982	787.914	906.859	0	0	0	0.00266756	0.0123678	Inf	Inf	up
mT	meta-Topolin	CK	0	0	0	0.184117	0.188005	0.192867	0.000180602	0.00307024	0	-Inf	down
GA24	Gibberellin A24	GA	0	0	0	2.22633	2.1397	2.21377	0.000151833	0.00307024	0	-Inf	down
SA	Salicylic acid	SA	0	0	0	42.0449	39.9467	44.3062	0.00089281	0.00569166	0	-Inf	down
5DS	5-Deoxystrigol	SL	0	0	0	1.76695	1.96913	1.39749	0.00943019	0.0253126	0	-Inf	down
CK3_vs_CK2
Index	Compounds	Class	CK3_1	CK3_2	CK3_3	CK2_1	CK2_2	CK2_3	p_value	FDR	Fold_Change	Log2FC	Type
oT	ortho-Topolin	CK	2.59349	3.09396	3.08629	7.4843	7.37691	8.37643	0.000856556	0.00611826	0.377566	-1.4052	down
OPC-4	3-oxo-2-(2-(Z)-Pentenyl) cyclopentane-1-butyric acid	JA	13.7315	16.4227	15.8936	40.4107	38.6326	40.2699	4.30791e-05	0.00107698	0.38594	-1.37355	down
OPDA	cis(+)-12-Oxophytodienoic acid	JA	7.14378	7.71153	7.43797	16.6243	15.8023	15.2157	0.000672559	0.00560466	0.467931	-1.09563	down
SAG	Salicylic acid 2-O-β-glucoside	SA	71.4914	67.2855	69.5201	34.92	32.8945	35.1163	8.44839e-05	0.00121265	2.02366	1.01697	up
12-OH-JA	12-Hydroxyjasmonic acid	JA	305.853	306.677	338.85	146.25	163.377	155.265	0.00123134	0.0076959	2.04645	1.03313	up
JA	Jasmonic acid	JA	27.1313	22.3731	25.2485	7.59536	7.64576	8.60612	0.0046302	0.0178085	3.13466	1.64831	up
JA-Val	N-[(-)-Jasmonoyl]-(L)-valine	JA	0.315851	0.270448	0.278073	0.0520236	0.0648567	0.0601103	0.00222362	0.0101074	4.88372	2.28798	up
JA-ILE	Jasmonoyl-L-isoleucine	JA	58.0743	54.9283	55.1521	8.71696	8.86695	10.4668	2.42201e-05	0.00107698	5.99467	2.58368	up
IAA-Val-Me	Indole-3-acetyl-L-valine methyl ester	Auxin	1.6244	2.1075	1.52746	0	0	0	0.0103086	0.0245444	Inf	Inf	up
GA7	Gibberellin A7	GA	0.267849	0.249287	0.231821	0	0	0	0.00173159	0.00902574	Inf	Inf	up
5DS	5-Deoxystrigol	SL	0.664834	0.577741	0.803349	0	0	0	0.00915069	0.0228767	Inf	Inf	up
oTR	ortho-Topolin riboside	CK	0	0	0	1.63107	1.40854	1.55172	0.00180515	0.00902574	0	-Inf	down
LM2_vs_LM1
Index	Compounds	Class	LM2_1	LM2_2	LM2_3	LM1_1	LM1_2	LM1_3	p_value	FDR	Fold_Change	Log2FC	Type
ST	（±）Strigol	SL	145.98	148.642	148.938	63.5	80.6181	69.8584	0.0032818	0.0410225	2.07294	1.05168	up
IAA-Leu-Me	Indole-3-acetyl-L-leucine methyl ester	Auxin	0.935455	0.941775	0.795301	0.43404	0.338662	0.3874	0.0021422	0.0410225	2.3037	1.20396	up
OPC-4	3-oxo-2-(2-(Z)-Pentenyl) cyclopentane-1-butyric acid	JA	104.19	74.8491	92.6636	25.4276	30.1466	29.7433	0.0160146	0.0667276	3.1846	1.67111	up
IAN	3-Indoleacetonitrile	Auxin	0	0	0	1.35864	1.49082	1.81095	0.00738851	0.0513581	0	-Inf	down
LM3_vs_LM2
Index	Compounds	Class	LM3_1	LM3_2	LM3_3	LM2_1	LM2_2	LM2_3	p_value	FDR	Fold_Change	Log2FC	Type
OPDA	cis(+)-12-Oxophytodienoic acid	JA	9.84251	11.0433	10.4943	59.6058	51.333	54.2897	0.00248642	0.0140897	0.18992	-2.39654	down
oT	ortho-Topolin	CK	2.73137	2.50792	2.57517	11.2251	9.21903	9.15426	0.00817955	0.0225491	0.264017	-1.9213	down
OPC-4	3-oxo-2-(2-(Z)-Pentenyl) cyclopentane-1-butyric acid	JA	26.7795	22.713	23.9088	104.19	74.8491	92.6636	0.0148282	0.0302495	0.270153	-1.88815	down
oTR	ortho-Topolin riboside	CK	0.585337	0.624054	0.590086	2.10184	1.6531	1.85584	0.00977677	0.0229299	0.320717	-1.64063	down
TRA	Tryptamine	Auxin	4.08834	4.31974	3.66601	14.0452	11.675	11.9172	0.00527906	0.0169471	0.320801	-1.64025	down
IAA-Leu-Me	Indole-3-acetyl-L-leucine methyl ester	Auxin	0.389681	0.277779	0.297324	0.935455	0.941775	0.795301	0.00100965	0.0113031	0.361	-1.46993	down
ST	（±）Strigol	SL	66.3432	53.9854	76.3239	145.98	148.642	148.938	0.00531674	0.0169471	0.443351	-1.17348	down
JA-Val	N-[(-)-Jasmonoyl]-(L)-valine	JA	0.376669	0.332985	0.316833	0.0994033	0.127801	0.0954917	0.00110815	0.0113031	3.18098	1.66947	up
JA	Jasmonic acid	JA	36.0893	41.8281	34.1262	11.2069	10.6163	11.7194	0.00686614	0.0205984	3.34034	1.74	up
ABA-GE	ABA-glucosyl ester	ABA	879.416	613.81	775.429	218.008	202.748	227.079	0.0191431	0.0353994	3.50191	1.80814	up
JA-ILE	Jasmonoyl-L-isoleucine	JA	91.3172	108.249	101.643	14.1451	12.8671	14.5171	0.00297456	0.0151703	7.25293	2.85856	up
IAA-Phe-Me	Indole-3-acetyl-L-phenylalanne methyle ester	Auxin	0.669547	0.63806	0.794981	0	0	0	0.00464399	0.0169471	Inf	Inf	up
IAN	3-Indoleacetonitrile	Auxin	1.06705	1.23706	1.21288	0	0	0	0.00204534	0.013039	Inf	Inf	up
t-CA	trans-Cinnamic acid	SA	0	0	0	256.51	284.557	293.812	0.00161989	0.013039	0	-Inf	down
SA	Salicylic acid	SA	0	0	0	35.0493	36.7478	34.1691	0.000458728	0.0113031	0	-Inf	down
LM4_vs_LM3
Index	Compounds	Class	LM4_1	LM4_2	LM4_3	LM3_1	LM3_2	LM3_3	p_value	FDR	Fold_Change	Log2FC	Type
IAA-Phe-Me	Indole-3-acetyl-L-phenylalanne methyle ester	Auxin	0.32116	0.309537	0.315914	0.669547	0.63806	0.794981	0.014767	0.0372692	0.450212	-1.15132	down
Phe	L-Phenylalanine	SA	1799.81	1872.97	1886.86	4154.62	4215.63	3784.35	0.0027742	0.0210047	0.457411	-1.12844	down
JA-Val	N-[(-)-Jasmonoyl]-(L)-valine	JA	0.724306	0.754711	0.734197	0.376669	0.332985	0.316833	0.000316639	0.00839092	2.15611	1.10843	up
ABA	Abscisic acid	ABA	1460.73	1483.36	2451.8	913.285	772.319	803.143	0.0948978	0.157174	2.16812	1.11644	up
JA	Jasmonic acid	JA	75.2276	91.0634	88.1723	36.0893	41.8281	34.1262	0.00371729	0.0218907	2.27111	1.1834	up
12-OH-JA	12-Hydroxyjasmonic acid	JA	363.591	429.854	345.407	143.877	160.276	144.973	0.00985132	0.033583	2.53571	1.34239	up
TRA	Tryptamine	Auxin	12.511	11.5606	16.5628	4.08834	4.31974	3.66601	0.0235399	0.051984	3.36542	1.75079	up
IAA-Val-Me	Indole-3-acetyl-L-valine methyl ester	Auxin	2.11331	2.44116	2.29596	0	0	0	0.00172087	0.0165181	Inf	Inf	up
2MeScZ	2-Methylthio-cis-zeatin	CK	0.164064	0.173202	0.141681	0	0	0	0.00342212	0.0218907	Inf	Inf	up
t-CA	trans-Cinnamic acid	SA	192.67	271.85	220.115	0	0	0	0.0101885	0.033583	Inf	Inf	up
SA	Salicylic acid	SA	36.0448	34.2131	31.1745	0	0	0	0.00175984	0.0165181	Inf	Inf	up
LM1_vs_CK1
Index	Compounds	Class	LM1_1	LM1_2	LM1_3	CK1_1	CK1_2	CK1_3	p_value	FDR	Fold_Change	Log2FC	Type
Indole	Indole	Auxin	36373.6	37035.1	43976.4	20837.4	19691.8	17139.1	0.00645674	0.0329294	2.03552	1.0254	up
TRP	L-tryptophan	Auxin	56359.5	66976.1	74709.5	28814.2	33596.4	34465.1	0.0163087	0.048297	2.04432	1.03162	up
IAN	3-Indoleacetonitrile	Auxin	1.35864	1.49082	1.81095	0.630119	0.803749	0.837687	0.0142867	0.048297	2.05164	1.03678	up
TRA	Tryptamine	Auxin	9.10631	9.03097	9.33093	2.48614	6.73743	3.55685	0.0610743	0.129783	2.14924	1.10383	up
MEIAA	Methyl indole-3-acetate	Auxin	0.693928	0.789389	0.925788	0.402616	0.329333	0.377505	0.0160861	0.048297	2.17143	1.11865	up
IAA-Val	N-(3-Indolylacetyl)-L-valine	Auxin	8.16	10.4723	10.4391	4.12926	4.33431	4.09106	0.017993	0.048297	2.31559	1.21138	up
GA53	Gibberellin A53	GA	14.5263	15.7975	14.8649	4.89623	4.91682	5.6929	6.94354e-05	0.00354121	2.91427	1.54314	up
GA24	Gibberellin A24	GA	8.7297	6.32235	6.81381	2.22633	2.1397	2.21377	0.02003	0.0510765	3.32318	1.73257	up
OPDA	cis(+)-12-Oxophytodienoic acid	JA	55.3901	62.9352	62.415	10.5968	11.7157	11.7502	0.00201701	0.0215793	5.30611	2.40766	up
ABA-GE	ABA-glucosyl ester	ABA	292.411	386.675	308.417	0	0	0	0.0077368	0.0344997	Inf	Inf	up
mT	meta-Topolin	CK	0	0	0	0.184117	0.188005	0.192867	0.000180602	0.00460536	0	-Inf	down
LM2_vs_CK2
Index	Compounds	Class	LM2_1	LM2_2	LM2_3	CK2_1	CK2_2	CK2_3	p_value	FDR	Fold_Change	Log2FC	Type
ABA-GE	ABA-glucosyl ester	ABA	218.008	202.748	227.079	771.982	787.914	906.859	0.00403127	0.0113248	0.262626	-1.92892	down
ABA	Abscisic acid	ABA	561.371	623.381	609.56	1440.54	1392.34	1692.93	0.00827766	0.0179949	0.396462	-1.33474	down
t-CA	trans-Cinnamic acid	SA	256.51	284.557	293.812	143.269	134.296	126.127	0.0019843	0.00820751	2.06811	1.04831	up
IAA-Val	N-(3-Indolylacetyl)-L-valine	Auxin	9.82997	10.0844	9.28396	4.81499	4.79106	4.45688	0.000374698	0.00284764	2.07626	1.05399	up
MEIAA	Methyl indole-3-acetate	Auxin	0.698557	0.744231	0.901612	0.356983	0.405552	0.343244	0.0150029	0.0267908	2.12013	1.08416	up
GA53	Gibberellin A53	GA	12.1986	9.12682	9.41212	3.6166	5.17204	5.06061	0.0147111	0.0267908	2.21944	1.15019	up
Indole	Indole	Auxin	38506.3	38884.3	36850.3	16523.9	16209.8	18646.9	3.97468e-05	0.000993671	2.22342	1.15278	up
OPC-4	3-oxo-2-(2-(Z)-Pentenyl) cyclopentane-1-butyric acid	JA	104.19	74.8491	92.6636	40.4107	38.6326	40.2699	0.0266399	0.0440807	2.27722	1.18727	up
MEJA	Methyl jasmonate	JA	13.9484	9.6108	13.106	4.96266	4.73599	5.26399	0.030678	0.0464819	2.45045	1.29305	up
GA29	Gibberellin A29	GA	116.673	105.439	112.203	50.0601	42.12	43.9212	0.000146286	0.0024381	2.45636	1.29652	up
Phe	L-Phenylalanine	SA	4684.62	4595.3	4229.49	1689.22	1760.29	1853.09	0.00104728	0.00535464	2.54769	1.34919	up
OPDA	cis(+)-12-Oxophytodienoic acid	JA	59.6058	51.333	54.2897	16.6243	15.8023	15.2157	0.00306762	0.010633	3.46811	1.79415	up
GA24	Gibberellin A24	GA	6.47876	6.94311	6.72525	0	0	0	0.00039867	0.00284764	Inf	Inf	up
SA	Salicylic acid	SA	35.0493	36.7478	34.1691	0	0	0	0.000458728	0.00286705	Inf	Inf	up
5DS	5-Deoxystrigol	SL	4.00353	3.35981	3.41968	0	0	0	0.0032473	0.010633	Inf	Inf	up
IAN	3-Indoleacetonitrile	Auxin	0	0	0	0.52933	0.472537	0.500087	0.00107093	0.00535464	0	-Inf	down
LM3_vs_CK3
Index	Compounds	Class	LM3_1	LM3_2	LM3_3	CK3_1	CK3_2	CK3_3	p_value	FDR	Fold_Change	Log2FC	Type
ABA	Abscisic acid	ABA	913.285	772.319	803.143	3001.74	3383.79	2303.33	0.021035	0.0331461	0.28643	-1.80375	down
12-OH-JA	12-Hydroxyjasmonic acid	JA	143.877	160.276	144.973	305.853	306.677	338.85	0.000971095	0.00388438	0.472078	-1.0829	down
MeSAG	2-Methoxycarbonylphenyl beta-D-glucopyranoside	SA	213.916	223.808	242.749	447.547	438.478	485.897	0.000582172	0.00275208	0.496	-1.01159	down
IAA-Val	N-(3-Indolylacetyl)-L-valine	Auxin	10.159	10.242	10.305	5.38649	5.63769	4.08544	0.00807406	0.0149947	2.03222	1.02305	up
Phe	L-Phenylalanine	SA	4154.62	4215.63	3784.35	1791.33	1648.48	1651.86	0.00134135	0.00465003	2.38715	1.25529	up
Indole	Indole	Auxin	49208.4	52513.2	47309.6	18199.3	19766	17533.9	0.000571117	0.00275208	2.68528	1.42507	up
GA29	Gibberellin A29	GA	89.6038	82.4082	94.2495	24.5007	31.4808	25.8493	0.000338099	0.00275208	3.25381	1.70213	up
GA53	Gibberellin A53	GA	12.615	11.8832	11.7755	3.41212	3.89749	3.41369	4.96393e-05	0.00122958	3.38269	1.75817	up
5DS	5-Deoxystrigol	SL	5.07033	4.83298	5.77601	0.664834	0.577741	0.803349	0.00260885	0.00646001	7.66368	2.93804	up
IAA-Phe-Me	Indole-3-acetyl-L-phenylalanne methyle ester	Auxin	0.669547	0.63806	0.794981	0	0	0	0.00464399	0.010062	Inf	Inf	up
oTR	ortho-Topolin riboside	CK	0.585337	0.624054	0.590086	0	0	0	0.000412847	0.00275208	Inf	Inf	up
GA24	Gibberellin A24	GA	5.32232	5.30411	5.18101	0	0	0	7.09371e-05	0.00122958	Inf	Inf	up
IAA-Val-Me	Indole-3-acetyl-L-valine methyl ester	Auxin	0	0	0	1.6244	2.1075	1.52746	0.0103086	0.0178683	0	-Inf	down
GA7	Gibberellin A7	GA	0	0	0	0.267849	0.249287	0.231821	0.00173159	0.00528774	0	-Inf	down
t-CA	trans-Cinnamic acid	SA	0	0	0	152.084	150.132	161.819	0.000545653	0.00275208	0	-Inf	down
LM4_vs_CK3
Index	Compounds	Class	LM4_1	LM4_2	LM4_3	CK3_1	CK3_2	CK3_3	p_value	FDR	Fold_Change	Log2FC	Type
cZ9G	cis-Zeatin-9-glucoside	CK	10.1611	12.8445	12.3125	5.00254	5.21131	4.36708	0.00885789	0.033166	2.42221	1.27633	up
GA53	Gibberellin A53	GA	7.37027	9.81624	8.83559	3.41212	3.89749	3.41369	0.0151801	0.0431434	2.42669	1.27899	up
GA29	Gibberellin A29	GA	68.5165	63.6989	72.67	24.5007	31.4808	25.8493	0.000316663	0.00484469	2.50377	1.3241	up
JA-Val	N-[(-)-Jasmonoyl]-(L)-valine	JA	0.724306	0.754711	0.734197	0.315851	0.270448	0.278073	4.38723e-05	0.0023691	2.56049	1.35642	up
JA-ILE	Jasmonoyl-L-isoleucine	JA	147.53	176.013	174.113	58.0743	54.9283	55.1521	0.00642247	0.0315285	2.95951	1.56536	up
TRA	Tryptamine	Auxin	12.511	11.5606	16.5628	3.79845	4.23088	5.13006	0.0214131	0.0525186	3.08786	1.62661	up
JA	Jasmonic acid	JA	75.2276	91.0634	88.1723	27.1313	22.3731	25.2485	0.00398851	0.0225554	3.40406	1.76725	up
5DS	5-Deoxystrigol	SL	3.13994	3.21397	4.06002	0.664834	0.577741	0.803349	0.00848641	0.033166	5.09008	2.34769	up
IAA-Phe-Me	Indole-3-acetyl-L-phenylalanne methyle ester	Auxin	0.32116	0.309537	0.315914	0	0	0	0.000113411	0.00306209	Inf	Inf	up
2MeScZ	2-Methylthio-cis-zeatin	CK	0.164064	0.173202	0.141681	0	0	0	0.00342212	0.0225554	Inf	Inf	up
oTR	ortho-Topolin riboside	CK	0.668185	0.544802	0.489686	0	0	0	0.00853415	0.033166	Inf	Inf	up
GA24	Gibberellin A24	GA	2.83274	3.01957	2.96803	0	0	0	0.000358866	0.00484469	Inf	Inf	up
SA	Salicylic acid	SA	36.0448	34.2131	31.1745	0	0	0	0.00175984	0.0136847	Inf	Inf	up
GA7	Gibberellin A7	GA	0	0	0	0.267849	0.249287	0.231821	0.00173159	0.0136847	0	-Inf	down
