# Supplementary material for: Integrated hormone and transcriptome profiles provide insight into the pericarp differential development mechanism between Mandarin ‘Shatangju’ and ‘Chunhongtangju’
Source: Front Plant Sci. 2024 Oct 10;15:1461316. doi: 10.3389/fpls.2024.1461316 (PMC11499144; doi:10.3389/fpls.2024.1461316)
Supplement: Supplementary file 4 [file Table3.xlsx]

## Sheet: QC
Supplementary Table S3. QC and summary of the sequencing and mapping statistics
Sample	Raw Reads	Clean Reads	Clean Base(G)	Error Rate(%)	Q20(%)	Q30(%)	GC Content(%)	Total Reads	Reads mapped	Unique mapped	Multi mapped	Read1 mapped	Read2 mapped	'+' mapped	'-' mapped
CK1_1	75386148	73757238	11.06	0.03	98.26	94.24	43.87	73757238	67999363(92.19%)	65844858(89.27%)	2154505(2.92%)	33316455(45.17%)	32528403(44.10%)	32917078(44.63%)	32927780(44.64%)
CK1_2	102042622	99142918	14.87	0.02	98.5	95.01	43.95	99142918	91764138(92.56%)	88764241(89.53%)	2999897(3.03%)	44840252(45.23%)	43923989(44.30%)	44378171(44.76%)	44386070(44.77%)
CK1_3	81619826	79665942	11.95	0.03	98.26	94.26	43.84	79665942	73411159(92.15%)	71054563(89.19%)	2356596(2.96%)	35954878(45.13%)	35099685(44.06%)	35525751(44.59%)	35528812(44.60%)
CK2_1	86586400	84272664	12.64	0.03	98.27	94.28	43.84	84272664	77282640(91.71%)	74786453(88.74%)	2496187(2.96%)	37832475(44.89%)	36953978(43.85%)	37390861(44.37%)	37395592(44.37%)
CK2_2	98269920	95773738	14.37	0.03	98.31	94.39	43.84	95773738	87839871(91.72%)	84957164(88.71%)	2882707(3.01%)	42972494(44.87%)	41984670(43.84%)	42479560(44.35%)	42477604(44.35%)
CK2_3	88937562	86823946	13.02	0.03	98.18	93.92	43.8	86823946	79581019(91.66%)	76943218(88.62%)	2637801(3.04%)	38918355(44.82%)	38024863(43.80%)	38468520(44.31%)	38474698(44.31%)
CK3_1	79209118	77239172	11.59	0.03	98.32	94.44	43.93	77239172	71453034(92.51%)	69198210(89.59%)	2254824(2.92%)	34991591(45.30%)	34206619(44.29%)	34589957(44.78%)	34608253(44.81%)
CK3_2	59268310	57770234	8.67	0.03	98.25	94.2	43.87	57770234	53268373(92.21%)	51638798(89.39%)	1629575(2.82%)	26133268(45.24%)	25505530(44.15%)	25813369(44.68%)	25825429(44.70%)
CK3_3	95238712	91881414	13.78	0.03	98.34	94.49	43.79	91881414	84735383(92.22%)	82028678(89.28%)	2706705(2.95%)	41480445(45.15%)	40548233(44.13%)	40999506(44.62%)	41029172(44.65%)
LM1_1	79743390	78190774	11.73	0.03	98.22	94.1	44.04	78190774	72017725(92.11%)	69508327(88.90%)	2509398(3.21%)	35180000(44.99%)	34328327(43.90%)	34754652(44.45%)	34753675(44.45%)
LM1_2	75164694	73676102	11.05	0.03	98.24	94.16	43.99	73676102	67877360(92.13%)	65524243(88.94%)	2353117(3.19%)	33154069(45.00%)	32370174(43.94%)	32762454(44.47%)	32761789(44.47%)
LM1_3	77213256	75894282	11.38	0.03	98.21	94.07	44.07	75894282	70112484(92.38%)	67664678(89.16%)	2447806(3.23%)	34226255(45.10%)	33438423(44.06%)	33828860(44.57%)	33835818(44.58%)
LM2_1	84127394	82435602	12.37	0.03	98.29	94.34	43.88	82435602	75911435(92.09%)	73420594(89.06%)	2490841(3.02%)	37148589(45.06%)	36272005(44.00%)	36710326(44.53%)	36710268(44.53%)
LM2_2	69548516	68250548	10.24	0.03	98.3	94.37	43.86	68250548	62865138(92.11%)	60748742(89.01%)	2116396(3.10%)	30737124(45.04%)	30011618(43.97%)	30377050(44.51%)	30371692(44.50%)
LM2_3	74060696	72700886	10.91	0.03	98.3	94.34	43.66	72700886	66926972(92.06%)	64712282(89.01%)	2214690(3.05%)	32738353(45.03%)	31973929(43.98%)	32359204(44.51%)	32353078(44.50%)
LM3_1	80348462	78312930	11.75	0.03	98.41	94.71	43.99	78312930	72385666(92.43%)	69916532(89.28%)	2469134(3.15%)	35333237(45.12%)	34583295(44.16%)	34965635(44.65%)	34950897(44.63%)
LM3_2	61511820	59860520	8.98	0.03	98.36	94.56	44.02	59860520	55308476(92.40%)	53503557(89.38%)	1804919(3.02%)	27050544(45.19%)	26453013(44.19%)	26752962(44.69%)	26750595(44.69%)
LM3_3	90868880	88700116	13.31	0.03	98.23	94.14	43.92	88700116	81865929(92.30%)	79065524(89.14%)	2800405(3.16%)	40032867(45.13%)	39032657(44.01%)	39540014(44.58%)	39525510(44.56%)
LM4_1	73028090	71373482	10.71	0.03	98.14	93.89	43.78	71373482	65635625(91.96%)	63570686(89.07%)	2064939(2.89%)	32213674(45.13%)	31357012(43.93%)	31790668(44.54%)	31780018(44.53%)
LM4_2	86993194	85230556	12.78	0.03	98.39	94.66	43.85	85230556	78532026(92.14%)	75962894(89.13%)	2569132(3.01%)	38401406(45.06%)	37561488(44.07%)	37984270(44.57%)	37978624(44.56%)
LM4_3	103382782	99545664	14.93	0.03	98.45	94.82	44.06	99545664	92166257(92.59%)	89096095(89.50%)	3070162(3.08%)	44985188(45.19%)	44110907(44.31%)	44534258(44.74%)	44561837(44.77%)
