# Supplementary material for: Integrated hormone and transcriptome profiles provide insight into the pericarp differential development mechanism between Mandarin ‘Shatangju’ and ‘Chunhongtangju’
Source: Front Plant Sci. 2024 Oct 10;15:1461316. doi: 10.3389/fpls.2024.1461316 (PMC11499144; doi:10.3389/fpls.2024.1461316)
Supplement: Supplementary file 5 [file Table4.xlsx]

## Sheet: Sheet1
Supplementary Table S4. All genes decteted and identified in CK and LM samples
ID	LM1_1_fpkm	LM1_2_fpkm	LM1_3_fpkm	LM2_1_fpkm	LM2_2_fpkm	LM2_3_fpkm	LM3_1_fpkm	LM3_2_fpkm	LM3_3_fpkm	LM4_1_fpkm	LM4_2_fpkm	LM4_3_fpkm	CK1_1_fpkm	CK1_2_fpkm	CK1_3_fpkm	CK2_1_fpkm	CK2_2_fpkm	CK2_3_fpkm	CK3_1_fpkm	CK3_2_fpkm	CK3_3_fpkm	LM1_1_count	LM1_2_count	LM1_3_count	LM2_1_count	LM2_2_count	LM2_3_count	LM3_1_count	LM3_2_count	LM3_3_count	LM4_1_count	LM4_2_count	LM4_3_count	CK1_1_count	CK1_2_count	CK1_3_count	CK2_1_count	CK2_2_count	CK2_3_count	CK3_1_count	CK3_2_count	CK3_3_count	chr	start	end	strand	gene_name	gene_description	KEGG
Cs_ont_1g000030	40.2441	39.8966	40.9497	39.0765	39.6754	38.5255	36.9796	37.2737	37.6668	34.7594	34.7766	34.3723	37.409	36.0067	37.115	39.247	39.1994	39.7089	34.7522	35.8817	35.8335	11732	10953	11633	12026	10098	10385	10910	8420	12554	9292	11109	12927	10344	13418	11072	12360	14019	12825	10134	7801	12354	chr1	37464	62988	-	Cs_ont_1g000030	--	K09495 T-complex protein 1 subunit gamma | (RefSeq) T-complex protein 1 subunit gamma (A)
Cs_ont_1g000040	6.9331	7.5017	6.6595	6.6764	6.1535	7.267	10.5845	10.1558	10.8352	9.8003	10.6303	10.4809	7.5174	6.4776	7.6101	8.1363	7.9817	8.5861	9.5754	10.1337	10.7803	422	430	395	429	327	409	652	479	754	547	709	823	434	504	474	535	596	579	583	460	776	chr1	66425	71043	-	Cs_ont_1g000040	--	--
Cs_ont_1g000050	24.0351	24.456	25.3813	26.4119	26.3273	26.0721	35.3445	37.208	37.0755	32.532	33.3849	32.4001	28.7756	28.2356	28.5857	33.1279	33.4358	34.4696	34.6959	34.854	34.3291	5266	5046	5419	6109	5036	5282	7837	6317	9287	6536	8015	9158	5980	7908	6409	7841	8987	8367	7604	5695	8895	chr1	77727	84634	-	Cs_ont_1g000050	--	K03549 KUP system potassium uptake protein | (RefSeq) putative potassium transporter 12 isoform X1 (A)
Cs_ont_1g000060	6.3816	6.5862	6.5663	7.4108	7.5245	7.5566	6.5418	6.6721	6.0893	6.6243	7.1319	6.8116	6.755	6.5407	6.7532	5.315	5.1463	5.5368	6.0471	6.4864	6.0454	748	727	750	917	770	819	776	606	816	712	916	1030	751	980	810	673	740	719	709	567	838	chr1	88933	90798	+	Cs_ont_1g000060	--	--
Cs_ont_1g000070	0.103	0	0	0	0	0	0	0	0	0	0	0	0	0	0	0	0	0	0	0	0	2	0	0	0	0	0	0	0	0	0	0	0	0	0	0	0	0	0	0	0	0	chr1	92600	92908	+	Cs_ont_1g000070	--	--
Cs_ont_1g000080	6.4679	6.671	7.2747	5.4708	5.2414	6.3309	6.8637	6.4306	7.7804	7.2636	7.4467	7.299	6.3373	6.495	6.5648	6.2449	6.5118	6.1924	6.4303	6.7583	6.4048	906	880	993	809	641	820	973	698	1246	933	1143	1319	842	1163	941	945	1119	961	901	706	1061	chr1	93246	97001	-	Cs_ont_1g000080	--	--
Cs_ont_1g000090	48.786	48.4819	49.4187	44.9324	45.4004	44.5778	70.7918	72.4711	77.013	58.8524	57.1119	56.178	47.084	48.4251	49.186	44.6649	43.8614	44.1653	55.4107	56.657	54.231	6751	6318	6664	6564	5485	5704	9914	7771	12184	7468	8660	10029	6180	8566	6965	6677	7446	6771	7670	5847	8875	chr1	102649	109086	+	Cs_ont_1g000090	--	K13418 somatic embryogenesis receptor kinase 1 [EC:2.7.10.1 2.7.11.1] | (RefSeq) SERK; somatic embryogenesis receptor-like kinase precursor (A)
Cs_ont_1g000110	0.0723	0	0.053	0.0685	0.1301	0.1228	0.0306	0.0533	0.0361	0.0676	0.179	0.072	0.0653	0.1131	0.0202	0.2198	0.1347	0.1305	0.0619	0.0277	0.0349	7	0	5	7	11	11	3	4	4	6	19	9	6	14	2	23	16	14	6	2	4	chr1	128571	130112	+	Cs_ont_1g000110	--	K01593 aromatic-L-amino-acid/L-tryptophan decarboxylase [EC:4.1.1.28 4.1.1.105] | (RefSeq) tyrosine decarboxylase 1-like (A)
Cs_ont_1g000120	0	0	0	0	0	0	0	0	0	0	0	0	0	0	0	0	0	0	0	0	0.0397	0	0	0	0	0	0	0	0	0	0	0	0	0	0	0	0	0	0	0	0	1	chr1	145054	145392	-	Cs_ont_1g000120	--	--
Cs_ont_1g000140	0.0108	0.0229	0.0111	0.0715	0.0247	0	0	0	0.0566	0.0235	0.1083	0.092	0	0.0169	0.0211	0.0499	0.0176	0.0097	0.0216	0.0289	0.0182	1	2	1	7	2	0	0	0	6	2	11	11	0	2	2	5	2	1	2	2	2	chr1	155710	158188	+	Cs_ont_1g000140	--	K01593 aromatic-L-amino-acid/L-tryptophan decarboxylase [EC:4.1.1.28 4.1.1.105] | (RefSeq) tyrosine decarboxylase 1-like (A)
Cs_ont_1g000160	0	0	0.0208	0.0576	0.0116	0.0219	0.01	0	0.0177	0.0442	0.0739	0.0393	0.0427	0.0317	0.0198	0.0375	0.0083	0.0183	0	0.0272	0	0	0	2	6	1	2	1	0	2	4	8	5	4	4	2	4	1	2	0	2	0	chr1	173963	175534	+	Cs_ont_1g000160	--	K01593 aromatic-L-amino-acid/L-tryptophan decarboxylase [EC:4.1.1.28 4.1.1.105] | (RefSeq) tyrosine decarboxylase 1-like (A)
Cs_ont_1g000190	0.8212	0.7876	0.7611	0.5018	0.4248	0.3581	0.0785	0.1026	0.0695	0	0	0.0205	0.5027	0.5388	0.4401	0.5149	0.4534	0.3108	0.0662	0.071	0.0224	62	56	56	40	28	25	6	6	6	0	0	2	36	52	34	42	42	26	5	4	2	chr1	204135	205535	-	Cs_ont_1g000190	--	K09422 transcription factor MYB, plant | (RefSeq) transcription factor MYB93 (A)
Cs_ont_1g000200	85.0033	84.6519	77.5084	60.1748	63.694	63.7819	66.8091	66.7983	63.3421	45.9852	49.0789	49.0825	67.8758	68.0888	65.5212	39.6988	39.4607	36.518	56.84	52.3469	53.9038	4971	4662	4417	3715	3252	3449	3954	3027	4235	2466	3145	3703	3765	5090	3921	2508	2831	2366	3325	2283	3728	chr1	225428	227489	-	Cs_ont_1g000200	--	K02904 large subunit ribosomal protein L29 | (RefSeq) 50S ribosomal protein L29, chloroplastic (A)
Cs_ont_1g000210	13.0112	14.0471	12.924	13.7936	13.3391	14.3487	13.4764	12.9314	13.5818	12.6029	12.1668	11.3565	13.4694	13.614	13.9898	13.4564	13.8749	13.9223	13.7307	13.3597	14.7395	3650	3711	3533	4085	3267	3722	3826	2811	4356	3242	3740	4110	3584	4882	4016	4078	4775	4327	3853	2795	4890	chr1	228355	233421	+	Cs_ont_1g000210	--	K11842 ubiquitin carboxyl-terminal hydrolase 12/46 [EC:3.4.19.12] | (RefSeq) ubiquitin carboxyl-terminal hydrolase 4 (A)
Cs_ont_1g000220	28.6998	29.3837	29.4188	32.0326	31.7361	30.9516	29.7368	31.5038	30.7809	37.9595	40.0473	38.3365	32.5306	30.3633	31.1692	32.5867	32.8729	32.541	34.647	35.9771	35.849	7202	6944	7194	8486	6953	7182	7552	6126	8831	8735	11012	12411	7743	9740	8004	8834	10120	9047	8697	6733	10639	chr1	233708	241074	-	Cs_ont_1g000220	--	K21596 calmodulin-binding transcription activator | (RefSeq) LOW QUALITY PROTEIN: calmodulin-binding transcription activator 3 (A)
Cs_ont_1g000230	14.4668	14.947	15.0158	15.2736	15.3566	13.8465	15.0113	15.4306	15.8715	14.8241	15.2984	14.9464	14.9557	15.575	15.3057	14.9065	14.205	14.1772	15.5631	15.3345	15.6588	4888	4756	4944	5448	4530	4326	5133	4040	6131	4593	5664	6515	4793	6727	5292	5441	5888	5307	5260	3864	6257	chr1	243016	251897	+	Cs_ont_1g000230	--	K08819 cyclin-dependent kinase 12/13 [EC:2.7.11.22 2.7.11.23] | (RefSeq) cyclin-dependent kinase C-1 isoform X1 (A)
Cs_ont_1g000240	0.0521	0.087	0.0076	0.0423	0.0171	0.0161	0.1251	0.0577	0.0782	0.0812	0.0612	0.0635	0.0471	0.035	0.0291	0.062	0.0668	0.0538	0.0744	0.0499	0.0441	7	11	1	6	2	2	17	6	12	10	9	11	6	6	4	9	11	8	10	5	7	chr1	248892	252778	-	Cs_ont_1g000240	--	K14684 solute carrier family 25 (mitochondrial phosphate transporter), member 23/24/25/41 | (RefSeq) adenine nucleotide transporter BT1, chloroplastic/mitochondrial (A)
Cs_ont_1g000250	0.0948	0.1006	0.1945	0.2693	0.3256	0	0.2809	0.1223	0.1243	0	0	0	0.1998	0.0741	0.1852	0	0	0.0855	0.0947	0.1271	0.1202	2	2	4	6	6	0	6	2	3	0	0	0	4	2	4	0	0	2	2	2	3	chr1	254524	254935	+	Cs_ont_1g000250	--	--
Cs_ont_1g000260	0.07	0.1208	0.0359	0	0	0.0568	0.1211	0.192	0.2986	0.0477	0.0479	0.1018	0.1015	0.0411	0.0513	0.0405	0.0357	0.0474	0.0612	0.0704	0	8	13	4	0	0	6	14	17	39	5	6	15	11	6	6	5	5	6	7	6	0	chr1	258194	261372	+	Cs_ont_1g000260	--	--
Cs_ont_1g000270	26.1972	25.6204	26.1573	33.0423	33.0858	32.0616	25.2915	26.0463	25.0337	22.3571	21.922	23.5424	28.8128	28.6995	32.0654	35.0896	34.4467	32.2037	27.2504	27.3003	26.908	1481	1364	1441	1972	1633	1676	1447	1141	1618	1159	1358	1717	1545	2074	1855	2143	2389	2017	1541	1151	1799	chr1	262549	267044	-	Cs_ont_1g000270	--	K07893 Ras-related protein Rab-6A | (RefSeq) ras-related protein RABH1e (A)
Cs_ont_1g000300	0.2607	0.3229	0.3949	0.2058	0.3128	0.2282	0.1901	0.1442	0.2769	0.1692	0.2152	0.1973	0.3664	0.3544	0.3215	0.3102	0.3289	0.2297	0.2978	0.3745	0.2939	42	49	62	35	44	34	31	18	51	25	38	41	56	73	53	54	65	41	48	45	56	chr1	271677	275316	+	Cs_ont_1g000300	--	--
Cs_ont_1g000310	38.6681	39.4055	38.2719	32.867	34.9816	33.4304	66.553	61.9218	61.2496	50.5047	48.2254	50.3389	38.8892	36.9845	35.4664	37.4085	41.2602	42.3382	55.3508	59.015	52.7791	1042	1000	1005	935	823	833	1815	1293	1887	1248	1424	1750	994	1274	978	1089	1364	1264	1492	1186	1682	chr1	275199	276185	-	Cs_ont_1g000310	--	K02892 large subunit ribosomal protein L23 | (RefSeq) uncharacterized protein LOC102620099 (A)
Cs_ont_1g000320	21.5766	22.1469	20.7879	20.7821	20.8099	22.8765	26.4641	26.7735	26.9696	26.2213	27.3264	27.774	20.2557	20.9472	21.2033	27.1987	26.5365	27.439	28.8298	28.1873	29.3215	3925	3794	3685	3991	3305	3848	4872	3774	5609	4374	5447	6518	3495	4871	3947	5345	5922	5530	5246	3824	6308	chr1	282182	286113	-	Cs_ont_1g000320	--	K15272 solute carrier family 35 (UDP-sugar transporter), member A1/2/3 | (RefSeq) CMP-sialic acid transporter 5 (A)
Cs_ont_1g000340	28.2632	26.8211	27.6582	31.4838	31.1244	30.4898	31.9892	31.7884	33.578	33.9631	33.2124	34.0516	29.5415	28.7019	29.201	32.2649	29.3137	32.3375	38.0379	37.6085	38.9795	5239	4682	4996	6161	5037	5226	6001	4566	7116	5773	6746	8143	5194	6801	5539	6461	6666	6641	7053	5199	8545	chr1	296522	303711	+	Cs_ont_1g000340	--	K01953 asparagine synthase (glutamine-hydrolysing) [EC:6.3.5.4] | (RefSeq) asparagine synthetase [glutamine-hydrolyzing] 2 (A)
Cs_ont_1g000350	11.4231	11.7252	12.2894	12.9323	12.8548	12.7761	17.7265	17.1514	18.0539	12.213	12.3637	11.7051	13.1531	13.8738	13.7325	13.9209	14.4681	14.0041	13.7341	13.8863	13.8039	2398	2318	2514	2866	2356	2480	3766	2790	4333	2351	2844	3170	2619	3723	2950	3157	3726	3257	2884	2174	3427	chr1	303942	308136	-	Cs_ont_1g000350	--	--
Cs_ont_1g000360	229.834	224.704	223.799	326.371	335.641	337.486	548.057	604.217	558.923	262.008	267.67	267.716	304.925	287.74	299.93	184.944	183.593	174.523	274.847	330.266	274.034	19663	18104	18658	29477	25070	26698	47452	40056	54669	20555	25093	29548	24744	31468	26258	17093	19269	16542	23521	21072	27726	chr1	310673	313237	+	Cs_ont_1g000360	--	K17098 annexin D | (RefSeq) annexin D2 (A)
Cs_ont_1g000370	77.7336	78.7945	78.4766	64.6123	69.7545	64.5086	65.7934	66.7365	64.4747	43.4497	42.3656	43.4853	68.6072	67.5524	66.1962	47.282	47.8777	46.4166	43.6106	44.9252	43.7031	8081	7714	7950	7091	6331	6201	6922	5376	7663	4142	4826	5832	6765	8977	7042	5310	6106	5346	4535	3483	5373	chr1	313351	317082	-	Cs_ont_1g000370	--	--
Cs_ont_1g000380	0.0298	0.0317	0.0612	0.1413	0	0.0323	0.0295	0.0385	0.0653	0.0325	0.0408	0.0463	0.1258	0.0467	0	0.1243	0.073	0.0943	0.0298	0	0	2	2	4	10	0	2	2	2	5	2	3	4	8	4	0	9	6	7	2	0	0	chr1	320486	321552	-	Cs_ont_1g000380	--	--
Cs_ont_1g000390	27.7873	27.2688	28.0318	37.4034	37.4047	37.4537	35.5052	35.3466	37.1006	51.3125	51.9457	52.8721	41.7718	40.4317	43.4499	53.052	52.5637	53.1438	44.7338	45.1627	46.8683	9085	8396	8931	12910	10677	11323	11748	8955	13868	15384	18610	22301	12954	16898	14537	18738	21083	19250	14630	11012	18122	chr1	324050	335948	-	Cs_ont_1g000390	--	K05658 ATP-binding cassette, subfamily B (MDR/TAP), member 1 [EC:7.6.2.2] | (RefSeq) putative ABC transporter B family member 8 (A)
Cs_ont_1g000400	4.5609	4.4865	4.8861	2.8323	3.1084	2.8997	11.7806	10.5975	11.2289	5.8717	5.9815	5.9875	3.832	3.6527	3.9277	5.1897	4.7157	5.075	7.0397	7.4522	7.1178	842	780	879	552	501	495	2201	1516	2370	994	1210	1426	671	862	742	1035	1068	1038	1300	1026	1554	chr1	339777	345124	-	Cs_ont_1g000400	--	--
Cs_ont_1g000420	0	0	0	0	0	0	0	0	0	0	0	0.0728	0.0495	0	0	0	0	0	0.0939	0	0	0	0	0	0	0	0	0	0	0	0	0	2	1	0	0	0	0	0	2	0	0	chr1	359838	360176	+	Cs_ont_1g000420	--	--
Cs_ont_1g000430	0	0	0	0	0	0	0	0	0	0	0	0	0.0255	0	0	0	0	0	0	0	0	0	0	0	0	0	0	0	0	0	0	0	0	1	0	0	0	0	0	0	0	0	chr1	361233	362449	-	Cs_ont_1g000430	--	--
Cs_ont_1g000440	16.3108	15.8484	17.5647	12.7127	12.36	13.2841	30.9933	30.4962	32.3875	11.4836	11.4694	10.9538	13.0627	12.0092	11.1008	17.752	17.0999	17.3311	15.3823	14.4695	15.7852	1377	1260	1445	1133	911	1037	2648	1995	3126	889	1061	1193	1046	1296	959	1619	1771	1621	1299	911	1576	chr1	367552	368895	-	Cs_ont_1g000440	--	--
Cs_ont_1g000460	23.3937	22.953	24.0825	20.4315	19.3379	21.143	24.6988	22.8634	24.2448	18.4719	17.2247	17.394	14.1284	13.2437	14.2269	13.0821	13.9735	13.7927	14.9616	16.1437	16.1162	2526	2334	2534	2329	1823	2111	2699	1913	2993	1829	2038	2423	1447	1828	1572	1526	1851	1650	1616	1300	2058	chr1	408834	411658	-	Cs_ont_1g000460	--	--
Cs_ont_1g000470	0.1038	0	0.1065	0.0656	0.0529	0.0749	0.0798	0.1042	0.1009	0.0503	0.0316	0.0894	0	0.009	0.0113	0.032	0.0658	0.0417	0.0231	0.0155	0.0098	9	0	9	6	4	6	7	7	10	4	3	10	0	1	1	3	7	4	2	1	1	chr1	423616	434365	-	Cs_ont_1g000470	--	--
Cs_ont_1g000480	0.1367	0.0887	0.0623	0.1007	0.0696	0.1806	1.5228	1.1463	1.5007	0.6292	0.7968	0.6061	0.08	0.1247	0.0371	0.2108	0.1857	0.2193	0.4326	0.4683	0.4686	18	11	8	14	8	22	203	117	226	76	115	103	10	21	5	30	30	32	57	46	73	chr1	443004	445177	-	Cs_ont_1g000480	--	--
Cs_ont_1g000490	4.743	4.8445	4.5289	6.9608	6.3706	6.383	4.7077	5.0504	4.0091	6.1117	5.299	6.7265	5.9199	6.0731	6.9525	6.0935	6.6402	6.4217	5.7622	5.5471	5.818	446	429	415	691	523	555	448	368	431	527	546	816	528	730	669	619	766	669	542	389	647	chr1	457002	458900	-	Cs_ont_1g000490	--	--
Cs_ont_1g000500	0	0	0	0	0	0	0.0181	0	0	0	0	0.0283	0	0	0	0	0	0	0	0	0	0	0	0	0	0	0	2	0	0	0	0	4	0	0	0	0	0	0	0	0	0	chr1	467180	469103	+	Cs_ont_1g000500	--	K00235 succinate dehydrogenase (ubiquinone) iron-sulfur subunit [EC:1.3.5.1] | (RefSeq) LOW QUALITY PROTEIN: succinate dehydrogenase [ubiquinone] iron-sulfur subunit 3, mitochondrial (A)
Cs_ont_1g000510	15.0325	13.5775	13.5823	16.3463	16.8165	16.2215	11.7033	10.7744	11.8356	13.7526	13.5187	12.9687	15.9987	15.5824	14.7008	15.6697	14.8079	14.5673	10.9205	10.005	10.9137	1372	1167	1208	1575	1340	1369	1081	762	1235	1151	1352	1527	1385	1818	1373	1545	1658	1473	997	681	1178	chr1	477662	481778	+	Cs_ont_1g000510	--	K07152 protein SCO1 | (RefSeq) protein SCO1 homolog 2, mitochondrial isoform X2 (A)
Cs_ont_1g000520	0.0204	0	0.0279	0	0.0078	0.0147	0	0	0.0119	0	0	0	0.0072	0	0.0133	0.0504	0	0.0123	0	0	0	3	0	4	0	1	2	0	0	2	0	0	0	1	0	2	8	0	2	0	0	0	chr1	485873	490099	+	Cs_ont_1g000520	--	K09527 DnaJ homolog subfamily C member 7 | (RefSeq) TPR repeat-containing thioredoxin TTL1 (A)
Cs_ont_1g000530	104.919	98.4698	97.1233	87.9549	82.3557	76.0393	112.551	109.698	107.121	62.223	56.9297	65.4297	82.6052	94.3179	83.2248	77.6237	76.5659	76.5345	88.0467	77.5073	75.8507	10426	9215	9405	9227	7145	6987	11319	8447	12170	5670	6199	8388	7786	11981	8463	8333	9334	8426	8752	5744	8914	chr1	490283	492537	-	Cs_ont_1g000530	--	--
Cs_ont_1g000560	0.038	0.0202	0	0	0	0	0	0	0	0	0	0	0	0.0298	0.0372	0.0352	0	0	0	0	0	2	1	0	0	0	0	0	0	0	0	0	0	0	2	2	2	0	0	0	0	0	chr1	507643	508479	+	Cs_ont_1g000560	--	--
Cs_ont_1g000570	0.7823	0.71	0.7136	0.703	0.6586	0.6002	0.3634	0.4055	0.2983	0.3354	0.2929	0.2332	0.6838	0.5178	0.5292	0.458	0.4088	0.3862	0.2139	0.1076	0.2148	117	100	104	111	86	83	55	47	51	46	48	45	97	99	81	74	75	64	32	12	38	chr1	520627	523742	-	Cs_ont_1g000570	--	K01087 trehalose 6-phosphate phosphatase [EC:3.1.3.12] | (RefSeq) probable trehalose-phosphate phosphatase J isoform X3 (A)
Cs_ont_1g000580	69.5179	74.2597	70.7561	40.6206	41.9055	43.5105	48.0553	47.2146	49.3384	47.3835	49.186	48.554	37.8968	37.6979	38.1073	29.9854	31.858	32.3134	37.8487	36.8861	38.5626	9550	9607	9472	5891	5026	5527	6681	5026	7749	5969	7404	8605	4938	6620	5357	4450	5369	4918	5201	3779	6265	chr1	570356	572542	-	Cs_ont_1g000580	--	K09286 EREBP-like factor | (RefSeq) ethylene-responsive transcription factor RAP2-4-like (A)
Cs_ont_1g000590	2.304	2.2611	2.3644	2.7806	2.5544	2.7387	0.7965	1.4043	1.087	1.5896	1.8391	1.8068	2.6345	2.9322	2.9014	2.9411	2.8473	2.88	1.2289	1.1889	1.0167	343	317	343	437	332	377	120	162	185	217	300	347	372	558	442	473	520	475	183	132	179	chr1	578444	581791	-	Cs_ont_1g000590	--	--
Cs_ont_1g000600	16.2612	16.6222	17.0543	15.3718	16.2854	15.9524	8.6465	9.7354	9.612	16.4081	16.3095	15.9107	15.5558	15.2501	15.8623	14.5942	15.3953	15.2371	12.5167	11.5215	12.5889	3908	3762	3994	3900	3417	3545	2103	1813	2641	3616	4295	4933	3546	4685	3901	3789	4539	4057	3009	2065	3578	chr1	597610	603202	+	Cs_ont_1g000600	--	K00232 acyl-CoA oxidase [EC:1.3.3.6] | (RefSeq) acyl-coenzyme A oxidase 2, peroxisomal (A)
Cs_ont_1g000610	0.149	0.1582	0.0874	0.047	0.13	0.0997	0.3365	0.293	0.3847	0.0387	0.0129	0.0935	0.0972	0.0499	0.1525	0.1051	0.1677	0.1665	0.1844	0.2664	0.138	21	21	12	7	16	13	48	32	62	5	2	17	13	9	22	16	29	26	26	28	23	chr1	602091	605879	-	Cs_ont_1g000610	--	--
Cs_ont_1g000620	0.0519	0.0806	0.1148	0.087	0.0732	0.0864	0.0276	0.0103	0.014	0	0	0.0062	0.0379	0.0094	0.0312	0.0666	0.0521	0.0288	0	0.0107	0	13	19	28	23	16	20	7	2	4	0	0	2	9	3	8	18	16	8	0	2	0	chr1	613122	619076	-	Cs_ont_1g000620	--	K14514 ethylene-insensitive protein 3 | (RefSeq) putative ETHYLENE INSENSITIVE 3-like 4 protein (A)
Cs_ont_1g000640	0.7844	0.6787	0.8347	0.6238	0.7875	0.6074	1.397	1.4621	1.5416	1.1933	1.0428	1.1409	1.0209	0.6969	0.6435	0.9054	0.8841	1.0314	1.152	1.1556	1.1791	81	66	84	68	71	58	146	117	182	113	118	152	100	92	68	101	112	118	119	89	144	chr1	620385	626416	-	Cs_ont_1g000640	--	K01834 2,3-bisphosphoglycerate-dependent phosphoglycerate mutase [EC:5.4.2.11] | (RefSeq) uncharacterized protein LOC102612693 (A)
Cs_ont_1g000650	0.0257	0.0546	0	0.0243	0.0294	0.0417	0.0762	0.0332	0.0225	0.056	0.1407	0.1195	0.0271	0.0201	0.0753	0	0.0419	0	0.1285	0.2067	0.1521	2	4	0	2	2	3	6	2	2	4	12	12	2	2	6	0	4	0	10	12	14	chr1	628422	630566	-	Cs_ont_1g000650	--	--
Cs_ont_1g000660	0	0	0.1297	0	0	0.0683	0	0	0	0	0	0	0	0	0	0	0	0	0	0	0	0	0	2	0	0	1	0	0	0	0	0	0	0	0	0	0	0	0	0	0	0	chr1	637263	638086	+	Cs_ont_1g000660	--	--
Cs_ont_1g000690	0	0	0	0	0	0	0	0	0	0	0	0	0	0	0	0	0	0.0187	0	0	0	0	0	0	0	0	0	0	0	0	0	0	0	0	0	0	0	0	2	0	0	0	chr1	653395	676862	+	Cs_ont_1g000690	--	K01179 endoglucanase [EC:3.2.1.4] | (RefSeq) endoglucanase 4-like (A)
Cs_ont_1g000700	10.9413	10.8151	11.7629	8.8547	8.5118	9.1326	21.4121	21.3977	21.356	8.8006	9.1273	9.0503	11.6359	12.0748	11.9694	14.995	14.9523	14.6081	8.8238	9.8759	8.7798	1490	1387	1561	1273	1012	1150	2951	2258	3325	1099	1362	1590	1503	2102	1668	2206	2498	2204	1202	1003	1414	chr1	679988	682836	+	Cs_ont_1g000700	--	--
Cs_ont_1g000710	0.2704	0.2423	0.2515	0.056	0.0968	0.2193	0.3089	0.1636	0.3178	0.2672	0.3393	0.3603	0.1604	0.2181	0.1899	0.1486	0.1515	0.1297	0.2534	0.17	0.3001	32	27	29	7	10	24	37	15	43	29	44	55	18	33	23	19	22	17	30	15	42	chr1	683650	690480	+	Cs_ont_1g000710	--	K02372 3-hydroxyacyl-[acyl-carrier-protein] dehydratase [EC:4.2.1.59] | (RefSeq) LOW QUALITY PROTEIN: uncharacterized protein LOC102623663 (A)
Cs_ont_1g000720	52.4823	52.0073	50.035	30.3563	30.8511	34.2363	25.1836	24.2831	23.8254	22.4843	23.3035	21.0199	23.9059	24.1367	23.5382	17.2266	16.122	18.0718	19.7723	17.2668	16.0653	4312	4024	4006	2633	2213	2601	2094	1546	2238	1694	2098	2228	1863	2535	1979	1529	1625	1645	1625	1058	1561	chr1	699373	701222	+	Cs_ont_1g000720	--	--
Cs_ont_1g000730	5.5859	6.101	5.8551	6.5763	6.4895	6.2136	3.154	3.6558	3.5248	9.8771	12.1254	11.3196	4.9637	4.3386	5.1858	5.06	5.0087	5.4741	3.7096	4.0661	4.5209	140	144	143	174	142	144	80	71	101	227	333	366	118	139	133	137	154	152	93	76	134	chr1	708295	730819	-	Cs_ont_1g000730	--	--
Cs_ont_1g000770	13.0664	13.2369	15.0012	14.843	16.2277	16.134	12.3174	11.1769	12.436	16.7059	14.757	16.182	12.8784	13.7463	13.258	11.8635	12.4465	13.2398	12.8122	12.4188	14.8584	261	249	292	313	283	298	249	173	284	306	323	417	244	351	271	256	305	293	256	185	351	chr1	763755	765247	-	Cs_ont_1g000770	--	--
Cs_ont_1g000780	2.1099	2.6251	2.0777	2.4225	2.319	2.3509	2.3796	1.7602	2.4047	3.3467	3.9287	3.7169	2.4266	2.7342	2.4783	2.8605	2.849	3.174	2.8336	3.6007	3.6402	99	116	95	120	95	102	113	64	129	144	202	225	108	164	119	145	164	165	133	126	202	chr1	765499	791030	-	Cs_ont_1g000780	--	K01858 myo-inositol-1-phosphate synthase [EC:5.5.1.4] | (RefSeq) inositol-3-phosphate synthase (A)
Cs_ont_1g000790	168.312	170.008	167.57	151.125	152.416	148.376	100.107	98.2043	103.773	194.154	185.668	192.948	274.829	277.783	279.35	333.252	324.944	333.79	230.043	228.747	232.153	22202	21119	21540	21045	17553	18098	13364	10038	15650	23485	26837	32835	34386	46840	37708	47489	52584	48781	30354	22503	36216	chr1	796615	799803	-	Cs_ont_1g000790	--	K01858 myo-inositol-1-phosphate synthase [EC:5.5.1.4] | (RefSeq) inositol-3-phosphate synthase (A)
Cs_ont_1g000800	0.108	0.0789	0.0762	0.0512	0.1083	0.073	0.0534	0.0697	0.0472	0.0295	0.0185	0.0209	0.0641	0.0106	0.0858	0.05	0.0715	0.0731	0.0877	0.0362	0.0228	16	11	11	8	14	10	8	8	8	4	3	4	9	2	13	8	13	12	13	4	4	chr1	836191	840551	+	Cs_ont_1g000800	--	K17469 sulfate transporter 2, low-affinity | (RefSeq) sulfate transporter 2.1-like isoform X1 (A)
Cs_ont_1g000820	0	0	0	0	0	0	0	0	0	0	0	0	0	0	0	0	0.1518	0	0	0	0	0	0	0	0	0	0	0	0	0	0	0	0	0	0	0	0	2	0	0	0	0	chr1	853080	854926	-	Cs_ont_1g000820	--	--
Cs_ont_1g000830	0	0	0	0	0	0	0	0	0	0	0	0	0.0571	0	0	0	0.0441	0	0.0541	0	0.0458	0	0	0	0	0	0	0	0	0	0	0	0	2	0	0	0	2	0	2	0	2	chr1	855243	856002	-	Cs_ont_1g000830	--	--
Cs_ont_1g000840	14.1128	13.4038	13.1446	14.4268	12.8069	14.039	16.6577	19.7348	17.8524	11.08	11.0664	11.5703	14.4789	15.4218	14.1553	17.1821	16.6598	16.9782	16.2117	17.0091	16.8677	2046	1830	1857	2208	1621	1882	2444	2217	2959	1473	1758	2164	1991	2858	2100	2691	2963	2727	2351	1839	2892	chr1	864340	867984	-	Cs_ont_1g000840	--	K20309 trafficking protein particle complex subunit 12 | (RefSeq) trafficking protein particle complex subunit 12 (A)
Cs_ont_1g000860	14.7399	14.5038	15.0322	20.1862	18.9149	20.7697	13.5904	14.011	13.079	14.1229	13.0104	13.0573	19.738	19.4165	19.4113	18.2394	18.1684	18.5615	13.6356	13.0113	13.2555	3872	3588	3848	5598	4338	5045	3613	2852	3928	3402	3745	4425	4918	6520	5218	5176	5855	5402	3583	2549	4118	chr1	876137	883267	+	Cs_ont_1g000860	--	K13099 CD2 antigen cytoplasmic tail-binding protein 2 | (RefSeq) CD2 antigen cytoplasmic tail-binding protein 2 homolog isoform X1 (A)
Cs_ont_1g000870	32.4173	31.6469	32.9069	33.1468	32.702	31.9782	24.5961	23.8015	24.3315	78.9805	78.6936	78.1245	16.3259	15.3771	16.5907	10.9114	10.1743	10.2706	22.3747	24.1914	24.46	4997	4594	4943	5394	4401	4558	3837	2843	4288	11164	13292	15536	2387	3030	2617	1817	1924	1754	3450	2781	4459	chr1	887267	890169	+	Cs_ont_1g000870	--	K00423 L-ascorbate oxidase [EC:1.10.3.3] | (RefSeq) L-ascorbate oxidase-like (A)
Cs_ont_1g000910	0	0.0129	0	0	0	0	0	0	0	0	0	0	0	0	0	0.0112	0	0	0	0	0	0	1	0	0	0	0	0	0	0	0	0	0	0	0	0	1	0	0	0	0	0	chr1	944872	946182	-	Cs_ont_1g000910	--	--
Cs_ont_1g000930	0.3404	0.1807	0.1905	0.2345	0.2304	0.2342	0.428	0.3394	0.3924	0.2699	0.1835	0.2039	0.1957	0.2058	0.2721	0.2148	0.2144	0.2653	0.2475	0.2075	0.1439	22	11	12	16	13	14	28	17	29	16	13	17	12	17	18	15	17	19	16	10	11	chr1	952380	953513	-	Cs_ont_1g000930	--	--
Cs_ont_1g000940	2.3737	2.3153	2.0947	1.2524	1.2841	1.4131	1.23	1.6164	1.4608	0.9444	0.6562	0.9529	1.9075	2.2864	1.8209	0.2934	0.3088	0.3629	0.4019	0.3732	0.51	307	282	264	171	145	169	161	162	216	112	93	159	234	378	241	41	49	52	52	36	78	chr1	954479	958067	+	Cs_ont_1g000940	--	K01802 peptidylprolyl isomerase [EC:5.2.1.8] | (RefSeq) photosynthetic NDH subunit of lumenal location 4, chloroplastic (A)
Cs_ont_1g000950	7.96	7.8274	7.9351	6.3235	6.9261	6.0042	48.9106	46.5452	45.6826	14.7641	14.7606	14.4142	6.9393	7.0642	6.6021	19.17	18.8875	20.0207	53.9245	51.5375	51.3686	595	551	578	499	452	415	3700	2696	3904	1012	1209	1390	492	675	505	1548	1732	1658	4032	2873	4541	chr1	960524	961807	-	Cs_ont_1g000950	--	K07213 copper chaperone | (RefSeq) copper transport protein ATX1-like (A)
Cs_ont_1g000970	2.0183	2.384	2.4436	2.4919	2.5326	2.5016	3.8879	3.9802	3.9374	4.0682	4.0668	3.8146	3.0245	2.8917	2.8699	2.5611	2.1998	2.2107	4.1828	3.8619	3.7393	178	198	210	232	195	204	347	272	397	329	393	434	253	326	259	244	238	216	369	254	390	chr1	971118	977482	-	Cs_ont_1g000970	--	K06630 14-3-3 protein epsilon | (RefSeq) 14-3-3 protein 6 (A)
Cs_ont_1g000980	0.4274	0.4916	0.3655	0.4723	0.6527	0.4622	0.6335	0.7813	0.8722	0.1942	0.39	0.4141	0.7885	0.4458	0.4525	0.5605	0.7258	0.4179	0.3916	0.2865	0.5421	12	13	10	14	16	12	18	17	28	5	12	15	21	16	13	17	25	13	11	6	18	chr1	983237	986447	-	Cs_ont_1g000980	--	K01251 adenosylhomocysteinase [EC:3.3.1.1] | (RefSeq) adenosylhomocysteinase (A)
Cs_ont_1g001000	0.0239	0.1015	0.1717	0.1132	0.0821	0.0517	0.0472	0.0925	0	0.0261	0	0.0371	0.1764	0.0561	0.257	0.1106	0.0779	0.151	0.1434	0.1603	0.0202	1	4	7	5	3	2	2	3	0	1	0	2	7	3	11	5	4	7	6	5	1	chr1	1003980	1027047	+	Cs_ont_1g001000	--	K01858 myo-inositol-1-phosphate synthase [EC:5.5.1.4] | (RefSeq) inositol-3-phosphate synthase (A)
Cs_ont_1g001010	0.0328	0.0696	0	0.0931	0.075	0	0	0	0	0	0	0	0.1381	0.0256	0.096	0.0303	0	0.1183	0.0327	0.0439	0.0554	1	2	0	3	2	0	0	0	0	0	0	0	4	1	3	1	0	4	1	1	2	chr1	1027195	1030573	+	Cs_ont_1g001010	--	--
Cs_ont_1g001020	0	0	0	0	0	0	0	0	0	0	0	0	0	0	0	0.0406	0	0	0	0	0	0	0	0	0	0	0	0	0	0	0	0	0	0	0	0	1	0	0	0	0	0	chr1	1031381	1033772	+	Cs_ont_1g001020	--	--
Cs_ont_1g001030	3.013	3.0505	3.2683	2.5284	2.8862	2.4561	2.7984	2.6155	2.5008	1.707	2.0519	2.1637	3.0525	2.8489	3.0018	1.8217	1.8992	1.9886	1.8317	1.5772	1.6258	666	635	704	590	557	502	626	448	632	346	497	617	640	805	679	435	515	487	405	260	425	chr1	1047610	1052265	-	Cs_ont_1g001030	--	K01381 saccharopepsin [EC:3.4.23.25] | (RefSeq) aspartic proteinase CDR1-like (A)
Cs_ont_1g001040	4.2581	4.2033	3.9624	3.6136	3.7553	3.6918	5.9201	5.8847	6.0068	3.6835	3.7685	3.839	4.053	4.0231	4.1591	5.1493	5.0387	5.1411	3.6448	3.8442	3.6916	2017	1875	1829	1807	1553	1617	2838	2160	3253	1600	1956	2346	1821	2436	2016	2635	2928	2698	1727	1358	2068	chr1	1053560	1063380	-	Cs_ont_1g001040	--	--
Cs_ont_1g001050	1.3944	1.4944	1.5701	1.1925	1.7155	1.3475	1.3906	1.6329	1.9368	2.0276	1.8853	1.7815	1.3544	1.4343	1.5141	1.9243	1.6682	1.9521	1.5489	1.8005	1.8724	216	218	237	195	232	193	218	196	343	288	320	356	199	284	240	322	317	335	240	208	343	chr1	1069306	1073775	+	Cs_ont_1g001050	--	K13141 integrator complex subunit 4 | (RefSeq) protein SIEL isoform X1 (A)
Cs_ont_1g001060	5.5784	6.2481	7.014	5.5897	6.9924	5.693	7.643	7.4948	7.6122	9.9351	6.8265	9.8656	6.6331	7.0672	7.0112	9.3607	8.2914	9.2272	7.3762	9.7911	8.5651	657	693	805	695	719	620	911	684	1025	1073	881	1499	741	1064	845	1191	1198	1204	869	860	1193	chr1	1074895	1079736	-	Cs_ont_1g001060	--	K17785 MICOS complex subunit MIC60 | (RefSeq) caldesmon isoform X2 (A)
Cs_ont_1g001070	8.497	8.6293	9.4929	9.0781	9.9232	9.4278	6.767	7.7419	6.7257	7.6454	7.6518	7.2092	9.1909	8.51	9.5687	11.0063	11.5245	10.6945	5.9432	5.9843	6.5794	2041	1952	2222	2302	2081	2094	1645	1441	1847	1684	2014	2234	2094	2613	2352	2856	3396	2846	1428	1072	1869	chr1	1080591	1093307	+	Cs_ont_1g001070	--	K03021 DNA-directed RNA polymerase III subunit RPC2 [EC:2.7.7.6] | (RefSeq) DNA-directed RNA polymerase III subunit 2 isoform X1 (A)
Cs_ont_1g001080	51.3914	46.1124	46.823	46.3945	45.7007	44.9361	40.0618	42.6014	45.1454	37.7113	40.881	42.5234	44.3996	41.4307	40.9482	41.3906	43.0657	44.8215	37.0886	39.0496	36.5214	4387	3707	3895	4181	3406	3547	3461	2818	4406	2952	3824	4683	3595	4521	3577	3817	4510	4239	3167	2486	3687	chr1	1093610	1096485	+	Cs_ont_1g001080	--	K09140 pre-rRNA-processing protein TSR3 | (RefSeq) ribosome biogenesis protein TSR3 homolog (A)
Cs_ont_1g001090	56.0142	57.4681	59.4161	73.4537	71.88	71.6772	60.6282	66.7084	65.6862	82.4422	80.1884	79.9084	74.3749	77.026	77.0047	74.9774	74.4809	73.0264	71.2369	70.0588	71.1648	12181	11769	12591	16863	13647	14413	13343	11241	16331	16440	19108	22418	15341	21412	17136	17614	19870	17594	15496	11362	18302	chr1	1097604	1102565	+	Cs_ont_1g001090	--	K12875 apoptotic chromatin condensation inducer in the nucleus | (RefSeq) apoptotic chromatin condensation inducer in the nucleus (A)
Cs_ont_1g001100	80.906	83.6001	80.1767	80.595	85.9523	82.5232	110.263	96.508	104.448	85.4102	87.035	87.4362	84.3512	87.3693	77.3611	82.8654	82.8087	76.3796	97.1508	91.518	88.6963	5946	5786	5742	6253	5515	5608	8201	5496	8776	5756	7009	8290	5880	8208	5818	6579	7466	6219	7142	5016	7709	chr1	1104982	1107076	+	Cs_ont_1g001100	--	K02908 large subunit ribosomal protein L30e | (RefSeq) 60S ribosomal protein L30 (A)
Cs_ont_1g001110	14.6464	19.2717	18.2974	14.2759	16.7759	12.1666	11.431	12.6008	11.8825	6.9444	8.3297	7.8155	9.1753	11.5407	9.3344	7.5648	8.0457	8.6217	6.0478	7.2579	6.5513	138	171	168	142	138	106	109	92	128	60	86	95	82	139	90	77	93	90	57	51	73	chr1	1108887	1110032	+	Cs_ont_1g001110	--	--
Cs_ont_1g001120	6.7278	6.8952	7.0049	4.9623	5.1171	4.9378	7.3201	6.9068	7.1409	3.215	3.3803	3.4747	7.7625	8.1962	7.136	6.7036	6.7596	7.4167	5.169	4.8147	4.2059	890	859	903	693	591	604	980	708	1080	390	490	593	974	1386	966	958	1097	1087	684	475	658	chr1	1111545	1113650	-	Cs_ont_1g001120	--	K10808 ribonucleoside-diphosphate reductase subunit M2 [EC:1.17.4.1] | (RefSeq) ribonucleoside-diphosphate reductase small chain-like (A)
Cs_ont_1g001130	78.2865	80.4266	77.5593	85.1749	88.5026	84.8669	78.6006	73.9821	72.7652	63.5985	64.7672	64.9212	78.7217	89.8404	80.2224	91.7196	92.2153	88.9024	85.7117	91.3892	78.752	2921	2826	2820	3355	2883	2928	2968	2139	3104	2176	2648	3125	2786	4285	3063	3697	4221	3675	3199	2543	3475	chr1	1114990	1116948	+	Cs_ont_1g001130	--	--
Cs_ont_1g001140	11.0572	11.0022	11.2122	12.1559	12.9884	12.1216	8.0448	7.7206	8.1625	9.0876	10.0356	9.7596	12.5084	11.5621	13.832	11.2066	11.4967	11.9837	9.6621	9.8483	10.7487	1096	1027	1083	1272	1124	1111	807	593	925	826	1090	1248	1176	1465	1403	1200	1398	1316	958	728	1260	chr1	1119729	1122951	+	Cs_ont_1g001140	--	K15559 regulator of Ty1 transposition protein 103 | (RefSeq) regulation of nuclear pre-mRNA domain-containing protein 1B (A)
Cs_ont_1g001150	6.7269	6.8114	7.7217	7.7195	8.0705	8.231	13.5567	13.3477	12.4247	9.4308	9.3723	9.3672	8.1363	7.8	8.2886	12.0047	11.8391	11.4416	12.9913	12.3625	13.2592	1012	965	1132	1226	1060	1145	2064	1556	2137	1301	1545	1818	1161	1500	1276	1951	2185	1907	1955	1387	2359	chr1	1122197	1126487	-	Cs_ont_1g001150	--	K15559 regulator of Ty1 transposition protein 103 | (RefSeq) regulation of nuclear pre-mRNA domain-containing protein 1B (A)
Cs_ont_1g001180	0	0	0	0	0	0	0	0	0	0	0	0	0	0	0	0	0	0	0	0.0282	0	0	0	0	0	0	0	0	0	0	0	0	0	0	0	0	0	0	0	0	1	0	chr1	1168061	1280679	-	Cs_ont_1g001180	--	--
Cs_ont_1g001200	4.9708	5.0644	3.5155	1.9089	1.3849	1.3803	0.7965	0.9536	0.47	0.2198	0.1226	0.2083	0.9207	0.8408	0.5908	0	0	0	0.0672	0	0	74	71	51	30	18	19	12	11	8	3	2	4	13	16	9	0	0	0	1	0	0	chr1	1192834	1193140	+	Cs_ont_1g001200	--	K00927 phosphoglycerate kinase [EC:2.7.2.3] | (RefSeq) phosphoglycerate kinase, chloroplastic (A)
Cs_ont_1g001210	0.0198	0	0	0.1034	0.1818	0.0858	0.0686	0.0384	0.0174	0	0	0	0.1046	0.0621	0.0582	0.0367	0.0889	0.0985	0	0	0	2	0	0	11	16	8	7	3	2	0	0	0	10	8	6	4	11	11	0	0	0	chr1	1196536	1198965	-	Cs_ont_1g001210	--	K12153 phenylalanine N-monooxygenase [EC:1.14.14.40] | (RefSeq) phenylalanine N-monooxygenase-like (A)
Cs_ont_1g001220	0	0	0	0.0281	0	0	0	0	0	0	0	0	0	0	0	0	0	0	0.0297	0	0	0	0	0	1	0	0	0	0	0	0	0	0	0	0	0	0	0	0	1	0	0	chr1	1213704	1214761	-	Cs_ont_1g001220	--	--
Cs_ont_1g001270	0.0769	0.0817	0.2368	0.0729	0.1762	0.1663	0	0.1985	0.1345	0.3355	0	0.0596	0	0.0602	0.1503	0.0712	0.0627	0	0.2307	0.1031	0.065	1	1	3	1	2	2	0	2	2	4	0	1	0	1	2	1	1	0	3	1	1	chr1	1248801	1249081	+	Cs_ont_1g001270	--	--
Cs_ont_1g001290	4.1609	5.5069	4.2699	1.7137	1.5886	1.7608	2.9793	1.7899	2.7955	0.5261	0.3852	0.5609	1.208	1.5567	0.5893	0.2791	0.2458	0.2177	0.2411	0.6469	0.9688	69	86	69	30	23	27	50	23	53	8	7	12	19	33	10	5	5	4	4	8	19	chr1	1299798	1300145	-	Cs_ont_1g001290	--	K00927 phosphoglycerate kinase [EC:2.7.2.3] | (RefSeq) phosphoglycerate kinase, chloroplastic (A)
Cs_ont_1g001300	0	0	0	0.0645	0.013	0.0123	0.0112	0	0.0596	0	0	0.0176	0.0239	0.0533	0	0.042	0.0093	0.0615	0	0.0305	0.0192	0	0	0	6	1	1	1	0	6	0	0	2	2	6	0	4	1	6	0	2	2	chr1	1303242	1305078	-	Cs_ont_1g001300	--	K12153 phenylalanine N-monooxygenase [EC:1.14.14.40] | (RefSeq) phenylalanine N-monooxygenase-like (A)
Cs_ont_1g001310	0.0276	0.0293	0	0.0524	0.095	0.0897	0.0546	0.2853	0.1209	0	0	0	0.0874	0.0216	0.027	0	0.1126	0.0998	0.0553	0.0741	0.0234	1	1	0	2	3	3	2	8	5	0	0	0	3	1	1	0	5	4	2	2	1	chr1	1305207	1328968	-	Cs_ont_1g001310	--	--
Cs_ont_1g001330	0.0252	0	0	0	0	0	0	0	0	0	0	0	0	0.0197	0	0	0	0	0	0	0	2	0	0	0	0	0	0	0	0	0	0	0	0	2	0	0	0	0	0	0	0	chr1	1339502	1342658	+	Cs_ont_1g001330	--	K04077 chaperonin GroEL | (RefSeq) chaperonin CPN60-2, mitochondrial-like (A)
Cs_ont_1g001350	0	0	0	0.0221	0	0	0	0	0	0	0.0213	0	0	0	0	0	0	0	0	0	0	0	0	0	1	0	0	0	0	0	0	1	0	0	0	0	0	0	0	0	0	0	chr1	1364677	1365357	+	Cs_ont_1g001350	--	K23136 fraxetin 5-hydroxylase [EC:1.14.14.164] | (RefSeq) cytochrome P450 82C4-like (A)
Cs_ont_1g001430	0.2903	0.1638	0.1024	0.189	0.374	0.2256	0.0896	0.0468	0.0873	0.089	0.1325	0.0703	0.1148	0.0639	0.1596	0.2015	0.1775	0.0819	0.1632	0.2433	0.1151	32	17	11	22	36	23	10	4	11	9	16	10	12	9	18	24	24	10	18	20	15	chr1	1431166	1433031	+	Cs_ont_1g001430	--	K23136 fraxetin 5-hydroxylase [EC:1.14.14.164] | (RefSeq) cytochrome P450 82C4-like (A)
Cs_ont_1g001440	0	0	0	0	0	0	0	0	0	0	0	0	0	0	0	0.0274	0	0	0	0	0	0	0	0	0	0	0	0	0	0	0	0	0	0	0	0	1	0	0	0	0	0	chr1	1433213	1440347	+	Cs_ont_1g001440	--	K23136 fraxetin 5-hydroxylase [EC:1.14.14.164] | (RefSeq) cytochrome P450 82C4-like (A)
Cs_ont_1g001450	0.0905	0.0577	0.1022	0.0857	0.1451	0.1175	0.0894	0.035	0.0237	0.0987	0.0909	0.0702	0.0382	0.1133	0.0354	0.1257	0.1033	0.098	0.0181	0.0728	0.0536	10	6	11	10	14	12	10	3	3	10	11	10	4	16	4	15	14	12	2	6	7	chr1	1453701	1455569	+	Cs_ont_1g001450	--	K23136 fraxetin 5-hydroxylase [EC:1.14.14.164] | (RefSeq) cytochrome P450 82C4-like (A)
Cs_ont_1g001470	3.2875	3.3185	2.6447	2.4317	2.2779	2.3592	1.2933	1.1392	1.2514	1.029	1.0371	0.9359	1.626	1.0636	1.1502	1.1271	1.6873	1.4928	1.2375	1.3605	1.2269	324	308	254	253	196	215	129	87	141	93	112	119	152	134	116	120	204	163	122	100	143	chr1	1479020	1480676	+	Cs_ont_1g001470	--	K23136 fraxetin 5-hydroxylase [EC:1.14.14.164] | (RefSeq) cytochrome P450 82C4-like (A)
Cs_ont_1g001480	69.8589	69.9714	70.0836	69.0929	67.2625	66.2547	279.419	273.778	256.701	190.431	186.639	192.198	110.926	113.406	100.003	173.772	165.406	162.691	273.949	251.283	253.438	4511	4255	4410	4710	3792	3956	18260	13699	18951	11276	13206	16011	6794	9361	6608	12122	13103	11639	17695	12101	19354	chr1	1482178	1483205	-	Cs_ont_1g001480	--	--
Cs_ont_1g001490	32.7419	34.8369	33.4099	32.5381	33.146	32.6474	42.124	42.3798	42.031	38.0638	38.7958	35.993	35.1379	35.7467	35.3199	38.1644	39.365	40.6368	38.5985	41.1347	39.3462	3013	3019	2996	3161	2663	2778	3923	3022	4422	3212	3912	4273	3067	4205	3326	3794	4444	4143	3553	2823	4282	chr1	1485143	1490590	-	Cs_ont_1g001490	--	--
Cs_ont_1g001500	28.5836	28.3251	28.2632	26.4139	26.2016	27.4512	22.8441	23.6362	23.1243	20.0754	20.0167	19.7095	27.9122	27.5627	28.0361	30.0335	29.0406	29.9497	24.1223	23.1955	22.7453	4582	4276	4415	4470	3667	4069	3706	2936	4238	2951	3516	4076	4244	5648	4599	5201	5711	5319	3868	2773	4312	chr1	1491282	1494809	+	Cs_ont_1g001500	--	K12741 heterogeneous nuclear ribonucleoprotein A1/A3 | (RefSeq) UBP1-associated protein 2B-like (A)
Cs_ont_1g001510	217.856	206.86	210.385	184.3	175.851	174.797	146.139	147.107	140.311	88.0419	85.6189	99.0043	153.364	181.169	158.542	116.806	125.775	118.357	95.0863	87.9949	82.5159	5378	4809	5061	4803	3790	3990	3651	2814	3960	1993	2316	3153	3591	5717	4005	3115	3809	3237	2348	1620	2409	chr1	1495856	1500273	-	Cs_ont_1g001510	--	--
Cs_ont_1g001530	9.3892	9.3638	9.0001	9.2044	9.4886	9.8951	5.4195	5.2384	5.4642	8.6363	8.3904	8.283	8.8464	8.6359	9.0961	6.4886	6.7647	7.1981	5.7519	6.574	6.1795	2549	2394	2381	2638	2249	2484	1489	1102	1696	2150	2496	2901	2278	2997	2527	1903	2253	2165	1562	1331	1984	chr1	1525813	1532444	+	Cs_ont_1g001530	--	K14431 transcription factor TGA | (RefSeq) transcription factor TGA1 (A)
Cs_ont_1g001540	17.812	18.1809	18.0606	17.0799	18.1358	18.9472	16.1768	15.0531	17.1534	16.5791	17.0611	16.7864	16.8752	16.5464	16.5045	14.54	15.2444	15.5021	17.0966	16.3262	17.6437	2683	2579	2651	2716	2385	2639	2466	1757	2954	2290	2816	3262	2411	3186	2544	2366	2817	2587	2576	1834	3143	chr1	1532579	1535926	-	Cs_ont_1g001540	--	K00827 alanine-glyoxylate transaminase / (R)-3-amino-2-methylpropionate-pyruvate transaminase [EC:2.6.1.44 2.6.1.40] | (RefSeq) alanine--glyoxylate aminotransferase 2 homolog 1, mitochondrial isoform X1 (A)
Cs_ont_1g001550	1.5667	1.6087	1.3848	1.7338	1.753	1.6104	1.451	1.3946	1.4382	1.2405	1.0758	1.1422	1.401	1.3307	1.6725	1.4024	1.3192	1.6241	1.1113	1.1856	1.2941	303	293	261	354	296	288	284	209	318	220	228	285	257	329	331	293	313	348	215	171	296	chr1	1541820	1544898	-	Cs_ont_1g001550	--	K22733 magnesium transporter | (RefSeq) uncharacterized protein LOC102612526 (A)
Cs_ont_1g001560	0.1384	0.2352	0.1421	0	0	0.1497	0.6019	0.2858	0.4359	0.8454	0.7327	0.3863	0.0584	0.0433	0.0541	0.1025	0	0.05	0	0.0743	0.2341	5	8	5	0	0	5	22	8	18	28	29	18	2	2	2	4	0	2	0	2	10	chr1	1547212	1547786	+	Cs_ont_1g001560	--	--
Cs_ont_1g001570	0	0	0	0	0.0338	0	0	0	0	0	0	0	0	0	0	0	0	0	0	0.0791	0	0	0	0	0	1	0	0	0	0	0	0	0	0	0	0	0	0	0	0	2	0	chr1	1550714	1551253	+	Cs_ont_1g001570	--	--
Cs_ont_1g001580	0.7494	0.8863	0.8128	0.7791	0.8793	0.705	1.794	1.5096	1.5294	1.5614	1.3011	1.6954	1.4645	1.3536	1.423	2.1995	2.1455	2.1832	1.6811	1.7074	2.0298	123	137	130	135	126	107	298	192	287	235	234	359	228	284	239	390	432	397	276	209	394	chr1	1552246	1557146	-	Cs_ont_1g001580	--	K18592 gamma-glutamyltranspeptidase / glutathione hydrolase / leukotriene-C4 hydrolase [EC:2.3.2.2 3.4.19.13 3.4.19.14] | (RefSeq) glutathione hydrolase 1-like isoform X1 (A)
Cs_ont_1g001590	2.1672	1.7679	2.0474	0.9841	1.0323	1.0268	0.9109	0.7636	0.8966	0.2101	0.226	0.1973	1.2838	1.2432	1.069	0.121	0.1682	0.149	0.1307	0.1015	0.1222	315	242	290	151	131	138	134	86	149	28	36	37	177	231	159	19	30	24	19	11	21	chr1	1558076	1560389	-	Cs_ont_1g001590	--	--
Cs_ont_1g001600	0.1758	0.07	0.0451	0.0312	0.0629	0.0238	0.1086	0.156	0.221	0	0.01	0.0341	0.0116	0.0086	0.0429	0.0305	0	0	0.0659	0.0147	0.0093	16	6	4	3	5	2	10	11	23	0	1	4	1	1	4	3	0	0	6	1	1	chr1	1566246	1568840	-	Cs_ont_1g001600	--	--
Cs_ont_1g001610	0.3298	0.191	0.0615	0.0568	0.0343	0	0.0592	0.0387	0.2885	0	0	0.1394	0.1897	0.0938	0.0586	0	0	0.0271	0.03	0	0	11	6	2	2	1	0	2	1	11	0	0	6	6	4	2	0	0	1	1	0	0	chr1	1572735	1573421	-	Cs_ont_1g001610	--	--
Cs_ont_1g001620	1.0643	1.0661	1.0225	0.8437	0.7263	0.8327	2.8045	2.6594	2.542	0.9631	1.0264	0.7724	1.0107	0.7263	1.018	0.8315	0.6399	0.7427	0.7018	0.83	0.8489	141	133	132	118	84	102	376	273	385	117	149	132	127	123	138	119	104	109	93	82	133	chr1	1604971	1607273	+	Cs_ont_1g001620	--	--
Cs_ont_1g001630	0	0	0	0	0	0.0399	0	0	0.0645	0.0402	0.0336	0.1285	0	0	0.036	0	0	0	0	0	0	0	0	0	0	0	2	0	0	4	2	2	9	0	0	2	0	0	0	0	0	0	chr1	1609371	1610517	+	Cs_ont_1g001630	--	--
Cs_ont_1g001640	0	0.0313	0.0606	0.014	0.0169	0.016	0.0438	0.0381	0.0516	0.2817	0.2021	0.2403	0.0156	0.0231	0.0288	0	0	0.0333	0.059	0.0297	0.0374	0	4	8	2	2	2	6	4	8	35	30	42	2	4	4	0	0	5	8	3	6	chr1	1614373	1616529	-	Cs_ont_1g001640	--	--
Cs_ont_1g001650	0.0522	0.0346	0.0669	0.0618	0.1269	0.0987	0.0129	0.0673	0.0627	0.6469	0.7794	0.6771	0.0412	0.0306	0.0637	0.0241	0.0213	0.0235	0.0847	0.1224	0.0992	8	5	10	10	17	14	2	8	11	91	131	134	6	6	10	4	4	4	13	14	18	chr1	1624584	1627025	+	Cs_ont_1g001650	--	--
Cs_ont_1g001660	0	0	0	0	0	0	0.0383	0	0	0	0.0707	0.03	0	0	0	0	0.0158	0	0	0	0	0	0	0	0	0	0	2	0	0	0	4	2	0	0	0	0	1	0	0	0	0	chr1	1628189	1629541	-	Cs_ont_1g001660	--	--
Cs_ont_1g001670	0.0807	0.1168	0.0903	0.0695	0.0336	0.111	0.0435	0.0757	0.1155	0.048	0.0736	0.0341	0.1005	0.1205	0.0788	0.0407	0.0359	0.0199	0	0.059	0.0496	11	15	12	10	4	14	6	8	18	6	11	6	13	21	11	6	6	3	0	6	8	chr1	1636861	1642345	+	Cs_ont_1g001670	--	--
Cs_ont_1g001700	0	0	0	0	0	0	0	0	0.0257	0	0	0	0	0	0	0	0	0	0.0147	0	0	0	0	0	0	0	0	0	0	4	0	0	0	0	0	0	0	0	0	2	0	0	chr1	1678231	1680396	-	Cs_ont_1g001700	--	--
Cs_ont_1g001710	0.0559	0	0	0	0.064	0	0.0552	0.1442	0.0977	0.0609	0	0	0	0	0	0	0.0455	0	0	0	0	1	0	0	0	1	0	1	2	2	1	0	0	0	0	0	0	1	0	0	0	0	chr1	1686977	1687261	+	Cs_ont_1g001710	--	--
Cs_ont_1g001740	0	0	0	0	0.0159	0	0	0	0	0	0	0	0	0	0	0	0	0	0	0	0	0	0	0	0	2	0	0	0	0	0	0	0	0	0	0	0	0	0	0	0	0	chr1	1711732	1714023	-	Cs_ont_1g001740	--	--
Cs_ont_1g001750	2.7723	2.5647	2.7695	2.1884	2.6702	2.5212	3.0196	2.8324	3.573	3.0576	3.0476	3.4676	2.6682	2.5959	2.6374	2.7801	2.5081	2.5971	2.929	2.7036	3.0457	264	230	257	220	222	222	291	209	389	267	318	426	241	316	257	286	293	274	279	192	343	chr1	1715595	1718088	+	Cs_ont_1g001750	--	--
Cs_ont_1g001760	5.4203	5.3106	5.4967	3.6001	3.4256	4.0257	6.9914	7.38	7.6179	6.8019	6.6192	7.3513	4.0294	4.996	4.8664	3.1828	3.7234	3.7254	6.4414	5.8392	6.3673	763	704	754	535	421	524	996	805	1226	878	1021	1335	538	899	701	484	643	581	907	613	1060	chr1	1718671	1721587	-	Cs_ont_1g001760	--	--
Cs_ont_1g001770	0.0851	0.1016	0.0764	0.0907	0.0853	0.0345	0.1786	0.4254	0.2046	0.3943	0.4173	0.3709	0.0224	0.0083	0.0831	0.187	0.1734	0.384	0.7867	0.7985	0.8543	8	9	7	9	7	3	17	31	22	34	43	45	2	1	8	19	20	40	74	56	95	chr1	1725080	1748030	+	Cs_ont_1g001770	--	K20562 biphenyl-4-hydroxylase | (RefSeq) cytochrome P450 CYP736A12-like (A)
Cs_ont_1g001810	1.2933	1.5149	1.6009	0.7957	0.9621	1.0094	0.7246	0.6711	0.6648	0.3926	0.7179	0.6615	0.6888	0.5737	0.4821	0.5924	0.5434	0.5295	0.3732	0.5721	0.4735	97	107	117	63	63	70	55	39	57	27	59	64	49	55	37	48	50	44	28	32	42	chr1	1786595	1788847	+	Cs_ont_1g001810	--	K20562 biphenyl-4-hydroxylase | (RefSeq) cytochrome P450 CYP736A12-like (A)
Cs_ont_1g001820	0.1337	0.1041	0.1281	0.2533	0.3165	0.2699	0.4404	0.3106	0.3508	0.2527	0.2766	0.2142	0.2913	0.3975	0.392	0.2393	0.3851	0.4988	0.4545	0.49	0.3467	15	11	14	30	31	28	50	27	45	26	34	31	31	57	45	29	53	62	51	41	46	chr1	1801572	1803357	-	Cs_ont_1g001820	--	K22733 magnesium transporter | (RefSeq) uncharacterized protein LOC102612526 (A)
Cs_ont_1g001830	0.1495	0.0794	0.0767	0	0	0.1617	0	0	0.0654	0	0	0	0.1182	0.0292	0	0	0	0	0	0	0	4	2	2	0	0	4	0	0	2	0	0	0	3	1	0	0	0	0	0	0	0	chr1	1810722	1811744	+	Cs_ont_1g001830	--	K20562 biphenyl-4-hydroxylase | (RefSeq) cytochrome P450 CYP736A12-like (A)
Cs_ont_1g001840	28.0595	28.6069	28.8321	17.4356	18.2872	18.5466	13.328	14.6833	14.607	14.4191	13.6828	13.7343	12.576	12.4037	12.2127	11.0079	11.8326	12.0422	11.9066	12.3898	11.3046	3058	2936	3062	2006	1740	1869	1470	1240	1820	1441	1634	1931	1300	1728	1362	1296	1582	1454	1298	1007	1457	chr1	1815710	1818378	+	Cs_ont_1g001840	--	K20562 biphenyl-4-hydroxylase | (RefSeq) cytochrome P450 CYP736A12-like (A)
Cs_ont_1g001850	5.0007	5.0569	4.9537	4.8807	4.4366	4.1655	4.0773	4.0661	4.5636	4.7363	4.7615	5.0022	5.5084	5.5853	5.7554	4.3949	5.3663	5.3225	4.3129	4.3217	4.3263	692	659	668	713	536	533	571	436	722	601	722	893	723	988	815	657	911	816	597	446	708	chr1	1819229	1822077	-	Cs_ont_1g001850	--	K22733 magnesium transporter | (RefSeq) uncharacterized protein LOC102612526 (A)
Cs_ont_1g001860	0.5774	0.3504	0.1975	0.1302	0.0945	0.2676	0.3532	0.7097	0.5531	0.3598	0.3764	0.4049	0.1739	0.3657	0.1075	0.0509	0.1345	0.1241	0.2749	0.2581	0.2557	21	12	7	5	3	9	13	20	23	12	15	19	6	17	4	2	6	5	10	7	11	chr1	1823506	1824321	-	Cs_ont_1g001860	--	--
Cs_ont_1g001870	17.4057	17.563	18.169	16.4486	17.2663	16.6709	12.9406	13.0027	13.4114	19.6391	20.5438	20.1535	14.8024	15.1059	14.31	13.992	14.1211	14.0472	13.2976	14.1322	13.9335	4241	4030	4314	4231	3673	3756	3191	2455	3736	4388	5485	6335	3421	4705	3568	3683	4221	3792	3241	2568	4015	chr1	1839461	1847249	-	Cs_ont_1g001870	--	K15032 mTERF domain-containing protein, mitochondrial | (RefSeq) uncharacterized protein LOC102611177 (A)
Cs_ont_1g001880	3.646	3.2709	3.3222	3.2155	3.8791	4.334	3.0669	3.4579	2.763	2.8621	2.4095	2.3755	3.322	3.6145	3.2251	3.4259	3.1962	3.5605	3.0244	3.1504	2.9634	464	392	412	432	431	510	395	341	402	334	336	390	401	588	420	471	499	502	385	299	446	chr1	1857106	1859131	-	Cs_ont_1g001880	--	K15032 mTERF domain-containing protein, mitochondrial | (RefSeq) uncharacterized protein LOC107174720 (A)
Cs_ont_1g001890	10.4257	10.0604	10.9051	12.7445	13.3076	13.9126	9.0968	8.5603	8.5096	10.0396	9.9548	9.6291	10.7515	10.0219	10.8299	10.6183	10.6175	10.8739	10.4226	10.2961	9.4389	778	707	793	1004	867	960	687	495	726	687	814	927	761	956	827	856	972	899	778	573	833	chr1	1860061	1862015	-	Cs_ont_1g001890	--	K13430 serine/threonine-protein kinase PBS1 [EC:2.7.11.1] | (RefSeq) probable serine/threonine-protein kinase PBL7 (A)
Cs_ont_1g001900	18.8145	18.6008	19.1537	19.0826	20.0257	19.3937	13.9883	14.6197	16.0782	12.5899	11.8415	11.4763	19.0291	18.6744	17.9308	15.676	16.9637	17.4476	14.5016	14.4766	14.0945	1131	1053	1122	1211	1051	1078	851	681	1105	694	780	890	1085	1435	1103	1018	1251	1162	872	649	1002	chr1	1867220	1868360	-	Cs_ont_1g001900	--	K15032 mTERF domain-containing protein, mitochondrial | (RefSeq) uncharacterized protein LOC107174720 (A)
Cs_ont_1g001910	4.7965	4.7534	4.8379	3.7428	3.5717	4.069	7.0058	7.0001	6.905	6.0629	6.7513	6.6631	5.2169	4.8083	4.8196	8.2343	8.1842	8.318	6.1979	6.1235	6.8591	1169	1091	1149	963	760	917	1728	1322	1924	1355	1803	2095	1206	1498	1202	2168	2447	2246	1511	1113	1977	chr1	1869146	1875589	-	Cs_ont_1g001910	--	K13430 serine/threonine-protein kinase PBS1 [EC:2.7.11.1] | (RefSeq) probable serine/threonine-protein kinase PBL7 (A)
Cs_ont_1g001930	76.7228	74.0319	73.4171	66.9557	65.7272	66.8183	63.4002	63.4147	62.5582	54.6936	53.6373	54.1622	76.0041	72.9854	77.6608	41.4773	41.5518	40.7443	53.1169	55.0658	55.5207	14294	12989	13329	13169	10691	11511	11954	9155	13325	9344	10950	13018	13431	17382	14806	8348	9497	8410	9899	7651	12233	chr1	1889355	1896635	-	Cs_ont_1g001930	--	K08869 aarF domain-containing kinase | (RefSeq) protein ACTIVITY OF BC1 COMPLEX KINASE 3, chloroplastic (A)
Cs_ont_1g001940	23.014	22.2768	23.1778	30.1092	29.381	31.5365	11.3681	12.9122	12.5806	17.0802	16.5527	17.9099	24.0137	22.4711	25.2984	25.1019	24.1122	24.0529	16.2806	15.1595	15.3791	5541	5051	5438	7653	6176	7021	2770	2409	3463	3771	4367	5563	5484	6916	6233	6529	7122	6416	3921	2722	4379	chr1	1897608	1910481	-	Cs_ont_1g001940	--	K13418 somatic embryogenesis receptor kinase 1 [EC:2.7.10.1 2.7.11.1] | (RefSeq) LRR receptor kinase SERK2-like isoform X1 (A)
Cs_ont_1g001950	1.8313	1.812	2.6054	1.5573	1.8115	1.4854	1.5834	1.128	0.9829	0.6354	0.8166	0.7259	1.0531	0.7814	1.1592	0.9824	1.0178	0.958	1.0818	0.8092	0.7919	88	82	122	79	76	66	77	42	54	28	43	45	48	48	57	51	60	51	52	29	45	chr1	1939006	1942315	+	Cs_ont_1g001950	--	K08065 nuclear transcription Y subunit beta | (RefSeq) nuclear transcription factor Y subunit B-3-like (A)
Cs_ont_1g001960	0.01	0	0.0102	0	0	0.0108	0.0295	0.0129	0.0044	0	0	0.0077	0	0	0	0	0	0.0045	0	0	0.0042	2	0	2	0	0	2	6	2	1	0	0	2	0	0	0	0	0	1	0	0	1	chr1	1960848	1964122	+	Cs_ont_1g001960	--	K03283 heat shock 70kDa protein 1/2/6/8 | (RefSeq) heat shock 70 kDa protein 18-like (A)
Cs_ont_1g001990	0.0931	0.2175	0.2484	0.1587	0.1706	0.1611	0.2208	0.2403	0.3909	0.1624	0.1529	0.166	0.5497	0.4807	0.4003	0.4395	0.3339	0.2689	0.2978	0.1373	0.2283	10	22	26	18	16	16	24	20	48	16	18	23	56	66	44	51	44	32	32	11	29	chr1	1994217	1996048	+	Cs_ont_1g001990	--	--
Cs_ont_1g002000	11.7065	11.6312	11.7555	12.4999	12.744	12.8604	11.4982	10.4928	10.8008	11.0116	10.6082	10.8029	11.6392	11.9872	11.9304	12.7941	12.9971	12.104	12.4105	11.4376	12.195	2845	2662	2784	3207	2704	2890	2828	1976	3001	2454	2825	3387	2683	3724	2967	3359	3875	3259	3017	2073	3505	chr1	2006985	2011472	+	Cs_ont_1g002000	--	--
Cs_ont_1g002010	22.7377	23.3045	23.8623	25.7061	27.7745	28.3391	22.0019	20.2925	22.4072	26.3275	26.6155	25.0318	25.3402	24.9357	24.8257	27.6467	26.9104	27.351	24.286	24.6961	26.1338	2558	2469	2616	3053	2728	2948	2505	1769	2882	2716	3281	3633	2704	3586	2858	3360	3714	3409	2733	2072	3477	chr1	2011562	2017472	-	Cs_ont_1g002010	--	--
Cs_ont_1g002030	0.2205	0.1756	0.2829	0.3395	0.5841	0.2981	2.0974	1.7254	1.941	6.4183	7.0945	6.4426	0.2616	0.1941	0.2155	0.8549	0.7078	0.9704	3.5826	3.1789	3.5081	16	12	20	26	37	20	154	97	161	427	564	603	18	18	16	67	63	78	260	172	301	chr1	2023575	2025141	-	Cs_ont_1g002030	--	--
Cs_ont_1g002040	0	0	0	0	0	0	0	0	0	0	0.0328	0	0	0	0	0	0	0	0	0	0	0	0	0	0	0	0	0	0	0	0	2	0	0	0	0	0	0	0	0	0	0	chr1	2031642	2032528	+	Cs_ont_1g002040	--	--
Cs_ont_1g002060	24.1798	25.0434	25.792	28.1362	27.2279	28.1587	20.8343	20.7545	20.7706	26.6184	26.2366	27.4571	30.7402	29.838	31.7985	32.8278	32.3882	32.8258	27.2666	27.3343	28.4833	5805	5662	6034	7131	5707	6251	5062	3861	5701	5860	6902	8504	7000	9157	7812	8514	9539	8731	6548	4894	8087	chr1	2044899	2054482	+	Cs_ont_1g002060	--	K12169 Kip1 ubiquitination-promoting complex protein 1 [EC:2.3.2.27] | (RefSeq) E3 ubiquitin-protein ligase RKP isoform X1 (A)
Cs_ont_1g002070	9.9553	10.3233	8.9744	8.7465	8.7769	7.8509	11.3471	12.546	10.8242	7.5694	9.6082	8.2104	6.8927	8.3525	9.0025	9.1564	8.4437	8.4301	9.6764	10.7304	9.5307	469	458	412	435	361	342	541	458	583	327	496	499	308	503	434	466	488	440	456	377	531	chr1	2055247	2056553	+	Cs_ont_1g002070	--	--
Cs_ont_1g002080	14.0466	15.744	15.2971	11.247	11.4234	11.4995	8.8732	8.5775	8.2452	23.8096	23.6546	21.5902	12.6162	12.7617	11.9546	15.7179	15.5963	15.6452	17.628	17.9142	18.1178	2107	2224	2236	1781	1496	1595	1347	997	1414	3275	3888	4178	1795	2447	1835	2547	2870	2600	2645	2004	3214	chr1	2058206	2060593	-	Cs_ont_1g002080	--	K14494 DELLA protein | (RefSeq) DELLA protein GAI (A)
Cs_ont_1g002090	0	0	0	0	0	0	0	0	0	0	0	0	0	0	0.0366	0	0.0305	0.0338	0	0	0	0	0	0	0	0	0	0	0	0	0	0	0	0	0	2	0	2	2	0	0	0	chr1	2085167	2086017	+	Cs_ont_1g002090	--	--
Cs_ont_1g002100	0.1706	0	0	0.1616	0.0651	0.246	0.4494	0.587	0.3233	0.248	0.1038	0.2424	0.0599	0.1779	0.2222	0.1053	0	0.1026	0.2274	0.1525	0.2885	6	0	0	6	2	8	16	16	13	8	4	11	2	8	8	4	0	4	8	4	12	chr1	2087066	2087916	+	Cs_ont_1g002100	--	--
Cs_ont_1g002110	0	0	0	0	0	0	0	0.0815	0	0	0	0	0	0.0988	0	0.117	0	0	0	0.0847	0	0	0	0	0	0	0	0	1	0	0	0	0	0	2	0	2	0	0	0	1	0	chr1	2097582	2107236	-	Cs_ont_1g002110	--	K02892 large subunit ribosomal protein L23 | (RefSeq) uncharacterized protein LOC102620099 (A)
Cs_ont_1g002130	72.6448	75.3326	69.895	69.5807	64.8285	64.4706	59.0184	61.3839	58.2064	62.9554	61.3765	54.5307	64.0303	66.3526	63.9368	48.428	44.3489	49.1388	65.1108	68.5582	53.6142	6361	6212	5964	6432	4956	5220	5230	4165	5827	5055	5889	6160	5318	7427	5729	4581	4764	4767	5703	4477	5552	chr1	2122960	2125300	+	Cs_ont_1g002130	--	--
Cs_ont_1g002140	4.6694	4.9255	4.4469	4.4377	4.2114	3.9387	5.9534	6.1355	6.2361	6.5367	6.3972	6.4156	4.137	4.0516	4.2875	4.2115	4.2249	4.3471	6.1313	6.432	6.5479	1209	1201	1122	1213	952	943	1560	1231	1846	1552	1815	2143	1016	1341	1136	1178	1342	1247	1588	1242	2005	chr1	2126284	2132770	+	Cs_ont_1g002140	--	K00705 4-alpha-glucanotransferase [EC:2.4.1.25] | (RefSeq) 4-alpha-glucanotransferase, chloroplastic/amyloplastic isoform X1 (A)
Cs_ont_1g002150	2.9926	2.7413	2.6626	2.2584	2.1094	2.6247	2.4111	2.453	2.4593	2.0693	2.0108	1.9858	3.0268	2.9276	3.0369	1.2907	1.6003	1.5791	1.2887	1.2391	1.3292	910	785	789	725	560	738	742	578	855	577	670	779	873	1138	945	424	597	532	392	281	478	chr1	2129248	2136224	-	Cs_ont_1g002150	--	K00705 4-alpha-glucanotransferase [EC:2.4.1.25] | (RefSeq) 4-alpha-glucanotransferase, chloroplastic/amyloplastic isoform X1 (A)
Cs_ont_1g002160	4.6433	3.9621	4.6799	3.9271	5.1285	4.4836	3.7688	5.0292	4.7141	4.5211	3.5565	2.7637	2.8848	3.8919	3.9704	3.1469	2.9739	3.8169	3.5643	5.7815	3.0849	56	45	55	50	54	50	46	47	65	50	47	43	33	60	49	41	44	51	43	52	44	chr1	2136836	2142716	+	Cs_ont_1g002160	--	--
Cs_ont_1g002170	8.7831	9.7591	8.7955	8.8503	9.3312	9.4344	83.4164	79.9781	83.7714	76.0978	77.9015	76.462	11.3266	9.8583	10.847	25.9227	25.7326	25.9892	80.5771	82.7591	83.9119	1035	1083	1010	1101	960	1028	9948	7303	11286	8223	10059	11624	1266	1485	1308	3300	3720	3393	9498	7273	11694	chr1	2147369	2149375	-	Cs_ont_1g002170	--	K20619 cytochrome P450 family 78 subfamily A | (RefSeq) cytochrome P450 78A7-like (A)
Cs_ont_1g002180	10.8092	10.2931	10.4018	9.061	9.1417	8.6499	19.7286	19.0828	17.8064	11.8805	11.6913	13.2844	9.9232	10.8347	10.0136	10.8495	10.8662	11.1327	16.7157	15.4648	15.0316	1269	1138	1190	1123	937	939	2344	1736	2390	1279	1504	2012	1105	1626	1203	1376	1565	1448	1963	1354	2087	chr1	2165715	2168366	+	Cs_ont_1g002180	--	--
Cs_ont_1g002190	13.8924	13.7313	14.002	15.4643	16.0327	15.552	17.8232	18.4903	18.0956	18.4092	17.3795	17.6139	14.702	16.1666	15.5353	13.8747	13.8768	13.5833	16.5008	16.4734	15.2902	1850	1722	1817	2174	1864	1915	2402	1908	2755	2248	2536	3026	1857	2752	2117	1996	2267	2004	2198	1636	2408	chr1	2168867	2173540	-	Cs_ont_1g002190	--	K00891 shikimate kinase [EC:2.7.1.71] | (RefSeq) shikimate kinase, chloroplastic isoform X1 (A)
Cs_ont_1g002200	1.3462	1.3571	1.6437	1.4608	1.6151	1.6632	1.4186	1.3854	1.3675	1.691	1.8933	1.6313	1.7651	1.753	1.9483	1.6878	1.8057	1.9418	1.5417	1.3424	1.4553	316	300	376	362	331	361	337	252	367	364	487	494	393	526	468	428	520	505	362	235	404	chr1	2178520	2182880	+	Cs_ont_1g002200	--	K22733 magnesium transporter | (RefSeq) uncharacterized protein LOC102612526 (A)
Cs_ont_1g002210	25.4474	25.3009	24.7364	25.5238	27.066	26.5024	41.5792	40.2763	40.5787	34.7488	34.1291	34.965	28.1577	28.0134	26.6914	30.3977	30.8112	29.0124	41.7723	39.3134	40.3707	3109	2911	2945	3292	2887	2994	5141	3813	5668	3893	4569	5511	3263	4375	3337	4012	4618	3927	5105	3582	5833	chr1	2183628	2188775	+	Cs_ont_1g002210	--	K06944 developmentally-regulated GTP-binding protein [EC:3.6.5.-] | (RefSeq) developmentally-regulated G-protein 3 (A)
Cs_ont_1g002220	0.2993	0.2689	0.2599	0.2399	0.2373	0.3984	0.2389	0.2525	0.3021	0.2511	0.2101	0.2141	0.2791	0.2792	0.3375	0.1918	0.2909	0.3325	0.2417	0.3087	0.2433	26	22	22	22	18	32	21	17	30	20	20	24	23	31	30	18	31	32	21	20	25	chr1	2189125	2192068	-	Cs_ont_1g002220	--	K03232 elongation factor 1-beta | (RefSeq) elongation factor 1-delta-like (A)
Cs_ont_1g002230	1.2542	1.2975	1.3136	1.1421	1.3033	1.5451	0.84	0.7509	0.967	3.1021	2.9588	2.7512	1.1757	1.1126	1.3204	1.2208	1.3043	1.2225	1.6836	1.6817	1.6427	388	378	396	373	352	442	263	180	342	880	1003	1098	345	440	418	408	495	419	521	388	601	chr1	2190832	2196611	+	Cs_ont_1g002230	--	K00942 guanylate kinase [EC:2.7.4.8] | (RefSeq) guanylate kinase 3, chloroplastic (A)
Cs_ont_1g002240	0.9336	0.8888	1.0159	0.9225	0.6177	0.8269	0.8907	0.7375	1.1334	1.1937	0.9842	1.2415	0.7382	1.0137	0.8101	1.0207	0.702	1.0171	1.3517	1.4677	1.259	116	104	123	121	67	95	112	71	161	136	134	199	87	161	103	137	107	140	168	136	185	chr1	2193261	2197762	-	Cs_ont_1g002240	--	K00942 guanylate kinase [EC:2.7.4.8] | (RefSeq) guanylate kinase 3, chloroplastic (A)
Cs_ont_1g002250	106.572	104.948	105.275	97.8954	96.8445	92.7382	91.121	95.8848	90.8955	93.0552	90.6174	94.9886	123.274	125.964	129.129	66.6303	67.7932	67.4912	100.982	98.4496	101.003	20491	19003	19725	19871	16257	16488	17731	14286	19981	16407	19092	23562	22482	30960	25407	13840	15991	14377	19422	14117	22967	chr1	2205144	2210143	+	Cs_ont_1g002250	--	K06185 ATP-binding cassette, subfamily F, member 2 | (RefSeq) ABC transporter F family member 1 (A)
Cs_ont_1g002260	10.162	10.5729	9.9369	9.8526	9.7205	10.5313	9.129	8.3044	8.6432	8.3822	7.7885	7.5324	9.5384	9.303	8.8011	7.8051	7.7204	7.944	7.4859	7.5833	6.9042	1486	1456	1416	1521	1241	1424	1351	941	1445	1124	1248	1421	1323	1739	1317	1233	1385	1287	1095	827	1194	chr1	2218982	2222413	+	Cs_ont_1g002260	--	K14801 pre-rRNA-processing protein TSR4 | (RefSeq) programmed cell death protein 2-like (A)
Cs_ont_1g002270	107.299	100.2	104.385	108.752	107.983	101.561	124.468	125.373	115.639	118.439	118.109	125.464	105.908	117.289	107.643	110.525	112.63	110.521	143.945	128.887	130.86	5001	4398	4741	5351	4394	4377	5871	4528	6162	5062	6032	7544	4682	6988	5134	5565	6440	5707	6711	4480	7213	chr1	2222402	2225084	-	Cs_ont_1g002270	--	K03012 DNA-directed RNA polymerase II subunit RPB4 | (RefSeq) DNA-directed RNA polymerase II subunit 4 isoform X1 (A)
Cs_ont_1g002280	13.5608	13.1118	12.8082	12.788	12.6149	12.9405	27.2606	26.1095	27.2289	22.2088	23.8103	23.1197	12.6601	13.5499	14.0401	16.2019	15.8097	14.3969	23.5424	22.5098	22.964	2236	2036	2058	2226	1816	1973	4549	3336	5133	3358	4302	4918	1980	2856	2369	2886	3198	2630	3883	2768	4478	chr1	2226339	2232499	-	Cs_ont_1g002280	--	K01950 NAD+ synthase (glutamine-hydrolysing) [EC:6.3.5.1] | (RefSeq) glutamine-dependent NAD(+) synthetase isoform X1 (A)
Cs_ont_1g002300	0	0.0584	0.0188	0	0.042	0	0.1267	0.2364	0.1122	0.02	0.0334	0.0142	0.0193	0.0143	0.0627	0.017	0	0.0165	0.0916	0	0	0	6	2	0	4	0	14	20	14	2	4	2	2	2	7	2	0	2	10	0	0	chr1	2265391	2267128	-	Cs_ont_1g002300	--	K13065 shikimate O-hydroxycinnamoyltransferase [EC:2.3.1.133] | (RefSeq) vinorine synthase-like (A)
Cs_ont_1g002350	6.6684	5.8689	5.5484	7.9289	9.0371	7.7963	9.0031	9.8719	10.1765	7.9926	7.7669	8.8011	9.7327	9.5715	10.4303	9.4166	10.0715	9.5616	10.3899	9.9887	10.7523	333	276	270	418	394	360	455	382	581	366	425	567	461	611	533	508	617	529	519	372	635	chr1	2291668	2295141	-	Cs_ont_1g002350	--	--
Cs_ont_1g002360	0.0647	0.2749	0.1328	0.1226	0.2224	0.14	0.4476	0	0.0566	0.0706	0.1181	0.3511	0.5458	0.3038	0.253	0.2396	0.2638	0.5257	0.3235	0.0868	0.1642	1	4	2	2	3	2	7	0	1	1	2	7	8	6	4	4	5	9	5	1	3	chr1	2299958	2312144	-	Cs_ont_1g002360	--	--
Cs_ont_1g002370	0.7236	0.8965	0.9901	0.8911	0.6355	0.4435	0.7865	0.1245	0.3798	0.4472	0.5723	0.617	1.0681	1.1133	1.1079	0.9378	1.5533	0.6967	0.6511	0.8733	0.4691	30	35	40	39	23	17	33	4	18	17	26	33	42	59	47	42	79	32	27	27	23	chr1	2315064	2315866	+	Cs_ont_1g002370	--	--
Cs_ont_1g002390	2.3281	2.4192	2.1957	1.7012	2.4	2.224	2.169	2.282	2.72	2.3152	2.3422	2.3589	2.0396	2.1725	2.2155	1.955	2.196	2.1164	2.9647	2.8022	2.8076	420	411	386	324	378	371	396	319	561	383	463	549	349	501	409	381	486	423	535	377	599	chr1	2350513	2353384	+	Cs_ont_1g002390	--	--
Cs_ont_1g002400	1.0455	0.7497	0.829	0.6174	0.5365	0.6387	0.7647	0.9462	0.8016	0.6441	0.6258	0.5999	0.5726	0.6214	0.4909	0.4022	0.5091	0.5209	0.5226	0.6827	0.4707	154	104	119	96	69	87	114	108	135	87	101	114	80	117	74	64	92	85	77	75	82	chr1	2356378	2358722	+	Cs_ont_1g002400	--	--
Cs_ont_1g002420	2.7545	2.6495	2.5434	2.9909	3.1487	2.8356	3.0327	2.8922	2.7135	1.9263	1.9697	1.9298	2.229	2.1203	2.3142	2.1206	2.1598	2.1674	0.9988	1.0289	1.1949	499	452	449	572	498	475	556	406	562	320	391	451	383	491	429	415	480	435	181	139	256	chr1	2360550	2365979	+	Cs_ont_1g002420	--	K13459 disease resistance protein RPS2 | (RefSeq) probable disease resistance protein At4g27220 (A)
Cs_ont_1g002430	2.3311	2.2696	2.4264	2.6288	2.4749	2.6293	3.8147	3.5211	3.4673	0.6264	0.704	0.5954	3.0139	2.785	3.1526	2.0712	2.0117	1.881	0.5075	0.6001	0.4801	698	640	708	831	647	728	1156	817	1187	172	231	230	856	1066	966	670	739	624	152	134	170	chr1	2373982	2378844	+	Cs_ont_1g002430	--	K22048 mechanosensitive ion channel protein 4/5/6/7/8/9/10 | (RefSeq) mechanosensitive ion channel protein 10-like isoform X1 (A)
Cs_ont_1g002440	0.4873	0.5175	0.5557	0.6668	0.6202	0.449	1.0344	0.7454	0.9788	0.2559	0.2141	0.2099	0.1713	0.1553	0.2646	0.1337	0.0589	0	0.0902	0.1694	0.0305	27	27	30	39	30	23	58	32	62	13	13	15	9	11	15	8	4	0	5	7	2	chr1	2393880	2397426	+	Cs_ont_1g002440	--	K22048 mechanosensitive ion channel protein 4/5/6/7/8/9/10 | (RefSeq) mechanosensitive ion channel protein 10-like isoform X1 (A)
Cs_ont_1g002450	0.0599	0.2228	0.1845	0.2214	0.2403	0.2723	0.5804	0.41	0.4561	0.2092	0.175	0.144	0.1137	0.1782	0.1406	0.5826	0.5717	0.725	0.5752	0.4662	0.3649	10	35	30	39	35	42	98	53	87	32	32	31	18	38	24	105	117	134	96	58	72	chr1	2427924	2431017	+	Cs_ont_1g002450	--	K22048 mechanosensitive ion channel protein 4/5/6/7/8/9/10 | (RefSeq) mechanosensitive ion channel protein 10-like isoform X1 (A)
Cs_ont_1g002480	0.5495	0.6909	0.5342	0.2055	0.3312	0.4378	0.2429	0.2426	0.43	0.3154	0.3695	0.3138	0.1372	0.1244	0.0848	0.1874	0.2711	0.1305	0.1446	0.1163	0.1834	38	45	36	15	20	28	17	13	34	20	28	28	9	11	6	14	23	10	10	6	15	chr1	2465078	2466383	-	Cs_ont_1g002480	--	K12644 acridone synthase [EC:2.3.1.159] | (RefSeq) acridone synthase 2-like (A)
Cs_ont_1g002510	54.1962	54.3885	55.4816	34.7615	35.2829	37.1636	16.2375	15.2367	14.6725	11.1865	11.1878	11.2255	20.633	19.4795	20.6481	15.6117	13.3295	14.4603	7.7716	8.1045	8.8099	5389	5093	5376	3649	3063	3417	1634	1174	1668	1020	1219	1440	1946	2476	2101	1677	1626	1593	773	601	1036	chr1	2506470	2508180	-	Cs_ont_1g002510	--	K12644 acridone synthase [EC:2.3.1.159] | (RefSeq) acridone synthase 2-like (A)
Cs_ont_1g002520	118.892	109.713	113.969	101.011	96.5226	98.1949	66.8885	68.7477	67.0832	60.9258	63.6504	64.454	75.242	73.6317	69.8525	56.2008	59.2373	57.6078	69.7047	70.9361	68.5139	11583	10066	10820	10389	8210	8846	6595	5190	7472	5443	6795	8101	6953	9170	6964	5915	7080	6218	6793	5154	7894	chr1	2544667	2546990	+	Cs_ont_1g002520	--	K13066 caffeic acid 3-O-methyltransferase / acetylserotonin O-methyltransferase [EC:2.1.1.68 2.1.1.4] | (RefSeq) caffeic acid 3-O-methyltransferase-like isoform X1 (A)
Cs_ont_1g002540	34.5403	37.7188	33.1151	34.818	33.8842	34.3756	50.325	51.3361	50.2702	68.0375	64.2936	69.9175	31.5712	31.8758	30.4451	37.8179	38.3396	36.1845	46.9532	47.7558	43.179	2571	2644	2402	2736	2202	2366	3791	2961	4278	4644	5244	6714	2229	3033	2319	3041	3501	2984	3496	2651	3801	chr1	2560168	2562910	+	Cs_ont_1g002540	--	K13066 caffeic acid 3-O-methyltransferase / acetylserotonin O-methyltransferase [EC:2.1.1.68 2.1.1.4] | (RefSeq) caffeic acid 3-O-methyltransferase-like isoform X2 (A)
Cs_ont_1g002550	0	0.1374	0	0	0	0.07	0	0	0	0	0	0	0	0	0	0	0	0	0	0	0	0	2	0	0	0	1	0	0	0	0	0	0	0	0	0	0	0	0	0	0	0	chr1	2565957	2566859	+	Cs_ont_1g002550	--	--
Cs_ont_1g002560	8.1511	8.582	7.9056	3.9202	4.1861	4.5109	7.9095	7.7227	8.0398	1.5162	1.3876	1.3865	3.9646	4.1121	3.5159	1.5956	1.7398	1.5228	1.8207	1.7171	1.6432	2005	1988	1895	1018	899	1026	1969	1472	2261	342	374	440	925	1293	885	424	525	415	448	315	478	chr1	2574994	2578909	-	Cs_ont_1g002560	--	K15402 fatty acid omega-hydroxylase [EC:1.14.-.-] | (RefSeq) cytochrome P450 86B1 (A)
Cs_ont_1g002580	0	0	0	0	0	0	0	0.0238	0	0	0	0	0	0	0	0	0	0	0	0	0	0	0	0	0	0	0	0	2	0	0	0	0	0	0	0	0	0	0	0	0	0	chr1	2594737	2596459	+	Cs_ont_1g002580	--	K22395 cinnamyl-alcohol dehydrogenase [EC:1.1.1.195] | (RefSeq) berberine bridge enzyme-like 15 (A)
Cs_ont_1g002590	0	0	0.0103	0	0	0	0	0	0	0	0	0	0	0.0156	0	0	0	0	0	0	0.0169	0	0	1	0	0	0	0	0	0	0	0	0	0	2	0	0	0	0	0	0	2	chr1	2599768	2601360	-	Cs_ont_1g002590	--	K15402 fatty acid omega-hydroxylase [EC:1.14.-.-] | (RefSeq) cytochrome P450 86B1 (A)
Cs_ont_1g002600	0.2012	0.5461	0.2983	0.2542	0.3073	0.3869	0.4861	0.3751	0.3911	0.4389	0.5305	0.5546	0.4007	0.2974	0.2404	0.7658	0.8019	0.7265	0.8047	0.3898	0.5672	9	23	13	12	12	16	22	13	20	18	26	32	17	17	11	37	44	36	36	13	30	chr1	2605591	2606670	+	Cs_ont_1g002600	--	--
Cs_ont_1g002610	31.8067	30.2385	32.3671	27.8554	28.7645	28.3714	32.5856	31.412	32.8253	25.6566	26.2909	26.2125	28.569	27.3181	28.9397	29.9192	29.8396	30.4406	29.8711	28.908	30.4552	3830	3429	3798	3541	3024	3159	3971	2931	4519	2833	3469	4072	3263	4205	3566	3892	4408	4061	3598	2596	4337	chr1	2606880	2612325	-	Cs_ont_1g002610	--	K07933 Rab-like protein 3 | (RefSeq) small GTPase LIP1 (A)
Cs_ont_1g002620	0	0	0.1047	0	0	0	0	0	0	0	0	0	0	0	0	0	0	0	0	0	0	0	0	1	0	0	0	0	0	0	0	0	0	0	0	0	0	0	0	0	0	0	chr1	2614523	2614880	+	Cs_ont_1g002620	--	--
Cs_ont_1g002630	1.9352	1.9586	1.8152	1.4464	1.4893	1.259	0.2838	0.1171	0.4232	0.5276	0.4829	0.2578	0.7013	0.6032	0.6944	0.2099	0.2342	0.4094	0.2721	0.0811	0.179	128	122	117	101	86	77	19	6	32	32	35	22	44	51	47	15	19	30	18	4	14	chr1	2629950	2633395	+	Cs_ont_1g002630	--	K07897 Ras-related protein Rab-7A | (RefSeq) ras-related protein Rab7-like isoform X2 (A)
Cs_ont_1g002640	149.702	146.905	134.372	136.65	130.779	131.155	154.602	151.971	156.809	150.794	155.188	156.991	135.734	137.76	128.455	119.614	120.264	111.905	184.664	181.471	179.944	4429	4093	3874	4268	3378	3588	4629	3484	5304	4091	5031	5992	3809	5210	3889	3823	4365	3668	5465	4004	6296	chr1	2636811	2637691	+	Cs_ont_1g002640	--	K22063 iron-sulfur cluster assembly 1 | (RefSeq) iron-sulfur assembly protein IscA, chloroplastic (A)
Cs_ont_1g002650	25.1454	22.9734	20.2746	21.9629	23.7518	20.8368	23.8784	24.4431	26.4214	24.3054	25.5554	26.8321	20.5714	22.6726	19.6262	16.3993	18.3009	19.2331	27.9944	24.85	27.0611	308	265	242	284	254	236	296	232	370	273	343	424	239	355	246	217	275	261	343	227	392	chr1	2640539	2640814	+	Cs_ont_1g002650	--	--
Cs_ont_1g002660	0.1083	0	0	0.0513	0.2481	0	0.0535	0.2795	0.0947	0.5315	0.1483	0.1679	0	0	0	0.1002	0.1324	0.0978	0	0.1452	0.1374	2	0	0	1	4	0	1	4	2	9	3	4	0	0	0	2	3	2	0	2	3	chr1	2641101	2641438	-	Cs_ont_1g002660	--	--
Cs_ont_1g002670	0.0638	0.0565	0.0655	0.1209	0.0974	0.184	0.1366	0.0961	0.0837	0.0812	0.2135	0.0742	0.1009	0.0832	0.1039	0.2855	0.1647	0.1152	0.1914	0.0998	0.2248	6	5	6	12	8	16	13	7	9	7	22	9	9	10	10	29	19	12	18	7	25	chr1	2641451	2642947	-	Cs_ont_1g002670	--	--
Cs_ont_1g002680	0	0	0	0	0	0	0	0	0.0078	0	0	0	0	0	0	0.0166	0	0	0	0	0	0	0	0	0	0	0	0	0	1	0	0	0	0	0	0	2	0	0	0	0	0	chr1	2647573	2649346	-	Cs_ont_1g002680	--	--
Cs_ont_1g002690	0	0	0	0	0	0	0.1457	0	0	0	0	0	0	0	0	0	0	0	0	0	0	0	0	0	0	0	0	2	0	0	0	0	0	0	0	0	0	0	0	0	0	0	chr1	2658702	2669411	+	Cs_ont_1g002690	--	--
Cs_ont_1g002700	0.1521	0.1538	0.2081	0.1441	0.1991	0.3603	0.2648	0.2617	0.2724	0.1264	0.1322	0.1011	0.0687	0.1133	0.0708	0.2145	0.2362	0.2484	0.1159	0.136	0.098	21	20	28	21	24	46	37	28	43	16	20	18	9	20	10	32	40	38	16	14	16	chr1	2669777	2671974	-	Cs_ont_1g002700	--	--
Cs_ont_1g002720	1.2319	1.5094	1.718	1.5858	1.0854	1.0248	0.9051	0.6115	0.9117	0.7578	0.6054	0.3918	0.2997	0.173	0.1235	0.0585	0	0.1996	0.221	0	0.0801	39	45	53	53	30	30	29	15	33	22	21	16	9	7	4	2	0	7	7	0	3	chr1	2686924	2694358	+	Cs_ont_1g002720	--	--
Cs_ont_1g002730	0	0	0	0	0	0	0	0	0	0.0335	0.028	0.0238	0	0.024	0.03	0	0	0	0	0	0.0259	0	0	0	0	0	0	0	0	0	1	1	1	0	1	1	0	0	0	0	0	1	chr1	2695572	2696223	-	Cs_ont_1g002730	--	K24028 salicylic acid 3-hydroxylase [EC:1.14.11.-] | (RefSeq) protein DOWNY MILDEW RESISTANCE 6 (A)
Cs_ont_1g002740	0	0	0	0	0	0.0527	0	0	0	0	0	0	0	0	0	0	0	0	0	0	0	0	0	0	0	0	1	0	0	0	0	0	0	0	0	0	0	0	0	0	0	0	chr1	2696485	2697254	-	Cs_ont_1g002740	--	K05277 anthocyanidin synthase [EC:1.14.20.4] | (RefSeq) anthocyanidin synthase (A)
Cs_ont_1g002760	16.6817	16.0037	15.9014	18.0178	17.437	18.3231	5.1396	4.915	4.9589	20.2327	20.7949	21.045	9.5106	8.7169	9.411	4.835	4.8165	4.4886	9.7254	9.3529	9.3853	1533	1385	1424	1748	1399	1557	478	350	521	1705	2094	2495	829	1024	885	480	543	457	894	641	1020	chr1	2709390	2711340	-	Cs_ont_1g002760	--	K05278 flavonol synthase [EC:1.14.20.6] | (RefSeq) flavonol synthase/flavanone 3-hydroxylase-like (A)
Cs_ont_1g002770	0.0236	0.1503	0.0968	0.1117	0.054	0.051	0.0233	0.0609	0.0619	0.0514	0.0861	0.1828	0.0249	0.0185	0.1152	0.0655	0	0.0213	0.1179	0.1898	0.0798	1	6	4	5	2	2	1	2	3	2	4	10	1	1	5	3	0	1	5	6	4	chr1	2715831	2716976	-	Cs_ont_1g002770	--	K00167 2-oxoisovalerate dehydrogenase E1 component beta subunit [EC:1.2.4.4] | (RefSeq) 2-oxoisovalerate dehydrogenase subunit beta 1, mitochondrial (A)
Cs_ont_1g002780	10.3324	10.3087	10.635	10.29	10.476	10.1276	6.2614	5.8009	5.2969	7.7954	7.834	7.5009	10.0047	10.1341	9.6089	11.6737	11.5266	11.1012	8.7066	7.8272	8.42	331	311	332	348	293	300	203	144	194	229	275	310	304	415	315	404	453	394	279	187	319	chr1	2722140	2722921	-	Cs_ont_1g002780	--	--
Cs_ont_1g002790	19.4712	19.7832	19.9605	14.9655	16.9867	16.3222	18.1564	18.4009	18.4428	10.5765	11.0852	10.87	15.6425	14.8374	15.9188	4.8873	4.9013	4.7291	5.8631	6.5655	5.9658	2895	2770	2892	2349	2205	2244	2732	2120	3135	1442	1806	2085	2206	2820	2422	785	894	779	872	728	1049	chr1	2739507	2744041	+	Cs_ont_1g002790	--	K10999 cellulose synthase A [EC:2.4.1.12] | (RefSeq) cellulose synthase A catalytic subunit 7 [UDP-forming] isoform X1 (A)
Cs_ont_1g002800	0.4298	0.6117	0.4285	0.4418	0.5795	0.4977	0.9578	1.0817	1.0238	0.6183	0.5424	0.5032	0.2635	0.3815	0.3187	0.3978	0.4398	0.4815	0.2803	0.282	0.3144	141	189	137	153	166	151	318	275	384	186	195	213	82	160	107	141	177	175	92	69	122	chr1	2742837	2748194	-	Cs_ont_1g002800	--	K10999 cellulose synthase A [EC:2.4.1.12] | (RefSeq) cellulose synthase A catalytic subunit 1 [UDP-forming] (A)
Cs_ont_1g002820	0	0	0	0	0	0	0	0	0.0407	0	0	0	0	0	0	0	0	0	0	0	0	0	0	0	0	0	0	0	0	2	0	0	0	0	0	0	0	0	0	0	0	0	chr1	2791635	2792414	+	Cs_ont_1g002820	--	--
Cs_ont_1g002830	0	0	0	0	0	0	0	0	0	0	0	0.0274	0.0373	0	0.0346	0.0164	0	0.0319	0	0	0	0	0	0	0	0	0	0	0	0	0	0	2	2	0	2	1	0	2	0	0	0	chr1	2795274	2799112	-	Cs_ont_1g002830	--	K02206 cyclin-dependent kinase 2 [EC:2.7.11.22] | (RefSeq) cell division control protein 2 homolog 1-like (A)
Cs_ont_1g002840	105.949	104.305	103.224	107.345	107.948	106.412	151.419	142.532	150.427	123.039	119.743	123.918	102.483	101.068	102.034	118.223	119.734	119.65	147.34	143.661	149.281	11307	10483	10735	12094	10058	10501	16354	11787	18354	12041	14003	17061	10374	13788	11143	13630	15676	14147	15729	11434	18841	chr1	2800772	2805021	+	Cs_ont_1g002840	--	--
Cs_ont_1g002850	0	0	0.1008	0	0	0	0	0	0	0	0	0	0.1036	0	0.048	0.091	0	0.1774	0	0	0	0	0	2	0	0	0	0	0	0	0	0	0	2	0	1	2	0	4	0	0	0	chr1	2805533	2805856	-	Cs_ont_1g002850	--	--
Cs_ont_1g002860	13.5574	13.1624	14.1146	15.4239	16.2449	15.5845	11.0313	10.8553	11.1594	13.648	12.908	13.1691	15.0504	14.8638	15.5045	17.5596	17.9016	17.9271	11.2263	11.0565	11.8947	3512	3211	3563	4218	3674	3733	2892	2179	3305	3242	3664	4401	3698	4922	4110	4914	5689	5145	2909	2136	3644	chr1	2807010	2820392	-	Cs_ont_1g002860	--	K14521 N-acetyltransferase 10 [EC:2.3.1.-] | (RefSeq) RNA cytidine acetyltransferase 1-like isoform X1 (A)
Cs_ont_1g002870	10.9569	11.6131	11.2369	10.0491	10.3371	10.0186	14.7931	14.7126	14.8861	12.5592	11.887	11.483	10.0907	10.0187	10.1003	9.915	9.7773	9.9145	12.6189	12.5683	11.5393	1605	1602	1604	1554	1322	1357	2193	1670	2493	1687	1908	2170	1402	1876	1514	1569	1757	1609	1849	1373	1999	chr1	2820487	2823061	+	Cs_ont_1g002870	--	--
Cs_ont_1g002880	8.016	8.127	9.031	6.9	6.9012	7.0507	8.4353	8.2945	8.8104	19.3882	18.9503	19.1669	10.2442	10.3654	10.6035	7.1273	6.7599	6.5987	15.6252	15.1064	15.0167	1216	1161	1335	1105	914	989	1295	975	1528	2697	3150	3751	1474	2010	1646	1168	1258	1109	2371	1709	2694	chr1	2823490	2826201	+	Cs_ont_1g002880	--	--
Cs_ont_1g002890	0.3586	0.4379	0.3863	0.3736	0.2464	0.4072	0.3543	0.3702	0.2352	0.2933	0.2291	0.0695	0.4725	0.3646	0.4555	0.2987	0.2777	0.2265	0.2151	0.1683	0.2274	20	23	21	22	12	21	20	16	15	15	14	5	25	26	26	18	19	14	12	7	15	chr1	2826595	2827508	+	Cs_ont_1g002890	--	--
Cs_ont_1g002900	5.6217	6.0378	6.444	6.3314	7.1449	6.9914	6.2236	5.8253	6.1076	7.8745	7.6869	7.3291	7.569	7.0151	7.2263	8.8959	9.0078	9.3329	6.0433	6.1136	6.8474	1487	1504	1661	1768	1650	1710	1666	1194	1847	1910	2228	2501	1899	2372	1956	2542	2923	2735	1599	1206	2142	chr1	2828362	2834594	-	Cs_ont_1g002900	--	K10761 tRNA(His) guanylyltransferase [EC:2.7.7.79] | (RefSeq) tRNA(His) guanylyltransferase 2-like (A)
Cs_ont_1g002910	0	0	0.0124	0.0115	0	0	0	0	0	0	0.0221	0	0	0	0	0.0112	0	0.0218	0	0	0	0	0	1	1	0	0	0	0	0	0	2	0	0	0	0	1	0	2	0	0	0	chr1	2835430	2837032	-	Cs_ont_1g002910	--	K19893 glucan endo-1,3-beta-glucosidase 5/6 [EC:3.2.1.39] | (RefSeq) glucan endo-1,3-beta-glucosidase 5 (A)
Cs_ont_1g002920	4.5448	4.4538	4.4038	5.4631	5.5109	5.4524	6.5752	6.2112	6.5472	10.8401	11.4186	11.4908	6.5038	6.6743	7.3212	10.0651	10.3977	10.5213	9.0046	9.4301	9.8954	2762	2549	2608	3505	2924	3064	4044	2925	4549	6041	7604	9009	3749	5185	4553	6608	7752	7084	5474	4274	7112	chr1	2846600	2869961	-	Cs_ont_1g002920	--	K19026 spatacsin | (RefSeq) uncharacterized protein LOC102626916 (A)
Cs_ont_1g002930	27.8852	29.4113	25.9347	31.4455	31.394	30.7968	37.0948	38.1839	33.0508	23.4523	23.8148	22.275	32.2901	32.1341	31.3685	33.0539	31.3307	34.2498	31.8304	32.3784	29.3029	1932	1919	1751	2300	1899	1973	2601	2050	2618	1490	1808	1991	2122	2846	2224	2474	2663	2629	2206	1673	2401	chr1	2873270	2874576	-	Cs_ont_1g002930	--	--
Cs_ont_1g002940	0	0	0	0	0	0	0.0189	0.0124	0.021	0	0	0.0186	0	0	0	0	0	0	0	0.0193	0.0243	0	0	0	0	0	0	4	2	5	0	0	5	0	0	0	0	0	0	0	3	6	chr1	2901907	2905933	+	Cs_ont_1g002940	--	K13459 disease resistance protein RPS2 | (RefSeq) disease resistance protein SUMM2-like (A)
Cs_ont_1g002950	0	0	0	0	0	0	0	0	0	0	0	0.0364	0	0	0	0	0	0	0	0	0	0	0	0	0	0	0	0	0	0	0	0	2	0	0	0	0	0	0	0	0	0	chr1	2931737	2932414	+	Cs_ont_1g002950	--	K13459 disease resistance protein RPS2 | (RefSeq) disease resistance protein SUMM2-like (A)
Cs_ont_1g003000	0.0471	0.1251	0.1451	0.0893	0.108	0.0637	0.1164	0	0.0825	0.0514	0	0	0.0497	0.0553	0.0461	0.0873	0.0192	0.0213	0.0353	0	0.0199	4	10	12	8	8	5	10	0	8	4	0	0	4	6	4	8	2	2	3	0	2	chr1	2986579	2990477	+	Cs_ont_1g003000	--	K13424 WRKY transcription factor 33 | (RefSeq) probable WRKY transcription factor 33 isoform X1 (A)
Cs_ont_1g003010	0.0939	0.0332	0.0643	0.089	0	0.0677	0	0	0	0	0	0	0.033	0.049	0	0.058	0.051	0.0424	0	0	0	6	2	4	6	0	4	0	0	0	0	0	0	2	4	0	4	4	3	0	0	0	chr1	2998108	2999124	+	Cs_ont_1g003010	--	K13065 shikimate O-hydroxycinnamoyltransferase [EC:2.3.1.133] | (RefSeq) vinorine synthase-like (A)
Cs_ont_1g003040	0	0	0	0	0	0	0	0	0	0	0.0257	0.0219	0	0	0.0276	0	0	0	0	0	0	0	0	0	0	0	0	0	0	0	0	2	2	0	0	2	0	0	0	0	0	0	chr1	3073050	3074178	+	Cs_ont_1g003040	--	--
Cs_ont_1g003050	0.2948	0.2087	0.5546	0.3723	0.6754	0.5845	0.3884	0.3805	0.6017	0.4287	0.4484	0.6475	0.518	0.4613	0.6722	0.5003	0.761	0.6209	1.0315	0.7247	0.5817	6	4	11	8	12	11	8	6	14	8	10	17	10	12	14	11	19	14	21	11	14	chr1	3075125	3092022	-	Cs_ont_1g003050	--	--
Cs_ont_1g003070	1.8078	1.7958	2.294	2.5594	1.848	2.6908	2.9003	3.9635	3.7405	1.0599	1.3659	1.6574	3.6683	3.0413	3.8561	1.6554	1.8063	1.4036	1.1077	1.3032	1.1999	93	87	115	139	83	128	151	158	220	50	77	110	179	200	203	92	114	80	57	50	73	chr1	3124959	3125973	+	Cs_ont_1g003070	--	K13065 shikimate O-hydroxycinnamoyltransferase [EC:2.3.1.133] | (RefSeq) vinorine synthase-like (A)
Cs_ont_1g003080	0.0708	0.1503	0.1089	0.067	0.081	0.1148	0	0.137	0.0619	0.0386	0.0323	0.0274	0.2238	0.083	0.1037	0.131	0	0.0639	0	0.0474	0.0598	4	8	6	4	4	6	0	6	4	2	2	2	12	6	6	8	0	4	0	2	4	chr1	3131085	3131984	+	Cs_ont_1g003080	--	--
Cs_ont_1g003090	0	0	0	0	0	0	0	0	0	0	0.0206	0.0175	0	0	0	0	0	0	0	0	0	0	0	0	0	0	0	0	0	0	0	2	2	0	0	0	0	0	0	0	0	0	chr1	3139225	3141125	-	Cs_ont_1g003090	--	K20617 cytochrome P450 family 71 subfamily A | (RefSeq) cytochrome P450 71A1-like (A)
Cs_ont_1g003100	0	0	0	0	0	0	0	0.0132	0	0	0	0	0	0.016	0	0	0	0	0	0	0	0	0	0	0	0	0	0	1	0	0	0	0	0	2	0	0	0	0	0	0	0	chr1	3157227	3158785	+	Cs_ont_1g003100	--	K13065 shikimate O-hydroxycinnamoyltransferase [EC:2.3.1.133] | (RefSeq) vinorine synthase-like (A)
Cs_ont_1g003110	1.6362	1.8549	1.4862	1.309	1.241	1.4228	2.4252	2.8677	2.4755	0.6872	0.6962	0.6941	0.676	0.5103	0.5726	0.3377	0.4326	0.5189	0.4421	0.4299	0.3739	148	158	131	125	98	119	222	201	256	57	69	81	58	59	53	33	48	52	40	29	40	chr1	3195105	3196544	+	Cs_ont_1g003110	--	K13065 shikimate O-hydroxycinnamoyltransferase [EC:2.3.1.133] | (RefSeq) vinorine synthase-like (A)
Cs_ont_1g003130	0.2071	0.5598	0.4154	0.2854	0.3235	0.3258	0.2605	0.328	0.28	0.0205	0.0516	0.0876	0.0794	0.0589	0.0736	0.1046	0.0844	0.068	0.0471	0.101	0	22	56	43	32	30	32	28	27	34	2	6	12	8	8	8	12	11	8	5	8	0	chr1	3226058	3227748	+	Cs_ont_1g003130	--	K13065 shikimate O-hydroxycinnamoyltransferase [EC:2.3.1.133] | (RefSeq) vinorine synthase-like (A)
Cs_ont_1g003140	0.3222	0.5333	0.3501	0.377	0.3039	0.2767	0.5993	0.4525	0.3979	0.496	0.3719	0.5142	0.3397	0.1927	0.2408	0.2982	0.4789	0.4362	0.2653	0.5591	0.1522	34	53	36	42	28	27	64	37	48	48	43	70	34	26	26	34	62	51	28	44	19	chr1	3239380	3241059	+	Cs_ont_1g003140	--	K13065 shikimate O-hydroxycinnamoyltransferase [EC:2.3.1.133] | (RefSeq) vinorine synthase-like (A)
Cs_ont_1g003160	10.2184	9.4796	10.6136	7.5527	8.0806	7.7111	23.3418	22.8352	22.9712	13.1175	13.824	13.4924	11.5637	11.4821	12.0409	14.4451	14.5033	14.77	18.8649	19.092	20.2898	2303	2012	2331	1797	1590	1607	5324	3988	5919	2711	3414	3923	2472	3308	2777	3517	4010	3688	4253	3209	5408	chr1	3270378	3274432	-	Cs_ont_1g003160	--	K13415 protein brassinosteroid insensitive 1 [EC:2.7.10.1 2.7.11.1] | (RefSeq) protein BRASSINOSTEROID INSENSITIVE 1 (A)
Cs_ont_1g003170	5.5127	5.8586	5.6011	6.169	6.0591	6.2075	4.549	4.1934	4.1301	5.1394	5.3544	4.953	5.9125	5.9834	5.3782	6.0242	6.42	5.9439	5.3975	5.454	5.4876	1213	1214	1201	1433	1164	1263	1013	715	1039	1037	1291	1406	1234	1683	1211	1432	1733	1449	1188	895	1428	chr1	3284618	3288120	-	Cs_ont_1g003170	--	K15285 solute carrier family 35, member E3 | (RefSeq) UDP-xylose transporter 3 isoform X1 (A)
Cs_ont_1g003180	33.5121	35.7323	35.4818	33.9696	34.2375	36.1524	25.5078	26.1625	26.5925	31.6778	32.3488	33.0465	36.8902	36.1078	34.3288	39.4385	39.9335	39.2293	34.7593	31.5386	33.0344	2425	2435	2502	2595	2163	2419	1868	1467	2200	2102	2565	3085	2532	3340	2542	3083	3545	3145	2516	1702	2827	chr1	3288316	3290789	-	Cs_ont_1g003180	--	K15285 solute carrier family 35, member E3 | (RefSeq) UDP-xylose transporter 3 isoform X1 (A)
Cs_ont_1g003200	19.8527	19.4213	17.7339	17.4443	18.7255	19.8478	21.871	21.472	21.2234	19.6978	20.1077	17.9974	18.7775	18.4295	17.7253	18.2254	18.4021	18.3402	18.07	17.9666	18.1405	1575	1451	1371	1461	1297	1456	1756	1320	1925	1433	1748	1842	1413	1869	1439	1562	1791	1612	1434	1063	1702	chr1	3303222	3307199	+	Cs_ont_1g003200	--	--
Cs_ont_1g003210	3.4532	3.5514	3.4002	3.7566	3.7715	3.5386	1.8672	1.7839	1.8249	3.0375	2.8821	2.8934	4.2957	4.1594	4.0424	3.8771	3.7897	3.7478	2.0133	1.5411	1.9919	667	646	640	766	636	632	365	267	403	538	610	721	787	1027	799	809	898	802	389	222	455	chr1	3309560	3318447	+	Cs_ont_1g003210	--	K08819 cyclin-dependent kinase 12/13 [EC:2.7.11.22 2.7.11.23] | (RefSeq) probable serine/threonine-protein kinase At1g54610 (A)
Cs_ont_1g003220	16.2591	15.8733	16.6191	20.1156	19.1375	19.9129	18.7193	17.9782	18.0373	20.3594	18.6438	20.5031	21.0551	20.4913	21.4596	23.0425	22.9656	23.519	18.5357	19.0119	18.9716	1774	1631	1767	2317	1823	2009	2067	1520	2250	2037	2229	2886	2179	2858	2396	2716	3074	2843	2023	1547	2448	chr1	3320531	3330408	-	Cs_ont_1g003220	--	K15202 general transcription factor 3C polypeptide 5 (transcription factor C subunit 1) | (RefSeq) general transcription factor 3C polypeptide 5-like (A)
Cs_ont_1g003230	0.0461	0.196	0.3788	0.1311	0.0529	0.0998	0.1824	0.2382	0.2018	0.0503	0.0421	0	0.0243	0.1444	0.0451	0	0.0752	0.0417	0	0.0619	0	2	8	16	6	2	4	8	8	10	2	2	0	1	8	2	0	4	2	0	2	0	chr1	3331812	3332501	-	Cs_ont_1g003230	--	--
Cs_ont_1g003240	0.9785	1.119	0.8786	1.5062	1.7782	1.7604	1.4225	1.3235	1.5225	1.5391	1.7431	1.5899	1.9343	1.6635	2.1607	2.4997	2.3392	2.31	1.2322	1.4004	1.4639	104	112	91	169	165	173	153	109	185	150	203	218	195	226	235	287	305	272	131	111	184	chr1	3334798	3341379	-	Cs_ont_1g003240	--	K10882 crossover junction endonuclease EME1 [EC:3.1.22.-] | (RefSeq) crossover junction endonuclease EME1B-like (A)
Cs_ont_1g003260	0.0371	0.0787	0	0	0	0.0401	0	0	0.1621	0.0404	0	0.0575	0.0391	0.029	0	0	0	0.1004	0.0371	0	0	2	4	0	0	0	2	0	0	10	2	0	4	2	2	0	0	0	6	2	0	0	chr1	3363432	3364376	+	Cs_ont_1g003260	--	--
Cs_ont_1g003270	13.915	13.4869	14.1379	15.1237	14.2843	15.5558	16.2305	15.192	17.0379	18.3539	18.8763	18.7848	15.0873	14.6483	15.1259	14.4472	15.1511	15.2744	13.2857	14.2313	14.9313	1513	1381	1498	1736	1356	1564	1786	1280	2118	1830	2249	2635	1556	2036	1683	1697	2021	1840	1445	1154	1920	chr1	3367213	3371930	-	Cs_ont_1g003270	--	K11851 ubiquitin carboxyl-terminal hydrolase 30 [EC:3.4.19.12] | (RefSeq) ubiquitin carboxyl-terminal hydrolase 27 (A)
Cs_ont_1g003300	0	0.0429	0.0414	0.0382	0.0462	0	0	0.0521	0.0353	0	0	0	0	0	0.0394	0	0	0	0	0	0	0	2	2	2	2	0	0	2	2	0	0	0	0	0	2	0	0	0	0	0	0	chr1	3384620	3385408	+	Cs_ont_1g003300	--	K12874 intron-binding protein aquarius | (RefSeq) RNA helicase aquarius (A)
Cs_ont_1g003310	0.3507	0.4116	0.3788	0.4808	0.3805	0.4392	0.3557	0.2978	0.2583	0.0906	0.0674	0.093	0.1362	0.1516	0.0902	0.3503	0.2031	0.1416	0.1107	0.0743	0.0468	38	42	40	55	36	44	39	25	32	9	8	13	14	21	10	41	27	17	12	6	6	chr1	3387562	3393575	-	Cs_ont_1g003310	--	K18195 rhamnogalacturonan endolyase [EC:4.2.2.23] | (RefSeq) probable rhamnogalacturonate lyase B (A)
Cs_ont_1g003320	0	0	0	0.0636	0.0769	0	0.0332	0.0433	0.0294	0.0366	0.092	0	0	0	0	0	0.0274	0.0909	0.1007	0	0	0	0	0	2	2	0	1	1	1	1	3	0	0	0	0	0	1	3	3	0	0	chr1	3411207	3427117	+	Cs_ont_1g003320	--	--
Cs_ont_1g003400	3.3482	3.2871	2.7877	2.0945	2.9668	2.4596	4.1824	2.6904	4.089	3.3757	3.9204	2.3995	2.7974	2.4216	2.4694	2.0468	2.0598	2.7941	3.4736	2.626	2.7778	53	49	43	35	41	36	67	33	74	49	68	49	42	49	40	35	40	49	55	31	52	chr1	3469411	3489570	-	Cs_ont_1g003400	--	--
Cs_ont_1g003410	0.5076	0.4573	0.5209	0.4954	0.4581	0.499	0.5776	0.536	0.6189	0.7045	0.7861	0.6438	0.3405	0.3369	0.481	0.4556	0.5266	0.4443	0.5228	0.4125	0.5463	33	28	33	34	26	30	38	27	46	42	56	54	21	28	32	32	42	32	34	20	42	chr1	3489779	3493100	+	Cs_ont_1g003410	--	K01593 aromatic-L-amino-acid/L-tryptophan decarboxylase [EC:4.1.1.28 4.1.1.105] | (RefSeq) tyrosine decarboxylase 1-like (A)
Cs_ont_1g003430	215.133	220.492	199.425	219.027	189.846	224.467	169.993	169.605	167.172	158.816	168.016	156.11	355.851	360.294	336.03	234.994	233.481	237.329	149.569	149.256	147.859	5027	4852	4541	5403	3873	4850	4020	3071	4466	3403	4302	4706	7887	10762	8035	5932	6693	6144	3496	2601	4086	chr1	3496704	3497419	-	Cs_ont_1g003430	--	--
Cs_ont_1g003590	13.2358	12.5102	13.2975	14.003	14.5393	15.029	12.8563	12.4907	12.0974	11.8528	12.1635	11.4178	12.8948	13.0849	12.5596	15.6791	15.1434	15.3124	11.9364	11.3472	11.2701	1001	891	980	1118	960	1051	984	732	1046	822	1008	1114	925	1265	972	1281	1405	1283	903	640	1008	chr1	3542540	3545316	+	Cs_ont_1g003590	--	K13124 mitogen-activated protein kinase organizer 1 | (RefSeq) WD repeat domain-containing protein 83 (A)
Cs_ont_1g003600	69.5635	69.7389	69.3448	53.4947	52.5874	51.5391	55.2221	57.1221	55.9214	40.0221	39.5924	41.5068	56.4361	53.6232	58.4633	52.8676	51.782	52.2201	64.1416	67.8864	67.3946	20253	19121	19674	16442	13367	13875	16271	12887	18614	10685	12631	15590	15585	19957	17418	16628	18495	16844	18680	14740	23205	chr1	3552854	3561303	+	Cs_ont_1g003600	--	K10999 cellulose synthase A [EC:2.4.1.12] | (RefSeq) cellulose synthase A catalytic subunit 2 [UDP-forming] (A)
Cs_ont_1g003610	0.1671	0.3993	0.3002	0.4354	0.2872	0.4519	0.1239	0.2157	0.0365	0.0456	0.0763	0.2915	0.1322	0.1634	0.1225	0.2321	0.1703	0.0754	0.0418	0.3082	0.1413	8	18	14	22	12	20	6	8	2	2	4	18	6	10	6	12	10	4	2	11	8	chr1	3563589	3564350	+	Cs_ont_1g003610	--	--
Cs_ont_1g003650	0	0	0	0	0	0	0	0	0	0	0.0583	0	0	0	0	0	0	0	0	0	0.0541	0	0	0	0	0	0	0	0	0	0	1	0	0	0	0	0	0	0	0	0	1	chr1	3592076	3596344	+	Cs_ont_1g003650	--	K11975 E3 ubiquitin-protein ligase RNF144 [EC:2.3.2.31] | (RefSeq) probable E3 ubiquitin-protein ligase RNF217 (A)
Cs_ont_1g003660	54.4594	51.6439	54.5156	50.8342	51.0913	52.634	52.1741	51.8597	55.7897	46.3211	43.9009	45.3635	54.3574	51.4187	54.9962	53.7254	53.8128	52.9896	49.023	50.1181	50.9843	4731	4225	4615	4662	3875	4228	4587	3491	5541	3690	4179	5084	4479	5710	4889	5042	5735	5100	4260	3247	5238	chr1	3598791	3602985	+	Cs_ont_1g003660	--	--
Cs_ont_1g003670	51.704	52.2655	52.7362	63.7077	63.4422	62.27	52.4919	54.7216	51.7121	53.2141	49.4396	53.7141	60.0359	65.9585	66.4704	64.8843	63.6334	63.237	61.7712	58.2213	60.2911	7577	7213	7531	9856	8117	8438	7785	6214	8664	7151	7939	10155	8345	12356	9968	10272	11440	10267	9055	6363	10449	chr1	3603939	3611433	+	Cs_ont_1g003670	--	K13091 RNA-binding protein 23/39 | (RefSeq) RNA-binding protein 39 isoform X1 (A)
Cs_ont_1g003680	39.0048	41.587	34.7138	37.918	34.8401	33.1916	28.8076	30.6348	28.2978	30.5214	31.3953	31.6244	34.7233	36.2353	34.3608	27.4616	25.9324	26.7375	29.9051	28.5968	27.0575	4415	4433	3829	4531	3443	3474	3300	2687	3662	3168	3894	4618	3728	5243	3980	3358	3601	3353	3386	2414	3622	chr1	3612580	3617562	+	Cs_ont_1g003680	--	--
Cs_ont_1g003690	1.0937	1.5916	1.4549	1.5732	1.392	2.0152	0.1601	0.1568	0.6732	0.6185	0.8133	1.3188	0.4271	0.1901	0.2771	0.3375	0.3302	0.5119	0.567	0.4889	0.8221	27	37	35	41	30	46	4	3	19	14	22	42	10	6	7	9	10	14	14	9	24	chr1	3620802	3621194	+	Cs_ont_1g003690	--	--
Cs_ont_1g003710	3.1952	3.0801	3.2789	2.7406	2.5537	2.6007	2.0851	1.9871	2.1719	2.3541	2.443	2.3496	3.7106	3.4591	3.7017	3.3787	3.0908	3.2474	2.9669	2.9396	3.0801	857	778	857	776	598	645	566	413	666	579	718	813	944	1186	1016	979	1017	965	796	588	977	chr1	3631765	3636249	+	Cs_ont_1g003710	--	--
Cs_ont_1g003720	0.0525	0.2232	0.1618	0.0995	0.1805	0.1136	0.1557	0.1356	0.1379	0.1719	0.1438	0.1222	0.277	0.2877	0.2567	0.0973	0.2141	0	0.2626	0.4227	0.2666	1	4	3	2	3	2	3	2	3	3	3	3	5	7	5	2	5	0	5	6	6	chr1	3638307	3638609	-	Cs_ont_1g003720	--	--
Cs_ont_1g003730	1.2475	1.3472	1.4109	1.5085	1.4714	1.6476	1.4162	1.2194	1.4115	1.2736	1.2257	1.2468	1.8189	1.7815	1.992	1.9705	1.9991	1.7537	1.3002	1.1389	1.2119	235	239	259	300	242	287	270	178	304	220	253	303	325	429	384	401	462	366	245	160	270	chr1	3641547	3646994	+	Cs_ont_1g003730	--	K10807 ribonucleoside-diphosphate reductase subunit M1 [EC:1.17.4.1] | (RefSeq) ribonucleoside-diphosphate reductase large subunit-like isoform X2 (A)
Cs_ont_1g003740	1.8041	1.6631	1.9328	6.0377	6.381	5.521	1.2733	1.1897	1.4133	0.0108	0.0995	0.0077	11.1407	10.43	10.1132	13.9842	13.979	13.9669	0.1586	0.0665	0.1844	182	158	190	643	562	515	130	93	163	1	11	1	1066	1345	1044	1524	1730	1561	16	5	22	chr1	3655352	3657366	+	Cs_ont_1g003740	--	K09286 EREBP-like factor | (RefSeq) ethylene-responsive transcription factor RAP2-3 (A)
Cs_ont_1g003770	0.1434	0	0.2944	0	0	0.1551	0	0.1851	0	0	0	0	0	0	0.1402	0.1328	0	0	0	0	0	2	0	4	0	0	2	0	2	0	0	0	0	0	0	2	2	0	0	0	0	0	chr1	3699140	3699869	-	Cs_ont_1g003770	--	K14521 N-acetyltransferase 10 [EC:2.3.1.-] | (RefSeq) RNA cytidine acetyltransferase 1-like isoform X1 (A)
Cs_ont_1g003780	0	0.0259	0.0251	0	0.112	0.0793	0.0724	0.0158	0.0214	0	0	0	0.0515	0.0191	0	0.0226	0	0.0662	0	0.0655	0.0207	0	2	2	0	8	6	6	1	2	0	0	0	4	2	0	2	0	6	0	4	2	chr1	3703206	3704936	+	Cs_ont_1g003780	--	K09286 EREBP-like factor | (RefSeq) ethylene-responsive transcription factor RAP2-12 isoform X2 (A)
Cs_ont_1g003790	159.439	158.11	153.351	167.153	168.338	161.338	167.131	163.787	167.925	157.96	158.011	155.734	166.844	172.238	168.239	176.906	178.758	179.808	156.697	156.239	156.423	13310	12430	12475	14731	12269	12454	14120	10595	16027	12092	14454	16772	13211	18380	14372	15954	18307	16630	13085	9727	15443	chr1	3705936	3711284	-	Cs_ont_1g003790	--	K03035 26S proteasome regulatory subunit N5 | (RefSeq) 26S proteasome non-ATPase regulatory subunit 12 homolog A (A)
Cs_ont_1g003800	0.9188	1.3793	1.2354	1.4705	1.8507	1.8159	2.927	3.2299	3.8241	1.2438	1.2288	1.3752	1.7703	1.4251	1.7338	1.8183	2.1047	1.7587	1.6945	1.6568	1.6743	58	82	76	98	102	106	187	158	276	72	85	112	106	115	112	124	163	123	107	78	125	chr1	3712763	3714941	-	Cs_ont_1g003800	--	no KO assigned | (RefSeq) protein S-acyltransferase 8-like (A)
Cs_ont_1g003830	0	0	0	0	0	0	0	0	0	0	0	0	0	0	0	0	0.1154	0	0.0707	0.0474	0.1197	0	0	0	0	0	0	0	0	0	0	0	0	0	0	0	0	4	0	2	1	4	chr1	3734588	3735321	+	Cs_ont_1g003830	--	--
Cs_ont_1g003880	13.4513	12.6116	11.8089	12.9995	13.5368	13.3278	11.8509	11.2131	11.5105	13.2698	13.0917	13.1087	14.4069	14.7805	13.6388	5.3801	6.5598	6.0531	10.4352	8.8359	9.9277	692	611	592	706	608	634	617	447	677	626	738	870	703	972	718	299	414	345	537	339	604	chr1	3776725	3778222	-	Cs_ont_1g003880	--	--
Cs_ont_1g003890	45.6257	46.2436	43.5652	42.891	48.1633	46.1611	74.6069	71.9069	64.831	55.4168	54.7981	57.8559	42.5077	44.3108	39.8516	43.3557	38.4608	38.527	64.6988	56.6157	59.4062	791	755	736	785	729	740	1309	966	1285	881	1041	1294	699	982	707	812	818	740	1122	732	1218	chr1	3779964	3780441	-	Cs_ont_1g003890	--	K22066 BolA-like protein 1 | (RefSeq) sufE-like protein 1, chloroplastic/mitochondrial (A)
Cs_ont_1g003900	10.7511	10.3296	10.1912	10.3641	9.9851	10.5486	9.5668	9.8534	9.0766	10.4366	9.2128	9.503	13.6721	13.2442	13.9228	12.9515	12.3086	12.8183	12.3872	13.3693	12.8958	1639	1483	1514	1668	1329	1487	1476	1164	1582	1459	1539	1869	1977	2581	2172	2133	2302	2165	1889	1520	2325	chr1	3787882	3790673	+	Cs_ont_1g003900	--	--
Cs_ont_1g003910	0.1641	0.3195	0.2807	0.3109	0.0627	0.1775	0.3784	0.1765	0.1914	0.179	0.4244	0.0848	0.3749	0.2568	0.1871	0.3038	0.4236	0.1234	0.1641	0.2201	0.3238	6	11	10	12	2	6	14	5	8	6	17	4	13	12	7	12	19	5	6	6	14	chr1	3792240	3792927	+	Cs_ont_1g003910	--	--
Cs_ont_1g003920	4.5505	4.2685	4.3157	5.3409	5.7743	4.8925	7.4197	7.0366	6.5795	8.1597	7.2401	6.9208	5.6926	5.4486	5.7303	7.0859	6.1533	6.3106	6.6579	6.0483	7.4038	343	303	317	425	380	341	566	411	567	564	598	673	407	525	442	577	569	527	502	340	660	chr1	3801014	3808244	-	Cs_ont_1g003920	--	--
Cs_ont_1g003930	17.5791	16.6719	16.178	16.7007	17.2882	16.4349	24.7252	23.9606	25.3198	24.0491	23.7901	23.8648	19.5475	19.3375	19.3489	22.9835	22.7176	22.0146	22.4401	21.7884	20.8691	2723	2432	2442	2731	2338	2354	3876	2876	4484	3416	4038	4769	2872	3829	3067	3846	4317	3778	3477	2517	3823	chr1	3817220	3822134	-	Cs_ont_1g003930	--	K21867 potassium channel | (RefSeq) potassium channel SKOR-like (A)
Cs_ont_1g003940	0	0	0	0	0	0	0	0	0	0	0	0.012	0	0	0	0	0	0	0	0	0	0	0	0	0	0	0	0	0	0	0	0	2	0	0	0	0	0	0	0	0	0	chr1	3829562	3834419	-	Cs_ont_1g003940	--	K23260 scopoletin glucosyltransferase [EC:2.4.1.128] | (RefSeq) scopoletin glucosyltransferase (A)
Cs_ont_1g003950	24.9518	26.4524	24.5419	25.5217	23.7039	22.9741	25.0969	25.0943	25.0326	25.5596	25.3485	21.995	26.7454	26.5133	26.5378	30.9968	29.25	30.4997	30.5101	30.2153	29.9899	2456	2452	2354	2652	2037	2091	2500	1914	2817	2307	2734	2793	2497	3336	2673	3296	3532	3326	3004	2218	3491	chr1	3842356	3845796	+	Cs_ont_1g003950	--	--
Cs_ont_1g003960	0	0	0	0	0	0	0	0	0	0	0	0	0	0	0.0328	0	0.0411	0	0	0	0.0284	0	0	0	0	0	0	0	0	0	0	0	0	0	0	2	0	3	0	0	0	2	chr1	3855102	3856049	-	Cs_ont_1g003960	--	K12412 pheromone receptor transcription factor | (RefSeq) agamous-like MADS-box protein AGL61 (A)
Cs_ont_1g003970	0.7497	0.4215	0.4978	1.0861	0.6903	0.8426	1.5251	2.1436	1.3372	1.5069	1.2074	1.4813	2.6656	2.4954	1.9967	2.2316	2.2527	2.1362	2.0427	1.9908	1.4046	51	27	33	78	41	53	105	113	104	94	90	130	172	217	139	164	188	161	139	101	113	chr1	3857169	3861772	-	Cs_ont_1g003970	--	--
Cs_ont_1g003980	4.5255	4.3482	4.3381	5.7889	5.672	6.0449	3.8376	3.8578	4.2444	3.2961	3.0758	2.8756	4.7799	5.0496	4.9282	6.3048	6.4362	6.2112	3.1168	3.0535	3.4905	1093	989	1021	1476	1196	1350	938	722	1172	730	814	896	1095	1559	1218	1645	1907	1662	753	550	997	chr1	3874870	3880436	+	Cs_ont_1g003980	--	--
Cs_ont_1g003990	52.0132	53.4899	53.3345	59.1334	61.5153	60.9223	43.938	41.8639	45.5879	41.614	41.3104	39.1807	53.2764	52.6425	54.9458	53.7506	53.9186	54.5777	39.5748	41.6926	43.2143	3901	3778	3898	4682	4028	4225	3335	2433	3909	2862	3395	3791	3790	5047	4217	4355	4961	4535	2969	2332	3833	chr1	3884106	3886184	-	Cs_ont_1g003990	--	--
Cs_ont_1g004000	75.6883	73.9956	75.0375	136.323	139.885	137.869	59.4764	62.9205	58.9243	152.432	152.061	150.719	81.9771	79.1382	78.5292	97.8639	98.7998	95.4595	110.36	109.641	104.311	6076	5594	5870	11553	9804	10234	4832	3914	5408	11221	13376	15609	6242	8121	6451	8487	9730	8490	8862	6564	9903	chr1	3897849	3900015	+	Cs_ont_1g004000	--	K09838 zeaxanthin epoxidase [EC:1.14.15.21] | (RefSeq) zeaxanthin epoxidase, chloroplastic (A)
Cs_ont_1g004010	0.3949	0.6814	0.3799	0.9586	0.8199	0.8275	0.756	0.1274	0.1295	0.3768	0.9235	0.2487	0.052	0.6951	0.603	0.5483	1.0864	0.6684	0.987	0.7612	0.5635	16	26	15	41	29	31	31	4	6	14	41	13	2	36	25	24	54	30	40	23	27	chr1	3917319	3920274	+	Cs_ont_1g004010	--	K24273 U2 small nuclear ribonucleoprotein auxiliary factor 35 kDa subunit-related protein | (RefSeq) zinc finger CCCH domain-containing protein 5 (A)
Cs_ont_1g004020	0.597	0.4931	0.2723	0.2723	0.2786	0.1913	0.0218	0.1712	0.1741	0.0482	0.0807	0.1543	0.0932	0.2076	0.108	0.1637	0.3605	0.6187	0.1326	0.1186	0.0935	27	21	12	13	11	8	1	6	9	2	4	9	4	12	5	8	20	31	6	4	5	chr1	3922686	3924106	+	Cs_ont_1g004020	--	K09838 zeaxanthin epoxidase [EC:1.14.15.21] | (RefSeq) zeaxanthin epoxidase, chloroplastic-like (A)
Cs_ont_1g004030	0.2653	0.3663	0.1361	0.0251	0.1823	0.2583	0.0524	0	0	0	0	0	0	0	0.0519	0	0	0.0718	0	0	0	10	13	5	1	6	9	2	0	0	0	0	0	0	0	2	0	0	3	0	0	0	chr1	3929684	3930283	+	Cs_ont_1g004030	--	K09838 zeaxanthin epoxidase [EC:1.14.15.21] | (RefSeq) zeaxanthin epoxidase, chloroplastic-like (A)
Cs_ont_1g004040	5.8867	6.4113	6.5421	5.3071	4.9833	5.5981	9.2296	8.25	9.1719	7.6783	7.6816	7.9492	4.9051	5.4386	4.9718	4.4711	4.8564	4.6162	3.6482	3.286	2.9731	663	680	718	631	490	583	1052	720	1181	793	948	1155	524	783	573	544	671	576	411	276	396	chr1	3935530	3938169	+	Cs_ont_1g004040	--	K09838 zeaxanthin epoxidase [EC:1.14.15.21] | (RefSeq) zeaxanthin epoxidase, chloroplastic (A)
Cs_ont_1g004050	6.3392	7.4581	6.7455	4.1112	3.8573	4.4308	4.5199	5.5197	4.5287	3.1324	3.4185	3.2107	6.4934	6.9807	6.3972	4.0926	3.6406	3.9175	1.4313	1.5334	1.3629	704	780	730	482	374	455	508	475	575	319	416	460	684	991	727	491	496	482	159	127	179	chr1	3942564	3947321	+	Cs_ont_1g004050	--	K00083 cinnamyl-alcohol dehydrogenase [EC:1.1.1.195] | (RefSeq) probable cinnamyl alcohol dehydrogenase 6 (A)
Cs_ont_1g004060	0.044	0.0234	0.0904	0.1043	0.0504	0.0953	0.0653	0	0.1541	0	0	0	0	0.1378	0.1291	0.0815	0.1615	0.0994	0	0	0	2	1	4	5	2	4	3	0	8	0	0	0	0	8	6	4	9	5	0	0	0	chr1	3948387	3949204	+	Cs_ont_1g004060	--	--
Cs_ont_1g004100	0.087	0	0	0	0	0	0.1719	0	0	0	0	0	0	0.2722	0	0.1611	0	0.0785	0	0	0	1	0	0	0	0	0	2	0	0	0	0	0	0	4	0	2	0	1	0	0	0	chr1	3965354	3965536	+	Cs_ont_1g004100	--	--
Cs_ont_1g004110	0.1873	0	0.0641	0.1183	0.143	0	0.1851	0.1611	0.2184	0	0	0	0	0.0977	0.183	0	0	0.0564	0	0	0	3	0	1	2	2	0	3	2	4	0	0	0	0	2	3	0	0	1	0	0	0	chr1	3968105	3968359	-	Cs_ont_1g004110	--	--
Cs_ont_1g004120	0.0254	0.081	0.0261	0.1084	0.1893	0.0688	0.1005	0.0985	0.0667	0.0139	0.0696	0.0591	0.1877	0.0497	0.1491	0.153	0.0933	0.1262	0.1271	0.0171	0.086	2	6	2	9	13	5	8	6	6	1	6	6	14	5	12	13	9	11	10	1	8	chr1	3974122	3975373	-	Cs_ont_1g004120	--	--
Cs_ont_1g004130	48.4761	50.1618	46.1711	48.3089	48.5885	46.2813	49.9426	51.5091	46.4017	38.6628	38.1636	43.0772	44.6033	49.4593	45.1131	52.4221	52.9297	47.8837	49.552	42.6283	43.509	2978	2902	2764	3133	2606	2629	3105	2452	3259	2178	2569	3414	2599	3884	2836	3479	3989	3259	3045	1953	3161	chr1	3976841	3978243	-	Cs_ont_1g004130	--	K09481 protein transport protein SEC61 subunit beta | (RefSeq) protein transport protein Sec61 subunit beta isoform X2 (A)
Cs_ont_1g004140	27.7345	27.8666	24.9795	27.5719	27.4578	27.7668	29.7657	28.2449	29.6508	28.6183	26.8165	28.9576	27.0968	29.1315	26.2901	29.9988	28.2675	26.6301	26.0503	25.6481	25.6505	2101	1988	1844	2205	1816	1945	2282	1658	2568	1988	2226	2830	1947	2821	2038	2455	2627	2235	1974	1449	2298	chr1	3984951	3987654	+	Cs_ont_1g004140	--	K02876 large subunit ribosomal protein L15 | (RefSeq) uncharacterized protein LOC102621216 (A)
Cs_ont_1g004150	55.3931	52.4112	55.6052	48.6881	50.8678	48.0384	55.0037	54.1029	55.1275	51.1823	51.14	53.8776	45.5392	45.6621	45.856	40.0595	40.3811	39.7743	54.1063	50.775	51.5436	6103	5438	5970	5663	4893	4894	6133	4619	6944	5171	6174	7658	4759	6431	5170	4768	5458	4855	5963	4172	6716	chr1	3988737	3992490	+	Cs_ont_1g004150	--	K01956 carbamoyl-phosphate synthase small subunit [EC:6.3.5.5] | (RefSeq) carbamoyl-phosphate synthase small chain, chloroplastic (A)
Cs_ont_1g004160	258.082	247.832	252.488	232.549	230.776	228.921	451.911	459.603	453.154	278.805	282.285	280.09	258.085	254.672	250.693	325.162	329.04	327.19	400.799	408.02	402.276	40755	36856	38854	38768	31817	33427	72222	56240	81813	40373	48846	57061	38657	51409	40511	55471	63744	57243	63311	48052	75127	chr1	3995907	3999474	-	Cs_ont_1g004160	--	K10355 actin, other eukaryote | (RefSeq) actin-7 (A)
Cs_ont_1g004170	0	0	0	0.0773	0	0	0.1613	0.2107	0.1428	0	0	0.1266	0	0	0	0	0	0	0	0.4379	0	0	0	0	1	0	0	2	2	2	0	0	2	0	0	0	0	0	0	0	4	0	chr1	4007124	4007402	+	Cs_ont_1g004170	--	--
Cs_ont_1g004180	0.0736	0.026	0.0252	0	0	0	0	0	0	0	0	0	0	0	0	0.0795	0	0.0221	0	0	0	6	2	2	0	0	0	0	0	0	0	0	0	0	0	0	7	0	2	0	0	0	chr1	4017608	4018905	-	Cs_ont_1g004180	--	K19040 E3 ubiquitin-protein ligase ATL10/75/76/77/78 [EC:2.3.2.27] | (RefSeq) RING-H2 finger protein ATL78 (A)
Cs_ont_1g004190	0	0	0	0	0	0	0	0	0	0	0	0	0	0	0	0	0.0221	0	0	0.0182	0	0	0	0	0	0	0	0	0	0	0	0	0	0	0	0	0	2	0	0	1	0	chr1	4032856	4034029	+	Cs_ont_1g004190	--	K19040 E3 ubiquitin-protein ligase ATL10/75/76/77/78 [EC:2.3.2.27] | (RefSeq) RING-H2 finger protein ATL78-like (A)
Cs_ont_1g004200	21.1348	20.8874	20.4931	21.1186	20.6427	21.2519	6.9676	7.1227	7.4189	2.4613	2.3729	2.4988	13.1919	13.8642	14.1877	10.8266	10.9678	10.6659	2.266	2.3071	2.2191	4373	4070	4132	4613	3729	4066	1459	1142	1755	467	538	667	2589	3667	3004	2420	2784	2445	469	356	543	chr1	4037548	4040841	-	Cs_ont_1g004200	--	K13430 serine/threonine-protein kinase PBS1 [EC:2.7.11.1] | (RefSeq) serine/threonine-protein kinase PBS1 (A)
Cs_ont_1g004230	1.7732	1.975	1.6119	1.1776	1.3908	1.261	9.6936	11.143	9.2972	4.088	3.4738	3.5855	4.2062	4.3121	4.1248	2.4888	2.3173	2.74	3.6513	4.5097	4.1965	184	193	163	129	126	121	1018	896	1103	389	395	480	414	572	438	279	295	315	379	349	515	chr1	4100148	4101799	-	Cs_ont_1g004230	--	--
Cs_ont_1g004240	1.1201	0.7466	0.9416	0.1919	0.1501	0.3479	0.7889	0.6766	0.6462	0.104	0.1957	0.2032	0.5151	0.3542	0.4541	0.2206	0.1554	0.1506	0.1549	0.1598	0.1008	94	59	77	17	11	27	67	44	62	8	18	22	41	38	39	20	16	14	13	10	10	chr1	4104281	4105616	-	Cs_ont_1g004240	--	K19040 E3 ubiquitin-protein ligase ATL10/75/76/77/78 [EC:2.3.2.27] | (RefSeq) RING-H2 finger protein ATL10-like (A)
Cs_ont_1g004250	0.2117	0.4151	0.351	0.1234	0.1492	0.1937	0.6839	0.6726	0.6125	0.2042	0.0669	0.2335	0.2146	0.1019	0.2069	0.1884	0.1527	0.2205	0.3989	0.4258	0.5577	26	48	42	16	16	22	85	64	86	23	9	37	25	16	26	25	23	30	49	39	81	chr1	4108844	4110798	-	Cs_ont_1g004250	--	K19040 E3 ubiquitin-protein ligase ATL10/75/76/77/78 [EC:2.3.2.27] | (RefSeq) E3 ubiquitin-protein ligase ATL76 (A)
Cs_ont_1g004260	0	0	0.0519	0	0	0.0547	0.0499	0	0	0	0	0	0	0	0	0	0	0	0	0	0	0	0	2	0	0	2	2	0	0	0	0	0	0	0	0	0	0	0	0	0	0	chr1	4126739	4127551	-	Cs_ont_1g004260	--	K19040 E3 ubiquitin-protein ligase ATL10/75/76/77/78 [EC:2.3.2.27] | (RefSeq) E3 ubiquitin-protein ligase ATL76 (A)
Cs_ont_1g004270	20.5801	19.8176	21.358	16.5289	16.7177	17.3667	22.7666	23.8414	24.1127	16.7748	15.9799	15.5531	18.4784	18.6224	19.8839	19.2095	18.8941	20.2214	17.6768	16.5247	17.6082	3714	3368	3756	3149	2634	2898	4158	3334	4975	2776	3160	3621	3163	4296	3672	3745	4183	4043	3191	2224	3758	chr1	4131965	4136887	+	Cs_ont_1g004270	--	K08331 autophagy-related protein 13 | (RefSeq) autophagy-related protein 13b (A)
Cs_ont_1g004310	3.0452	2.999	2.5958	2.7043	2.5316	2.6493	6.831	6.4336	6.7556	4.1042	3.9725	3.022	2.8286	2.8481	2.5259	3.2338	3.0979	3.3527	4.8918	4.4538	4.9423	496	460	412	465	360	399	1126	812	1258	613	709	635	437	593	421	569	619	605	797	541	952	chr1	4148648	4153547	+	Cs_ont_1g004310	--	K17279 receptor expression-enhancing protein 5/6 | (RefSeq) uncharacterized protein LOC102617006 isoform X3 (A)
Cs_ont_1g004320	0.0482	0	0	0	0	0	0	0	0	0	0	0	0.0509	0	0	0	0	0	0	0.0647	0	1	0	0	0	0	0	0	0	0	0	0	0	1	0	0	0	0	0	0	1	0	chr1	4153556	4154278	+	Cs_ont_1g004320	--	--
Cs_ont_1g004330	6.7869	7.0027	6.5297	8.1097	7.2148	7.4038	5.8296	5.8645	6.1648	5.606	5.3706	5.5856	7.5035	7.1948	6.9936	6.2368	6.2113	6.2505	4.9125	4.7386	5.047	1377	1338	1291	1737	1278	1389	1197	922	1430	1043	1194	1462	1444	1866	1452	1367	1546	1405	997	717	1211	chr1	4219147	4262956	+	Cs_ont_1g004330	--	K24273 U2 small nuclear ribonucleoprotein auxiliary factor 35 kDa subunit-related protein | (RefSeq) zinc finger CCCH domain-containing protein 5 (A)
Cs_ont_1g004340	0.5657	0.6128	0.598	0.4234	0.3888	0.5323	0.4863	0.4746	0.3612	0.1481	0.1033	0.0833	0.4772	0.4603	0.4036	0.2828	0.2721	0.2911	0.0735	0.091	0.11	100	102	103	79	60	87	87	65	73	24	20	19	80	104	73	54	59	57	13	12	23	chr1	4263502	4271537	-	Cs_ont_1g004340	--	--
Cs_ont_1g004360	25.683	25.4701	27.0255	23.9623	24.0595	24.0577	27.0437	25.4582	27.1645	20.6054	19.8397	20.3886	26.6069	26.7886	29.0896	39.4673	37.6719	39.9519	29.6392	28.6911	29.8296	4722	4410	4842	4651	3862	4090	5032	3627	5710	3474	3997	4836	4640	6296	5473	7839	8497	8138	5451	3934	6486	chr1	4318311	4321940	+	Cs_ont_1g004360	--	K13430 serine/threonine-protein kinase PBS1 [EC:2.7.11.1] | (RefSeq) serine/threonine-protein kinase PBS1 (A)
Cs_ont_1g004370	21.1635	21.1892	21.6879	22.9996	20.0531	22.6513	27.0142	25.5636	25.1869	23.7304	20.8824	22.0611	20.5464	21.6833	20.7384	25.0779	23.3895	26.0834	26.5885	26.5811	25.987	1453	1370	1451	1667	1202	1438	1877	1360	1977	1494	1571	1954	1338	1903	1457	1860	1970	1984	1826	1361	2110	chr1	4323584	4325665	+	Cs_ont_1g004370	--	K09131 uncharacterized protein | (RefSeq) UPF0235 protein C15orf40 homolog isoform X1 (A)
Cs_ont_1g004380	0.1254	0.0444	0.2573	0.0792	0.1436	0	0.0826	0.2157	0.0365	0.0456	0.0381	0.0324	0.0881	0.1634	0.1225	0.2321	0.1362	0	0.1671	0.1121	0.0353	3	1	6	2	3	0	2	4	1	1	1	1	2	5	3	6	4	0	4	2	1	chr1	4326371	4328346	-	Cs_ont_1g004380	--	--
Cs_ont_1g004390	0.3216	0.1708	0.0825	0.2285	0	0.6087	0.3972	0	0.5626	1.2275	1.1007	0.9349	0.3391	0.1887	0.0786	0.5954	1.1797	0.6532	0.8038	1.4016	1.5637	4	2	1	3	0	7	5	0	8	14	15	15	4	3	1	8	18	9	10	13	23	chr1	4328906	4340186	+	Cs_ont_1g004390	--	--
Cs_ont_1g004400	5.9827	5.6169	6.0976	5.7926	5.4867	5.3128	1.3294	1.6836	1.3015	2.1785	2.5392	2.6308	4.051	3.9945	4.5019	2.7171	2.8829	2.815	1.8442	1.476	1.7667	587	519	583	600	470	482	132	128	146	196	273	333	377	501	452	288	347	306	181	108	205	chr1	4341369	4356987	-	Cs_ont_1g004400	--	K13691 pathogen-inducible salicylic acid glucosyltransferase [EC:2.4.1.-] | (RefSeq) UGT3; UDP-glycosyltransferase 74G1 (A)
Cs_ont_1g004410	2.1555	1.7415	1.9955	2.0861	2.5494	2.027	0.5672	0.4989	0.7377	0.8304	0.4383	0.6992	1.0621	1.2097	1.1906	0.6832	0.5729	0.7507	0.4099	0.4241	0.1981	184	140	166	188	190	160	49	33	72	65	41	77	86	132	104	63	60	71	35	27	20	chr1	4367368	4368797	-	Cs_ont_1g004410	--	--
Cs_ont_1g004450	16.8154	16.7535	16.3532	16.2211	17.3361	16.3813	17.4416	17.2315	17.3453	14.0642	14.2502	13.8421	18.8477	18.0517	18.531	19.0095	18.2899	19.0259	14.0734	14.1427	14.5503	4244	3982	4022	4322	3820	3823	4455	3370	5005	3255	3941	4507	4512	5824	4786	5183	5663	5320	3553	2662	4343	chr1	4408525	4412769	+	Cs_ont_1g004450	--	K08867 WNK lysine deficient protein kinase [EC:2.7.11.1] | (RefSeq) probable serine/threonine-protein kinase WNK7 isoform X1 (A)
Cs_ont_1g004490	0	0.0131	0.0127	0.0469	0	0	0	0	0	0	0	0	0.013	0	0.0121	0	0	0	0	0	0	0	2	2	8	0	0	0	0	0	0	0	0	2	0	2	0	0	0	0	0	0	chr1	4455829	4477731	-	Cs_ont_1g004490	--	K13416 brassinosteroid insensitive 1-associated receptor kinase 1 [EC:2.7.10.1 2.7.11.1] | (RefSeq) BRASSINOSTEROID INSENSITIVE 1-associated receptor kinase 1-like (A)
Cs_ont_1g004500	0	0	0	0	0	0	0	0	0	0	0	0	0	0	0	0	0	0	0	0	0.061	0	0	0	0	0	0	0	0	0	0	0	0	0	0	0	0	0	0	0	0	2	chr1	4481757	4482197	+	Cs_ont_1g004500	--	--
Cs_ont_1g004510	0.341	0.2607	0.308	0.2714	0.2969	0.5901	0.1348	0.1232	0.0835	0.0298	0.0498	0.1057	0.1438	0.096	0.1466	0.101	0.2113	0.2832	0	0	0.0231	25	18	22	21	19	40	10	7	7	2	4	10	10	9	11	8	19	23	0	0	2	chr1	4489351	4490763	+	Cs_ont_1g004510	--	K13420 LRR receptor-like serine/threonine-protein kinase FLS2 [EC:2.7.11.1] | (RefSeq) probable LRR receptor-like serine/threonine-protein kinase At3g47570 (A)
Cs_ont_1g004530	0.1158	0.1767	0.167	0.1473	0.319	0.2386	0.2967	0.2848	0.2943	0.43	0.3697	0.3869	0.2784	0.266	0.35	0.6931	0.6458	0.64	0.2785	0.3153	0.3334	32	46	45	43	77	61	83	61	93	109	112	138	73	94	99	207	219	196	77	65	109	chr1	4502442	4513820	+	Cs_ont_1g004530	--	--
Cs_ont_1g004550	0	0	0	0	0	0	0	0	0	0	0	0	0	0	0	0	0	0	0	0	0.1496	0	0	0	0	0	0	0	0	0	0	0	0	0	0	0	0	0	0	0	0	2	chr1	4524221	4539364	-	Cs_ont_1g004550	--	--
Cs_ont_1g004560	1.169	1.0617	1.0102	1.2967	1.4975	1.3973	1.0943	0.8734	0.9956	0.3355	0.1965	0.3935	1.5244	1.1912	1.3077	1.4381	1.3792	1.0968	0.1691	0.33	0.3772	76	65	64	89	85	84	72	44	74	20	14	33	94	99	87	101	110	79	11	16	29	chr1	4539817	4541066	+	Cs_ont_1g004560	--	K09561 STIP1 homology and U-box containing protein 1 [EC:2.3.2.27] | (RefSeq) E3 ubiquitin-protein ligase CHIP (A)
Cs_ont_1g004570	0.1341	0.1647	0.1032	0.0675	0.0816	0.0589	0.1615	0.1028	0.176	0.0091	0.0803	0.0422	0.1105	0.1935	0.1638	0.097	0.1025	0.1476	0.0796	0.1124	0.078	32	37	24	17	17	13	39	19	48	2	21	13	25	59	40	25	30	39	19	20	22	chr1	4560057	4569795	+	Cs_ont_1g004570	--	K20241 WD repeat-containing protein 44 | (RefSeq) WD repeat-containing protein 44-like isoform X1 (A)
Cs_ont_1g004580	8.9557	9.2209	9.1903	8.6591	8.4727	7.9462	23.5533	22.4604	24.0086	14.4068	14.4496	15.025	8.3986	8.5155	8.6671	11.2901	10.7285	9.6355	13.9119	15.4753	15.1141	724	702	724	739	598	594	1927	1407	2219	1068	1280	1567	644	880	717	986	1064	863	1125	933	1445	chr1	4574954	4576990	+	Cs_ont_1g004580	--	--
Cs_ont_1g004590	0.183	0.1943	0.2347	0.1733	0.1572	0.2474	0.678	0.2361	0.4802	0.1996	0.2922	0.2482	0.2412	0.0716	0.0894	0.1694	0.1492	0.2065	0.3659	0	0.4255	4	4	5	4	3	5	15	4	12	4	7	7	5	2	2	4	4	5	8	0	11	chr1	4577009	4577356	+	Cs_ont_1g004590	--	--
Cs_ont_1g004600	26.7765	27.5266	27.7937	26.0881	23.5339	25.3609	30.3578	29.4623	29.912	28.1825	27.5984	26.9007	26.2099	27.3428	25.5262	20.8069	21.426	19.8942	23.9795	24.8015	23.0865	5394	5222	5456	5548	4139	4724	6189	4599	6889	5206	6092	6991	5008	7041	5262	4528	5295	4440	4832	3726	5500	chr1	4577761	4581518	+	Cs_ont_1g004600	--	K09903 uridylate kinase [EC:2.7.4.22] | (RefSeq) uncharacterized protein LOC102608741 (A)
Cs_ont_1g004610	11.687	11.1753	10.9311	11.5332	12.001	12.7271	9.1581	8.7492	7.9338	7.4314	6.4843	7.1391	8.999	9.3973	10.0685	7.3952	6.806	7.0955	7.3938	7.7653	7.5616	1005	905	916	1047	901	1012	797	583	780	586	611	792	734	1033	886	687	718	676	636	498	769	chr1	4581560	4582928	-	Cs_ont_1g004610	--	K20725 MAP kinase substrate 1 | (RefSeq) protein MKS1 (A)
Cs_ont_1g004620	0.9769	1.4216	0.7426	0.9254	1.1189	1.213	1.5016	1.3074	0.9811	0.7891	0.6604	0.5329	0.6485	1.302	0.99	1.0048	0.6488	0.8818	1.0128	0.9703	0.6425	27	37	20	27	27	31	42	28	31	20	20	19	17	46	28	30	22	27	28	20	21	chr1	4591231	4591670	-	Cs_ont_1g004620	--	--
Cs_ont_1g004630	0.0135	0.0072	0.0207	0.0447	0.0154	0.0146	0.0133	0	0.0236	0	0	0	0	0	0	0.0187	0.0384	0.0365	0	0.0181	0	2	1	3	7	2	2	2	0	4	0	0	0	0	0	0	3	7	6	0	2	0	chr1	4594882	4599936	+	Cs_ont_1g004630	--	--
Cs_ont_1g004640	0.0539	0.0763	0.0461	0.068	0.1337	0.1554	0.1331	0.2086	0.1806	0.049	0	0.0278	0.0379	0.1264	0.1053	0.1745	0.2854	0.1783	0.0539	0.0361	0.0304	6	8	5	8	13	16	15	18	23	5	0	4	4	18	12	21	39	22	6	3	4	chr1	4599292	4602386	-	Cs_ont_1g004640	--	--
Cs_ont_1g004650	2.8713	2.9262	3.0464	3.6303	3.4769	3.5657	4.8809	4.3727	5.1134	4.0533	3.9639	4.2061	3.8032	3.6596	4.2089	4.2121	4.3438	4.486	3.7523	3.8664	3.8373	472	453	488	630	499	542	812	557	961	611	714	892	593	769	708	748	876	817	617	474	746	chr1	4603545	4608538	+	Cs_ont_1g004650	--	K24406 [histone H3]-lysine27 N-methyltransferase [EC:2.1.1.369] | (RefSeq) probable Histone-lysine N-methyltransferase ATXR5 isoform X1 (A)
Cs_ont_1g004670	3.5743	4.2075	3.5473	2.6062	2.5992	2.9119	7.0289	6.9343	6.7156	5.0134	5.6226	4.9033	3.7312	3.4308	3.3895	4.3209	3.6995	3.6189	5.2189	5.5023	5.4582	304	337	294	234	193	229	605	457	653	391	524	538	301	373	295	397	386	341	444	349	549	chr1	4617150	4619163	-	Cs_ont_1g004670	--	--
Cs_ont_1g004680	27.8942	30.202	27.9078	25.8517	25.9711	24.4473	26.3713	23.9395	24.2306	20.9467	21.4928	23.5972	22.2585	22.4	21.3277	20.8114	23.0169	21.5048	19.9693	19.2343	20.505	2036	2076	1985	1992	1655	1650	1948	1354	2022	1402	1719	2222	1541	2090	1593	1641	2061	1739	1458	1047	1770	chr1	4631431	4634740	+	Cs_ont_1g004680	--	K02879 large subunit ribosomal protein L17 | (RefSeq) uncharacterized protein LOC102609890 (A)
Cs_ont_1g004690	0.3352	0.3224	0.1558	0.2456	0.1739	0.1573	0.2312	0.4653	0.3375	0.0276	0.0115	0.0294	0.3801	0.4008	0.3647	0.3981	0.4537	0.4339	0.0885	0.0848	0.1498	53	48	24	41	24	23	37	57	61	4	2	6	57	81	59	68	88	76	14	10	28	chr1	4637669	4640958	+	Cs_ont_1g004690	--	K20890 xylan alpha-glucuronosyltransferase [EC:2.4.1.-] | (RefSeq) UDP-glucuronate:xylan alpha-glucuronosyltransferase 1 (A)
Cs_ont_1g004700	1.0499	1.0523	0.885	0.6951	0.7731	0.8574	3.2287	3.8435	3.439	1.0982	1.051	1.2623	0.8754	1.0183	1.1045	1.8396	1.5894	1.8228	1.6065	1.3934	1.771	196	185	161	137	126	148	610	556	734	188	215	304	155	243	211	371	364	377	300	194	391	chr1	4641895	4645177	-	Cs_ont_1g004700	--	K01051 pectinesterase [EC:3.1.1.11] | (RefSeq) PECS-2.1; pectinesterase 2 precursor (A)
Cs_ont_1g004710	10.8118	11.3839	11.2478	11.661	12.161	12.1056	13.2723	12.8928	13.1203	13.0633	13.1062	13.2729	12.5305	12.8128	13.0368	14.4366	15.1167	14.9656	12.0474	13.438	13.4006	4502	4464	4564	5126	4421	4661	5593	4160	6246	4988	5980	7130	4949	6820	5555	6494	7722	6904	5018	4173	6599	chr1	4670812	4678822	+	Cs_ont_1g004710	--	--
Cs_ont_1g004720	0	0.0939	0.2723	0.1676	0	0.3826	0	0	0.0774	0.0964	0.0807	0.0686	0.373	0.0692	0.2593	0	0.3605	0.0798	0.0884	0	0.2244	0	1	3	2	0	4	0	0	1	1	1	1	4	1	3	0	5	1	1	0	3	chr1	4671733	4673987	-	Cs_ont_1g004720	--	--
Cs_ont_1g004730	0.0303	0	0	0	0	0	0	0	0	0	0	0.047	0.016	0	0	0	0.0247	0	0.0303	0	0	2	0	0	0	0	0	0	0	0	0	0	4	1	0	0	0	2	0	2	0	0	chr1	4684080	4685130	-	Cs_ont_1g004730	--	K12126 phytochrome-interacting factor 3 | (RefSeq) transcription factor PIF3 (A)
Cs_ont_1g004750	7.2051	6.7222	6.6726	6.0755	6.2909	6.2213	3.6729	3.6145	3.57	6.2052	5.1073	5.5083	5.1428	5.2944	5.4079	4.4432	4.6383	5.2253	4.4238	4.4746	4.3624	1384	1216	1249	1232	1055	1105	714	538	784	1093	1075	1365	937	1300	1063	922	1093	1112	850	641	991	chr1	4692882	4697551	+	Cs_ont_1g004750	--	K23877 xyloglucan O-acetyltransferase | (RefSeq) protein ALTERED XYLOGLUCAN 4 (A)
Cs_ont_1g004760	0.1626	0.2656	0.1668	0.0711	0.1719	0.0811	0.1483	0.3873	0.2625	0	0.0571	0.0776	0.3428	0.3424	0.44	0.4515	0.4485	0.4177	0.1	0.0671	0.0423	13	20	13	6	12	6	12	24	24	0	5	8	26	35	36	39	44	37	8	4	4	chr1	4698181	4699453	+	Cs_ont_1g004760	--	--
Cs_ont_1g004770	6.4847	6.4275	6.5889	8.7785	8.5816	9.0711	7.6086	7.9042	7.3086	7.6298	8.3406	7.8963	8.4722	8.6196	9.4625	10.1699	9.9788	10.2846	7.7378	7.9341	7.4102	811	757	803	1159	937	1049	963	766	1045	875	1143	1274	1005	1378	1211	1374	1531	1425	968	740	1096	chr1	4699871	4705395	-	Cs_ont_1g004770	--	K10751 chromatin assembly factor 1 subunit B | (RefSeq) chromatin assembly factor 1 subunit FAS2 isoform X1 (A)
Cs_ont_1g004800	2.1288	2.0791	1.7097	1.8209	1.6636	1.8634	1.0412	1.0842	1.1708	0.9628	1.1241	1.0044	1.4037	1.476	1.6142	1.8717	1.9268	1.9408	0.8257	1.1074	1.2101	299	275	234	270	204	242	148	118	188	124	173	182	187	265	232	284	332	302	116	116	201	chr1	4732677	4735477	-	Cs_ont_1g004800	--	--
Cs_ont_1g004880	0.8379	0.9392	0.7643	0.3968	0.16	0.3524	0.6439	0.1802	0.57	0.7614	0.7647	0.9742	0.8834	0.4734	0.5004	0.3447	0.3415	0.084	0.5584	0.3745	1.0234	18	19	16	9	3	7	14	3	14	15	18	27	18	13	11	8	9	2	12	6	26	chr1	4851636	4851977	+	Cs_ont_1g004880	--	--
Cs_ont_1g004890	1.2914	1.4635	1.9266	0.9971	1.2803	1.1619	1.2546	1.2464	1.3479	1.5148	1.0003	1.2954	1.5446	1.18	1.4847	0.7233	0.4777	0.6857	1.1934	1.2078	1.1379	119	127	173	97	103	99	117	89	142	128	101	154	135	139	140	72	54	70	110	83	124	chr1	4852375	4854118	+	Cs_ont_1g004890	--	K11717 cysteine desulfurase / selenocysteine lyase [EC:2.8.1.7 4.4.1.16] | (RefSeq) cysteine desulfurase 1, chloroplastic (A)
Cs_ont_1g004900	17.2664	15.4752	16.8246	14.4799	15.1502	15.0755	13.3046	13.4921	16.8344	14.5107	20.3834	16.3308	16.1996	16.5433	18.3437	12.0973	13.3644	14.2265	14.2524	11.6824	11.5863	218	184	207	193	167	176	170	132	243	168	282	266	194	267	237	165	207	199	180	110	173	chr1	4855249	4855575	+	Cs_ont_1g004900	--	--
Cs_ont_1g004910	7.3585	7.2287	7.2032	6.9919	6.9309	6.7521	7.78	7.7711	8.1473	9.0165	9.167	8.8906	7.837	8.0008	8.3729	8.3205	8.2864	7.9955	7.9266	7.5018	7.7025	2257	2088	2153	2264	1856	1915	2415	1847	2857	2536	3081	3518	2280	3137	2628	2757	3118	2717	2432	1716	2794	chr1	4857388	4884176	-	Cs_ont_1g004910	--	K23280 rhamnogalacturonan I rhamnosyltransferase [EC:2.4.1.351] | (RefSeq) O-fucosyltransferase 34-like (A)
Cs_ont_1g004920	0	0	0	0.0175	0	0	0	0	0	0	0	0	0.0097	0.0217	0	0	0	0.0167	0	0	0	0	0	0	2	0	0	0	0	0	0	0	0	1	3	0	0	0	2	0	0	0	chr1	4885782	4887746	-	Cs_ont_1g004920	--	K01051 pectinesterase [EC:3.1.1.11] | (RefSeq) pectinesterase-like (A)
Cs_ont_1g004930	9.6444	9.7122	10.4335	12.3915	12.5665	13.0699	9.464	9.3131	9.4983	12.6175	13.1458	12.2223	12.7635	12.4183	13.798	15.4705	15.5371	16.2022	11.3444	11.4637	12.3314	5073	4811	5348	6881	5771	6357	5038	3796	5712	6086	7577	8294	6368	8350	7427	8791	10026	9442	5969	4497	7671	chr1	4902447	4916402	+	Cs_ont_1g004930	--	K19801 phosphatidylinositol 4-kinase B [EC:2.7.1.67] | (RefSeq) phosphatidylinositol 4-kinase beta 1-like isoform X1 (A)
Cs_ont_1g004940	107.297	106.636	105.548	88.9143	89.279	86.8557	73.0619	73.6013	74.3934	60.4667	58.9438	57.245	77.1136	76.7202	78.6283	71.0519	70.6865	72.2864	59.4932	59.9315	63.1078	20307	19006	19466	17765	14752	15200	13994	10794	16097	10494	12224	13977	13843	18561	15228	14527	16412	15157	11263	8459	14125	chr1	4918884	4923347	+	Cs_ont_1g004940	--	--
Cs_ont_1g004950	180.085	175.315	165.951	118.363	121.624	122.733	29.3933	32.6418	29.7971	67.4287	71.7692	73.9895	115.071	113.862	113.362	117.172	116.121	105.591	145.663	142.532	145.403	8088	7415	7263	5612	4769	5097	1336	1136	1530	2777	3532	4287	4902	6537	5210	5685	6398	5254	6544	4774	7723	chr1	4923890	4925288	-	Cs_ont_1g004950	--	--
Cs_ont_1g004960	9.3742	9.2495	9.4412	7.7323	7.3573	6.9258	11.841	11.5902	10.9775	10.0049	10.7891	10.2727	8.0287	7.8524	8.317	7.7411	8.7861	8.1356	11.7545	11.032	11.6528	1455	1352	1428	1267	997	994	1860	1394	1948	1424	1835	2057	1182	1558	1321	1298	1673	1399	1825	1277	2139	chr1	4932519	4936556	+	Cs_ont_1g004960	--	--
Cs_ont_1g004970	2.4296	2.4028	2.4989	3.2256	3.2158	3.1626	2.4693	2.443	2.5992	3.8075	3.6784	3.8376	3.7044	3.6077	3.9606	4.5957	4.6134	4.2153	3.0124	2.885	3.2014	874	814	876	1225	1010	1052	899	681	1069	1256	1450	1781	1264	1659	1458	1786	2036	1680	1084	774	1362	chr1	4955606	4972236	-	Cs_ont_1g004970	--	K11000 callose synthase [EC:2.4.1.-] | (RefSeq) callose synthase 5 (A)
Cs_ont_1g004980	0.2045	0.2481	0.06	0.083	0.1004	0.1895	0.1155	0.377	0.2044	0.0637	0.0533	0.0453	0.308	0.0914	0.314	0.1893	0.1191	0.1055	0	0	0	7	8	2	3	3	6	4	10	8	2	2	2	10	4	11	7	5	4	0	0	0	chr1	4991910	4992822	-	Cs_ont_1g004980	--	K11000 callose synthase [EC:2.4.1.-] | (RefSeq) callose synthase 5 (A)
Cs_ont_1g004990	0.5089	0.386	0.4849	0.3443	0.2914	0.3145	0.1796	0.0938	0.0636	0.3171	0.199	0.1409	0.0766	0.199	0.2486	0.1346	0.2667	0.1312	0.0727	0.1462	0.2151	14	10	13	10	7	8	5	2	2	8	6	5	2	7	7	4	9	4	2	3	7	chr1	5044964	5061812	-	Cs_ont_1g004990	--	K13066 caffeic acid 3-O-methyltransferase / acetylserotonin O-methyltransferase [EC:2.1.1.68 2.1.1.4] | (RefSeq) caffeic acid 3-O-methyltransferase-like isoform X1 (A)
Cs_ont_1g005000	0	0.2561	0	0	0	0.087	0.3178	0.3113	0	0	0	0	0	0	0.1571	0	0	0	0.0804	0	0.136	0	3	0	0	0	1	4	3	0	0	0	0	0	0	2	0	0	0	1	0	2	chr1	5062341	5071642	-	Cs_ont_1g005000	--	K13066 caffeic acid 3-O-methyltransferase / acetylserotonin O-methyltransferase [EC:2.1.1.68 2.1.1.4] | (RefSeq) caffeic acid 3-O-methyltransferase-like isoform X2 (A)
Cs_ont_1g005010	3.0324	3.3273	2.6969	2.4894	2.3734	1.5304	2.447	3.4567	2.7408	2.0943	1.6604	2.4289	2.6109	1.4233	1.9755	0.7953	1.8127	1.9159	2.2736	2.7785	2.906	60	62	52	52	41	28	49	53	62	38	36	62	49	36	40	17	44	42	45	41	68	chr1	5116358	5116743	-	Cs_ont_1g005010	--	--
Cs_ont_1g005020	7.7705	9.7405	10.5801	6.9297	6.0782	6.5178	4.9814	5.6254	4.6084	8.5152	9.236	7.4629	6.9934	6.1084	5.5932	4.9122	4.4493	4.7898	7.1618	6.709	6.6987	205	242	272	193	140	159	133	115	139	206	267	254	175	206	151	140	144	140	189	132	209	chr1	5117834	5156227	+	Cs_ont_1g005020	--	--
Cs_ont_1g005030	64.8029	65.4619	64.8779	85.526	85.8097	89.4821	35.8804	35.9092	35.9302	30.8729	31.1436	31.3311	75.675	74.3891	75.4708	58.628	59.9699	61.0531	29.4914	30.4271	30.9985	19388	18444	18915	27013	22414	24755	10864	8325	12290	8470	10210	12093	21475	28450	23106	18949	22011	20237	8826	6789	10968	chr1	5180962	5187323	+	Cs_ont_1g005030	--	K04421 mitogen-activated protein kinase kinase kinase 3 [EC:2.7.11.25] | (RefSeq) mitogen-activated protein kinase kinase kinase 3 (A)
Cs_ont_1g005050	0.771	0.7429	0.6593	0.5996	0.5015	0.5147	0.6255	0.7677	0.5995	0.6903	0.5386	0.5497	0.6924	0.5399	0.5302	0.8327	0.8923	1.0009	0.6376	0.4722	0.7002	162	147	135	133	92	100	133	125	144	133	124	149	138	145	114	189	230	233	134	74	174	chr1	5187847	5192583	+	Cs_ont_1g005050	--	K15340 DNA cross-link repair 1A protein | (RefSeq) 5' exonuclease Apollo isoform X1 (A)
Cs_ont_1g005060	2.1449	2.0312	1.8933	1.0722	1.3548	1.2241	1.1688	1.4534	1.287	0.969	0.9142	0.8818	1.8497	1.7975	1.5485	0.5972	0.5397	0.4291	0.3678	0.2428	0.4115	379	338	326	200	209	200	209	199	260	157	177	201	310	406	280	114	117	84	65	32	86	chr1	5190023	5193419	-	Cs_ont_1g005060	--	K15340 DNA cross-link repair 1A protein | (RefSeq) 5' exonuclease Apollo isoform X1 (A)
Cs_ont_1g005070	10.8348	10.742	10.9655	10.4559	12.1927	11.6001	14.4712	14.0874	14.4111	16.2667	14.8008	16.2084	13.0957	12.3161	12.1914	13.4563	13.2975	13.3536	16.0914	16.1466	13.9775	799	746	788	814	785	791	1080	805	1215	1100	1196	1542	916	1161	920	1072	1203	1091	1187	888	1219	chr1	5193984	5197112	+	Cs_ont_1g005070	--	K05658 ATP-binding cassette, subfamily B (MDR/TAP), member 1 [EC:7.6.2.2] | (RefSeq) ABC transporter B family member 11-like (A)
Cs_ont_1g005080	36.2949	35.4517	36.9363	27.9262	29.6557	29.5733	28.8202	27.7989	29.4541	28.4206	30.0497	28.6516	29.2859	28.9055	28.1825	28.03	27.5881	28.4789	25.2679	24.3864	25.383	2770	2548	2747	2250	1976	2087	2226	1644	2570	1989	2513	2821	2120	2820	2201	2311	2583	2408	1929	1388	2291	chr1	5202645	5210212	+	Cs_ont_1g005080	--	K15356 GDP-mannose transporter | (RefSeq) GDP-mannose transporter GONST1 (A)
Cs_ont_1g005090	2.3271	2.446	2.3638	1.8096	2.2152	2.2361	2.0275	1.7958	2.1798	1.929	1.9156	2.1207	1.9312	1.8327	1.8438	1.601	1.7687	1.774	1.5011	1.5391	1.9079	296	293	293	243	246	263	261	177	317	225	267	348	233	298	240	220	276	250	191	146	287	chr1	5210341	5249387	+	Cs_ont_1g005090	--	--
Cs_ont_1g005100	35.0203	37.2253	36.122	32.2538	34.6994	32.0436	41.6172	38.2607	38.5996	36.2112	35.0424	35.6139	30.2911	31.5566	31.7819	36.0932	32.296	35.94	35.1536	33.1768	35.1427	1949	1951	1959	1895	1686	1649	2344	1650	2456	1848	2137	2557	1599	2245	1810	2170	2205	2216	1957	1377	2313	chr1	5254531	5256493	+	Cs_ont_1g005100	--	K06170 presenilin enhancer 2 | (RefSeq) probable gamma-secretase subunit PEN-2 (A)
Cs_ont_1g005110	20.1954	20.3584	19.5645	18.8896	18.5118	20.7769	17.0475	17.3868	17.3869	19.3765	19.0167	18.7778	20.2756	20.2323	20.6113	18.0335	17.9008	18.2823	17.4933	17.7625	18.3109	5092	4834	4807	5028	4075	4844	4350	3397	5012	4480	5254	6108	4849	6521	5318	4912	5537	5107	4412	3340	5460	chr1	5272415	5277370	+	Cs_ont_1g005110	--	--
Cs_ont_1g005120	15.3461	15.6526	15.9011	15.3284	14.9997	15.4917	4.7866	5.056	4.8063	13.1427	12.1367	12.0285	12.9919	13.769	12.8636	13.2894	14.1557	13.464	6.3697	6.2774	6.79	3396	3262	3429	3581	2898	3170	1072	867	1216	2667	2943	3434	2727	3895	2913	3177	3843	3301	1410	1036	1777	chr1	5278494	5283902	-	Cs_ont_1g005120	--	K02701 photosystem I subunit PsaN | (RefSeq) photosystem I reaction center subunit N, chloroplastic (A)
Cs_ont_1g005140	0.2642	0	0.0678	0.0417	0.0504	0	0.0435	0	0.0385	0	0	0	0	0	0	0.0408	0.0359	0	0.044	0	0.0372	12	0	3	2	2	0	2	0	2	0	0	0	0	0	0	2	2	0	2	0	2	chr1	5285361	5286083	+	Cs_ont_1g005140	--	--
Cs_ont_1g005180	0	0	0	0	0	0	0	0	0	0	0	0	0	0.0185	0	0	0	0	0	0	0	0	0	0	0	0	0	0	0	0	0	0	0	0	1	0	0	0	0	0	0	0	chr1	5363418	5384560	+	Cs_ont_1g005180	--	K02701 photosystem I subunit PsaN | (RefSeq) photosystem I reaction center subunit N, chloroplastic (A)
Cs_ont_1g005200	0.6017	0.5417	0.5638	0.632	0.4645	0.7073	0.6075	0.6753	0.5492	0.3994	0.2985	0.4766	0.3586	0.2763	0.4346	0.666	0.5651	0.7557	0.3008	0.2105	0.4203	46	39	42	51	31	50	47	40	48	28	25	47	26	27	34	55	53	64	23	12	38	chr1	5409429	5410914	+	Cs_ont_1g005200	--	--
Cs_ont_1g005210	0	0.0829	0	0.1109	0	0	0	0	0.0341	0.0851	0.0712	0.121	0	0	0	0	0	0	0	0.0523	0	0	2	0	3	0	0	0	0	1	2	2	4	0	0	0	0	0	0	0	1	0	chr1	5417374	5424587	-	Cs_ont_1g005210	--	K13420 LRR receptor-like serine/threonine-protein kinase FLS2 [EC:2.7.11.1] | (RefSeq) receptor kinase-like protein Xa21 isoform X1 (A)
Cs_ont_1g005220	7.279	7.0811	6.4095	4.5151	5.5403	5.612	8.2598	8.1816	9.2626	4.8396	4.2	4.8778	5.2977	6.1168	4.9104	5.3687	6.3545	5.9131	5.399	7.0212	5.3806	310	284	266	203	206	221	356	270	451	189	196	268	214	333	214	247	332	279	230	223	271	chr1	5434451	5435241	+	Cs_ont_1g005220	--	--
Cs_ont_1g005230	1.4501	2.064	1.773	1.1982	1.4135	1.735	2.7132	2.1899	1.862	1.514	1.6612	1.7458	1.7565	2.1722	1.6281	2.2562	1.6347	2.1164	1.9431	1.6134	2.1392	47	63	56	41	40	52	89	55	69	45	59	73	54	90	54	79	65	76	63	39	82	chr1	5435830	5465810	+	Cs_ont_1g005230	--	--
Cs_ont_1g005240	3.7818	3.6894	3.506	3.0633	2.9286	3.3432	6.2588	6.168	6.4754	5.6299	5.4635	5.4726	6.152	5.8541	6.4118	6.2839	6.5248	6.3364	8.9061	8.0693	8.4822	849	780	767	726	574	694	1422	1073	1662	1159	1344	1585	1310	1680	1473	1524	1797	1576	2000	1351	2252	chr1	5470990	5483626	-	Cs_ont_1g005240	--	K20667 beta-amyrin 28-monooxygenase [EC:1.14.14.126] | (RefSeq) beta-amyrin 28-oxidase-like (A)
Cs_ont_1g005250	7.2847	6.8042	7.3975	6.9337	6.8773	8.9657	10.5661	10.8043	11.4088	7.8867	7.6511	7.2011	6.5398	6.7735	8.0615	8.5941	8.7069	9.8629	9.3866	9.6269	11.1578	1246	1096	1233	1252	1027	1418	1829	1432	2231	1237	1434	1589	1061	1481	1411	1588	1827	1869	1606	1228	2257	chr1	5491119	5493948	-	Cs_ont_1g005250	--	--
Cs_ont_1g005260	12.7213	12.4838	11.6447	4.2717	4.5166	4.7862	3.0674	3.0181	3.4216	4.4946	4.8524	4.4223	5.7274	5.2179	5.155	2.0387	2.1286	2.0636	4.0889	4.4156	5.1789	1213	1121	1082	430	376	422	296	223	373	393	507	544	518	636	503	210	249	218	390	314	584	chr1	5504407	5505924	+	Cs_ont_1g005260	--	--
Cs_ont_1g005270	0	0	0	0.0256	0.031	0	0	0	0	0	0	0.0629	0	0	0.0528	0	0	0	0	0	0	0	0	0	2	2	0	0	0	0	0	0	6	0	0	4	0	0	0	0	0	0	chr1	5515367	5516544	+	Cs_ont_1g005270	--	--
Cs_ont_1g005280	2.742	3.3908	2.5408	2.6741	2.8757	2.4399	1.7606	1.8962	2.0543	4.7566	4.3924	4.5289	2.5615	2.7243	2.0125	2.6346	3.2254	2.9554	3.2386	3.6768	3.5121	237	276	214	244	217	195	154	127	203	377	416	505	210	301	178	246	342	283	280	237	359	chr1	5523428	5524803	-	Cs_ont_1g005280	--	--
Cs_ont_1g005300	42.6346	44.7066	46.3113	37.9367	36.9369	36.2609	47.8084	47.9818	45.7713	38.7284	38.0703	36.7218	38.1469	40.5197	38.6163	41.2291	39.8553	41.1128	45.3765	43.7885	42.0432	3760	3713	3980	3532	2844	2957	4267	3279	4615	3132	3679	4178	3191	4568	3485	3928	4312	4017	4003	2880	4385	chr1	5530484	5534334	+	Cs_ont_1g005300	--	K07910 Ras-related protein Rab-18 | (RefSeq) ras-related protein RABC1 (A)
Cs_ont_1g005310	21.2387	20.1599	20.3279	16.3426	17.0551	15.9983	20.7708	19.0907	20.4421	18.6294	17.2928	18.2662	16.4904	18.0838	16.2203	12.4712	14.0238	14.1617	18.2407	17.7566	18.6351	1753	1567	1635	1424	1229	1221	1735	1221	1929	1410	1564	1945	1291	1908	1370	1112	1420	1295	1506	1093	1819	chr1	5538520	5540325	+	Cs_ont_1g005310	--	--
Cs_ont_1g005320	0.0753	0.0888	0.0515	0.0158	0.0766	0.0362	0.033	0.0216	0.0439	0	0.0153	0	0	0.0392	0.0327	0.0155	0.0682	0.0453	0	0.0224	0	9	10	6	2	8	4	4	2	6	0	2	0	0	6	4	2	10	6	0	2	0	chr1	5544196	5546099	-	Cs_ont_1g005320	--	K09561 STIP1 homology and U-box containing protein 1 [EC:2.3.2.27] | (RefSeq) E3 ubiquitin-protein ligase CHIP (A)
Cs_ont_1g005330	0.0465	0.0989	0.1433	0	0.1066	0.1007	0	0.0601	0	0	0.085	0	0.1472	0.3277	0.2729	0.3016	0.1518	0.084	0.0931	0.0624	0.0394	1	2	3	0	2	2	0	1	0	0	2	0	3	9	6	7	4	2	2	1	1	chr1	5568555	5568940	-	Cs_ont_1g005330	--	K13457 disease resistance protein RPM1 | (RefSeq) disease resistance protein RPM1-like (A)
Cs_ont_1g005350	8.0177	8.7383	8.4743	10.4359	10.78	9.9704	10.8956	10.2848	10.4772	14.782	14.204	13.7412	9.436	9.5586	10.6722	9.7533	9.4036	9.1892	10.2353	10.3641	9.836	834	856	859	1146	979	959	1147	829	1246	1410	1619	1844	931	1271	1136	1096	1200	1059	1065	804	1210	chr1	5624323	5626710	-	Cs_ont_1g005350	--	K01858 myo-inositol-1-phosphate synthase [EC:5.5.1.4] | (RefSeq) inositol-3-phosphate synthase (A)
Cs_ont_1g005360	4.4336	3.8445	4.6552	3.6971	3.5195	3.4711	2.5795	3.2474	2.8224	10.93	10.2794	10.4626	4.2773	4.1178	3.8642	3.6604	4.0187	3.3761	7.5298	7.8387	7.2301	518	423	530	456	359	375	305	294	377	1171	1316	1577	474	615	462	462	576	437	880	683	999	chr1	5637317	5640831	+	Cs_ont_1g005360	--	K23260 scopoletin glucosyltransferase [EC:2.4.1.128] | (RefSeq) scopoletin glucosyltransferase-like (A)
Cs_ont_1g005370	3.1718	4.21	3.9434	2.6578	2.585	1.847	5.5449	5.1952	5.9754	4.2571	4.3975	4.3498	2.5723	1.8132	2.1458	2.202	1.7899	1.6517	2.1342	3.7623	3.043	52	65	63	46	37	28	92	66	112	64	79	92	40	38	36	39	36	30	35	46	59	chr1	5654890	5655307	-	Cs_ont_1g005370	--	--
Cs_ont_1g005380	1.1736	0.9753	0.9163	0.4108	0.789	0.469	1.8907	1.9096	1.4728	1.1407	1.4901	2.0963	0.4573	0.6387	0.6732	0.5904	0.4159	0.3224	0.8672	1.0263	0.9276	46	36	35	17	27	17	75	58	66	41	64	106	17	32	27	25	20	14	34	30	43	chr1	5655320	5657738	-	Cs_ont_1g005380	--	K01858 myo-inositol-1-phosphate synthase [EC:5.5.1.4] | (RefSeq) inositol-3-phosphate synthase (A)
Cs_ont_1g005390	0.2003	0.2126	0.2055	0.5691	0	0.2166	0	0	0.613	0.1092	0.2741	0.2328	0.5278	0	0.3914	0.6488	0.8162	0.5422	0.1001	0	0.0847	2	2	2	6	0	2	0	0	7	1	3	3	5	0	4	7	10	6	1	0	1	chr1	5691251	5691558	-	Cs_ont_1g005390	--	--
Cs_ont_1g005400	0.1769	0.1878	0.2723	0.2513	0.3039	0.7652	0	0.4566	0.3094	0.1929	0.4036	0.4799	0.2797	0.3459	0.3457	0.1637	0.4326	0.2395	0.0884	0.2372	0.0748	2	2	3	3	3	8	0	4	4	2	5	7	3	5	4	2	6	3	1	2	1	chr1	5691620	5698585	-	Cs_ont_1g005400	--	K01858 myo-inositol-1-phosphate synthase [EC:5.5.1.4] | (RefSeq) inositol-3-phosphate synthase (A)
Cs_ont_1g005410	10.6831	11.7643	11.4884	11.6408	13.1428	14.4732	11.4071	10.3625	11.9501	10.6095	9.8981	10.5181	11.1158	12.2901	12.8962	12.2806	12.5975	11.4284	10.6334	9.3939	9.7419	459	476	481	528	493	575	496	345	587	418	466	583	453	675	567	570	664	544	457	301	495	chr1	5700190	5701143	+	Cs_ont_1g005410	--	--
Cs_ont_1g005420	2.5472	2.898	2.6761	4.7395	4.7931	4.8535	4.1349	3.9524	3.7928	4.6957	5.341	4.4895	3.3568	2.8703	2.9929	6.849	6.5503	5.9394	4.0015	4.2287	4	84	90	86	165	138	148	138	101	143	142	193	191	105	121	101	244	265	217	132	104	156	chr1	5704314	5705628	-	Cs_ont_1g005420	--	K01858 myo-inositol-1-phosphate synthase [EC:5.5.1.4] | (RefSeq) inositol-3-phosphate synthase (A)
Cs_ont_1g005430	9.3149	11.27	10.7754	11.6577	12.3504	11.9663	20.3049	18.942	19.7021	12.3128	13.2921	13.0404	12.6774	10.3341	13.4058	12.1238	13.1611	12.5351	14.3914	15.291	16.1824	165	188	186	218	191	196	364	260	399	200	258	298	213	234	243	232	286	246	255	202	339	chr1	5723439	5724822	-	Cs_ont_1g005430	--	--
Cs_ont_1g005440	0	0.0909	0.1757	0	0.3921	0	0.5074	0.4418	0.4492	0	0.0781	0.1327	0.4512	0.3348	0.4182	0.1585	0.1395	0.1545	0.3423	0.1148	0.1447	0	1	2	0	4	0	6	4	6	0	1	2	5	5	5	2	2	2	4	1	2	chr1	5733771	5784145	+	Cs_ont_1g005440	--	--
Cs_ont_1g005450	1.0643	1.2714	0.6826	0.5461	0.9651	0.7673	2.5853	2.003	1.7842	0.4352	0.7285	0.275	0.8415	0.6938	0.6934	0.6978	0.8314	0.6805	0.1773	1.0703	1.1249	24	27	15	13	19	16	59	35	46	9	18	8	18	20	16	17	23	17	4	18	30	chr1	5784158	5784963	-	Cs_ont_1g005450	--	--
Cs_ont_1g005460	1597.51	1604.77	1514.4	1366.6	1395.07	1375.92	1184.95	1146.34	1173.87	1059.61	1046.55	977.364	999.913	995.523	942.221	942.819	963.624	921.033	915.089	894.072	871.168	67734	64077	62571	61170	51642	53944	50846	37663	56903	41198	48623	53461	40213	53957	40881	43185	50123	43265	38811	28271	43683	chr1	5809981	5810798	+	Cs_ont_1g005460	--	--
Cs_ont_1g005500	0	0.0287	0.0555	0.0256	0	0.1462	0.1335	0.1395	0.0473	0.1179	0.0987	0.0838	0.228	0.0846	0.0528	0.0751	0.1542	0.1708	0.054	0.2175	0.0229	0	1	2	1	0	5	5	4	2	4	4	4	8	4	2	3	7	7	2	6	1	chr1	5892882	5893888	+	Cs_ont_1g005500	--	--
Cs_ont_1g005510	0.131	0.2286	0.2785	0.1684	0.2037	0.1215	0.2404	0.1449	0.1474	0.1837	0.2733	0.1378	0.3059	0.1977	0.1829	0.3032	0.3738	0.3041	0.4023	0.251	0.2216	14	23	29	19	19	12	26	12	18	18	32	19	31	27	20	35	49	36	43	20	28	chr1	5893966	5895761	+	Cs_ont_1g005510	--	--
Cs_ont_1g005520	1.2411	1.636	1.1857	2.135	2.2058	1.9901	1.5364	1.1782	1.3725	0.8556	1.0805	0.8072	1.3836	1.1383	1.5055	3.156	3.1977	3.0001	1.0981	1.339	1.0132	87	108	81	158	135	129	109	64	110	55	83	73	92	102	108	239	275	233	77	70	84	chr1	5898795	5902967	-	Cs_ont_1g005520	--	--
Cs_ont_1g005530	3.777	4.2681	3.7198	3.8021	4.0938	3.7921	3.5372	3.3975	3.7376	3.7501	3.2977	3.5133	4.3981	4.0881	4.1317	3.8459	4.3379	4.2793	3.6801	3.6964	3.5846	670	713	643	712	634	622	635	467	758	610	641	804	740	927	750	737	944	841	653	489	752	chr1	5912771	5916301	+	Cs_ont_1g005530	--	--
Cs_ont_1g005540	0	0	0	0	0	0	0	0	0.0111	0	0	0	0	0	0.0125	0.0118	0	0	0.0064	0.0171	0	0	0	0	0	0	0	0	0	2	0	0	0	0	0	2	2	0	0	1	2	0	chr1	5917607	5920507	-	Cs_ont_1g005540	--	--
Cs_ont_1g005550	23.101	21.8236	22.9311	19.9597	19.6202	18.3783	16.2904	16.3719	16.3092	17.11	16.4349	18.1673	16.9895	18.7317	18.2444	15.2993	14.6845	14.6678	15.1189	15.0172	16.1558	3915	3483	3787	3571	2903	2880	2794	2150	3160	2659	3052	3972	2731	4058	3164	2801	3053	2754	2563	1898	3238	chr1	5926759	5931685	+	Cs_ont_1g005550	--	K15422 3'(2'), 5'-bisphosphate nucleotidase / inositol polyphosphate 1-phosphatase [EC:3.1.3.7 3.1.3.57] | (RefSeq) SAL1 phosphatase-like (A)
Cs_ont_1g005560	10.5544	11.336	11.4187	10.1899	9.8166	10.0051	6.531	6.8314	6.9409	9.6355	9.865	9.7062	11.9626	11.1786	12.0735	5.8607	6.1776	6.2111	6.012	5.7987	6.2782	3224	3261	3399	3286	2618	2826	2019	1617	2424	2699	3302	3825	3466	4365	3774	1934	2315	2102	1837	1321	2268	chr1	5929713	5936716	-	Cs_ont_1g005560	--	K00166 2-oxoisovalerate dehydrogenase E1 component alpha subunit [EC:1.2.4.4] | (RefSeq) 2-oxoisovalerate dehydrogenase subunit alpha 2, mitochondrial-like isoform X1 (A)
Cs_ont_1g005570	0.1423	0.0839	0.1136	0.2097	0.2173	0.3248	0	0	0.0691	0	0	0	0	0.0495	0.0927	0	0	0.0856	0	0	0.0267	9	5	7	14	12	19	0	0	5	0	0	0	0	4	6	0	0	6	0	0	2	chr1	5958890	5961998	-	Cs_ont_1g005570	--	--
Cs_ont_1g005580	14.0088	13.3738	12.4995	10.9827	10.7628	10.2585	13.7353	13.2362	12.8326	8.7743	9.1683	8.6317	12.0088	12.5038	11.8221	5.5432	5.8679	5.9399	8.0181	8.1236	8.3549	2199	1977	1912	1820	1475	1489	2182	1610	2303	1263	1577	1748	1788	2509	1899	940	1130	1033	1259	951	1551	chr1	5970767	5978030	-	Cs_ont_1g005580	--	K11406 histone deacetylase 4/5 [EC:3.5.1.98] | (RefSeq) histone deacetylase 5 (A)
Cs_ont_1g005590	2.1754	2.275	2.2747	1.1162	1.2553	1.212	1.5552	1.3824	1.4487	0.674	0.8648	1.0667	1.4682	1.1861	1.1676	1.0679	0.9538	0.8405	1.318	1.0718	1.2472	264	260	269	143	133	136	191	130	201	75	115	167	169	184	145	140	142	113	160	97	179	chr1	5992137	5994068	+	Cs_ont_1g005590	--	K05681 ATP-binding cassette, subfamily G (WHITE), member 2 | (RefSeq) ABC transporter G family member 22 isoform X2 (A)
Cs_ont_1g005600	7.96	8.7957	7.9988	8.487	8.4888	7.9825	5.6075	5.5291	5.1544	6.0493	5.7963	5.8205	8.8279	8.6143	8.5132	8.3703	8.1612	8.0193	5.4704	5.0192	5.1863	1059	1102	1037	1192	986	982	755	570	784	738	845	999	1114	1465	1159	1203	1332	1182	728	498	816	chr1	5994476	5996593	-	Cs_ont_1g005600	--	K22733 magnesium transporter | (RefSeq) uncharacterized protein LOC102612526 (A)
Cs_ont_1g005610	7.0616	7.6095	6.6248	6.7089	6.2936	6.959	15.7823	15.7861	14.6101	17.2926	16.1206	16.5346	8.2489	7.5427	7.9114	7.8035	7.8339	8.1088	18.9855	16.8786	19.15	676	686	618	678	526	616	1529	1171	1599	1518	1691	2042	749	923	775	807	920	860	1818	1205	2168	chr1	6011383	6014824	+	Cs_ont_1g005610	--	--
Cs_ont_1g005620	0	0.0443	0.0285	0.0263	0	0.03	0	0	0.0729	0.0454	0	0	0	0	0	0.0514	0.0113	0.0752	0.0556	0.0186	0.0352	0	3	2	2	0	2	0	0	6	3	0	0	0	0	0	4	1	6	4	1	3	chr1	6029352	6031279	+	Cs_ont_1g005620	--	K24139 auxin efflux carrier family protein | (RefSeq) protein PIN-LIKES 3-like (A)
Cs_ont_1g005630	5.9501	6.0023	5.5825	6.8171	6.6123	6.7259	4.805	5.0094	5.1083	5.5076	5.262	4.9882	6.9676	6.7631	6.5206	5.5668	5.7855	5.7222	4.9994	5.1859	5.127	1680	1596	1536	2032	1630	1756	1373	1096	1649	1426	1628	1817	1866	2441	1884	1698	2004	1790	1412	1092	1712	chr1	6030820	6041459	-	Cs_ont_1g005630	--	K24139 auxin efflux carrier family protein | (RefSeq) protein PIN-LIKES 3 isoform X1 (A)
Cs_ont_1g005640	0	0.0518	0.1001	0.0462	0	0.1055	0.0482	0	0	0.2127	0.0445	0.1512	0	0.0381	0	0.0451	0	0.044	0.0487	0	0	0	2	4	2	0	4	2	0	0	8	2	8	0	2	0	2	0	2	2	0	0	chr1	6054016	6054668	-	Cs_ont_1g005640	--	--
Cs_ont_1g005650	4.0515	4.165	3.9588	3.5318	3.9006	4.3017	1.6232	2.1676	1.9616	4.7504	5.1882	5.4154	2.8509	3.2055	3.2558	4.3569	4.2279	4.415	2.8232	2.2894	2.2943	439	425	418	404	369	431	178	182	243	472	616	757	293	444	361	510	562	530	306	185	294	chr1	6064299	6066661	+	Cs_ont_1g005650	--	--
Cs_ont_1g005660	0.286	0.2304	0.3441	0.4298	0.226	0.384	0.4386	0.4837	0.6298	0.5163	0.4321	0.4587	0.2392	0.1466	0.2121	0.8674	0.7558	0.739	0.6311	0.3703	0.734	29	22	34	46	20	36	45	38	73	48	48	60	23	19	22	95	94	83	64	28	88	chr1	6070241	6072393	+	Cs_ont_1g005660	--	--
Cs_ont_1g005670	39.3502	39.1106	38.2119	38.3394	43.4232	40.7076	6.2656	6.5581	6.1757	7.1602	7.3053	5.4381	34.7062	36.3065	32.477	25.9349	23.2779	23.2186	7.9126	7.8393	6.3885	875	819	828	900	843	837	141	113	157	146	178	156	732	1032	739	623	635	572	176	130	168	chr1	6078094	6081874	+	Cs_ont_1g005670	--	--
Cs_ont_1g005680	1.0753	1.0843	0.8176	0.9672	0.9215	1.0374	1.1466	0.8086	0.7916	1.839	1.5178	1.637	0.5056	0.5386	0.5821	0.7877	0.8702	1.1451	0.6264	0.3942	0.5691	139	132	103	132	104	124	150	81	117	218	215	273	62	89	77	110	138	164	81	38	87	chr1	6084637	6087213	+	Cs_ont_1g005680	--	--
Cs_ont_1g005690	28.5466	27.779	26.7054	39.6369	34.7754	38.4523	5.0717	4.4907	5.6743	6.1258	6.0564	6.3291	29.4804	33.0356	30.2645	25.815	25.9135	26.7648	8.5602	8.2655	7.0723	2297	2105	2094	3367	2443	2861	413	280	522	452	534	657	2250	3398	2492	2244	2558	2386	689	496	673	chr1	6108782	6110062	+	Cs_ont_1g005690	--	--
Cs_ont_1g005700	0.2589	0.2749	0	0.5517	0.0741	0.3499	0.1279	0.4176	0.2264	0.2117	0.1181	0	0.6141	0.5569	0.3162	0.5991	0.1583	0.3505	0.2588	0.3471	0.7661	4	4	0	9	1	5	2	5	4	3	2	0	9	11	5	10	3	6	4	4	14	chr1	6111005	6112342	+	Cs_ont_1g005700	--	--
Cs_ont_1g005710	7.9458	7.8247	7.0667	6.7113	6.0674	6.5267	2.7667	2.942	3.0944	5.7561	5.4299	4.81	5.7044	5.2761	6.0454	6.0943	6.662	6.1132	5.5131	4.8833	4.8551	840	779	728	749	560	638	296	241	374	558	629	656	572	713	654	696	864	716	583	385	607	chr1	6114768	6116982	+	Cs_ont_1g005710	--	--
Cs_ont_1g005720	10.3176	10.4764	10.3616	9.2233	9.4222	8.8381	8.9996	8.5968	8.8458	8.0326	8.0469	7.8726	8.8597	8.4541	9.0475	9.063	9.3087	9.4244	6.9391	6.8849	7.0149	1919	1835	1878	1811	1530	1520	1694	1239	1881	1370	1640	1889	1563	2010	1722	1821	2124	1942	1291	955	1543	chr1	6119534	6143545	+	Cs_ont_1g005720	--	--
Cs_ont_1g005730	12.3822	12.9711	12.5695	11.3496	10.0157	10.6116	1.1872	1.206	1.518	2.8389	2.193	1.9403	9.0079	8.3549	9.0017	5.8699	5.5227	5.2718	1.7684	1.9244	1.8062	371	366	367	359	262	294	36	28	52	78	72	75	256	320	276	190	203	175	53	43	64	chr1	6143924	6147479	-	Cs_ont_1g005730	--	--
Cs_ont_1g005740	2.0821	1.8196	1.9287	2.0072	1.9417	2.2717	1.6568	1.0225	1.4183	4.7622	5.0951	5.2417	1.0102	1.3405	1.2244	1.7397	1.8925	1.9791	2.5052	2.1989	2.0255	113	93	102	115	92	114	91	43	88	237	303	367	52	93	68	102	126	119	136	89	130	chr1	6150535	6152319	+	Cs_ont_1g005740	--	--
Cs_ont_1g005760	0.1179	0	0.0605	0.1117	0.1013	0.0956	0.0291	0.1522	0.0774	0.1607	0.0807	0.1143	0.0622	0.1153	0.0576	0.0819	0.024	0.1331	0.0589	0.0395	0.0249	4	0	2	4	3	3	1	4	3	5	3	5	2	5	2	3	1	5	2	1	1	chr1	6167411	6168079	+	Cs_ont_1g005760	--	--
Cs_ont_1g005770	0	0	0	0.1005	0.1216	0	0	0	0	0	0	0	0	0	0	0	0	0	0	0	0	0	0	0	1	1	0	0	0	0	0	0	0	0	0	0	0	0	0	0	0	0	chr1	6168432	6201799	+	Cs_ont_1g005770	--	--
Cs_ont_1g005810	0.4794	0.5969	0.3732	0.4698	0.3598	0.3754	0.5064	0.32	0.535	0.1082	0.2263	0.2435	0.4532	0.3233	0.3231	0.7957	0.7546	0.8804	0.2479	0.266	0.1258	29	34	22	30	19	21	31	15	37	6	15	19	26	25	20	52	56	59	15	12	9	chr1	6238559	6239919	+	Cs_ont_1g005810	--	--
Cs_ont_1g005830	0.4778	0.8878	0.7529	0.4687	0.8209	0.3322	0.8093	0.7927	0.5522	0.3722	0.1246	0.2513	0.6296	0.574	0.9171	1.5479	1.9194	2.0946	0.29	0.2517	0.3318	28	49	43	29	42	18	48	36	37	20	8	19	35	43	55	98	138	136	17	11	23	chr1	6351284	6352607	+	Cs_ont_1g005830	--	--
Cs_ont_1g005840	0	0	0	0	0	0	0.1264	0	0.1118	0	0	0	0	0	0	0	0	0	0	0	0	0	0	0	0	0	0	2	0	2	0	0	0	0	0	0	0	0	0	0	0	0	chr1	6366052	6367921	-	Cs_ont_1g005840	--	--
Cs_ont_1g005850	0	0	0	0	0.0385	0	0	0	0	0	0	0	0	0	0	0	0	0	0	0	0	0	0	0	0	1	0	0	0	0	0	0	0	0	0	0	0	0	0	0	0	0	chr1	6368349	6371759	+	Cs_ont_1g005850	--	K17943 pumilio RNA-binding family | (RefSeq) pumilio homolog 2-like (A)
Cs_ont_1g005870	1.8198	1.5161	1.6246	1.2614	1.0931	1.1041	1.7982	2.5681	2.7047	0.5647	0.4726	0.4759	1.7315	1.4294	1.6121	2.1845	2.1226	2.3304	0.9614	0.7737	0.9195	246	193	214	180	129	138	246	269	418	70	70	83	222	247	223	319	352	349	130	78	147	chr1	6441210	6445092	-	Cs_ont_1g005870	--	K23877 xyloglucan O-acetyltransferase | (RefSeq) protein ALTERED XYLOGLUCAN 4 (A)
Cs_ont_1g005880	72.1137	72.3351	70.6641	66.7511	65.8216	67.5027	109.989	111.224	112.181	52.8436	50.5148	50.7476	77.1286	76.2982	81.0438	106.025	108	105.758	75.0836	76.192	78.1037	13544	12794	12933	13235	10793	11723	20906	16187	24088	9101	10396	12296	13740	18318	15576	21512	24884	22006	14106	10672	17348	chr1	6454044	6458873	+	Cs_ont_1g005880	--	K23872 putative homogalacturonan methyltransferase [EC:2.1.1.-] | (RefSeq) probable methyltransferase PMT13 (A)
Cs_ont_1g005970	23.0125	23.2863	24.8349	27.6273	27.6539	27.1158	24.3395	22.0167	23.0878	28.9942	27.9288	27.5779	29.4354	28.5069	28.2111	30.3339	29.1103	30.2097	25.4298	24.9583	24.597	2401	2288	2525	3043	2519	2616	2570	1780	2754	2774	3193	3712	2913	3802	3012	3419	3726	3492	2654	1942	3035	chr1	6562463	6566373	+	Cs_ont_1g005970	--	K16280 E3 ubiquitin-protein ligase RGLG [EC:2.3.2.27] | (RefSeq) E3 ubiquitin-protein ligase RGLG3 (A)
Cs_ont_1g005980	6.3077	6.7548	6.812	6.9325	6.7128	6.6534	6.3144	6.4281	6.6521	7.2496	6.9583	7.4508	6.8602	6.782	7.299	6.8375	6.7777	6.2022	5.752	5.9753	6.1267	1298	1309	1366	1506	1206	1266	1315	1025	1565	1368	1569	1978	1339	1784	1537	1520	1711	1414	1184	917	1491	chr1	6568865	6583890	-	Cs_ont_1g005980	--	K02327 DNA polymerase delta subunit 1 [EC:2.7.7.7] | (RefSeq) DNA polymerase delta catalytic subunit isoform X1 (A)
Cs_ont_1g006010	0.2073	0.088	0.0425	0.0982	0.0475	0.0448	0	0.107	0.0907	0	0.0378	0	0.2185	0.0486	0.1215	0.2494	0.2873	0.0374	0.0829	0.1112	0.0351	10	4	2	5	2	2	0	4	5	0	2	0	10	3	6	13	17	2	4	4	2	chr1	6615009	6615776	-	Cs_ont_1g006010	--	--
Cs_ont_1g006030	0.1984	0	0.1018	0	0.0568	0.0536	0.049	0	0	0	0	0	0	0.0388	0.0485	0.0459	0.0809	0.3134	0.1487	0	0.0839	8	0	4	0	2	2	2	0	0	0	0	0	0	2	2	2	4	14	6	0	4	chr1	6620291	6620932	-	Cs_ont_1g006030	--	--
Cs_ont_1g006060	6.5571	6.4461	6.7855	7.4698	7.2891	7.0763	9.0845	8.8272	9.0739	9.7098	9.6626	9.7347	7.5098	7.4783	7.7399	8.0057	8.0202	8.0056	9.6602	9.6484	10.0823	1900	1759	1916	2285	1844	1896	2664	1982	3006	2580	3068	3639	2064	2770	2295	2506	2851	2570	2800	2085	3455	chr1	6654704	6669172	-	Cs_ont_1g006060	--	K03495 tRNA uridine 5-carboxymethylaminomethyl modification enzyme | (RefSeq) uncharacterized protein LOC102612697 isoform X1 (A)
Cs_ont_1g006070	4.2925	4.5329	4.4432	4.9133	5.1883	5.1808	6.605	6.0336	6.2971	7.3375	7.4019	7.4372	5.9293	6.3396	6.8997	6.3601	6.3601	6.6695	7.0787	7.5411	7.4885	1267	1260	1278	1531	1337	1414	1973	1380	2125	1986	2394	2832	1660	2392	2084	2028	2303	2181	2090	1660	2614	chr1	6698085	6710673	+	Cs_ont_1g006070	--	K20093 DNA excision repair protein ERCC-6-like [EC:5.6.2.-] | (RefSeq) protein CHROMATIN REMODELING 24 isoform X1 (A)
Cs_ont_1g006080	1.6847	0.805	1.4695	0.4787	1.4472	1.7308	1.1652	1.087	0.7368	0.0919	0.2306	0	0.3552	0.593	0.0823	0	0.206	0.5322	0.1684	0	0.1424	20	9	17	6	15	19	14	10	10	1	3	0	4	9	1	0	3	7	2	0	2	chr1	6710692	6720209	+	Cs_ont_1g006080	--	--
Cs_ont_1g006090	7.4442	7.4812	7.1649	7.0654	7.4677	7.5876	10.2067	11.6098	10.7202	7.8952	7.695	7.7843	8.4639	8.4765	8.587	9.4446	9.4234	9.5826	10.2972	9.9167	9.3186	1530	1448	1435	1533	1340	1442	2123	1849	2519	1488	1733	2064	1650	2227	1806	2097	2376	2182	2117	1520	2265	chr1	6722036	6725502	+	Cs_ont_1g006090	--	--
Cs_ont_1g006100	8.8261	9.5471	9.0163	8.9233	8.7028	8.8487	7.3351	7.5634	7.4362	8.7322	8.7381	9.1052	9.0052	8.5877	7.8738	8.5028	8.2485	8.8317	8.4642	8.3942	8.109	1768	1801	1760	1887	1522	1639	1487	1174	1703	1604	1918	2353	1711	2199	1614	1840	2027	1960	1696	1254	1921	chr1	6746704	6749975	+	Cs_ont_1g006100	--	--
Cs_ont_1g006110	0.0825	0.0876	0.0593	0.0782	0	0.0625	0.0082	0.0852	0.0144	0.063	0.0301	0.0832	0.0783	0.071	0.0484	0.1146	0.0875	0.0745	0.0413	0.0111	0.0977	10	10	7	10	0	7	1	8	2	7	4	13	9	11	6	15	13	10	5	1	14	chr1	6751731	6755076	+	Cs_ont_1g006110	--	K08592 sentrin-specific protease 1 [EC:3.4.22.68] | (RefSeq) uncharacterized protein LOC112499589 (A)
Cs_ont_1g006120	0	0	0	0.0299	0	0	0	0.0815	0	0	0	0	0	0.0494	0	0.0292	0	0	0	0	0	0	0	0	1	0	0	0	2	0	0	0	0	0	2	0	1	0	0	0	0	0	chr1	6756425	6756995	-	Cs_ont_1g006120	--	K17604 zinc finger SWIM domain-containing protein 3 | (RefSeq) uncharacterized protein LOC112495466 isoform X2 (A)
Cs_ont_1g006130	0	0	0	0.0142	0.0343	0	0	0	0	0	0	0	0	0	0	0	0.0244	0	0	0	0	0	0	0	1	2	0	0	0	0	0	0	0	0	0	0	0	2	0	0	0	0	chr1	6757104	6758864	-	Cs_ont_1g006130	--	--
Cs_ont_1g006140	20.9808	20.0833	19.7646	17.9428	18.8309	20.5007	15.7021	15.0028	15.5689	12.4255	13.0902	12.4299	16.6927	16.8994	16.8856	17.3065	16.513	17.7629	12.5038	10.8189	12.3611	1451	1308	1332	1310	1137	1311	1099	804	1231	788	992	1109	1095	1494	1195	1293	1401	1361	865	558	1011	chr1	6761744	6763354	-	Cs_ont_1g006140	--	--
Cs_ont_1g006170	0.131	0	0	0	0	0.1417	0	0	0	0	0	0	0	0	0	0	0.1068	0	0	0	0	2	0	0	0	0	2	0	0	0	0	0	0	0	0	0	0	2	0	0	0	0	chr1	6815311	6815553	+	Cs_ont_1g006170	--	--
Cs_ont_1g006190	0	0	0.0181	0	0.0202	0	0	0	0.0077	0.048	0	0.0136	0	0	0	0	0.0143	0	0	0.0236	0	0	0	2	0	2	0	0	0	1	5	0	2	0	0	0	0	2	0	0	2	0	chr1	6847273	6851176	-	Cs_ont_1g006190	--	K13418 somatic embryogenesis receptor kinase 1 [EC:2.7.10.1 2.7.11.1] | (RefSeq) LRR receptor kinase BAK1-like isoform X4 (A)
Cs_ont_1g006200	3.4447	4.251	3.917	3.8803	4.2654	5.5376	18.3065	18.2621	19.055	8.9343	10.8752	10.2474	6.8707	5.9721	6.1865	7.2391	7.0577	5.5461	9.3071	9.4875	9.2105	37	43	41	44	40	55	199	152	234	88	128	142	70	82	68	84	93	66	100	76	117	chr1	6851594	6855253	+	Cs_ont_1g006200	--	--
Cs_ont_1g006210	36.7365	37.4106	37.7301	42.8518	42.7438	42.0261	150.697	150.251	153.826	79.1023	77.9383	77.5237	55.6246	55.2935	56.5112	64.7711	64.7203	61.7763	74.7666	76.6798	76.7373	6002	5756	6007	7391	6097	6349	24917	19022	28733	11851	13953	16340	8620	11548	9448	11432	12972	11182	12219	9343	14827	chr1	6855322	6858839	-	Cs_ont_1g006210	--	K13436 pto-interacting protein 1 [EC:2.7.11.1] | (RefSeq) pto-interacting protein 1 (A)
Cs_ont_1g006260	3.7811	3.3796	4.0957	4.4016	4.0756	4.0891	3.1449	3.0558	3.3462	3.2695	3.0265	3.3256	4.6574	4.2376	4.7773	6.7172	6.4288	6.3718	2.6663	2.4582	2.8419	594	500	627	730	559	594	500	372	601	471	521	674	694	851	768	1140	1239	1109	419	288	528	chr1	6934106	6957640	-	Cs_ont_1g006260	--	K03165 DNA topoisomerase III [EC:5.6.2.1] | (RefSeq) DNA topoisomerase 3-alpha isoform X1 (A)
Cs_ont_1g006270	27.1116	26.9594	27.316	28.475	29.1213	29.7709	24.287	24.2163	26.0586	21.7875	21.5168	22.3789	27.5441	26.3436	28.5968	30.371	28.9753	30.8621	22.3686	22.5988	23.8295	6766	6336	6643	7502	6345	6870	6134	4683	7435	4986	5884	7205	6520	8404	7303	8188	8871	8533	5584	4206	7033	chr1	6962728	6966788	+	Cs_ont_1g006270	--	--
Cs_ont_1g006280	43.9539	42.6896	42.5162	32.5089	33.1437	34.1867	33.5245	35.35	36.5621	35.3979	36.4009	36.8436	32.227	29.961	31.6991	29.2217	29.6946	29.6028	32.624	31.3642	31.7504	4042	3697	3810	3156	2661	2907	3120	2519	3844	2985	3668	4371	2811	3522	2983	2903	3350	3016	3001	2151	3453	chr1	6977460	6981712	+	Cs_ont_1g006280	--	K05906 prenylcysteine oxidase / farnesylcysteine lyase [EC:1.8.3.5 1.8.3.6] | (RefSeq) farnesylcysteine lyase (A)
Cs_ont_1g006290	0.068	0	0	0.0644	0	0	0	0	0	0	0	0	0	0.1064	0.0665	0.063	0	0	0	0	0	1	0	0	1	0	0	0	0	0	0	0	0	0	2	1	1	0	0	0	0	0	chr1	6983442	6983675	-	Cs_ont_1g006290	--	--
Cs_ont_1g006300	6.063	6.4831	6.0976	7.0615	7.5822	7.9377	7.6591	8.2226	8.0765	11.9501	11.9222	11.2474	9.0141	8.3736	9.1239	9.7404	9.1199	9.0881	9.3882	8.9737	9.2404	1002	1009	982	1232	1094	1213	1281	1053	1526	1811	2159	2398	1413	1769	1543	1739	1849	1664	1552	1106	1806	chr1	7001597	7015246	-	Cs_ont_1g006300	--	--
Cs_ont_1g006320	28.3631	27.117	26.2685	28.3499	27.2472	29.3104	43.4152	41.8506	41.8099	32.8373	34.3268	31.4416	29.8599	28.1844	25.6706	34.8749	33.5612	33.2169	36.0176	31.3797	35.2784	1395	1256	1259	1472	1170	1333	2161	1595	2351	1481	1850	1995	1393	1772	1292	1853	2025	1810	1772	1151	2052	chr1	7019797	7039616	+	Cs_ont_1g006320	--	K12195 charged multivesicular body protein 6 | (RefSeq) vacuolar protein sorting-associated protein 20 homolog 1-like (A)
Cs_ont_1g006330	0	0.0829	0.2402	0	0	0.2532	0.0771	0.3021	0.3413	0.3404	0.3561	0.1815	0	0.1221	0	0.289	0.0636	0.4226	1.0922	0.1046	0.3299	0	1	3	0	0	3	1	3	5	4	5	3	0	2	0	4	1	6	14	1	5	chr1	7043752	7044394	-	Cs_ont_1g006330	--	--
Cs_ont_1g006340	29.0572	29.3877	26.0886	26.7892	24.4574	24.8733	26.7665	26.2612	25.5315	21.758	21.4906	21.8485	24.5875	26.3147	25.0656	23.5857	23.9635	24.2795	24.4311	24.2913	21.8809	1535	1462	1343	1494	1128	1215	1431	1075	1542	1054	1244	1489	1232	1777	1355	1346	1553	1421	1291	957	1367	chr1	7045177	7047422	-	Cs_ont_1g006340	--	--
Cs_ont_1g006350	4.9476	4.9438	5.0204	4.8106	5.2	5.563	6.5698	6.5538	6.9888	9.18	9.6115	9.0669	6.0971	6.0695	6.6154	4.7173	4.9028	5.0904	8.5161	8.588	8.8779	1966	1850	1944	2018	1804	2044	2642	2018	3175	3345	4185	4648	2298	3083	2690	2025	2390	2241	3385	2545	4172	chr1	7056728	7065544	-	Cs_ont_1g006350	--	K11414 NAD+-dependent protein deacetylase sirtuin 4 [EC:2.3.1.286] | (RefSeq) NAD-dependent protein deacylase SRT2 isoform X1 (A)
Cs_ont_1g006370	1.4807	1.937	2.1637	1.2791	1.2075	1.281	1.1236	0.9936	0.9428	0.5684	0.5837	0.6611	1.4112	1.427	1.6553	0.5592	0.5504	0.6843	0.5447	0.4765	0.3706	125	154	178	114	89	100	96	65	91	44	54	72	113	154	143	51	57	64	46	30	37	chr1	7082012	7091335	+	Cs_ont_1g006370	--	--
Cs_ont_1g006380	32.67	33.1613	33.1898	42.2394	42.3645	42.7592	18.6591	18.5269	18.8996	20.7777	21.0074	20.5572	37.5063	37.0006	38.3292	30.1308	30.2519	29.8127	24.3126	23.8472	23.7201	11178	10685	11066	15257	12655	13528	6461	4912	7393	6519	7876	9074	12172	16183	13420	11137	12698	11301	8321	6085	9598	chr1	7089130	7097901	-	Cs_ont_1g006380	--	K18875 enhanced disease susceptibility 1 protein | (RefSeq) protein EDS1-like (A)
Cs_ont_1g006400	58.8432	57.9917	56.9282	65.9508	63.9548	71.7285	56.5085	57.9496	57.9825	56.6838	56.4871	54.0133	65.9448	64.7405	61.8763	67.6635	66.6995	65.7043	65.3619	68.9008	68.0565	5049	4686	4760	5974	4791	5691	4907	3853	5688	4460	5311	5979	5367	7101	5433	6272	7021	6246	5610	4409	6906	chr1	7099669	7105232	-	Cs_ont_1g006400	--	K03245 translation initiation factor 3 subunit J | (RefSeq) eukaryotic translation initiation factor 3 subunit J-like (A)
Cs_ont_1g006410	67.7455	66.4276	70.2841	72.1989	71.3412	67.7938	96.4981	100.36	98.5072	67.2014	62.1807	62.947	69.8779	67.7617	66.4103	45.5994	45.4339	43.5673	66.3429	65.9424	62.7104	5732	5293	5795	6449	5270	5304	8263	6580	9529	5214	5765	6871	5608	7329	5750	4168	4716	4084	5615	4161	6275	chr1	7121604	7130400	+	Cs_ont_1g006410	--	K24810 inhibitor of Bruton tyrosine kinase | (RefSeq) uncharacterized protein LOC102628435 (A)
Cs_ont_1g006420	0.0884	0	0	0	0.1013	0.0478	0.0437	0.1712	0	0.434	0.2825	0.4799	0	0	0.0864	0	0	0.0798	0	0.1186	0.0374	2	0	0	0	2	1	1	3	0	9	7	14	0	0	2	0	0	2	0	2	1	chr1	7145885	7161231	-	Cs_ont_1g006420	--	K13459 disease resistance protein RPS2 | (RefSeq) disease resistance protein SUMM2-like (A)
Cs_ont_1g006430	1.7263	1.8331	2.0339	2.0894	1.7942	1.8323	2.0216	1.7327	2.1251	2.1614	2.859	1.9328	0.6741	0.5502	0.6248	0.6214	0.7557	0.8945	0.8629	0.4287	0.4595	54	54	62	69	49	53	64	42	76	62	98	78	20	22	20	21	29	31	27	10	17	chr1	7161256	7167246	-	Cs_ont_1g006430	--	--
Cs_ont_1g006440	0.036	0	0	0	0	0	0	0	0	0	0	0.014	0.019	0.0141	0	0.05	0.0147	0	0	0	0	4	0	0	0	0	0	0	0	0	0	0	2	2	2	0	6	2	0	0	0	0	chr1	7179454	7184804	-	Cs_ont_1g006440	--	K24917 amino acid permease | (RefSeq) amino acid permease 2 (A)
Cs_ont_1g006450	2.9717	2.9302	3.703	3.3176	3.4038	3.2138	5.6631	4.7938	3.2491	5.9027	3.7774	3.8666	3.2449	2.5738	1.9706	3.635	4.8447	4.9814	3.9258	4.554	4.6667	28	26	34	33	28	28	54	35	35	51	39	47	29	31	19	37	56	52	37	32	52	chr1	7196397	7200474	-	Cs_ont_1g006450	--	--
Cs_ont_1g006460	42.6712	41.4552	43.1472	37.8335	36.8899	36.3074	63.1213	64.5441	65.3035	52.4208	51.5176	52.0513	41.4675	42.3165	43.0055	56.8756	58.165	56.9655	58.0002	56.402	59.9097	7438	6805	7329	6962	5614	5852	11135	8718	13014	8379	9840	11705	6856	9429	7671	10710	12438	11001	10113	7332	12350	chr1	7200723	7208270	-	Cs_ont_1g006460	--	K05546 mannosyl-oligosaccharide alpha-1,3-glucosidase [EC:3.2.1.207] | (RefSeq) probable glucan 1,3-alpha-glucosidase (A)
Cs_ont_1g006470	22.6298	20.1532	21.4742	19.7541	20.1608	20.3216	18.4855	18.2962	18.2067	20.2565	20.2381	19.7281	19.2977	18.7026	18.1142	14.6547	15.4885	15.2333	17.0765	16.8001	16.6234	4091	3431	3783	3770	3182	3397	3382	2563	3763	3358	4009	4601	3309	4322	3351	2862	3435	3051	3088	2265	3554	chr1	7222035	7226997	-	Cs_ont_1g006470	--	--
Cs_ont_1g006480	9.3024	9.6822	9.9147	8.7669	8.9116	8.8334	27.9771	28.182	28.0315	9.098	8.8776	9.1306	12.1645	12.1101	12.675	21.0461	20.7794	21.3794	17.8574	19.2743	18.8653	1968	1929	2044	1958	1646	1728	5990	4620	6780	1765	2058	2492	2441	3275	2744	4810	5393	5011	3779	3041	4720	chr1	7262540	7274863	-	Cs_ont_1g006480	--	K12309 beta-galactosidase [EC:3.2.1.23] | (RefSeq) beta-galactosidase 17 (A)
Cs_ont_1g006490	0.1759	0.2083	0.2222	0.0705	0.1085	0.1756	0.1538	0.1397	0.1124	0.0369	0.0309	0.042	0.2568	0.217	0.1851	0.1816	0.0938	0.2809	0.0406	0.0454	0.0629	26	29	32	11	14	24	23	16	19	5	5	8	36	41	28	29	17	46	6	5	11	chr1	7285983	7295265	-	Cs_ont_1g006490	--	K12309 beta-galactosidase [EC:3.2.1.23] | (RefSeq) beta-galactosidase 17 (A)
Cs_ont_1g006500	17.7657	16.8233	18.9414	20.034	19.556	15.5534	24.85	22.9268	23.1407	19.7093	18.459	18.719	18.0815	17.4476	17.2108	16.3029	16.7384	15.0637	19.9901	17.7375	17.2984	231	206	240	275	222	187	327	231	344	235	263	314	223	290	229	229	267	217	260	172	266	chr1	7297240	7297630	-	Cs_ont_1g006500	--	K04077 chaperonin GroEL | (RefSeq) chaperonin CPN60-1, mitochondrial-like isoform X1 (A)
Cs_ont_1g006510	6.5897	6.7858	6.9669	6.6551	6.6204	6.5607	8.6408	9.983	8.9999	7.6345	7.5371	7.802	6.5403	7.3476	7.5109	6.5842	6.9353	7.0948	7.5716	9.0198	7.289	529	513	545	564	464	487	702	621	826	562	663	808	498	754	617	571	683	631	608	540	692	chr1	7297996	7303605	-	Cs_ont_1g006510	--	K04077 chaperonin GroEL | (RefSeq) chaperonin CPN60-2, mitochondrial-like isoform X1 (A)
Cs_ont_1g006520	20.9282	23.5595	22.1021	19.0376	20.2261	22.1841	24.6538	23.5252	23.5371	19.4126	19.9753	21.3515	19.0822	20.0157	19.1709	17.2108	16.9748	17.2622	18.9763	19.1548	20.7243	1613	1710	1660	1549	1361	1581	1923	1405	2074	1372	1687	2123	1395	1972	1512	1433	1605	1474	1463	1101	1889	chr1	7316078	7318382	-	Cs_ont_1g006520	--	K22683 aspartyl protease family protein [EC:3.4.23.-] | (RefSeq) aspartyl protease family protein 2 (A)
Cs_ont_1g006530	0	0	0.0605	0	0	0.0638	0.1165	0	0.0516	0	0	0	0	0.0461	0	0	0.1442	0	0	0	0	0	0	1	0	0	1	2	0	1	0	0	0	0	1	0	0	3	0	0	0	0	chr1	7329658	7329927	+	Cs_ont_1g006530	--	--
Cs_ont_1g006540	178.232	179.906	175.881	180.333	178.063	173.858	161.368	157.246	165.505	335.668	330.172	327.769	148.087	151.738	147.169	162.194	156.466	161.763	121.443	117.738	117.315	14487	13771	13931	15474	12636	13067	13274	9904	15380	25019	29407	34370	11417	15766	12241	14242	15602	14567	9874	7137	11277	chr1	7329994	7331850	+	Cs_ont_1g006540	--	--
Cs_ont_1g006550	1.7486	2.1147	2.0437	1.5299	1.2935	1.7992	2.6398	2.5857	2.2199	2.0658	1.7953	2.0332	2.1892	1.6719	1.9817	1.7648	2.1084	1.951	1.7967	2.0191	2.2384	144	164	164	133	93	137	220	165	209	156	162	216	171	176	167	157	213	178	148	124	218	chr1	7332007	7334353	-	Cs_ont_1g006550	--	K22683 aspartyl protease family protein [EC:3.4.23.-] | (RefSeq) aspartyl protease family protein 2 (A)
Cs_ont_1g006560	0.2008	0.1523	0.1177	0.3261	0.4435	0.2327	0.0425	0	0.0627	0.0938	0	0.0445	0.1058	0.1122	0.014	0.0929	0.0351	0.0259	0.0574	0.0385	0	14	10	8	24	27	15	3	0	5	6	0	4	7	10	1	7	3	2	4	2	0	chr1	7339422	7340989	-	Cs_ont_1g006560	--	--
Cs_ont_1g006570	0.2003	0.4253	0	0.1897	0	0.2166	0	0	0	0.1092	0	0.0776	0.1056	0	0	0	0	0	0.1001	0	0.0847	2	4	0	2	0	2	0	0	0	1	0	1	1	0	0	0	0	0	1	0	1	chr1	7343219	7343446	-	Cs_ont_1g006570	--	K07374 tubulin alpha | (RefSeq) tubulin alpha chain (A)
Cs_ont_1g006580	0.8674	0.7669	0.7966	0.7353	1.0128	0.9636	1.8042	2.0863	1.7683	1.4354	1.5277	1.295	0.7366	0.7129	0.7124	0.9966	0.8336	0.984	1.0459	1.0182	1.016	257	214	230	230	262	264	541	479	599	390	496	495	207	270	216	319	303	323	310	225	356	chr1	7344389	7349735	-	Cs_ont_1g006580	--	K11275 histone H1/5 | (RefSeq) histone H1-like (A)
Cs_ont_1g006590	30.1422	29.0879	30.8025	29.294	28.7728	30.969	31.4452	32.001	32.6349	36.5614	33.7951	33.8836	37.7485	35.6225	36.065	23.9224	23.5389	24.3941	27.1002	26.4064	27.2842	5504	5002	5481	5647	4587	5229	5811	4528	6813	6122	6762	7982	6538	8315	6739	4719	5273	4935	4950	3596	5892	chr1	7356048	7361492	-	Cs_ont_1g006590	--	K00128 aldehyde dehydrogenase (NAD+) [EC:1.2.1.3] | (RefSeq) aldehyde dehydrogenase family 3 member H1-like (A)
Cs_ont_1g006600	10.987	12.8573	11.1981	9.2038	9.9306	13.822	15.1399	14.0824	19.0894	14.9973	14.5286	11.645	12.4502	10.8753	8.3995	12.3151	12.185	12.8179	13.8231	14.8326	16.1159	147	162	146	130	116	171	205	146	292	184	213	201	158	186	115	178	200	190	185	148	255	chr1	7375216	7389276	-	Cs_ont_1g006600	--	--
Cs_ont_1g006610	21.9426	20.8852	20.486	16.7557	17.1251	17.3079	23.9706	23.8059	27.3707	20.8056	21.4854	21.1873	18.5603	17.1324	16.792	19.9608	20.3581	19.2354	25.3043	24.2835	25.8546	521	467	474	420	355	380	576	438	743	453	559	649	418	520	408	512	593	506	601	430	726	chr1	7389829	7399358	-	Cs_ont_1g006610	--	--
Cs_ont_1g006620	15.4497	19.9008	20.335	16.4164	17.6191	18.5245	24.6249	24.099	21.5628	22.7817	21.3331	22.3894	15.297	17.3935	19.5615	14.1149	15.9885	17.1585	23.7049	19.5455	21.3566	230	279	295	258	229	255	371	278	367	311	348	430	216	331	298	227	292	283	353	217	376	chr1	7399676	7401884	+	Cs_ont_1g006620	--	--
Cs_ont_1g006630	17.3777	17.2896	16.9444	14.4023	14.5209	14.6945	24.0849	23.8169	23.9936	15.6557	15.8589	14.7781	14.6605	14.1196	15.6264	12.9539	12.8402	14.4333	15.6414	16.2886	16.1433	1967	1843	1869	1721	1435	1538	2759	2089	3105	1625	1967	2158	1574	2043	1810	1584	1783	1810	1771	1375	2161	chr1	7403300	7408408	-	Cs_ont_1g006630	--	--
Cs_ont_1g006650	0.1983	0.3715	0.3112	0.1326	0.2137	0.1514	1.2216	1.3396	0.8263	0.8267	0.7983	0.7504	0.4181	0.3376	0.2849	0.6586	0.5134	0.5264	0.5597	0.3753	0.3748	17	30	26	12	16	12	106	89	81	65	75	83	34	37	25	61	54	50	48	24	38	chr1	7424033	7425397	+	Cs_ont_1g006650	--	K14431 transcription factor TGA | (RefSeq) transcription factor TGA7 isoform X1 (A)
Cs_ont_1g006670	11.8447	12.1862	13.0317	11.4619	11.3649	11.7633	17.6552	17.9936	17.9729	15.2143	15.8091	15.116	13.8124	13.0208	13.3962	10.5029	10.5086	11.0352	17.0834	17.3763	16.8614	2828	2740	3032	2889	2369	2597	4266	3329	4906	3331	4136	4656	3128	3974	3273	2709	3078	2919	4080	3094	4761	chr1	7467505	7474283	+	Cs_ont_1g006670	--	K17872 demethylphylloquinone reductase [EC:1.6.5.12] | (RefSeq) alternative NAD(P)H-ubiquinone oxidoreductase C1, chloroplastic/mitochondrial (A)
Cs_ont_1g006680	33.8732	34.178	33.4743	33.0336	34.8352	32.6745	128.105	124.947	128.787	241.404	243.141	238.459	41.5036	41.1116	41.4862	51.5536	50.544	50.4438	229.631	236.899	232.566	5081	4828	4893	5231	4562	4532	19447	14523	22086	33205	39964	46145	5905	7883	6368	8354	9301	8383	34455	26501	41256	chr1	7481752	7491796	+	Cs_ont_1g006680	--	K02433 aspartyl-tRNA(Asn)/glutamyl-tRNA(Gln) amidotransferase subunit A [EC:6.3.5.6 6.3.5.7] | (RefSeq) glutamyl-tRNA(Gln) amidotransferase subunit A, chloroplastic/mitochondrial (A)
Cs_ont_1g006690	5.9002	5.6656	5.4372	5.7029	6.1006	5.9036	6.3972	6.2562	6.5967	9.0995	8.7808	8.4461	7.5576	7.4497	7.8797	8.3781	8.5499	8.3978	7.0583	6.8232	7.0843	1912	1729	1717	1951	1726	1769	2098	1571	2444	2704	3118	3531	2323	3086	2613	2933	3399	3015	2288	1649	2715	chr1	7497358	7503463	+	Cs_ont_1g006690	--	--
Cs_ont_1g006700	24.3161	24.0693	24.1837	26.7066	26.064	27.233	21.32	22.3742	22.1092	23.4106	23.7085	23.6662	27.6982	27.5043	27.5383	25.6882	25.0485	24.0456	21.8902	21.6942	22.3071	3568	3326	3458	4137	3339	3695	3166	2544	3709	3150	3812	4480	3855	5159	4135	4072	4509	3909	3213	2374	3871	chr1	7505829	7518135	+	Cs_ont_1g006700	--	--
Cs_ont_1g006710	0	0.0222	0	0	0	0.0113	0.0414	0.027	0	0	0.0191	0.0325	0.0221	0.0246	0	0	0	0	0.0105	0.014	0.0089	0	2	0	0	0	1	4	2	0	0	2	4	2	3	0	0	0	0	1	1	1	chr1	7523931	7525626	+	Cs_ont_1g006710	--	--
Cs_ont_1g006720	5.6547	5.36	5.7092	5.9195	6.2139	6.282	4.0865	4.3184	4.3821	3.8584	3.7197	3.9224	6.091	5.6488	5.9562	7.4207	7.6037	7.991	4.0244	4.1285	4.2656	1798	1605	1769	1987	1725	1847	1315	1064	1593	1125	1296	1609	1837	2296	1938	2549	2966	2815	1280	979	1604	chr1	7524403	7533638	-	Cs_ont_1g006720	--	K00901 diacylglycerol kinase (ATP) [EC:2.7.1.107] | (RefSeq) diacylglycerol kinase 2 isoform X1 (A)
Cs_ont_1g006750	4.4781	5.1783	4.9264	4.116	3.0427	2.9755	0.975	1.2733	1.0954	5.4421	5.0391	6.1775	5.2013	4.5571	4.0052	11.3291	10.9199	10.0021	6.4495	5.9537	5.0541	236	257	253	229	140	145	52	52	66	263	291	420	260	307	216	645	706	584	340	234	315	chr1	7626485	7627780	+	Cs_ont_1g006750	--	K00799 glutathione S-transferase [EC:2.5.1.18] | (RefSeq) probable glutathione S-transferase parA (A)
Cs_ont_1g006760	107.043	104.389	104.708	93.5187	91.8292	89.6143	278.947	279.81	281.484	395.639	399.2	396.007	104.596	104.928	103.983	126.569	127.908	124.754	378.352	365.943	367.539	16823	15450	16036	15516	12600	13023	44367	34076	50577	57018	68747	80291	15592	21080	16723	21489	24661	21722	59480	42891	68312	chr1	7645917	7650974	-	Cs_ont_1g006760	--	K00487 trans-cinnamate 4-monooxygenase [EC:1.14.14.91] | (RefSeq) C4H2; cinnamate 4-hydroxylase CYP73 (A)
Cs_ont_1g006780	18.6132	19.5641	18.5057	19.2591	18.8507	20.1295	20.7418	20.1761	22.2782	20.2156	21.8101	21.6418	19.9381	19.9415	20.8745	19.081	18.7925	19.7244	18.9395	19.7412	21.5299	4430	4385	4292	4839	3917	4430	4996	3721	6062	4412	5688	6645	4501	6067	5084	4906	5487	5201	4509	3504	6060	chr1	7738048	7746283	+	Cs_ont_1g006780	--	K12823 ATP-dependent RNA helicase DDX5/DBP2 [EC:3.6.4.13] | (RefSeq) ATP-dependent RNA helicase DBP2-like isoform X2 (A)
Cs_ont_1g006790	18.1728	18.2517	18.1831	17.456	17.7798	18.0056	24.2307	24.498	24.9115	25.4737	25.3779	24.6145	21.1671	20.6985	20.8355	25.0437	24.4479	24.8257	25.2116	24.7535	26.1795	4485	4242	4373	4548	3831	4109	6052	4685	7029	5765	6863	7837	4955	6530	5262	6677	7402	6788	6224	4556	7641	chr1	7747000	7751886	-	Cs_ont_1g006790	--	--
Cs_ont_1g006800	0.7024	0.4972	0.4004	0.2957	0.3575	0.2532	0.3084	0.3021	0.2048	0	0	0	0.8228	0.3663	0.9151	0	0	0	0	0	0	9	6	5	4	4	3	4	3	3	0	0	0	10	6	12	0	0	0	0	0	0	chr1	7781223	7782767	+	Cs_ont_1g006800	--	--
Cs_ont_1g006860	11.4057	13.4541	11.0557	7.7497	8.2556	8.9571	5.86	5.1729	6.0278	3.4474	2.9311	2.8327	5.6792	6.6573	5.7212	3.5232	3.8756	4.1659	3.8556	4.4084	3.9882	902	1002	852	647	570	655	469	317	545	250	254	289	426	673	463	301	376	365	305	260	373	chr1	7885966	7887224	-	Cs_ont_1g006860	--	K13434 pathogenesis-related genes transcriptional activator PTI6 | (RefSeq) pathogenesis-related genes transcriptional activator PTI6-like (A)
Cs_ont_1g006870	0.0415	0.044	0	0	0	0	0	0	0.0725	0.0678	0.0378	0	0	0.0324	0.0405	0.0384	0	0	0	0	0	2	2	0	0	0	0	0	0	4	3	2	0	0	2	2	2	0	0	0	0	0	chr1	7898873	7899640	-	Cs_ont_1g006870	--	--
Cs_ont_1g006880	1.8096	2.0805	1.8228	1.4501	1.601	1.5746	3.683	3.4572	3.3256	2.1049	2.0159	2.0508	1.5262	1.767	1.7033	1.6327	1.5022	1.8436	1.8672	2.0081	1.9522	435	471	427	368	336	350	896	644	914	464	531	636	348	543	419	424	443	491	449	360	555	chr1	7901948	7906975	-	Cs_ont_1g006880	--	K13416 brassinosteroid insensitive 1-associated receptor kinase 1 [EC:2.7.10.1 2.7.11.1] | (RefSeq) BRASSINOSTEROID INSENSITIVE 1-associated receptor kinase 1-like (A)
Cs_ont_1g006890	0.0969	0	0.0746	0.0459	0.222	0.1834	0.4549	0.4691	0.2755	0	0.1769	0.263	0.1533	0.0569	0.2368	0.1794	0.1975	0.3499	0.2665	0.3249	0.1844	4	0	3	2	8	7	19	15	13	0	8	14	6	3	10	8	10	16	11	10	9	chr1	7919146	7919874	+	Cs_ont_1g006890	--	K15121 solute carrier family 25, member 44 | (RefSeq) solute carrier family 25 member 44-like isoform X1 (A)
Cs_ont_1g006900	125.218	125.109	120.866	127.784	128.994	132.479	131.189	126.082	126.933	122.844	125.9	125.37	130.712	128.238	130.167	143.008	142.255	135.842	125.378	129.22	122.773	13269	12485	12481	14295	11934	12981	14069	10353	15378	11937	14619	17139	13138	17371	14115	16371	18493	15948	13290	10212	15386	chr1	7920173	7925667	-	Cs_ont_1g006900	--	K03063 26S proteasome regulatory subunit T3 | (RefSeq) 26S proteasome regulatory subunit 6B homolog (A)
Cs_ont_1g006910	0	0	0.0432	0	0	0	0.0832	0	0.0368	0	0	0	0.0444	0	0	0	0.0687	0	0.0421	0	0	0	0	1	0	0	0	2	0	1	0	0	0	1	0	0	0	2	0	1	0	0	chr1	7930392	7973234	+	Cs_ont_1g006910	--	--
Cs_ont_1g006920	64.5529	65.3256	66.5443	52.1236	52.4951	50.3418	21.7697	22.0638	23.0549	24.8333	24.9119	24.5905	44.4218	44.4902	42.4978	25.0283	24.6657	25.6616	29.6981	28.2748	29.8854	11682	11133	11735	9958	8294	8424	3987	3094	4770	4121	4940	5741	7625	10292	7870	4893	5476	5145	5376	3816	6396	chr1	7975891	7979674	-	Cs_ont_1g006920	--	--
Cs_ont_1g006930	0	0	0.0664	0	0	0	0	0	0	0	0	0	0	0	0	0	0	0	0	0	0	0	0	1	0	0	0	0	0	0	0	0	0	0	0	0	0	0	0	0	0	0	chr1	7980920	7981590	+	Cs_ont_1g006930	--	--
Cs_ont_1g006950	32.3329	32.4717	33.354	31.5087	32.0116	32.2763	15.5597	16.205	15.7982	22.3493	23.2618	23.1189	28.9145	27.4263	29.2354	20.3944	19.878	20.4551	18.6765	20.6815	21.1364	9903	9366	9955	10188	8560	9141	4823	3846	5532	6277	7807	9135	8400	10738	9163	6748	7469	6941	5722	4724	7656	chr1	7997566	8007551	+	Cs_ont_1g006950	--	K13430 serine/threonine-protein kinase PBS1 [EC:2.7.11.1] | (RefSeq) serine/threonine-protein kinase PBS1 (A)
Cs_ont_1g006970	95.0825	95.9109	97.6036	95.1688	92.2774	95.316	92.1553	93.6059	91.8931	77.2358	79.9798	82.946	90.6261	92.2464	88.0902	94.4177	93.2772	90.9352	87.8714	84.7214	83.752	9568	9089	9571	10110	8107	8869	9385	7299	10572	7127	8819	10768	8650	11866	9071	10264	11515	10138	8845	6358	9967	chr1	8038672	8040843	+	Cs_ont_1g006970	--	K02866 large subunit ribosomal protein L10e | (RefSeq) 60S ribosomal protein L10 (A)
Cs_ont_1g006980	0.4303	0.3046	0.1472	0.3396	0.2464	0.0776	0.6377	0.3702	0.2509	0.0782	0.7853	0.4447	0.2268	0.2805	0.2102	0.1328	0.1169	0.3884	0.5018	0.3846	0.4245	6	4	2	5	3	1	9	4	4	1	12	8	3	5	3	2	2	6	7	4	7	chr1	8050991	8051212	-	Cs_ont_1g006980	--	--
Cs_ont_1g006990	0.183	0.2776	0.161	0.1486	0.2096	0.3958	0.3616	0.2024	0.2744	0.0285	0.3817	0.2634	0.2756	0.1227	0.1533	0.3146	0.2344	0.2831	0.392	0.3155	0.3979	7	10	6	6	7	14	14	6	12	1	16	13	10	6	6	13	11	12	15	9	18	chr1	8053647	8054790	-	Cs_ont_1g006990	--	--
Cs_ont_1g007020	14.2867	14.7274	14.7627	15.006	15.1687	15.8512	14.9161	14.5517	14.4086	13.6623	14.4857	13.8084	14.4352	14.5888	14.5783	16.1664	15.6226	17.186	15.477	15.3787	16.475	2738	2658	2757	3036	2538	2809	2893	2161	3157	2401	3042	3414	2624	3574	2859	3347	3673	3649	2967	2198	3734	chr1	8066565	8069986	-	Cs_ont_1g007020	--	--
Cs_ont_1g007050	2.3011	2.9422	3.3734	3.3363	3.9266	4.9264	3.2946	2.7272	3.3682	3.0215	2.1857	3.167	3.6143	2.9022	3.3501	2.9995	3.4835	2.0346	2.3943	3.0226	2.3429	49	59	70	75	73	97	71	45	82	59	51	87	73	79	73	69	91	48	51	48	59	chr1	8109614	8113546	+	Cs_ont_1g007050	--	K01657 anthranilate synthase component I [EC:4.1.3.27] | (RefSeq) anthranilate synthase alpha subunit 2, chloroplastic (A)
Cs_ont_1g007060	29.0723	27.8742	28.7002	29.6486	29.6148	30.2329	34.4061	34.0795	34.8518	41.4599	39.8802	41.8899	30.8936	28.5069	31.2926	30.1531	28.9472	30.4811	35.3193	34.2543	36.7202	4790	4325	4608	5157	4260	4606	5737	4351	6565	6264	7200	8904	4828	6004	5276	5367	5851	5564	5821	4209	7155	chr1	8114063	8125782	-	Cs_ont_1g007060	--	K05662 ATP-binding cassette, subfamily B (MDR/TAP), member 7 | (RefSeq) ABC transporter B family member 25, mitochondrial (A)
Cs_ont_1g007070	9.0037	9.4724	9.1813	8.7974	8.5196	8.543	10.4024	10.0919	10.3361	9.0475	8.976	9.0251	8.5914	8.6024	8.3884	8.3939	8.9421	8.1678	8.2752	8.6858	9.3687	2381	2359	2366	2456	1967	2089	2784	2068	3125	2194	2601	3079	2155	2908	2270	2398	2901	2393	2189	1713	2930	chr1	8136339	8148834	-	Cs_ont_1g007070	--	K11266 MAternally affected uncoordination | (RefSeq) sister chromatid cohesion protein SCC4 (A)
Cs_ont_1g007090	0	0	0	0.2066	0	0	0	0	0	0	0	0	0	0.2843	0	0	0	0	0	0	0	0	0	0	3	0	0	0	0	0	0	0	0	0	5	0	0	0	0	0	0	0	chr1	8150310	8150528	-	Cs_ont_1g007090	--	--
Cs_ont_1g007100	0	0	0.0813	0.075	0.1814	0.0857	0	0	0	0.0864	0.2168	0.1842	0.0835	0	0.0774	0	0	0.143	0.0792	0	0	0	0	1	1	2	1	0	0	0	1	3	3	1	0	1	0	0	2	1	0	0	chr1	8151122	8154591	+	Cs_ont_1g007100	--	K14768 U3 small nucleolar RNA-associated protein 7 | (RefSeq) probable U3 small nucleolar RNA-associated protein 7 isoform X1 (A)
Cs_ont_1g007110	0	0	0	0	0	0	0	0	0.0363	0	0.0189	0	0	0	0	0	0	0	0	0	0	0	0	0	0	0	0	0	0	2	0	1	0	0	0	0	0	0	0	0	0	0	chr1	8177166	8182013	+	Cs_ont_1g007110	--	K01179 endoglucanase [EC:3.2.1.4] | (RefSeq) endoglucanase 4-like (A)
Cs_ont_1g007120	0	0	0	0	0	0	0	0	0	0	0	0	0	0	0	0	0	0	0	0	0.0297	0	0	0	0	0	0	0	0	0	0	0	0	0	0	0	0	0	0	0	0	1	chr1	8182499	8183352	+	Cs_ont_1g007120	--	--
Cs_ont_1g007160	47.4278	48.052	48.6343	50.2148	51.9618	49.4488	78.1701	79.9805	76.4258	60.0298	61.0329	61.3015	45.3873	47.9088	46.2877	51.1173	47.7912	51.2949	68.5874	64.9546	67.5661	5428	5179	5424	6067	5192	5233	9054	7093	10000	6300	7654	9051	4927	7009	5421	6320	6710	6504	7852	5544	9145	chr1	8202115	8204492	+	Cs_ont_1g007160	--	--
Cs_ont_1g007170	1.0131	0.9733	1.0396	0.5484	0.6078	1.3565	1.1441	1.6187	1.6457	1.7887	0.7044	1.1218	1.3224	1.1322	0.8014	0.8931	0.5505	0.8273	1.2057	1.3584	1.7949	21	19	21	12	11	26	24	26	39	34	16	30	26	30	17	20	14	19	25	21	44	chr1	8205184	8205513	-	Cs_ont_1g007170	--	--
Cs_ont_1g007180	11.3951	10.9541	11.8214	9.5554	8.9509	10.4715	12.4697	11.9331	13.7795	11.2609	10.9675	11.1416	9.53	9.5313	10.5879	8.1369	8.4088	8.3932	10.1364	9.755	10.3813	1098	994	1110	972	753	933	1216	891	1518	995	1158	1385	871	1174	1044	847	994	896	977	701	1183	chr1	8271730	8283627	+	Cs_ont_1g007180	--	K20858 calcium uniporter protein, mitochondrial | (RefSeq) calcium uniporter protein 6, mitochondrial-like (A)
Cs_ont_1g007200	13.0701	13.2005	13.4881	16.4113	16.6194	17.27	30.5535	31.4133	30.8021	36.0884	35.5099	33.4976	19.8146	18.95	19.922	23.8834	23.5548	24.5302	31.8894	33.1931	34.4847	2660	2530	2675	3526	2953	3250	6293	4954	7167	6735	7919	8795	3825	4930	4149	5251	5881	5531	6492	5038	8300	chr1	8400618	8408724	-	Cs_ont_1g007200	--	--
Cs_ont_1g007210	79.9192	79.3302	74.8576	62.1599	60.0425	61.0635	108.421	107.768	105.222	102.851	97.159	107.081	51.9299	53.7578	48.3476	41.5801	41.6442	41.337	92.6679	88.9943	85.2183	19016	17776	17357	15614	12473	13435	26108	19870	28624	22441	25332	32870	11720	16351	11772	10688	12156	10897	22056	15792	23980	chr1	8456234	8510736	+	Cs_ont_1g007210	--	--
Cs_ont_1g007240	0	0.0841	0	0	0	0	0	0	0	0	0	0	0	0	0	0	0	0	0	0	0	0	1	0	0	0	0	0	0	0	0	0	0	0	0	0	0	0	0	0	0	0	chr1	8580122	8663646	-	Cs_ont_1g007240	--	--
Cs_ont_1g007250	0	0	0.0087	0	0	0.0092	0	0	0.0075	0	0	0	0	0	0	0	0	0	0	0	0	0	0	1	0	0	1	0	0	1	0	0	0	0	0	0	0	0	0	0	0	0	chr1	8724930	8726798	+	Cs_ont_1g007250	--	K17604 zinc finger SWIM domain-containing protein 3 | (RefSeq) uncharacterized protein LOC112495466 isoform X2 (A)
Cs_ont_1g007260	0	0	0	0	0	0.0765	0	0	0	0	0	0	0	0	0	0.0218	0	0	0	0	0	0	0	0	0	0	3	0	0	0	0	0	0	0	0	0	1	0	0	0	0	0	chr1	8727101	8728268	+	Cs_ont_1g007260	--	--
Cs_ont_1g007270	5.9094	6.5435	6.0318	6.366	6.0568	6.6225	9.2809	8.9221	9.3149	7.8955	7.9404	8.3856	7.2334	6.9988	7.7993	9.559	9.8172	9.324	6.9677	7.2176	7.3424	1683	1755	1674	1914	1506	1744	2675	1969	3033	2062	2478	3081	1954	2548	2273	2941	3430	2942	1985	1533	2473	chr1	8740184	8746877	+	Cs_ont_1g007270	--	K09287 RAV-like factor | (RefSeq) AP2/ERF and B3 domain-containing transcription repressor RAV2-like (A)
Cs_ont_1g007350	20.9685	20.4854	21.4613	24.4103	25.2452	25.1738	23.8383	23.1048	24.4716	30.5753	28.8356	29.2437	26.7581	25.7286	27.1391	30.6607	30.9095	31.6915	29.3206	29.4741	30.4211	4577	4211	4565	5625	4811	5081	5266	3908	6107	6120	6897	8235	5540	7179	6062	7230	8277	7664	6402	4798	7853	chr1	8986628	8998585	+	Cs_ont_1g007350	--	K01411 nardilysin [EC:3.4.24.61] | (RefSeq) nardilysin-like isoform X1 (A)
Cs_ont_1g007360	0	0	0	0	0	0	0	0	0.1658	0	0	0	0	0	0	0	0	0	0	0	0	0	0	0	0	0	0	0	0	2	0	0	0	0	0	0	0	0	0	0	0	0	chr1	9050654	9091401	+	Cs_ont_1g007360	--	--
Cs_ont_1g007370	0	0	0	0	0	0	0	0.0978	0.1326	0.0827	0	0	0	0	0	0	0	0	0	0	0	0	0	0	0	0	0	0	1	2	1	0	0	0	0	0	0	0	0	0	0	0	chr1	9091414	9101584	+	Cs_ont_1g007370	--	--
Cs_ont_1g007380	4.4594	4.3211	4.4498	4.23	4.0213	4.3231	4.6945	4.552	4.9026	4.8832	4.9915	4.2635	4.8097	4.7943	4.8373	4.9547	4.9304	5.1555	5.2893	5.3932	5.42	2172	1982	2112	2175	1710	1947	2314	1718	2730	2181	2664	2679	2222	2985	2411	2607	2946	2782	2577	1959	3122	chr1	9112609	9137913	-	Cs_ont_1g007380	--	K24810 inhibitor of Bruton tyrosine kinase | (RefSeq) uncharacterized protein LOC102628435 (A)
Cs_ont_1g007400	0.0246	0.0784	0.3788	0.0466	0.0564	0.0266	0.0486	0	0	0	0	0	0.0519	0.0385	0.1202	0	0	0	0	0	0.0416	1	3	15	2	2	1	2	0	0	0	0	0	2	2	5	0	0	0	0	0	2	chr1	9149615	9200671	+	Cs_ont_1g007400	--	--
Cs_ont_1g007410	0.1793	0.0879	0.1416	0.0653	0.0316	0.0298	0.0136	0.0356	0	0	0	0.0107	0.0873	0.0324	0.0809	0	0	0.0125	0	0	0.0233	13	6	10	5	2	2	1	2	0	0	0	1	6	3	6	0	0	1	0	0	2	chr1	9200839	9202674	+	Cs_ont_1g007410	--	K20723 reticulon-3 | (RefSeq) reticulon-like protein B12 isoform X2 (A)
Cs_ont_1g007420	51.7399	52.764	52.9094	46.7751	46.724	46.116	45.2099	44.9236	44.2921	40.8378	40.3535	39.766	48.2036	48.8692	45.1241	30.1841	29.4112	30.0091	38.2086	36.9474	35.9993	12870	12360	12825	12283	10147	10607	11381	8659	12596	9315	10999	12761	11373	15539	11486	8111	8975	8270	9507	6854	10590	chr1	9202614	9207026	-	Cs_ont_1g007420	--	--
Cs_ont_1g007430	2.0594	1.9542	2.0134	2.7301	2.3253	2.3482	1.3855	1.1623	1.3286	2.0228	1.8172	2.1284	2.628	2.666	2.8213	2.9338	2.7502	2.8168	1.3579	1.4362	1.6302	423	378	403	592	417	446	288	185	312	381	409	564	512	700	593	651	693	641	279	220	396	chr1	9207373	9228906	+	Cs_ont_1g007430	--	K03654 ATP-dependent DNA helicase RecQ [EC:5.6.2.4] | (RefSeq) uncharacterized protein LOC102613336 (A)
Cs_ont_1g007460	0.305	0.2591	0.1252	0.1733	0.1397	0.2639	0.1808	0.4723	0.2668	0.133	0.167	0.1418	0.0643	0.1909	0.0596	0.0565	0	0.1101	0	0	0.2063	5	4	2	3	2	4	3	6	5	2	3	3	1	4	1	1	0	2	0	0	4	chr1	9320234	9323500	+	Cs_ont_1g007460	--	K20628 expansin | (RefSeq) expansin-A4-like (A)
Cs_ont_1g007480	42.4319	43.8128	43.1946	41.7235	43.8579	44.2537	66.7619	64.3162	65.838	48.759	50.6905	49.2196	46.8275	44.6077	45.3679	60.6332	59.2575	61.6205	56.7395	58.5274	56.8647	8617	8379	8548	8945	7776	8310	13721	10121	15286	9080	11280	12895	9020	11580	9428	13302	14763	13864	11526	8864	13657	chr1	9333274	9338322	+	Cs_ont_1g007480	--	K15285 solute carrier family 35, member E3 | (RefSeq) UDP-xylose transporter 3 isoform X1 (A)
Cs_ont_1g007490	1.5703	1.2937	1.2781	0.4616	0.8373	0.3221	0.3478	0.1747	0.4263	0.2953	0.1483	0.3358	1.5699	0.7625	0.8467	0.1504	0.1986	0.0733	0.1353	0.2541	0.1374	58	45	46	18	27	11	13	5	18	10	6	16	55	36	32	6	9	3	5	7	6	chr1	9340040	9355269	+	Cs_ont_1g007490	--	--
Cs_ont_1g007500	169.241	172.482	170.004	155.774	157.526	151.641	174.918	175.194	167.735	123.758	127.115	131.075	146.895	153.979	139.121	134.669	130.598	135.833	153.304	145.784	136.599	11832	11356	11582	11497	9615	9803	12376	9491	13407	7934	9738	11822	9741	13761	9953	10171	11201	10521	10721	7601	11294	chr1	9356533	9358747	-	Cs_ont_1g007500	--	K02976 small subunit ribosomal protein S26e | (RefSeq) 40S ribosomal protein S26-3-like (A)
Cs_ont_1g007560	62.8144	63.1289	63.3322	54.9814	53.8162	55.7971	17.0692	17.6071	16.9559	29.3303	29.6478	29.2566	41.1254	38.9219	41.4029	23.6776	24.1198	24.2152	18.9734	18.7284	19.1057	16694	15800	16402	15426	12487	13712	4591	3626	5152	7148	8634	10031	10367	13223	11260	6798	7864	7130	5044	3712	6005	chr1	9616100	9620852	+	Cs_ont_1g007560	--	K08867 WNK lysine deficient protein kinase [EC:2.7.11.1] | (RefSeq) probable serine/threonine-protein kinase WNK4 (A)
Cs_ont_1g007570	1.0613	1.2295	0.4951	1.3709	1.1051	1.2521	2.0021	3.4864	2.8693	1.1574	1.673	1.047	0.8138	1.0567	0.7543	1.0718	0.8651	0.6096	1.9291	2.4581	1.3054	11	12	5	15	10	12	21	28	34	11	19	14	8	14	8	12	11	7	20	19	16	chr1	9622610	9642571	+	Cs_ont_1g007570	--	--
Cs_ont_1g007580	0.063	0	0.0323	0.0298	0.018	0	0.0622	0	0.0551	0	0	0	0	0	0	0.0292	0	0.0284	0	0	0.0266	4	0	2	2	1	0	4	0	4	0	0	0	0	0	0	2	0	2	0	0	2	chr1	9643913	9644923	-	Cs_ont_1g007580	--	--
Cs_ont_1g007590	0.0816	0.0867	0	0	0	0.1766	0	0.1054	0	0	0	0	0	0	0	0	0	0.0737	0	0	0	1	1	0	0	0	2	0	1	0	0	0	0	0	0	0	0	0	1	0	0	0	chr1	9678217	9715264	+	Cs_ont_1g007590	--	--
Cs_ont_1g007610	0.0974	0	0.0666	0.0307	0.0372	0	0.0962	0.0419	0.1419	0.0354	0.074	0.0755	0.1198	0.1016	0.0793	0.1202	0.1191	0.1318	0.0649	0.1741	0.0961	6	0	4	2	2	0	6	2	10	2	5	6	7	8	5	8	9	9	4	8	7	chr1	9752651	9753631	+	Cs_ont_1g007610	--	--
Cs_ont_1g007620	1.3144	1.56	1.6107	1.4502	1.7092	1.6222	2.185	2.4047	2.3467	2.1501	2.4696	2.3793	1.8749	1.6089	1.6018	2.5551	3.0757	3.1545	2.0638	2.0009	2.1902	170	190	203	198	193	194	286	241	347	255	350	397	230	266	212	357	488	452	267	193	335	chr1	9753932	9756304	-	Cs_ont_1g007620	--	--
Cs_ont_1g007630	0.6897	0.6128	0.8089	0.48	0.6771	0.3806	0.2504	0.2906	0.2462	0.0921	0.1028	0.0982	0.4155	0.4955	0.6465	0.2997	0.1721	0.3049	0.0563	0.0377	0.119	49	41	56	36	42	25	18	16	20	6	8	9	28	45	47	23	15	24	4	2	10	chr1	9850667	9852532	+	Cs_ont_1g007630	--	K20729 protein EPIDERMAL PATTERNING FACTOR 1/2 | (RefSeq) protein EPIDERMAL PATTERNING FACTOR 1 (A)
Cs_ont_1g007640	54.478	55.4689	52.8643	52.5279	53.3773	54.0976	26.1646	26.8925	26.2757	34.581	34.2835	35.3126	48.6883	48.8296	48.5936	41.1978	41.6845	40.9106	32.9938	33.5844	32.6174	10112	9696	9562	10293	8650	9285	4915	3868	5576	5886	6973	8456	8572	11586	9230	8261	9492	8413	6126	4649	7160	chr1	9883163	9886117	+	Cs_ont_1g007640	--	K07198 5'-AMP-activated protein kinase, catalytic alpha subunit [EC:2.7.11.11] | (RefSeq) CBL-interacting protein kinase 2-like (A)
Cs_ont_1g007650	8.3256	8.0245	8.4607	10.2557	10.0463	9.9375	10.9494	10.4924	11.3336	12.9826	12.9655	12.5526	11.3585	10.7224	12.0961	17.052	18.0074	17.7622	12.1517	12.4165	13.4882	4224	3834	4183	5493	4450	4662	5622	4125	6574	6040	7208	8216	5466	6954	6280	9346	11208	9984	6167	4698	8093	chr1	9897899	9912806	-	Cs_ont_1g007650	--	K20473 neuroblastoma-amplified sequence | (RefSeq) MAG2-interacting protein 2 isoform X1 (A)
Cs_ont_1g007660	0	0.0704	0	0	0.076	0	0.0655	0.1712	0.1741	0	0	0	0	0	0	0.0614	0	0	0	0	0	0	1	0	0	1	0	1	2	3	0	0	0	0	0	0	1	0	0	0	0	0	chr1	9936267	9936633	+	Cs_ont_1g007660	--	--
Cs_ont_1g007670	0	0	0	0	0	0	0.1417	0.1851	0.2509	0	0	0	0	0	0	0	0	0	0	0	0	0	0	0	0	0	0	2	2	4	0	0	0	0	0	0	0	0	0	0	0	0	chr1	9937403	9937993	+	Cs_ont_1g007670	--	--
Cs_ont_1g007680	10.6751	11.6722	11.237	11.4319	11.9943	12.5666	8.1845	9.3617	8.6781	10.3827	10.0532	9.7999	12.1373	11.7241	12.8924	13.7679	12.9575	12.3291	8.8903	8.2838	8.9608	1785	1838	1831	2018	1751	1943	1385	1213	1659	1592	1842	2114	1925	2506	2206	2487	2658	2284	1487	1033	1772	chr1	9950786	9957943	+	Cs_ont_1g007680	--	K03978 GTP-binding protein | (RefSeq) GTP-binding protein At2g22870 (A)
Cs_ont_1g007690	25.0287	25.7784	24.3802	24.1032	24.4759	24.2971	25.806	23.4704	23.9104	23.8464	22.7206	23.3329	20.7176	21.369	20.7828	20.8346	20.5759	21.3341	19.5129	18.6751	18.0088	2462	2388	2337	2503	2102	2210	2569	1789	2689	2151	2449	2961	1933	2687	2092	2214	2483	2325	1920	1370	2095	chr1	9965539	9968359	+	Cs_ont_1g007690	--	K15078 structure-specific endonuclease subunit SLX1 [EC:3.6.1.-] | (RefSeq) uncharacterized protein LOC102631105 (A)
Cs_ont_1g007700	27.9434	27.9869	27.0255	31.0508	30.3755	29.6746	16.5115	17.8108	16.5524	13.8621	12.0792	12.1237	28.5984	28.4038	28.9844	22.9973	24.2104	24.0968	13.2797	12.2217	12.7012	4102	3869	3866	4812	3893	4028	2453	2026	2778	1866	1943	2296	3982	5330	4354	3647	4360	3919	1950	1338	2205	chr1	9970258	9972691	-	Cs_ont_1g007700	--	K07198 5'-AMP-activated protein kinase, catalytic alpha subunit [EC:2.7.11.11] | (RefSeq) CBL-interacting protein kinase 2-like (A)
Cs_ont_1g007710	0	0	0	0	0	0	0	0	0	0	0	0	0	0	0	0	0	0	0	0	0.0306	0	0	0	0	0	0	0	0	0	0	0	0	0	0	0	0	0	0	0	0	2	chr1	9978722	9979601	+	Cs_ont_1g007710	--	--
Cs_ont_1g007720	0.0894	0.0285	0.0367	0.0169	0.041	0.058	0.0177	0.0231	0.0313	0	0	0	0.0188	0	0	0.0579	0.0874	0.0323	0	0	0	10	3	4	2	4	6	2	2	4	0	0	0	2	0	0	7	12	4	0	0	0	chr1	9994811	9996988	+	Cs_ont_1g007720	--	K13944 LOB domain-containing protein 16 | (RefSeq) LOB domain-containing protein 16 (A)
Cs_ont_1g007730	0.5054	0.4696	0.7131	0.3591	0.2171	0.205	0.1248	0.0815	0	0	0	0	0.1332	0.1483	0.3087	0.4678	0.206	0.5702	0	0	0	8	7	11	6	3	3	2	1	0	0	0	0	2	3	5	8	4	10	0	0	0	chr1	10003767	10026105	-	Cs_ont_1g007730	--	K00430 peroxidase [EC:1.11.1.7] | (RefSeq) peroxidase 4 (A)
Cs_ont_1g007750	0	0.0685	0.0993	0	0	0	0	0	0	0	0	0.0125	0	0	0	0	0	0	0	0	0	0	4	6	0	0	0	0	0	0	0	0	1	0	0	0	0	0	0	0	0	0	chr1	10035771	10066085	-	Cs_ont_1g007750	--	--
Cs_ont_1g007760	9.2623	9.8182	9.1758	10.7838	10.7649	10.8893	12.2926	12.2249	12.1452	13.4147	13.2129	12.2347	11.4866	11.6024	12.2806	12.8024	12.5835	13.1414	13.8942	14.4354	13.3245	2859	2854	2760	3514	2901	3108	3840	2924	4286	3797	4469	4872	3363	4578	3879	4269	4765	4494	4290	3323	4864	chr1	10084059	10100644	+	Cs_ont_1g007760	--	K01148 poly(A)-specific ribonuclease [EC:3.1.13.4] | (RefSeq) uncharacterized CRM domain-containing protein At3g25440, chloroplastic isoform X1 (A)
Cs_ont_1g007770	8.3577	7.8673	8.3603	6.9636	6.9382	7.235	10.9102	11.2929	10.3954	8.1318	7.9859	7.8306	8.1445	8.3226	7.9426	10.4159	9.8831	9.7498	8.0391	7.7497	8.0072	872	773	850	767	632	698	1152	913	1240	778	913	1054	806	1110	848	1174	1265	1127	839	603	988	chr1	10114553	10116213	-	Cs_ont_1g007770	--	K21844 protein FAM126 | (RefSeq) uncharacterized protein LOC102628191 (A)
Cs_ont_1g007810	0	0	0	0	0	0	0	0	0	0	0	0.0226	0	0	0	0	0	0	0	0	0	0	0	0	0	0	0	0	0	0	0	0	2	0	0	0	0	0	0	0	0	0	chr1	10203449	10205351	+	Cs_ont_1g007810	--	K00430 peroxidase [EC:1.11.1.7] | (RefSeq) peroxidase P7-like (A)
Cs_ont_1g007830	48.9038	49.2839	47.7213	52.1361	51.9693	52.1801	55.1003	54.6278	55.5058	70.4316	69.2422	69.7656	52.157	51.9954	55.4669	56.9812	59.0393	59.465	60.4769	62.1001	63.5849	11286	10711	10732	12702	10471	11135	12869	9769	14645	14905	17510	20771	11417	15339	13099	14206	16715	15204	13961	10688	17354	chr1	10236755	10245465	-	Cs_ont_1g007830	--	--
Cs_ont_1g007840	3.0808	2.8853	2.738	2.8717	2.8478	2.4337	3.753	4.0202	4.0786	4.292	4.3227	4.1629	3.6987	3.4441	3.7645	3.243	2.9759	2.8118	3.8265	4.3221	3.8349	627	553	543	617	506	458	773	634	949	801	964	1093	714	896	784	713	743	634	779	656	923	chr1	10249451	10255726	+	Cs_ont_1g007840	--	K06173 tRNA pseudouridine38-40 synthase [EC:5.4.99.12] | (RefSeq) putative tRNA pseudouridine synthase isoform X1 (A)
Cs_ont_1g007850	7.1887	8.0662	7.1829	7.5539	9.084	7.6563	6.0248	5.7747	5.6959	14.3776	14.356	14.85	7.7247	7.2971	7.6436	5.1726	6.0318	5.8319	12.5256	12.5272	12.6125	988	1044	962	1096	1090	973	838	615	895	1812	2162	2633	1007	1282	1075	768	1017	888	1722	1284	2050	chr1	10269276	10271935	-	Cs_ont_1g007850	--	--
Cs_ont_1g007860	5.4058	6.0262	5.2421	5.4093	5.4047	5.6547	6.3007	5.9431	5.6889	5.6325	5.9808	5.1624	5.2661	5.4205	5.9543	5.6599	5.3537	6.3182	5.6805	5.8141	5.6913	763	801	721	806	666	738	900	650	918	729	925	940	705	978	860	863	927	988	802	612	950	chr1	10287240	10291968	+	Cs_ont_1g007860	--	--
Cs_ont_1g007890	12.2115	12.8279	12.8005	14.5479	14.459	15.0698	11.8628	10.5383	11.8443	13.5824	14.3064	12.0063	15.2835	14.7103	13.5623	15.5168	15.3434	15.0965	11.1406	12.8584	11.0859	652	645	666	820	674	744	641	436	723	665	837	827	774	1004	741	895	1005	893	595	512	700	chr1	10302773	10304879	+	Cs_ont_1g007890	--	--
Cs_ont_1g007900	11.8622	12.0484	11.7334	13.9611	14.3308	13.8123	14.1128	14.0928	14.0033	18.4509	17.5444	18.1078	14.5286	13.951	15.6136	18.1133	18.6442	18.7159	15.6919	15.3131	17.0328	5151	4927	4965	6400	5433	5546	6202	4742	6952	7347	8348	10144	5984	7744	6938	8497	9932	9004	6816	4959	8747	chr1	10312006	10326748	+	Cs_ont_1g007900	--	K22377 E3 ubiquitin-protein ligase listerin [EC:2.3.2.27] | (RefSeq) E3 ubiquitin-protein ligase listerin isoform X1 (A)
Cs_ont_1g007910	8.9178	9.4315	8.3472	10.1456	10.4022	11.0791	9.1459	9.2743	9.9866	9.0492	8.9378	8.7589	9.5045	9.6129	9.2303	11.6831	11.6701	11.2672	8.5465	8.4756	8.6711	1741	1734	1588	2091	1773	2000	1807	1403	2229	1620	1912	2206	1760	2399	1844	2464	2795	2437	1669	1234	2002	chr1	10326993	10331373	-	Cs_ont_1g007910	--	K17408 small subunit ribosomal protein S29 | (RefSeq) 28S ribosomal protein S29, mitochondrial isoform X1 (A)
Cs_ont_1g007980	31.9826	33.369	33.1266	31.4999	35.1615	33.7321	31.0768	29.2349	32.2869	30.3499	30.928	29.4476	34.1702	32.0738	30.9752	29.149	30.9036	29.1372	28.0429	28.3408	27.4386	2465	2422	2488	2563	2366	2404	2424	1746	2845	2145	2612	2928	2498	3160	2443	2427	2922	2488	2162	1629	2501	chr1	10448266	10451902	+	Cs_ont_1g007980	--	K11094 U2 small nuclear ribonucleoprotein B'' | (RefSeq) U2 small nuclear ribonucleoprotein B'' 2 (A)
Cs_ont_1g007990	3.3951	3.5103	3.6158	2.7505	3.3003	2.9953	6.4335	6.4279	6.579	8.2877	7.7561	8.3018	2.243	2.1841	2.3082	2.6103	2.5308	2.7872	5.1413	5.1215	5.4394	608	592	631	520	516	496	1166	892	1347	1361	1522	1918	381	500	423	505	556	553	921	684	1152	chr1	10460929	10465918	+	Cs_ont_1g007990	--	K10268 F-box and leucine-rich repeat protein 2/20 | (RefSeq) F-box/LRR-repeat protein 3-like (A)
Cs_ont_1g008000	72.7312	72.5034	74.8758	83.6249	85.1407	84.6221	39.9706	39.0296	39.5707	162.573	160.033	163.003	74.3266	73.2753	74.152	54.4583	50.5979	54.6944	49.8463	53.4255	52.9737	13395	12575	13438	16259	13690	14411	7450	5570	8332	27456	32296	38729	12984	17251	13975	10835	11432	11160	9183	7338	11538	chr1	10474443	10477934	+	Cs_ont_1g008000	--	K13424 WRKY transcription factor 33 | (RefSeq) WRKY transcription factor WRKY24-like (A)
Cs_ont_1g008020	0	0	0	0	0	0	0	0	0	0	0	0	0	0	0	0.0131	0	0.0127	0	0	0	0	0	0	0	0	0	0	0	0	0	0	0	0	0	0	2	0	2	0	0	0	chr1	10481762	10484869	-	Cs_ont_1g008020	--	--
Cs_ont_1g008050	0	0	0	0	0	0	0	0	0	0	0	0	0	0	0	0	0.0089	0	0	0	0	0	0	0	0	0	0	0	0	0	0	0	0	0	0	0	0	1	0	0	0	0	chr1	10544677	10546870	-	Cs_ont_1g008050	--	--
Cs_ont_1g008070	0.2921	0.0775	0.0749	0.1614	0.1115	0.0527	0	0	0.0426	0	0	0.0377	0.1283	0.0762	0.1427	0.0451	0	0.0879	0	0	0	12	3	3	7	4	2	0	0	2	0	0	2	5	4	6	2	0	4	0	0	0	chr1	10555711	10556511	-	Cs_ont_1g008070	--	--
Cs_ont_1g008080	0	0	0	0	0	0	0	0	0.0184	0	0.0192	0	0	0	0	0	0.0343	0	0.0421	0	0	0	0	0	0	0	0	0	0	1	0	1	0	0	0	0	0	2	0	2	0	0	chr1	10568329	10569084	-	Cs_ont_1g008080	--	K01251 adenosylhomocysteinase [EC:3.3.1.1] | (RefSeq) adenosylhomocysteinase (A)
Cs_ont_1g008090	0	0	0	0	0	0	0	0	0	0	0.0414	0	0	0	0	0	0	0	0	0	0	0	0	0	0	0	0	0	0	0	0	1	0	0	0	0	0	0	0	0	0	0	chr1	10651227	10651861	+	Cs_ont_1g008090	--	--
Cs_ont_1g008100	6.7004	7.8596	6.5561	6.2977	6.4253	4.4938	6.7747	7.9096	5.6335	5.0412	6.0911	6.9049	6.7356	9.0814	5.5072	6.6351	5.7158	5.5322	7.5811	6.3379	7.0053	258	285	246	256	216	160	264	236	248	178	257	343	246	447	217	276	270	236	292	182	319	chr1	10671342	10671954	+	Cs_ont_1g008100	--	K07213 copper chaperone | (RefSeq) copper transport protein ATX1-like (A)
Cs_ont_1g008110	7.1944	6.805	7.3163	6.4925	7.5073	7.0269	9.5105	9.5876	10.332	9.2415	9.9001	9.0621	7.8924	7.2886	7.3472	5.3547	5.1776	5.4846	8.9984	8.6365	8.577	888	791	880	846	809	802	1188	917	1458	1046	1339	1443	924	1150	928	714	784	750	1111	795	1252	chr1	10713990	10726676	-	Cs_ont_1g008110	--	--
Cs_ont_1g008120	6.6113	6.1405	6.3141	6.1623	6.5629	6.3109	6.3411	6.9165	6.0603	5.2871	5.4382	4.7284	5.223	6.3166	5.9094	5.7119	4.8718	4.758	3.9127	4.8462	4.5021	375	328	349	369	325	331	364	304	393	275	338	346	281	458	343	350	339	299	222	205	302	chr1	10741509	10742411	-	Cs_ont_1g008120	--	--
Cs_ont_1g008130	58.2873	57.6621	58.8781	56.1953	54.9159	54.3807	87.1687	90.0851	88.0747	77.7245	78.4327	78.3238	56.0239	57.9375	60.5825	73.0165	75.481	76.3213	77.9508	79.61	79.3105	8820	8217	8682	8977	7255	7609	13349	10563	15237	10785	13005	15290	8041	11207	9381	11936	14012	12795	11799	8984	14193	chr1	10744183	10752358	-	Cs_ont_1g008130	--	K23025 H+-translocating diphosphatase [EC:7.1.3.1] | (RefSeq) pyrophosphate-energized membrane proton pump 2 (A)
Cs_ont_1g008140	0.7446	0.8816	0.9662	0.9567	1.0784	0.7868	2.478	2.9823	1.7369	1.1387	0.8358	1.3866	0.7941	0.77	0.9117	0.9111	0.7535	0.8498	0.4278	0.5853	0.6586	87	97	110	118	110	85	293	270	232	122	107	209	88	115	109	115	108	110	50	51	91	chr1	10758432	10775559	-	Cs_ont_1g008140	--	K01369 legumain [EC:3.4.22.34] | (RefSeq) VPE; vacuolar-processing enzyme precursor (A)
Cs_ont_1g008150	0.0706	0.025	0.0362	0	0.0404	0.0127	0.0465	0	0	0.0257	0	0	0.0496	0.0276	0	0	0	0.0212	0.0235	0	0.0895	6	2	3	0	3	1	4	0	0	2	0	0	4	3	0	0	0	2	2	0	9	chr1	10780779	10783121	-	Cs_ont_1g008150	--	K01369 legumain [EC:3.4.22.34] | (RefSeq) VPE; vacuolar-processing enzyme precursor (A)
Cs_ont_1g008160	0.9018	0.9207	0.5695	0.9856	0.3575	0.3376	0.5826	1.0742	1.2135	0.7565	0.8863	0.4302	0.256	0.1357	0.644	0.6742	0.5654	1.0331	0.208	0.4186	0.7332	26	25	16	30	9	9	17	24	40	20	28	16	7	5	19	21	20	33	6	9	25	chr1	10786503	10788843	-	Cs_ont_1g008160	--	K23025 H+-translocating diphosphatase [EC:7.1.3.1] | (RefSeq) pyrophosphate-energized membrane proton pump 2 (A)
Cs_ont_1g008180	0.2868	0.1015	0.0981	0.0906	0.1643	0.1551	0.7086	0.3702	0.3345	0.2085	0.1309	0.2965	0.0504	0.0374	0.0934	0.0885	0.1169	0.2589	0.239	0.1282	0.0404	6	2	2	2	3	3	15	6	8	4	3	8	1	1	2	2	3	6	5	2	1	chr1	10801609	10802925	-	Cs_ont_1g008180	--	--
Cs_ont_1g008190	2.4739	2.627	2.9974	2.4567	2.5236	2.6414	2.7244	3.1357	2.698	2.7459	2.7575	2.591	2.3759	2.7085	2.1284	2.8902	3.0223	2.6875	2.6368	2.7686	2.6987	393	393	464	412	350	388	438	386	490	400	480	531	358	550	346	496	589	473	419	328	507	chr1	10805136	10810498	-	Cs_ont_1g008190	--	K15032 mTERF domain-containing protein, mitochondrial | (RefSeq) transcription termination factor MTERF2, chloroplastic isoform X1 (A)
Cs_ont_1g008200	0.0923	0.1143	0.1736	0.1166	0.1586	0.1497	0.0456	0.0993	0.0135	0.0503	0.0421	0.0119	0.0811	0	0.0902	0	0	0	0.0615	0.0206	0.039	6	7	11	8	9	9	3	5	1	3	3	1	5	0	6	0	0	0	4	1	3	chr1	10812549	10815026	-	Cs_ont_1g008200	--	--
Cs_ont_1g008210	0.0525	0.0558	0.1618	0	0	0.0568	0.0519	0.1356	0.0919	0.1146	0.0959	0.0407	0.1108	0.0411	0	0.0486	0	0	0.0525	0.0705	0	1	1	3	0	0	1	1	2	2	2	2	1	2	1	0	1	0	0	1	1	0	chr1	10833079	10833450	-	Cs_ont_1g008210	--	K01251 adenosylhomocysteinase [EC:3.3.1.1] | (RefSeq) adenosylhomocysteinase (A)
Cs_ont_1g008230	0.0408	0.0144	0	0.0064	0	0.0147	0	0	0	0	0	0.0053	0.0143	0.0106	0.0133	0.0126	0	0	0	0	0	6	2	0	1	0	2	0	0	0	0	0	1	2	2	2	2	0	0	0	0	0	chr1	10883565	10887190	-	Cs_ont_1g008230	--	K13430 serine/threonine-protein kinase PBS1 [EC:2.7.11.1] | (RefSeq) probable serine/threonine-protein kinase PBL7 (A)
Cs_ont_1g008260	0	0	0	0	0	0	0	0	0.0222	0	0	0	0	0	0	0	0	0	0	0	0.043	0	0	0	0	0	0	0	0	1	0	0	0	0	0	0	0	0	0	0	0	2	chr1	10893615	10917986	+	Cs_ont_1g008260	--	--
Cs_ont_1g008270	0	0	0	0	0	0.0448	0.0819	0	0	0	0	0	0	0.0324	0	0	0	0	0	0	0	0	0	0	0	0	1	2	0	0	0	0	0	0	1	0	0	0	0	0	0	0	chr1	10894204	10912029	-	Cs_ont_1g008270	--	--
Cs_ont_1g008300	2.4574	2.3901	2.538	2.2324	2.6509	2.5029	4.647	3.841	4.5443	5.7408	5.9207	5.7924	5.1313	5.4688	5.3617	6.6722	6.2942	6.8597	13.395	13.9685	13.4928	464	425	467	445	437	437	888	562	981	994	1225	1411	919	1320	1036	1361	1458	1435	2530	1967	3013	chr1	10934427	10942020	-	Cs_ont_1g008300	--	K15813 beta-amyrin synthase [EC:5.4.99.39] | (RefSeq) beta-amyrin synthase-like (A)
Cs_ont_1g008320	0.0551	0.0585	0	0.0348	0	0.0199	0.0726	0.0948	0.0723	0.02	0.0838	0.0427	0.0387	0	0.018	0	0	0	0.0184	0.0493	0.0155	6	6	0	4	0	2	8	8	9	2	10	6	4	0	2	0	0	0	2	4	2	chr1	10995539	10997612	+	Cs_ont_1g008320	--	K20623 typhasterol/6-deoxotyphasterol 2alpha-hydroxylase | (RefSeq) flavonoid 3'-monooxygenase-like (A)
Cs_ont_1g008340	0.0571	0	0	0.0541	0	0.1234	0	0	0	0	0.0521	0.0442	0	0	0.0558	0	0	0	0	0	0	1	0	0	1	0	2	0	0	0	0	1	1	0	0	1	0	0	0	0	0	0	chr1	11000335	11008278	-	Cs_ont_1g008340	--	--
Cs_ont_1g008380	17.224	17.0488	17.849	15.4652	15.9456	14.9274	13.0866	11.3434	12.2657	10.8599	11.5147	11.7232	14.945	13.5669	14.5643	13.4668	13.0598	11.8014	11.4962	10.1057	11.3134	1017	948	1027	964	822	815	782	519	828	588	745	893	837	1024	880	859	946	772	679	445	790	chr1	11054567	11060081	+	Cs_ont_1g008380	--	K20723 reticulon-3 | (RefSeq) reticulon-like protein B12 isoform X2 (A)
Cs_ont_1g008390	31.9945	32.4969	32.757	46.5791	45.338	47.0976	19.767	21.5516	19.6608	14.8086	15.3951	14.7421	31.1008	31.2241	31.5246	30.2296	30.2557	30.4597	19.7119	20.5672	20.463	4347	4158	4337	6681	5378	5917	2718	2269	3054	1845	2292	2584	4008	5423	4383	4437	5043	4585	2679	2084	3288	chr1	11061565	11065894	-	Cs_ont_1g008390	--	K14684 solute carrier family 25 (mitochondrial phosphate transporter), member 23/24/25/41 | (RefSeq) adenine nucleotide transporter BT1, chloroplastic/mitochondrial (A)
Cs_ont_1g008400	2.9791	3.3999	3.1257	4.9529	4.7644	4.9019	2.7676	2.3355	3.0684	2.7265	2.6018	2.784	3.5517	3.9466	4.0703	3.1906	3.318	3.5685	3.0227	2.6133	2.4531	535	575	547	939	747	814	503	325	630	449	512	645	605	906	748	619	731	710	543	350	521	chr1	11072715	11077558	+	Cs_ont_1g008400	--	--
Cs_ont_1g008410	3.1647	3.2026	3.3093	4.0105	4.0668	4.0382	4.0944	4.0779	4.1597	4.981	5.1209	4.8253	4.3219	4.2548	4.8437	5.5647	5.403	5.5945	4.4492	4.9582	4.8411	2001	1907	2039	2677	2245	2361	2620	1998	3007	2888	3548	3936	2592	3439	3134	3801	4191	3919	2814	2338	3620	chr1	11078782	11095356	+	Cs_ont_1g008410	--	K14326 regulator of nonsense transcripts 1 [EC:3.6.4.13 5.6.2.3] | (RefSeq) regulator of nonsense transcripts 1 homolog (A)
Cs_ont_1g008430	3.8319	4.2417	3.9681	4.3448	5.3733	5.3748	3.2471	3.1469	3.3517	6.8634	6.2417	7.3177	4.0277	3.2793	3.9035	2.0208	1.7606	2.1591	3.3781	3.8926	3.7999	330	344	333	395	404	428	283	210	330	542	589	813	329	361	344	188	186	206	291	250	387	chr1	11138320	11143027	-	Cs_ont_1g008430	--	K15813 beta-amyrin synthase [EC:5.4.99.39] | (RefSeq) beta-amyrin synthase-like (A)
Cs_ont_1g008440	15.9377	15.1399	16.7109	18.4313	18.9066	18.3896	11.4182	11.0467	12.7041	27.985	28.0756	26.6924	16.7186	16.4871	17.5205	9.7339	9.26	9.6278	15.6042	15.4589	14.6115	1793	1604	1832	2189	1857	1913	1300	963	1634	2887	3461	3874	1784	2371	2017	1183	1278	1200	1756	1297	1944	chr1	11143080	11161543	-	Cs_ont_1g008440	--	K15813 beta-amyrin synthase [EC:5.4.99.39] | (RefSeq) beta-amyrin synthase-like (A)
Cs_ont_1g008450	0.7248	0.8727	0.7239	0.895	0.7635	0.7769	0.697	0.6097	0.6906	1.2209	1.0335	1.214	0.7437	0.7341	1.0372	0.4193	0.4748	0.3972	0.8022	0.6248	0.6512	112	127	109	146	103	111	109	73	122	173	175	242	109	145	164	70	90	68	124	72	119	chr1	11192947	11211935	-	Cs_ont_1g008450	--	K15813 beta-amyrin synthase [EC:5.4.99.39] | (RefSeq) beta-amyrin synthase-like (A)
Cs_ont_1g008460	0.4527	0.3993	0.4645	0.5014	0.3829	0.2862	0.3234	0.3415	0.2376	0.1899	0.2034	0.2213	0.58	0.6429	0.5444	0.2965	0.3065	0.1697	0.2228	0.1774	0.1825	65	54	65	76	48	38	47	38	39	25	32	41	79	118	80	46	54	27	32	19	31	chr1	11240690	11249651	-	Cs_ont_1g008460	--	K15813 beta-amyrin synthase [EC:5.4.99.39] | (RefSeq) beta-amyrin synthase-like (A)
Cs_ont_1g008470	0.0139	0	0	0	0	0	0	0	0	0.0076	0	0	0	0	0	0	0	0	0	0	0	2	0	0	0	0	0	0	0	0	1	0	0	0	0	0	0	0	0	0	0	0	chr1	11285103	11297547	-	Cs_ont_1g008470	--	K15813 beta-amyrin synthase [EC:5.4.99.39] | (RefSeq) beta-amyrin synthase-like (A)
Cs_ont_1g008480	1.7488	2.1131	2.0421	2.2849	1.7958	2.2173	1.6684	3.4241	3.112	3.3538	2.7516	2.8513	2.2252	2.1228	2.475	3.126	2.9985	2.4494	3.1951	2.6684	3.4164	29	33	33	40	26	34	28	44	59	51	50	61	35	45	42	56	61	45	53	33	67	chr1	11302579	11308302	-	Cs_ont_1g008480	--	--
Cs_ont_1g008490	10.0759	8.5595	8.5476	10.0534	10.6177	9.5165	12.0801	12.4829	10.6933	10.9147	11.8926	9.3202	11.4019	8.7756	9.9777	10.8815	13.6341	12.1262	12.3561	12.8802	11.4167	150	120	124	158	138	131	182	144	182	149	194	179	161	167	152	175	249	200	184	143	201	chr1	11308516	11339435	+	Cs_ont_1g008490	--	K10599 pre-mRNA-processing factor 19 [EC:2.3.2.27] | (RefSeq) pre-mRNA-processing factor 19 homolog 2 (A)
Cs_ont_1g008500	0.3918	0.3782	0.1462	0.3036	0.5303	0.1155	0.1408	0.0919	0.4673	0.1554	0.3575	0.2761	0.413	0.5015	0.3132	0.5275	0.4355	0.3858	0.4985	0.1433	0.5722	11	10	4	9	13	3	4	2	15	4	11	10	11	18	9	16	15	12	14	3	19	chr1	11350966	11351412	-	Cs_ont_1g008500	--	--
Cs_ont_1g008510	17.9582	17.5079	17.9505	25.1612	25.8137	26.2858	27.0666	28.4077	27.2702	77.0568	77.6785	74.6733	42.3326	39.6909	42.7097	39.2776	39.1327	38.3713	101.502	103.523	99.7025	2467	2265	2403	3649	3096	3339	3763	3024	4283	9707	11693	13234	5516	6970	6004	5829	6595	5840	13948	10606	16198	chr1	11362986	11373816	-	Cs_ont_1g008510	--	K15813 beta-amyrin synthase [EC:5.4.99.39] | (RefSeq) beta-amyrin synthase-like (A)
Cs_ont_1g008520	34.3418	33.9946	34.5333	38.7631	38.7952	39.4204	51.5766	52.3032	49.8505	46.1186	47.3792	44.2039	42.2088	41.4649	40.1541	50.6696	51.4644	49.7161	47.8746	47.0188	48.2868	6122	5707	5999	7295	6038	6498	9305	7225	10160	7539	9255	10166	7137	9449	7325	9758	11255	9819	8537	6251	10180	chr1	11395813	11402533	-	Cs_ont_1g008520	--	K09540 translocation protein SEC63 | (RefSeq) dnaJ protein ERDJ2A-like (A)
Cs_ont_1g008540	16.4516	15.7921	16.756	14.0656	15.4809	15.8085	15.2967	15.5926	16.2636	14.1006	13.2136	12.7583	15.2812	15.8719	16.6643	9.7008	9.4344	10.3703	10.2455	10.3531	10.4708	2135	1930	2119	1927	1754	1897	2009	1568	2413	1678	1879	2136	1881	2633	2213	1360	1502	1491	1330	1002	1607	chr1	11437855	11444875	+	Cs_ont_1g008540	--	--
Cs_ont_1g008550	10.4655	10.5899	11.0935	10.8268	10.1572	11.143	12.9212	12.2797	13.34	12.3876	11.3557	11.3255	10.811	10.2351	10.5504	13.0819	12.9139	13.3341	10.9127	11.1264	11.5988	1487	1417	1536	1624	1260	1464	1858	1352	2167	1614	1768	2076	1457	1859	1534	2008	2251	2099	1551	1179	1949	chr1	11445967	11449600	+	Cs_ont_1g008550	--	K14565 nucleolar protein 58 | (RefSeq) probable nucleolar protein 5-2 isoform X1 (A)
Cs_ont_1g008560	35.9098	35.5982	36.4006	31.3941	32.4451	32.1624	25.9924	25.7652	26.8288	33.6104	34.6048	34.4366	31.7617	30.5147	32.616	30.4419	30.6723	30.2747	33.9103	34.744	35.7398	14585	13616	14407	13461	11505	12079	10684	8109	12458	12518	15401	18044	12236	15843	13556	13357	15283	13623	13777	10524	17167	chr1	11450598	11461385	-	Cs_ont_1g008560	--	K17943 pumilio RNA-binding family | (RefSeq) pumilio homolog 5 isoform X1 (A)
Cs_ont_1g008570	2.3154	2.1529	2.551	2.1376	1.7838	2.2625	4.5119	4.7324	4.8883	2.0444	1.6679	2.1683	3.7174	3.264	3.2275	2.7689	2.8359	3.0659	2.3147	2.2773	2.4796	394	345	423	384	265	356	777	624	951	319	311	476	600	710	562	509	592	578	394	289	499	chr1	11478238	11482579	-	Cs_ont_1g008570	--	--
Cs_ont_1g008580	28.6023	29.4645	29.9387	26.428	28.8536	29.4519	28.3554	28.3777	28.7302	26.1284	28.1186	27.1114	27.9252	27.7523	27.4695	26.5971	27.4064	24.9669	25.7192	26.1932	27.1312	3949	3831	4028	3852	3478	3760	3962	3036	4535	3308	4254	4829	3657	4898	3881	3967	4642	3819	3552	2697	4430	chr1	11488621	11497094	-	Cs_ont_1g008580	--	K24104 GPN-loop GTPase | (RefSeq) GPN-loop GTPase 3 isoform X1 (A)
Cs_ont_1g008590	1.1172	1.0467	0.9568	1.2333	1.1432	1.2215	0.7914	1.0654	0.7473	0.8331	0.7797	0.9169	1.1648	1.1053	1.3125	1.6235	1.4798	1.2753	0.7227	0.6774	0.8196	272	240	227	317	243	275	195	201	208	186	208	288	269	344	327	427	442	344	176	123	236	chr1	11500262	11504938	+	Cs_ont_1g008590	--	K22733 magnesium transporter | (RefSeq) uncharacterized protein LOC102612526 (A)
Cs_ont_1g008600	2.2597	3.0652	2.6031	1.5743	1.2858	1.0879	2.8811	3.838	3.7107	1.8919	1.7163	1.5369	2.0289	2.0529	1.7381	0.9582	1.1527	1.079	1.9238	1.6421	1.5533	155	198	174	114	77	69	200	204	291	119	129	136	132	180	122	71	97	82	132	84	126	chr1	11504386	11505989	-	Cs_ont_1g008600	--	--
Cs_ont_1g008630	0	0	0	0	0	0	0	0	0.0202	0.0755	0.0737	0.0179	0	0	0	0.032	0.0188	0.0208	0.0923	0.0928	0.1561	0	0	0	0	0	0	0	0	2	6	7	2	0	0	0	3	2	2	8	6	16	chr1	11528410	11531427	+	Cs_ont_1g008630	--	--
Cs_ont_1g008640	1.3876	1.6583	1.5975	1.5499	1.7944	1.8072	2.467	2.1116	2.236	2.625	2.2875	1.8466	1.8037	1.9414	1.8809	2.2006	2.3473	2.2804	2.3219	2.3541	2.1574	279	314	313	329	315	336	502	329	514	484	504	479	344	499	387	478	579	508	467	353	513	chr1	11548513	11603788	+	Cs_ont_1g008640	--	--
Cs_ont_1g008660	0	0.1858	0.0598	0	0.1336	0.3153	0.1152	0.4515	0.102	0.0636	0.2661	0.0904	0.2459	0.2281	0.057	0.108	0.1901	0.0526	0.0583	0.1564	0.1479	0	3	1	0	2	5	2	6	2	1	5	2	4	5	1	2	4	1	1	2	3	chr1	11622563	11622934	+	Cs_ont_1g008660	--	--
Cs_ont_1g008670	2.6954	2.6586	2.7212	3.1852	3.0678	3.0986	1.8651	2.1227	2.0647	2.7462	2.358	2.4711	3.1947	3.2188	3.3713	3.4675	3.5893	3.703	1.9597	2.0527	2.2853	1111	1032	1093	1386	1104	1181	778	678	973	1038	1065	1314	1249	1696	1422	1544	1815	1691	808	631	1114	chr1	11622981	11629542	-	Cs_ont_1g008670	--	--
Cs_ont_1g008700	133.229	133.714	134.573	124.104	123.578	127.09	142.066	136.758	141.923	134.405	134.541	136.363	129.982	123.44	130.397	121.846	121.282	121.176	133.278	134.304	139.885	30144	28491	29671	29643	24411	26589	32530	23977	36712	27886	33356	39803	27895	35702	30191	29782	33664	30375	30164	22662	37430	chr1	11668564	11675991	+	Cs_ont_1g008700	--	K02145 V-type H+-transporting ATPase subunit A [EC:7.1.2.2] | (RefSeq) V-type proton ATPase catalytic subunit A (A)
Cs_ont_1g008710	1.1296	1.4369	1.292	0.8359	0.8356	0.6362	0.1977	0.2733	0.175	0.2438	0.204	0.2463	0.6699	0.8284	0.8049	1.0783	1.1318	0.9877	0.2	0.2367	0.2388	96	115	107	75	62	50	17	18	17	19	19	27	54	90	70	99	118	93	17	15	24	chr1	11676002	11677354	-	Cs_ont_1g008710	--	K08900 mitochondrial chaperone BCS1 | (RefSeq) AAA-ATPase At3g50940 (A)
Cs_ont_1g008720	2.0072	2.5178	2.1371	1.8182	1.5663	1.411	0.5454	0.4695	0.4499	0.6156	0.7671	0.6904	0.7539	1.0992	1.1892	2.369	2.0657	2.2421	0.4013	0.6729	0.3501	160	189	166	153	109	104	44	29	41	45	67	71	57	112	97	204	202	198	32	40	33	chr1	11678826	11680184	+	Cs_ont_1g008720	--	K08900 mitochondrial chaperone BCS1 | (RefSeq) AAA-ATPase At3g50940-like (A)
Cs_ont_1g008730	1.3929	1.7479	1.3998	1.2703	1.2855	1.3258	3.509	3.3647	3.5089	3.653	3.6348	3.5111	1.8204	1.8145	1.9629	2.4241	2.388	2.2079	3.5732	4.0749	3.6598	242	286	237	233	195	213	617	453	697	582	692	787	300	403	349	455	509	425	621	528	752	chr1	11682109	11686015	-	Cs_ont_1g008730	--	K08900 mitochondrial chaperone BCS1 | (RefSeq) AAA-ATPase At3g50940-like (A)
Cs_ont_1g008740	24.5266	25.7524	25.1573	24.5012	23.0063	23.9749	24.0202	23.4397	23.0945	20.1318	20.3985	19.1713	23.6016	24.9437	23.1403	21.8772	22.4648	22.3032	21.2927	22.6974	20.8358	2143	2119	2142	2260	1755	1937	2124	1587	2307	1613	1953	2161	1956	2786	2069	2065	2408	2159	1861	1479	2153	chr1	11687044	11689079	-	Cs_ont_1g008740	--	K13120 protein FAM32A | (RefSeq) protein FAM32A (A)
Cs_ont_1g008750	66.2726	66.6292	67.5484	54.4905	57.979	58.2674	70.6446	67.0599	71.1605	59.614	62.0285	57.8319	51.8087	51.5977	51.9525	60.6514	59.4927	60.9994	66.3134	65.2591	67.4407	5470	5179	5433	4748	4178	4447	5901	4289	6715	4512	5610	6158	4056	5444	4388	5408	6024	5578	5475	4017	6583	chr1	11689892	11696239	-	Cs_ont_1g008750	--	K00213 7-dehydrocholesterol reductase [EC:1.3.1.21] | (RefSeq) 7-dehydrocholesterol reductase (A)
Cs_ont_1g008760	2.892	3.0118	3.1841	3.8284	3.9048	3.8417	2.158	2.3512	2.1329	2.2775	2.229	2.0721	3.3552	3.1431	3.3432	3.9806	3.8522	4.1723	2.0202	1.7122	1.8534	727	713	780	1016	857	893	549	458	613	525	614	672	800	1010	860	1081	1188	1162	508	321	551	chr1	11699781	11704196	+	Cs_ont_1g008760	--	--
Cs_ont_1g008780	2.9149	2.9762	3.6049	3.4691	3.0391	2.8695	0.8124	0.5787	0.6864	1.5079	0.989	1.0428	2.1276	1.6371	2.2277	1.4875	1.5536	1.5516	0.523	0.4009	0.4108	78	75	94	98	71	71	22	12	21	37	29	36	54	56	61	43	51	46	14	8	13	chr1	11770440	11798541	-	Cs_ont_1g008780	--	K17279 receptor expression-enhancing protein 5/6 | (RefSeq) HVA22-like protein k (A)
Cs_ont_1g008800	0.0439	0.0699	0.045	0.0415	0	0.0237	0.065	0	0.0575	0	0	0.034	0.0694	0.0172	0	0.0406	0.0357	0.0198	0	0.0588	0	2	3	2	2	0	1	3	0	3	0	0	2	3	1	0	2	2	1	0	2	0	chr1	11828703	11830851	-	Cs_ont_1g008800	--	K17279 receptor expression-enhancing protein 5/6 | (RefSeq) HVA22-like protein k (A)
Cs_ont_1g008810	0.0507	0.0718	0	0	0.0194	0.0183	0	0.0436	0	0.0184	0	0.0131	0.0178	0.0529	0.0165	0.0626	0.0413	0.0305	0.0338	0	0	3	4	0	0	1	1	0	2	0	1	0	1	1	4	1	4	3	2	2	0	0	chr1	11871350	11877887	-	Cs_ont_1g008810	--	K17279 receptor expression-enhancing protein 5/6 | (RefSeq) HVA22-like protein k (A)
Cs_ont_1g008820	0	0	0	0	0	0	0	0	0	0	0	0	0	0	0	0	0	0	0.0101	0	0	0	0	0	0	0	0	0	0	0	0	0	0	0	0	0	0	0	0	1	0	0	chr1	11878836	11881544	-	Cs_ont_1g008820	--	K13459 disease resistance protein RPS2 | (RefSeq) disease resistance protein SUMM2-like (A)
Cs_ont_1g008840	0.0663	0.0704	0.0454	0.0838	0.2279	0.1435	0.0218	0.1712	0.0774	0.0482	0.0404	0.0857	0.0932	0.0865	0.1513	0.0614	0.0901	0.02	0.0663	0.0889	0.1122	3	3	2	4	9	6	1	6	4	2	2	5	4	5	7	3	5	1	3	3	6	chr1	11915265	11926440	+	Cs_ont_1g008840	--	K17506 protein phosphatase 1L [EC:3.1.3.16] | (RefSeq) probable protein phosphatase 2C 11 (A)
Cs_ont_1g008860	0	0	0	0.0225	0	0	0	0	0.0208	0	0	0	0	0	0	0	0	0	0	0	0	0	0	0	1	0	0	0	0	1	0	0	0	0	0	0	0	0	0	0	0	0	chr1	11985529	12006108	+	Cs_ont_1g008860	--	K17279 receptor expression-enhancing protein 5/6 | (RefSeq) HVA22-like protein k (A)
Cs_ont_1g008870	0.1871	0.1445	0.1833	0.2578	0.2825	0.2759	0.0252	0.0768	0.0521	0.102	0.1552	0.1055	0.0986	0.1131	0.2742	0.1653	0.1317	0.2073	0.0255	0.0342	0.0647	22	16	21	32	29	30	3	7	7	11	20	16	11	17	33	21	19	27	3	3	9	chr1	12009519	12137609	-	Cs_ont_1g008870	--	K17279 receptor expression-enhancing protein 5/6 | (RefSeq) HVA22-like protein k isoform X1 (A)
Cs_ont_1g008880	0	0	0	0	0	0	0	0	0	0	0	0	0	0	0	0	0	0.0221	0	0	0	0	0	0	0	0	0	0	0	0	0	0	0	0	0	0	0	0	1	0	0	0	chr1	12166790	12168677	-	Cs_ont_1g008880	--	K17279 receptor expression-enhancing protein 5/6 | (RefSeq) HVA22-like protein k isoform X1 (A)
Cs_ont_1g008890	0.1608	0.1708	0.4951	0.6855	0.2763	0	0.5561	0.1038	0.5626	0.5261	0.2935	0.3116	0.1695	0.2516	0	0.4466	0.2622	0.3629	0.5627	0.8625	0.6799	2	2	6	9	3	0	7	1	8	6	4	5	2	4	0	6	4	5	7	8	10	chr1	12218593	12222274	+	Cs_ont_1g008890	--	--
Cs_ont_1g008900	0	0	0.0355	0.0327	0	0.0187	0	0.0223	0	0.0094	0	0.0201	0.0364	0.0135	0.0253	0.088	0.0141	0.1092	0.0173	0.0232	0	0	0	4	4	0	2	0	2	0	1	0	3	4	2	3	11	2	14	2	2	0	chr1	12226225	12231738	-	Cs_ont_1g008900	--	K13415 protein brassinosteroid insensitive 1 [EC:2.7.10.1 2.7.11.1] | (RefSeq) protein BRASSINOSTEROID INSENSITIVE 1 (A)
Cs_ont_1g008910	0	0.0099	0	0.0176	0.0213	0	0	0	0	0	0	0	0	0.0145	0	0.0258	0.0151	0	0	0	0	0	1	0	2	2	0	0	0	0	0	0	0	0	2	0	3	2	0	0	0	0	chr1	12231775	12233704	-	Cs_ont_1g008910	--	K13415 protein brassinosteroid insensitive 1 [EC:2.7.10.1 2.7.11.1] | (RefSeq) protein BRASSINOSTEROID INSENSITIVE 1 (A)
Cs_ont_1g008920	0.0603	0.1921	0.1238	0.1142	0.0691	0.0652	0.4171	0.7004	0.7384	0.0658	0.1651	0.0467	0.0636	0.1887	0.2357	0.2791	0.2458	0.4354	0.3014	0.2426	0.3569	1	3	2	2	1	1	7	9	14	1	3	1	1	4	4	5	5	8	5	3	7	chr1	12242012	12242275	-	Cs_ont_1g008920	--	K15121 solute carrier family 25, member 44 | (RefSeq) solute carrier family 25 member 44-like isoform X1 (A)
Cs_ont_1g008930	0	0	0	0	0	0	0	0	0	0	0	0	0	0	0	0	0	0	0	0.0757	0	0	0	0	0	0	0	0	0	0	0	0	0	0	0	0	0	0	0	0	1	0	chr1	12242332	12242613	-	Cs_ont_1g008930	--	K15121 solute carrier family 25, member 44 | (RefSeq) solute carrier family 25 member 44-like isoform X1 (A)
Cs_ont_1g008960	0	0	0	0	0.1482	0	0	0	0	0	0	0	0	0.2025	0	0.0399	0.1407	0.1947	0	0.0579	0.1094	0	0	0	0	3	0	0	0	0	0	0	0	0	6	0	1	4	5	0	1	3	chr1	12262371	12268554	+	Cs_ont_1g008960	--	--
Cs_ont_1g008970	0	0	0	0	0	0	0	0	0	0	0	0	0	0	0.0687	0	0	0	0	0	0	0	0	0	0	0	0	0	0	0	0	0	0	0	0	2	0	0	0	0	0	0	chr1	12268618	12269194	+	Cs_ont_1g008970	--	K13415 protein brassinosteroid insensitive 1 [EC:2.7.10.1 2.7.11.1] | (RefSeq) protein BRASSINOSTEROID INSENSITIVE 1 (A)
Cs_ont_1g008990	0.022	0.0701	0.0678	0	0	0	0	0	0	0.024	0.0804	0.0683	0	0	0	0	0.0359	0	0	0.0295	0.0186	1	3	3	0	0	0	0	0	0	1	4	4	0	0	0	0	2	0	0	1	1	chr1	12272756	12276716	-	Cs_ont_1g008990	--	--
Cs_ont_1g009000	27.4719	20.1633	23.4867	33.1011	35.3529	29.0852	31.2474	27.067	21.345	24.9195	30.0785	17.6569	28.0878	32.3351	24.0239	38.3955	31.0153	39.4592	24.6848	21.2501	25.6715	761	526	634	968	855	745	876	581	676	633	913	631	738	1145	681	1149	1054	1211	684	439	841	chr1	12277494	12291637	+	Cs_ont_1g009000	--	--
Cs_ont_1g009020	5.7302	5.9877	5.582	4.185	4.5373	4.5445	1.7889	1.704	1.6707	2.3094	2.3115	2.4268	3.6773	3.4822	3.652	2.5522	2.9176	2.4062	1.2785	1.2806	1.6221	690	679	655	532	477	506	218	159	230	255	305	377	420	536	450	332	431	321	154	115	231	chr1	12333204	12336736	+	Cs_ont_1g009020	--	--
Cs_ont_1g009050	0	0.0596	0	0	0	0.0911	0	0.0725	0	0	0.0512	0.0435	0	0.0439	0	0	0	0.0507	0.0281	0	0	0	2	0	0	0	3	0	2	0	0	2	2	0	2	0	0	0	2	1	0	0	chr1	12348406	12348972	-	Cs_ont_1g009050	--	--
Cs_ont_1g009060	0.0184	0	0	0	0	0	0	0	0	0	0	0	0	0	0	0	0	0	0	0	0.0312	1	0	0	0	0	0	0	0	0	0	0	0	0	0	0	0	0	0	0	0	2	chr1	12349993	12351173	+	Cs_ont_1g009060	--	--
Cs_ont_1g009070	10.6448	11.4199	12.1072	13.4683	13.5092	14.4851	13.9559	13.1858	14.1629	16.9445	17.0029	16.7839	13.9137	13.7467	14.6335	16.1648	15.9608	16.8987	14.6677	16.0837	15.3768	2815	2844	3120	3760	3119	3542	3735	2702	4282	4109	4927	5726	3490	4647	3960	4618	5178	4951	3880	3172	4809	chr1	12351399	12359242	-	Cs_ont_1g009070	--	--
Cs_ont_1g009080	7.9171	7.937	8.1172	9.2374	8.6676	9.2956	9.4949	10.1158	10.8526	9.4357	10.2547	10.1046	8.8361	9.1255	9.6553	10.3553	9.7997	10.0651	10.6768	10.7117	11.0288	1109	1047	1108	1366	1060	1204	1346	1098	1738	1212	1574	1826	1174	1634	1384	1567	1684	1562	1496	1119	1827	chr1	12361803	12369846	+	Cs_ont_1g009080	--	--
Cs_ont_1g009090	45.3095	45.0545	51.7165	53.7918	54.5234	54.1145	66.052	74.3941	68.8719	43.8947	49.7581	44.2071	53.102	56.2726	51.587	54.2511	55.1902	53.9472	56.0112	59.1987	60.0255	3162	2961	3517	3963	3322	3492	4665	4023	5495	2809	3805	3980	3515	5020	3684	4090	4725	4171	3910	3081	4954	chr1	12370244	12373423	-	Cs_ont_1g009090	--	--
Cs_ont_1g009100	0.2682	0.1843	0.1943	0.269	0.2711	0.1706	0.1091	0.1222	0.207	0.6194	0.72	0.7093	0.1996	0.2962	0.2004	0.1753	0.3215	0.2991	0.8044	0.6135	0.7471	17	11	12	18	15	10	7	6	15	36	50	58	12	24	13	12	25	21	51	29	56	chr1	12388087	12389585	-	Cs_ont_1g009100	--	--
Cs_ont_1g009110	7.4191	7.7386	7.9235	5.2936	5.7187	5.8589	17.8945	17.3402	18.7477	7.3695	7.618	7.1393	6.9769	6.4754	6.621	7.0095	7.2828	7.4595	10.8495	10.3534	10.1137	1694	1664	1763	1276	1140	1237	4135	3068	4894	1543	1906	2103	1511	1890	1547	1729	2040	1887	2478	1763	2731	chr1	12396553	12402473	+	Cs_ont_1g009110	--	--
Cs_ont_1g009120	35.9616	38.8886	36.3705	25.6107	25.9071	25.0155	62.5096	63.2014	63.4817	31.7059	33.348	32.7068	34.7418	33.1455	33.9031	32.8515	33.3333	32.2949	38.3179	38.7139	40.1678	5331	5429	5254	4008	3353	3429	9378	7260	10759	4310	5417	6255	4885	6281	5143	5261	6062	5304	5682	4280	7042	chr1	12404791	12409594	+	Cs_ont_1g009120	--	--
Cs_ont_1g009130	9.9442	9.6983	10.4638	10.2192	10.0043	10.9052	15.0279	15.3464	15.012	10.4746	10.8039	10.7481	10.8133	10.9356	11.2961	14.2998	13.8006	13.4876	11.7287	11.5157	11.809	1496	1374	1534	1623	1314	1517	2288	1789	2582	1445	1781	2086	1543	2103	1739	2324	2547	2248	1765	1292	2101	chr1	12416060	12424743	+	Cs_ont_1g009130	--	--
Cs_ont_1g009140	6.1785	6.1545	5.2847	4.1176	3.9013	3.792	5.07	5.0107	5.0586	4.2137	4.4479	4.7649	3.6174	3.322	3.9721	2.3864	2.4901	2.8026	3.104	3.0195	3.1347	985	924	821	693	543	559	818	619	922	616	777	980	547	677	648	411	487	495	495	359	591	chr1	12424859	12428904	-	Cs_ont_1g009140	--	K12115 clock-associated PAS protein ZTL | (RefSeq) adagio protein 1 (A)
Cs_ont_1g009150	10.5483	10.8192	11.8153	11.4123	11.5702	11.9074	10.9354	11.0544	11.041	11.2342	11.0933	10.3379	10.5578	11.2005	11.5275	10.7292	10.75	10.8235	11.1715	10.7148	11.5291	2054	1984	2242	2346	1967	2144	2155	1668	2458	2006	2367	2597	1950	2788	2297	2257	2568	2335	2176	1556	2655	chr1	12435291	12440748	-	Cs_ont_1g009150	--	--
Cs_ont_1g009160	1.0013	1.1492	0.9964	0.9772	1.367	1.0829	1.5091	1.5794	1.3978	1.9743	1.8738	1.5523	0.9384	1.2422	1.1762	2.1908	1.5005	1.7528	2.0122	2.1428	1.7276	99	107	96	102	118	99	151	121	158	179	203	198	88	157	119	234	182	192	199	158	202	chr1	12446177	12449070	+	Cs_ont_1g009160	--	K20891 beta-glucuronosyltransferase [EC:2.4.1.-] | (RefSeq) beta-glucuronosyltransferase GlcAT14C (A)
Cs_ont_1g009170	39.7324	38.4745	34.6561	27.1994	27.4412	26.7518	13.6066	14.4202	12.644	16.6362	17.6182	16.1316	21.6891	24.0305	19.9921	10.0167	10.7083	10.9201	12.645	12.5603	11.5296	3826	3489	3252	2765	2307	2382	1326	1076	1392	1469	1859	2004	1981	2958	1970	1042	1265	1165	1218	902	1313	chr1	12452983	12454515	-	Cs_ont_1g009170	--	--
Cs_ont_1g009180	17.3307	17.2497	17.5484	17.4789	18.6944	17.3445	19.102	19.5241	19.1859	16.0993	15.9831	16.9707	19.8273	19.0434	18.9895	20.5614	21.2049	19.9639	18.3051	18.6083	18.6175	2936	2752	2897	3126	2765	2717	3275	2563	3716	2501	2967	3709	3186	4124	3292	3763	4407	3747	3102	2351	3730	chr1	12497154	12502557	+	Cs_ont_1g009180	--	K21444 poly(rC)-binding protein 3/4 | (RefSeq) KH domain-containing protein HEN4 isoform X2 (A)
Cs_ont_1g009190	18.4397	18.2152	18.0647	20.1924	20.7179	20.4719	29.8206	29.4072	28.9843	26.2521	25.7368	24.7654	19.6352	19.432	18.1098	23.2179	23.6979	22.9413	27.3804	30.2692	27.2058	3198	2975	3053	3697	3137	3283	5234	3952	5747	4175	4891	5541	3230	4308	3214	4350	5042	4408	4750	3915	5580	chr1	12508943	12514957	-	Cs_ont_1g009190	--	K12127 pseudo-response regulator 1 | (RefSeq) two-component response regulator-like APRR1 (A)
Cs_ont_1g009200	32.4038	31.0462	32.2634	39.0495	36.9331	38.2023	40.6436	40.2997	41.4877	35.132	33.7021	33.8487	36.5664	36.6191	38.9475	43.7861	43.3667	42.8563	35.5647	36.8707	35.1515	6723	6066	6523	8553	6690	7329	8534	6479	9841	6684	7662	9060	7196	9712	8269	9814	11038	9851	7381	5705	8625	chr1	12525023	12544464	+	Cs_ont_1g009200	--	K01230 mannosyl-oligosaccharide alpha-1,2-mannosidase [EC:3.2.1.113] | (RefSeq) mannosyl-oligosaccharide 1,2-alpha-mannosidase MNS1 (A)
Cs_ont_1g009210	217.783	209.759	217.01	201.074	200.705	199.276	209.763	207.852	208.414	176.934	178.544	187.383	188.1	201.19	188.644	205.929	202.825	204.37	195.585	184.277	181.782	14145	12830	13735	13787	11381	11968	13788	10461	15476	10538	12707	15701	11588	16704	12538	14449	16161	14706	12707	8926	13963	chr1	12552931	12555691	-	Cs_ont_1g009210	--	K02937 large subunit ribosomal protein L7e | (RefSeq) 60S ribosomal protein L7-2-like (A)
Cs_ont_1g009220	4.321	4.1905	4.0076	3.361	2.9106	3.0331	3.7953	4.3069	3.5695	1.4303	1.3946	1.3979	5.3211	5.3498	4.8806	2.3197	2.2384	2.1087	2.0018	1.8842	1.9209	738	674	667	606	434	479	656	570	697	224	261	308	862	1168	853	428	469	399	342	240	388	chr1	12588531	12605056	+	Cs_ont_1g009220	--	K23136 fraxetin 5-hydroxylase [EC:1.14.14.164] | (RefSeq) cytochrome P450 82C4-like (A)
Cs_ont_1g009230	1.0726	1.0491	0.898	1.1765	1.0346	1.0684	1.0878	1.02	1.0863	1.6007	1.7774	1.0502	0.9821	0.8612	1.1585	1.2803	1.2655	1.121	1.298	1.8546	1.3366	38	35	31	44	32	35	39	28	44	52	69	48	33	39	42	49	55	44	46	49	56	chr1	12662087	12663222	-	Cs_ont_1g009230	--	K14442 ATP-dependent RNA helicase DHX36 [EC:3.6.4.13] | (RefSeq) DExH-box ATP-dependent RNA helicase DExH3 isoform X1 (A)
Cs_ont_1g009240	0.0758	0	0	0	0	0.082	0.1498	0	0	0	0.0692	0	0	0	0	0.0702	0	0.2053	0	0	0	1	0	0	0	0	1	2	0	0	0	1	0	0	0	0	1	0	3	0	0	0	chr1	12663446	12687685	+	Cs_ont_1g009240	--	--
Cs_ont_1g009290	9.7223	9.1902	9.3929	11.1168	11.6259	11.5204	11.1891	10.9512	11.2401	13.9111	15.5351	15.2093	10.7715	10.584	11.2116	13.1126	13.6457	13.0268	12.3288	13.4155	13.5445	2477	2205	2332	2990	2586	2714	2885	2162	3274	3250	4337	4999	2603	3447	2923	3609	4265	3677	3142	2549	4081	chr1	12821812	12833113	-	Cs_ont_1g009290	--	K14442 ATP-dependent RNA helicase DHX36 [EC:3.6.4.13] | (RefSeq) DExH-box ATP-dependent RNA helicase DExH3 isoform X1 (A)
Cs_ont_1g009310	0.0689	0	0	0.0653	0	0.1491	0.0681	0	0.0603	0	0	0	0	0	0	0	0.0562	0	0.1378	0.1848	0	1	0	0	1	0	2	1	0	1	0	0	0	0	0	0	0	1	0	2	2	0	chr1	12880459	12895538	-	Cs_ont_1g009310	--	--
Cs_ont_1g009320	8.1692	8.1773	8.6905	8.6219	8.5787	8.3614	4.3471	5.296	4.5397	4.1194	3.591	4.1154	9.1833	9.1775	9.705	10.4439	10.4955	10.4575	4.0642	4.7255	4.6062	2128	2006	2206	2371	1951	2014	1146	1069	1352	984	1025	1383	2269	3056	2587	2939	3354	3018	1059	918	1419	chr1	12907953	12932112	+	Cs_ont_1g009320	--	K01537 P-type Ca2+ transporter type 2C [EC:7.2.2.10] | (RefSeq) calcium-transporting ATPase 9, plasma membrane-type isoform X2 (A)
Cs_ont_1g009330	0	0	0.0111	0.0103	0	0.0117	0.0107	0	0	0	0.0099	0	0	0	0.0106	0.01	0	0	0	0.0145	0.0092	0	0	1	1	0	1	1	0	0	0	1	0	0	0	1	1	0	0	0	1	1	chr1	12940746	12946430	+	Cs_ont_1g009330	--	K00218 protochlorophyllide reductase [EC:1.3.1.33] | (RefSeq) protochlorophyllide reductase, chloroplastic (A)
Cs_ont_1g009340	0.0342	0	0	0	0	0	0	0	0	0	0	0	0.0361	0	0.0335	0	0	0	0.0342	0.0459	0	1	0	0	0	0	0	0	0	0	0	0	0	1	0	1	0	0	0	1	1	0	chr1	12948875	12949339	+	Cs_ont_1g009340	--	K02996 small subunit ribosomal protein S9 | (RefSeq) LOW QUALITY PROTEIN: 30S ribosomal protein S9, mitochondrial-like (A)
Cs_ont_1g009350	0.1712	0.1818	0.2049	0.2432	0.1307	0.0926	0.1973	0.1105	0.2745	0.0933	0.1823	0.1327	0.2106	0.1339	0.1115	0.0792	0.4186	0.1545	0.1141	0.2295	0.1447	6	6	7	9	4	3	7	3	11	3	7	6	7	6	4	3	18	6	4	6	6	chr1	12950046	12951842	+	Cs_ont_1g009350	--	K02996 small subunit ribosomal protein S9 | (RefSeq) LOW QUALITY PROTEIN: 30S ribosomal protein S9, mitochondrial-like (A)
Cs_ont_1g009450	30.9846	31.488	31.1586	25.0393	23.4842	24.4596	48.7788	48.6495	48.6556	28.5537	28.9762	27.2135	26.6012	25.0405	26.2259	26.65	28.1968	28.5861	23.4171	22.7426	25.6676	3840	3675	3763	3276	2541	2803	6118	4672	6894	3245	3935	4351	3127	3967	3326	3568	4287	3925	2903	2102	3762	chr1	13050990	13054667	-	Cs_ont_1g009450	--	K23280 rhamnogalacturonan I rhamnosyltransferase [EC:2.4.1.351] | (RefSeq) O-fucosyltransferase 3 isoform X1 (A)
Cs_ont_1g009470	0.2499	0.373	0.1733	0.1472	0.0774	0.1607	0.1535	0.0349	0.1241	0.0147	0.0123	0	0.1139	0.1638	0.0858	0.1876	0.0771	0.2439	0.027	0.0453	0.0343	37	52	25	23	10	22	23	4	21	2	2	0	16	31	13	30	14	40	4	5	6	chr1	13064458	13066814	+	Cs_ont_1g009470	--	K07195 exocyst complex component 7 | (RefSeq) exocyst complex component EXO70A1 (A)
Cs_ont_1g009480	35.7891	34.7719	37.3223	29.1772	30.8075	33.2637	42.1948	42.1453	44.1285	33.1106	33.5522	33.1822	28.0045	28.0248	26.3099	23.9532	22.4265	23.0389	33.0702	35.3698	34.2562	4069	3723	4135	3502	3058	3497	4855	3713	5736	3452	4180	4867	3020	4073	3061	2942	3128	2902	3761	2999	4606	chr1	13097701	13101288	-	Cs_ont_1g009480	--	--
Cs_ont_1g009490	2.1112	1.3783	1.3159	1.4295	1.0479	1.0993	1.7539	1.5237	1.6619	1.2364	1.2131	1.4062	1.319	1.5109	1.0774	1.368	0.9688	1.4115	1.7041	2.1179	1.1174	270	166	164	193	117	130	227	151	243	145	170	232	160	247	141	189	152	200	218	202	169	chr1	13101508	13104619	+	Cs_ont_1g009490	--	K08592 sentrin-specific protease 1 [EC:3.4.22.68] | (RefSeq) ubiquitin-like-specific protease ESD4 (A)
Cs_ont_1g009500	6.9147	7.0864	5.3631	7.6924	5.7098	4.8694	8.2626	7.9897	8.9316	9.645	8.6585	8.0398	6.7815	5.3464	5.5001	2.7538	3.9324	3.4109	6.5911	6.9	6.7987	86	83	65	101	62	56	104	77	127	110	118	129	80	85	70	37	60	47	82	64	100	chr1	13106345	13110267	-	Cs_ont_1g009500	--	--
Cs_ont_1g009520	14.3788	14.7942	15.8517	14.3502	14.2828	14.158	13.5329	12.8942	13.9401	14.0187	14.3208	14.0847	14.9654	14.9954	14.2737	13.6991	14.0548	13.4685	13.9455	13.5502	13.3504	1642	1591	1764	1730	1424	1495	1564	1141	1820	1468	1792	2075	1621	2189	1668	1690	1969	1704	1593	1154	1803	chr1	13140298	13142115	+	Cs_ont_1g009520	--	--
Cs_ont_1g009530	2.8712	3.2082	2.9762	3.1142	3.272	4.0162	5.344	5.2737	5.1498	5.4068	6.0138	6.0575	3.951	4.1513	3.7663	4.2399	4.156	4.1649	6.1473	5.6419	5.6171	593	624	599	679	590	767	1117	844	1216	1024	1361	1614	774	1096	796	946	1053	953	1270	869	1372	chr1	13145236	13149974	-	Cs_ont_1g009530	--	--
Cs_ont_1g009540	75.1064	72.0026	74.7994	70.2007	71.4948	71.2422	94.987	92.4911	91.0713	71.9716	74.2944	70.4165	70.0519	78.2866	67.0972	69.9756	69.6581	68.0671	95.6742	88.5774	84.1043	3694	3335	3585	3645	3070	3240	4728	3525	5121	3246	4004	4468	3268	4922	3377	3718	4203	3709	4707	3249	4892	chr1	13152044	13154684	+	Cs_ont_1g009540	--	K02135 F-type H+-transporting ATPase subunit epsilon | (RefSeq) ATP synthase subunit epsilon, mitochondrial (A)
Cs_ont_1g009550	1.623	1.6186	1.5207	2.0321	1.6812	1.6637	1.4085	1.2749	1.0987	0.8773	1.0304	1.0284	1.3689	1.5457	1.4757	1.3587	1.346	1.6433	1.2416	0.8138	1.0383	115	108	105	152	104	109	101	70	89	57	80	94	92	140	107	104	117	129	88	43	87	chr1	13155288	13160387	-	Cs_ont_1g009550	--	K16075 magnesium transporter | (RefSeq) magnesium transporter MRS2-1 (A)
Cs_ont_1g009560	0	0.0305	0	0	0	0	0	0	0	0	0	0	0	0	0	0	0	0	0	0	0	0	1	0	0	0	0	0	0	0	0	0	0	0	0	0	0	0	0	0	0	0	chr1	13173674	13174707	-	Cs_ont_1g009560	--	K16075 magnesium transporter | (RefSeq) magnesium transporter MRS2-1 (A)
Cs_ont_1g009580	0.2608	0.2529	0.4305	0.3867	0.3117	0.4047	0.5938	0.5268	0.605	0.0742	0.1138	0.167	0.801	0.7895	0.7646	0.2624	0.2958	0.4299	0.0453	0.1825	0.1342	23	21	37	36	24	33	53	36	61	6	11	19	67	89	69	25	32	42	4	12	14	chr1	13197485	13199246	-	Cs_ont_1g009580	--	K20623 typhasterol/6-deoxotyphasterol 2alpha-hydroxylase | (RefSeq) flavonoid 3'-monooxygenase-like (A)
Cs_ont_1g009590	0.4575	0	0.2817	0.4333	0.4192	0.5937	0.452	0.2361	0.2401	0.0998	0.5845	0.0709	0.0965	0.4294	1.1623	0.5082	0.2983	0.0826	0.4573	0	0.3095	5	0	3	5	4	6	5	2	3	1	7	1	1	6	13	6	4	1	5	0	4	chr1	13204514	13219260	+	Cs_ont_1g009590	--	--
Cs_ont_1g009610	0	0	0	0	0	0	0	0	0	0	0	0	0.0354	0	0	0	0	0	0	0	0	0	0	0	0	0	0	0	0	0	0	0	0	1	0	0	0	0	0	0	0	0	chr1	13237658	13238814	-	Cs_ont_1g009610	--	--
Cs_ont_1g009630	0	0.047	0.1815	0	0	0.0478	0	0.1141	0.116	0	0	0	0.0466	0.0346	0	0	0	0	0	0.0593	0	0	1	4	0	0	1	0	2	3	0	0	0	1	1	0	0	0	0	0	1	0	chr1	13348899	13370909	-	Cs_ont_1g009630	--	--
Cs_ont_1g009650	7.35	7.2945	7.3821	6.7214	7.032	6.5916	8.6456	8.8922	9.1771	7.883	7.8039	7.9664	7.8375	7.6019	7.8436	9.2112	8.9822	9.1649	8.3295	8.6451	8.7357	3151	2945	3084	3042	2632	2613	3751	2954	4498	3099	3666	4406	3187	4166	3441	4266	4724	4353	3572	2764	4429	chr1	13387747	13397129	+	Cs_ont_1g009650	--	K19986 exocyst complex component 8 | (RefSeq) exocyst complex component EXO84B (A)
Cs_ont_1g009660	0.0068	0.0072	0	0	0.0039	0	0.0101	0.0044	0.006	0	0.0031	0	0.0036	0.0053	0.0033	0	0.0056	0.0031	0	0	0.0086	2	2	0	0	1	0	3	1	2	0	1	0	1	2	1	0	2	1	0	0	3	chr1	13392370	13397129	-	Cs_ont_1g009660	--	K00924 kinase [EC:2.7.1.-] | (RefSeq) receptor protein kinase CLAVATA1 (A)
Cs_ont_1g009670	12.1668	12.22	11.991	14.7878	14.8801	15.6128	16.8094	17.6931	17.4348	13.6663	13.8037	14.5346	16.3158	15.8376	16.6352	17.3432	17.0152	17.0844	15.0572	15.5824	16.2531	3232	3057	3104	4147	3451	3835	4519	3642	5295	3329	4018	4981	4111	5378	4522	4977	5545	5028	4001	3087	5106	chr1	13401056	13409616	-	Cs_ont_1g009670	--	--
Cs_ont_1g009700	20.6698	23.2235	23.1753	19.6619	22.0211	19.8888	23.2608	22.7453	22.3557	15.198	16.4181	16.5345	15.7753	18.7014	16.0674	17.2491	16.4801	18.17	16.8371	18.1507	14.918	1188	1257	1298	1193	1105	1057	1353	1013	1469	801	1034	1226	860	1374	945	1071	1162	1157	968	778	1014	chr1	13445976	13448534	+	Cs_ont_1g009700	--	K11097 small nuclear ribonucleoprotein E | (RefSeq) small nuclear ribonucleoprotein E-like (A)
Cs_ont_1g009720	0	0	0.0592	0	0	0	0	0	0	0	0	0	0	0	0	0	0.047	0	0.0577	0	0	0	0	1	0	0	0	0	0	0	0	0	0	0	0	0	0	1	0	1	0	0	chr1	13451072	13486023	+	Cs_ont_1g009720	--	K20623 typhasterol/6-deoxotyphasterol 2alpha-hydroxylase | (RefSeq) cytochrome P450 71A1-like (A)
Cs_ont_1g009730	0.218	0.108	0.1715	0.0619	0	0.0943	0.2441	0.3751	0.375	0.0792	0.126	0.0845	0.2834	0.216	0.3834	0.074	0.0888	0.1246	0.0291	0.0779	0.0922	30	14	23	9	0	12	34	40	59	10	19	15	37	38	54	11	15	19	4	8	15	chr1	13500488	13502778	+	Cs_ont_1g009730	--	K20623 typhasterol/6-deoxotyphasterol 2alpha-hydroxylase | (RefSeq) cytochrome P450 71A1-like (A)
Cs_ont_1g009750	104.728	104.612	107.952	85.9924	84.9449	87.2591	99.6279	94.0631	97.61	36.4104	36.1961	36.9384	61.8118	61.3907	64.2426	54.1153	53.908	55.3537	30.6009	31.2	30.9087	16775	15780	16850	14541	11879	12924	16150	11675	17875	5348	6353	7633	9391	12570	10530	9364	10593	9823	4903	3727	5855	chr1	13522542	13528014	-	Cs_ont_1g009750	--	K00058 D-3-phosphoglycerate dehydrogenase / 2-oxoglutarate reductase [EC:1.1.1.95 1.1.1.399] | (RefSeq) D-3-phosphoglycerate dehydrogenase 2, chloroplastic-like (A)
Cs_ont_1g009760	0.6059	0.6231	0.5171	0.3988	0.358	0.3863	1.3865	1.6051	1.1381	0.473	0.6345	0.7663	0.3093	0.3493	0.3303	0.3542	0.3431	0.4203	0.8225	0.9835	0.7335	95	92	79	66	49	56	220	195	204	68	109	155	46	70	53	60	66	73	129	115	136	chr1	13534280	13536874	-	Cs_ont_1g009760	--	K08248 (R)-mandelonitrile lyase [EC:4.1.2.10] | (RefSeq) (R)-mandelonitrile lyase-like isoform X1 (A)
Cs_ont_1g009770	5.6773	5.962	5.9547	5.9085	5.5834	6.6372	7.0392	6.7224	6.3846	5.6487	6.1159	5.7456	6.5982	7.0446	6.5653	6.3002	6.4715	6.6753	5.5712	6.0823	5.695	1358	1343	1388	1492	1166	1468	1704	1246	1746	1239	1603	1773	1497	2154	1607	1628	1899	1769	1333	1085	1611	chr1	13539234	13543991	+	Cs_ont_1g009770	--	K22685 DNA-dependent metalloprotease WSS1 [EC:3.4.24.-] | (RefSeq) DNA-dependent metalloprotease WSS1-like isoform X2 (A)
Cs_ont_1g009780	26.8951	29.4465	28.0416	31.4415	32.2955	33.3064	15.603	16.9539	15.6202	17.361	17.4139	18.1764	26.257	26.7005	27.3011	22.2007	23.6437	22.2386	22.2021	21.3585	20.1995	3122	3219	3172	3853	3273	3575	1833	1525	2073	1848	2215	2722	2891	3962	3243	2784	3367	2860	2578	1849	2773	chr1	13547699	13549546	-	Cs_ont_1g009780	--	K13413 mitogen-activated protein kinase kinase 4/5 [EC:2.7.12.2] | (RefSeq) mitogen-activated protein kinase kinase 5-like (A)
Cs_ont_1g009790	2.2155	2.1039	2.0852	1.8288	1.6386	2.0126	1.0696	1.0538	1.0575	0.4763	0.3466	0.4269	1.2947	1.3271	1.5465	1.5821	1.9401	1.5884	0.5569	0.6026	0.5781	350	313	321	305	226	294	171	129	191	69	60	87	194	268	250	270	376	278	88	71	108	chr1	13552121	13564258	-	Cs_ont_1g009790	--	K07300 Ca2+:H+ antiporter | (RefSeq) vacuolar cation/proton exchanger 3-like (A)
Cs_ont_1g009800	0	0.0242	0	0.0216	0	0	0	0	0	0	0	0	0	0	0	0	0.0093	0	0	0	0	0	2	0	2	0	0	0	0	0	0	0	0	0	0	0	0	1	0	0	0	0	chr1	13566422	13569566	-	Cs_ont_1g009800	--	K00430 peroxidase [EC:1.11.1.7] | (RefSeq) peroxidase 25-like (A)
Cs_ont_1g009810	1.6872	2.0825	2.2345	1.844	1.949	2.0897	3.377	4.0755	3.3929	2.8149	3.0663	3.4539	1.7027	1.7485	1.7051	2.5229	2.3509	2.46	3.3445	3.4225	3.4751	117	136	151	135	118	134	237	219	269	179	233	309	112	155	121	189	200	189	232	177	285	chr1	13581170	13583239	-	Cs_ont_1g009810	--	--
Cs_ont_1g009820	11.1113	11.3222	11.5142	12.6387	12.0879	12.1135	17.6757	16.929	17.6597	10.6697	10.8482	10.8741	9.5716	8.8978	9.6677	18.8912	19.1807	20.1683	7.3583	8.0814	7.8665	1733	1663	1750	2081	1646	1747	2790	2046	3149	1526	1854	2188	1416	1774	1543	3183	3670	3485	1148	940	1451	chr1	13588336	13592525	+	Cs_ont_1g009820	--	K01904 4-coumarate--CoA ligase [EC:6.2.1.12] | (RefSeq) 4-coumarate--CoA ligase 1-like (A)
Cs_ont_1g009830	68.6305	55.8799	54.6688	51.9944	58.1757	64.8559	84.7148	98.4587	83.1321	81.6581	76.555	74.6119	72.4778	61.4681	63.0615	35.8196	34.8014	32.8297	77.8446	68.4727	68.5646	4755	3646	3691	3803	3519	4155	5940	5286	6585	5188	5812	6669	4763	5444	4471	2681	2958	2520	5395	3538	5618	chr1	13598547	13601731	+	Cs_ont_1g009830	--	--
Cs_ont_1g009850	0.6087	0.4226	0.6727	0.4879	0.4559	0.4304	1.1567	1.1783	1.1263	0.8936	0.8333	0.617	0.6664	0.7143	0.8007	0.4551	0.2481	0.3592	0.8192	0.4709	0.7325	26	17	28	22	17	17	50	39	55	35	39	34	27	39	35	21	13	17	35	15	37	chr1	13652024	13653631	+	Cs_ont_1g009850	--	--
Cs_ont_1g009870	0.3178	0.3374	0.5217	0.4816	0.1456	0.378	0.5338	0.3281	0.139	0.2426	0.174	0.0739	0.134	0.3729	0.1863	0.0882	0.1036	0.1721	0.2541	0.2557	0.2956	10	10	16	16	4	11	17	8	5	7	6	3	4	15	6	3	4	6	8	6	11	chr1	13679902	13696305	-	Cs_ont_1g009870	--	--
Cs_ont_1g009880	0	0.2167	0.0698	0.1289	0	0.2207	0.4034	0.0878	0.238	0.0742	0.3104	0.2637	0.2152	0.2129	0.3989	5.605	0.0555	0.1228	0.4761	0.2737	0.2301	0	3	1	2	0	3	6	1	4	1	5	5	3	4	6	89	1	2	7	3	4	chr1	13719167	13720147	+	Cs_ont_1g009880	--	--
Cs_ont_1g009890	0.0651	0	0	0.0308	0	0.0704	0	0	0	0	0.0297	0.0505	0.0343	0	0	0.0301	0.0265	0	0	0	0	2	0	0	1	0	2	0	0	0	0	1	2	1	0	0	1	1	0	0	0	0	chr1	13723630	13739104	+	Cs_ont_1g009890	--	--
Cs_ont_1g009900	0	0	0	0	0	0	0	0	0	0	0.0332	0	0	0	0	0	0	0	0	0	0	0	0	0	0	0	0	0	0	0	0	1	0	0	0	0	0	0	0	0	0	0	chr1	13741501	13741938	-	Cs_ont_1g009900	--	--
Cs_ont_1g009910	0.1206	0.2241	0.0309	0.1142	0.1727	0.163	0.4469	0.2335	0.2901	0.2959	0.3027	0.0701	0.0636	0.1651	0.1473	0.1396	0.0246	0.3538	0.1809	0.2426	0.1785	4	7	1	4	5	5	15	6	11	9	11	3	2	7	5	5	1	13	6	6	7	chr1	13744939	13750156	+	Cs_ont_1g009910	--	--
Cs_ont_1g009940	0	0.033	0.0318	0.0882	0.0711	0.0336	0.092	0.0801	0.0271	0.0677	0	0.0241	0.0327	0.0486	0	0.0862	0.0759	0	0	0	0	0	1	1	3	2	1	3	2	1	2	0	1	1	2	0	3	3	0	0	0	0	chr1	13755582	13779535	-	Cs_ont_1g009940	--	--
Cs_ont_1g009950	0.0491	0	0	0.0233	0	0.0531	0.0728	0.0317	0	0	0.0673	0.0381	0	0.0384	0.048	0.0455	0.0401	0.0222	0.0246	0	0.0831	2	0	0	1	0	2	3	1	0	0	3	2	0	2	2	2	2	1	1	0	4	chr1	13781296	13790907	+	Cs_ont_1g009950	--	--
Cs_ont_1g009960	2.3375	3.1529	4.2787	4.7275	2.8944	3.621	5.1811	3.098	4.5311	3.5135	2.7097	4.4072	1.7983	2.9652	1.0495	0.8772	0.8754	1.0834	0.6316	1.4401	0.6944	37	47	66	79	40	53	83	38	82	51	47	90	27	60	17	15	17	19	10	17	13	chr1	13808501	13821748	-	Cs_ont_1g009960	--	--
Cs_ont_1g009970	0	0	0	0	0	0	0	0	0.0255	0	0	0	0	0	0	0	0	0	0	0	0	0	0	0	0	0	0	0	0	1	0	0	0	0	0	0	0	0	0	0	0	0	chr1	13826123	13826668	+	Cs_ont_1g009970	--	K11975 E3 ubiquitin-protein ligase RNF144 [EC:2.3.2.31] | (RefSeq) probable E3 ubiquitin-protein ligase RNF217 (A)
Cs_ont_1g009980	5.7984	5.0819	5.2698	3.6374	3.568	4.0137	7.7206	7.0053	7.2074	4.7425	4.7428	4.9528	3.604	3.3055	3.5867	4.7489	4.7181	4.3382	4.4554	4.0598	4.1423	1128	931	999	747	606	722	1520	1056	1603	846	1011	1243	665	822	714	998	1126	935	867	589	953	chr1	13831937	13838380	+	Cs_ont_1g009980	--	K11975 E3 ubiquitin-protein ligase RNF144 [EC:2.3.2.31] | (RefSeq) probable E3 ubiquitin-protein ligase RNF217 (A)
Cs_ont_1g009990	6.2882	5.5205	6.7849	6.5388	5.2752	6.2055	7.6415	7.0849	7.1322	7.4219	7.0281	7.1232	6.9024	5.8388	6.8933	5.7209	5.6093	5.1987	6.4696	5.2789	6.5939	583	482	613	640	427	532	717	509	756	631	714	852	607	692	654	573	638	534	600	365	723	chr1	13843063	13850779	+	Cs_ont_1g009990	--	--
Cs_ont_1g010000	6.9958	6.0794	6.5655	6.7684	6.9343	6.2563	4.83	4.1668	4.4062	1.4834	1.678	1.8076	6.887	6.607	7.4354	7.9011	7.311	7.0566	1.9875	2.2449	1.9213	468	383	428	478	405	387	327	216	337	91	123	156	437	565	509	571	600	523	133	112	152	chr1	13860034	13862333	+	Cs_ont_1g010000	--	--
Cs_ont_1g010010	6.7351	6.0537	6.5865	7.1697	7.1295	7.6752	5.9653	6.1059	5.9928	5.5403	5.008	4.8549	7.5437	7.2256	7.6365	8.1731	8.0402	8.7571	6.2291	5.9022	6.3181	1042	882	993	1171	963	1098	934	732	1060	786	849	969	1107	1429	1209	1366	1526	1501	964	681	1156	chr1	13865637	13868099	-	Cs_ont_1g010010	--	--
Cs_ont_1g010020	4.9165	5.2863	5.0588	6.2053	6.5875	6.5877	9.2534	9.4686	9.9838	8.0446	8.1552	7.4815	6.7994	6.3859	7.1571	8.2761	8.6453	8.4686	7.962	7.5875	8.1277	1113	1127	1116	1483	1302	1379	2120	1661	2584	1670	2023	2185	1460	1848	1658	2024	2401	2124	1803	1281	2176	chr1	13874296	13880228	-	Cs_ont_1g010020	--	K01792 glucose-6-phosphate 1-epimerase [EC:5.1.3.15] | (RefSeq) putative glucose-6-phosphate 1-epimerase (A)
Cs_ont_1g010030	0.0606	0	0.0934	0.0287	0.0347	0.0328	0	0	0.0265	0	0.0553	0.0235	0.032	0.0474	0.1185	0.1123	0.0989	0.0274	0.0606	0.0813	0.0513	2	0	3	1	1	1	0	0	1	0	2	1	1	2	4	4	4	1	2	2	2	chr1	13881455	13885630	-	Cs_ont_1g010030	--	K03015 DNA-directed RNA polymerase II subunit RPB7 | (RefSeq) DNA-directed RNA polymerase II subunit RPB7 (A)
Cs_ont_1g010040	10.7306	10.4923	11.5536	9.5322	9.6005	9.675	8.726	8.6707	8.1807	9.3523	8.4856	8.3507	10.4621	9.7571	9.8516	8.1689	7.9504	7.9271	7.6451	8.0326	7.6982	1768	1628	1855	1658	1381	1474	1455	1107	1541	1413	1532	1775	1635	2055	1661	1454	1607	1447	1260	987	1500	chr1	13885995	13888617	-	Cs_ont_1g010040	--	K22733 magnesium transporter | (RefSeq) uncharacterized protein LOC102612526 (A)
Cs_ont_1g010050	1.9747	2.2147	2.0492	2.1753	2.0268	2.2676	2.7405	2.3408	2.8092	2.6979	2.6475	2.8636	2.1346	2.2695	2.1466	2.5417	2.5773	2.5485	2.0573	1.9041	2.2749	356	376	360	414	319	378	500	327	579	446	523	666	365	523	396	495	570	509	371	256	485	chr1	13902183	13913607	-	Cs_ont_1g010050	--	K08835 serine/threonine-protein kinase OSR1/STK39 [EC:2.7.11.1] | (RefSeq) serine/threonine-protein kinase BLUS1 (A)
Cs_ont_1g010060	12.1241	12.5276	10.6342	11.7937	11.7391	11.9377	7.9066	7.8868	7.2579	8.3038	8.3209	7.3618	10.5972	9.9834	10.5644	10.2742	9.9818	10.5048	7.1797	8.2558	7.4401	1597	1554	1365	1640	1350	1454	1054	805	1093	1003	1201	1251	1324	1681	1424	1462	1613	1533	946	811	1159	chr1	13925087	13930379	+	Cs_ont_1g010060	--	K10839 UV excision repair protein RAD23 | (RefSeq) ubiquitin receptor RAD23b-like (A)
Cs_ont_1g010080	142.656	146.404	144.792	128.523	130.104	133.872	133.568	136.71	135.261	130.676	131.599	130.719	130.301	129.252	131.29	124.914	125.003	125.544	130.343	133.87	134.03	29078	28103	28760	27656	23153	25232	27553	21593	31521	24425	29393	34374	25192	33678	27385	27506	31258	28351	26576	20350	32309	chr1	13931877	13936593	-	Cs_ont_1g010080	--	K23544 serine incorporator 1 | (RefSeq) probable serine incorporator (A)
Cs_ont_1g010090	17.6851	16.4674	16.9769	15.7922	15.996	16.9459	17.4419	17.3183	17.5387	17.5189	18.4822	17.1874	15.8977	15.6905	15.4376	16.1799	16.4085	16.2995	16.7224	17.0462	16.7245	3176	2785	2971	2994	2508	2814	3170	2410	3601	2885	3637	3982	2708	3602	2837	3139	3615	3243	3004	2283	3552	chr1	13948960	13961986	+	Cs_ont_1g010090	--	K01823 isopentenyl-diphosphate Delta-isomerase [EC:5.3.3.2] | (RefSeq) isopentenyl-diphosphate Delta-isomerase I (A)
Cs_ont_1g010100	28.325	28.4779	27.4273	20.1934	19.6856	19.6729	27.1764	27.8791	30.9639	16.9005	16.8094	17.4178	22.7398	22.185	23.7877	13.0359	11.4049	12.227	17.946	17.5366	18.0838	2482	2350	2342	1868	1506	1594	2410	1893	3102	1358	1614	1969	1890	2485	2133	1234	1226	1187	1573	1146	1874	chr1	13962767	13965140	-	Cs_ont_1g010100	--	--
Cs_ont_1g010110	0	0	0	0	0	0.0667	0	0.0796	0	0.0673	0.0563	0	0	0	0	0	0	0	0	0	0	0	0	0	0	0	1	0	1	0	1	1	0	0	0	0	0	0	0	0	0	0	chr1	13968085	13969215	-	Cs_ont_1g010110	--	--
Cs_ont_1g010120	0.3805	0.4135	0.3814	0.3018	0.3142	0.2584	0.2798	0.2284	0.2322	0.2509	0.2019	0.1715	0.3639	0.3946	0.294	0.2621	0.2525	0.1997	0.1592	0.0712	0.1347	43	44	42	36	31	27	32	20	30	26	25	25	39	57	34	32	35	25	18	6	18	chr1	13970009	13973920	+	Cs_ont_1g010120	--	K19600 tubby and related proteins | (RefSeq) tubby-like protein 8 isoform X1 (A)
Cs_ont_1g010140	0	0	0	0.0144	0.0174	0.0164	0	0	0	0	0	0.0235	0	0	0.0444	0	0	0	0	0	0	0	0	0	1	1	1	0	0	0	0	0	2	0	0	3	0	0	0	0	0	0	chr1	14002726	14003775	+	Cs_ont_1g010140	--	--
Cs_ont_1g010150	29.7626	30.461	28.4395	31.0369	31.7863	31.6561	24.8463	25.1388	26.0573	41.9815	42.4483	39.3994	42.8464	42.503	44.5497	33.6164	34.3436	31.9948	36.6541	37.2621	37.4463	3152	3038	2935	3470	2939	3100	2663	2063	3155	4077	4926	5383	4304	5754	4828	3846	4462	3754	3883	2943	4690	chr1	14008700	14012335	-	Cs_ont_1g010150	--	K09285 AP2-like factor, ANT lineage | (RefSeq) AP2-like ethylene-responsive transcription factor At1g16060 (A)
Cs_ont_1g010160	11.267	11.3487	11.1955	5.8064	6.6118	6.1053	14.2793	14.2328	14.6887	8.6242	7.9273	8.5181	9.292	9.3607	9.0007	5.6668	5.4367	6.0847	8.3029	8.4429	8.6476	1419	1346	1374	772	727	711	1820	1389	2115	996	1094	1384	1110	1507	1160	771	840	849	1046	793	1288	chr1	14019968	14023290	-	Cs_ont_1g010160	--	K22683 aspartyl protease family protein [EC:3.4.23.-] | (RefSeq) aspartyl protease family protein 2 (A)
Cs_ont_1g010200	0	0	0	0	0	0	0.0312	0	0	0	0	0	0	0.0247	0	0	0	0	0	0	0	0	0	0	0	0	0	1	0	0	0	0	0	0	1	0	0	0	0	0	0	0	chr1	14042777	14043571	-	Cs_ont_1g010200	--	--
Cs_ont_1g010220	0.1675	0.1778	0.1289	0.0595	0.1199	0.0679	0.0414	0.027	0.0458	0.0457	0.0573	0.0487	0.0662	0.1146	0.1534	0.1066	0.0939	0.0756	0.0837	0.0561	0.0177	16	16	12	6	10	6	4	2	5	4	6	6	6	14	15	11	11	8	8	4	2	chr1	14065919	14069685	+	Cs_ont_1g010220	--	K15639 PHYB activation tagged suppressor 1 [EC:1.14.-.-] | (RefSeq) cytochrome P450 734A1 (A)
Cs_ont_1g010240	0.0965	0	0	0	0	0.313	0.0953	0.3735	0.3376	0	0.0881	0.1496	0	0	0	0	0.0786	0	0	0.1294	0.0816	1	0	0	0	0	3	1	3	4	0	1	2	0	0	0	0	1	0	0	1	1	chr1	14101029	14101346	-	Cs_ont_1g010240	--	K08081 tropinone reductase I [EC:1.1.1.206] | (RefSeq) tropinone reductase homolog At2g29170-like (A)
Cs_ont_1g010250	0.1624	0	0.0556	0	0	0.1757	0	0	0.2842	0	0.0494	0.1679	0.1142	0	0.1058	0.1002	0	0	0	0	0	3	0	1	0	0	3	0	0	6	0	1	4	2	0	2	2	0	0	0	0	0	chr1	14101397	14101882	-	Cs_ont_1g010250	--	K08081 tropinone reductase I [EC:1.1.1.206] | (RefSeq) tropinone reductase homolog At2g29170-like (A)
Cs_ont_1g010260	0.1395	0.1679	0.1928	0.148	0.1747	0.1811	0.2077	0.2737	0.1969	0.3327	0.2818	0.2827	0.1157	0.1368	0.1291	0.1068	0.1244	0.1511	0.1451	0.1921	0.1809	75	85	101	84	82	90	113	114	121	164	166	196	59	94	71	62	82	90	78	77	115	chr1	14106661	14115217	-	Cs_ont_1g010260	--	--
Cs_ont_1g010280	1.3585	1.085	1.4234	1.2112	1.6084	1.5741	0.7671	0.884	0.8388	1.0893	1.0992	1.3672	1.4142	1.2369	1.177	1.49	1.6099	1.5251	0.7761	0.9185	0.8109	238	179	243	224	246	255	136	120	168	175	211	309	235	277	211	282	346	296	136	120	168	chr1	14118870	14127572	-	Cs_ont_1g010280	--	--
Cs_ont_1g010290	15.7596	15.6792	15.3992	15.0802	13.4235	15.8645	16.602	14.7931	15.3691	16.8015	16.3136	16.0808	16.0574	14.2349	13.5206	14.5289	14.6628	16.135	16.3159	14.9622	14.5053	983	921	936	993	731	915	1048	715	1096	961	1115	1294	950	1135	863	979	1122	1115	1018	696	1070	chr1	14128870	14132304	-	Cs_ont_1g010290	--	K05287 GPI ethanolamine phosphate transferase 2/3 subunit F | (RefSeq) uncharacterized protein C1450.15 (A)
Cs_ont_1g010310	3.6388	4.2413	3.3257	3.393	2.9143	2.9668	0.9832	1.3024	1.2433	2.0616	2.2182	1.9502	1.6484	1.4011	1.2085	0.5	0.6373	0.526	0.6252	0.8577	0.7692	256	281	228	252	179	193	70	71	100	133	171	177	110	126	87	38	55	41	44	45	64	chr1	14152014	14154097	-	Cs_ont_1g010310	--	--
Cs_ont_1g010370	0	0.0113	0.0055	0	0	0	0	0	0	0	0	0	0	0	0	0	0	0	0	0	0	0	2	1	0	0	0	0	0	0	0	0	0	0	0	0	0	0	0	0	0	0	chr1	14191102	14194470	+	Cs_ont_1g010370	--	K13420 LRR receptor-like serine/threonine-protein kinase FLS2 [EC:2.7.11.1] | (RefSeq) receptor kinase-like protein Xa21 isoform X1 (A)
Cs_ont_1g010380	34.4507	33.2338	32.7525	49.9447	48.2992	48.337	49.6583	52.919	50.3894	83.4706	80.0529	83.2544	61.7663	61.1762	62.379	71.822	72.0759	72.274	121.795	118.281	120.031	5397	4903	5000	8260	6606	7002	7873	6424	9025	11991	13742	16826	9178	12251	10000	12155	13852	12544	19086	13819	22238	chr1	14208258	14210751	-	Cs_ont_1g010380	--	K03283 heat shock 70kDa protein 1/2/6/8 | (RefSeq) LOW QUALITY PROTEIN: heat shock 70 kDa protein (A)
Cs_ont_1g010400	0	0	0	0	0	0	0	0	0	0	0.047	0	0	0	0	0	0	0.0465	0	0.0691	0	0	0	0	0	0	0	0	0	0	0	1	0	0	0	0	0	0	1	0	1	0	chr1	14237277	14237585	-	Cs_ont_1g010400	--	K03283 heat shock 70kDa protein 1/2/6/8 | (RefSeq) LOW QUALITY PROTEIN: heat shock 70 kDa protein (A)
Cs_ont_1g010410	0.0478	0	0	0	0.0548	0	0.0472	0	0.0418	0	0.0873	0.1112	0	0.1122	0.0467	0.1328	0.1169	0.0863	0	0.0641	0.0404	1	0	0	0	1	0	1	0	1	0	2	3	0	3	1	3	3	2	0	1	1	chr1	14237670	14238002	-	Cs_ont_1g010410	--	K03283 heat shock 70kDa protein 1/2/6/8 | (RefSeq) LOW QUALITY PROTEIN: heat shock 70 kDa protein (A)
Cs_ont_1g010420	0	0	0	0	0	0	0.0287	0	0	0	0	0	0	0	0	0	0	0	0	0	0	0	0	0	0	0	0	1	0	0	0	0	0	0	0	0	0	0	0	0	0	0	chr1	14238046	14238716	-	Cs_ont_1g010420	--	K03283 heat shock 70kDa protein 1/2/6/8 | (RefSeq) LOW QUALITY PROTEIN: heat shock 70 kDa protein (A)
Cs_ont_1g010440	1.19	0.8196	0.7921	0.7921	0.8841	0.8	0.7627	0.8301	0.8158	0.7365	0.8218	0.7728	1.0172	0.7045	0.7857	1.0122	1.1273	0.9289	0.5466	0.8194	0.9518	37	24	24	26	24	23	24	20	29	21	28	31	30	28	25	34	43	32	17	19	35	chr1	14280835	14281329	-	Cs_ont_1g010440	--	K17604 zinc finger SWIM domain-containing protein 3 | (RefSeq) protein FAR1-RELATED SEQUENCE 6-like isoform X1 (A)
Cs_ont_1g010450	2.037	1.9866	2.6197	1.9709	1.9727	2.0327	1.6586	1.4892	1.5217	1.4682	1.6196	1.5112	2.083	2.2911	1.9393	1.7885	2.1023	1.8702	1.5906	1.8873	1.7963	233	214	292	238	197	215	192	132	199	154	203	223	226	335	227	221	295	237	182	161	243	chr1	14301521	14304143	-	Cs_ont_1g010450	--	K10903 HUS1 checkpoint protein | (RefSeq) uncharacterized protein LOC102614578 (A)
Cs_ont_1g010460	3.1778	4.0297	3.8943	4.5883	4.2406	5.0049	4.8168	4.6186	4.8845	6.3253	5.8283	5.8592	4.6514	4.9478	4.0702	6.3116	4.9292	5.4582	4.6882	4.5093	6.9134	103	123	123	157	120	150	158	116	181	188	207	245	143	205	135	221	196	196	152	109	265	chr1	14316275	14317550	+	Cs_ont_1g010460	--	--
Cs_ont_1g010470	8.0824	8.0624	11.1426	10.3628	10.7538	15.0096	11.5359	11.168	16.5669	14.334	14.3051	13.9223	12.5666	13.5397	12.8448	13.3008	14.9735	19.0857	15.5071	13.6839	19.5364	99	93	133	134	115	170	143	106	232	161	192	220	146	212	161	176	225	259	190	125	283	chr1	14341535	14381373	+	Cs_ont_1g010470	--	--
Cs_ont_1g010490	0.2827	0.395	0.4428	0.4369	0.4431	0.4023	0.441	0.4032	0.5206	0.3732	0.1494	0.2537	0.3451	0.4772	0.2326	0.482	0.376	0.4029	0.1636	0.2195	0.3019	19	25	29	31	26	25	30	21	40	23	11	22	22	41	16	35	31	30	11	11	24	chr1	14389815	14579156	-	Cs_ont_1g010490	--	K10903 HUS1 checkpoint protein | (RefSeq) uncharacterized protein LOC102612729 (A)
Cs_ont_1g010500	0.3737	0.3175	0.4142	0.269	0.5479	0.388	0.2216	0.2701	0.2223	0.3749	0.3001	0.1854	0.2994	0.3859	0.5113	0.429	0.4021	0.3373	0.3138	0.3808	0.2781	25	20	27	19	32	24	15	14	17	23	22	16	19	33	35	31	33	25	21	19	22	chr1	14391677	14393229	-	Cs_ont_1g010500	--	K17604 zinc finger SWIM domain-containing protein 3 | (RefSeq) protein FAR1-RELATED SEQUENCE 6-like isoform X1 (A)
Cs_ont_1g010510	0.1608	0.1281	0.1238	0.0762	0.1381	0.1304	0.1986	0.2594	0.2461	0.0438	0.0734	0.0935	0.0848	0.0629	0	0.1116	0.0983	0.2903	0.1206	0.0539	0.034	4	3	3	2	3	3	5	5	7	1	2	3	2	2	0	3	3	8	3	1	1	chr1	14393394	14393932	-	Cs_ont_1g010510	--	K17604 zinc finger SWIM domain-containing protein 3 | (RefSeq) protein FAR1-RELATED SEQUENCE 6-like isoform X1 (A)
Cs_ont_1g010530	1.3267	1.3148	0.5446	1.6756	1.6715	1.6739	0.3496	0.799	0.1547	1.3985	0.5246	0.6856	0.4196	1.2454	1.2964	1.6783	1.3337	1.6365	0.3537	0.6523	0.4861	30	28	12	40	33	35	8	14	4	29	13	20	9	36	30	41	37	41	8	11	13	chr1	14423862	14424221	+	Cs_ont_1g010530	--	K13448 calcium-binding protein CML | (RefSeq) probable calcium-binding protein CML16 (A)
Cs_ont_1g010540	0.1572	0.2504	0.242	0.3351	0.1801	0.4251	0.3107	0.1522	0.2751	0.1715	0.1794	0.6399	0.2487	0.2768	0.0768	0.5094	0.1602	0.3193	0.393	0.369	0.4321	4	6	6	9	4	10	8	3	8	4	5	21	6	9	2	14	5	9	10	7	13	chr1	14441923	14461573	+	Cs_ont_1g010540	--	--
Cs_ont_1g010550	0.261	0.1848	0.2381	0.3571	0.3211	0.3554	0.2961	0.1497	0.2114	0.2003	0.15	0.2473	0.1529	0.1134	0.2645	0.1879	0.1733	0.157	0.1643	0.2203	0.1389	27	18	24	39	29	34	31	12	25	19	17	33	15	15	28	21	22	18	17	17	17	chr1	14462733	14468931	-	Cs_ont_1g010550	--	K17604 zinc finger SWIM domain-containing protein 3 | (RefSeq) protein FAR1-RELATED SEQUENCE 6-like isoform X1 (A)
Cs_ont_1g010560	0	0.0424	0.0409	0	0.0457	0.0432	0.0789	0	0.0698	0.087	0	0.0619	0.0421	0.0624	0	0.0739	0.0325	0.036	0.0399	0	0.0337	0	1	1	0	1	1	2	0	2	2	0	2	1	2	0	2	1	1	1	0	1	chr1	14472956	14512240	+	Cs_ont_1g010560	--	K13448 calcium-binding protein CML | (RefSeq) probable calcium-binding protein CML16 (A)
Cs_ont_1g010570	0.1041	0.1473	0.0712	0.23	0.0795	0.1125	0.2742	0	0.273	0.0756	0.1266	0.1344	0.2194	0.1357	0.1356	0	0.0283	0.0939	0.1387	0.093	0.0293	3	4	2	7	2	3	8	0	9	2	4	5	6	5	4	0	1	3	4	2	1	chr1	14512802	14565234	+	Cs_ont_1g010570	--	--
Cs_ont_1g010580	0	0	0	0	0.0921	0	0	0	0	0	0	0	0.0848	0	0	0	0	0	0	0	0	0	0	0	0	1	0	0	0	0	0	0	0	1	0	0	0	0	0	0	0	0	chr1	14565528	14568382	-	Cs_ont_1g010580	--	--
Cs_ont_1g010600	0.4873	0.3162	0.3056	0.5129	0.4962	0.3221	0.3745	0.559	0.2605	0.1476	0.2718	0.3358	0.2284	0.233	0.4233	0.401	0.2869	0.2199	0.406	0.4357	0.3892	18	11	11	20	16	11	14	16	11	5	11	16	8	11	16	16	13	9	15	12	17	chr1	14571450	14572037	-	Cs_ont_1g010600	--	K10903 HUS1 checkpoint protein | (RefSeq) uncharacterized protein LOC112495497 (A)
Cs_ont_1g010610	0	0	0	0	0	0	0	0	0	0	0	0	0	0	0	0	0	0	0	0	0.0499	0	0	0	0	0	0	0	0	0	0	0	0	0	0	0	0	0	0	0	0	1	chr1	14572140	14572409	-	Cs_ont_1g010610	--	K10903 HUS1 checkpoint protein | (RefSeq) uncharacterized protein LOC102612729 (A)
Cs_ont_1g010620	0.8793	0.8027	0.8548	0.8621	0.6891	0.5505	0.8536	0.7167	0.6881	0.7066	0.5913	0.6816	0.6343	0.5913	1.1306	0.8282	0.9179	1.3228	0.8019	0.6619	0.4565	57	49	54	59	39	33	56	36	51	42	42	57	39	49	75	58	73	95	52	32	35	chr1	14579736	14581724	-	Cs_ont_1g010620	--	K17604 zinc finger SWIM domain-containing protein 3 | (RefSeq) protein FAR1-RELATED SEQUENCE 6-like isoform X1 (A)
Cs_ont_1g010630	5.5353	5.7547	5.6208	4.8773	5.0234	5.725	4.8299	4.1763	4.6641	5.4675	5.1926	5.1892	5.1839	5.3882	4.8239	5.249	5.5199	5.7461	5.2246	5.2201	5.7015	573	561	567	533	454	548	506	335	552	519	589	693	509	713	511	587	701	659	541	403	698	chr1	14593203	14606741	-	Cs_ont_1g010630	--	K20599 NB-LRR protein SUMM2 | (RefSeq) disease resistance protein SUMM2 (A)
Cs_ont_1g010640	2.3042	2.1502	2.0302	2.1606	1.8928	2.8191	2.2998	2.4029	2.5854	3.0712	3.0162	3.4278	2.4293	2.1303	2.3427	2.6716	2.9976	3.0672	2.7689	3.2457	4.0936	99	87	85	98	71	112	100	80	127	121	142	190	99	117	103	124	158	146	119	104	208	chr1	14595654	14602714	+	Cs_ont_1g010640	--	--
Cs_ont_1g010650	2.7525	2.6266	2.7483	2.854	3.3444	2.7555	2.7749	2.4481	2.798	2.1701	1.9349	2.6382	2.6863	2.968	2.8716	3.3571	3.0168	3.2734	2.9004	3.6409	2.7363	148	133	144	162	157	137	151	102	172	107	114	183	137	204	158	195	199	195	156	146	174	chr1	14605032	14607803	-	Cs_ont_1g010650	--	K10903 HUS1 checkpoint protein | (RefSeq) uncharacterized protein LOC102614578 (A)
Cs_ont_1g010670	0.1014	0.2512	0.1387	0.1601	0.1936	0.2559	0.167	0.0436	0.207	0.1843	0.0308	0.131	0.1425	0.0264	0.1982	0.0939	0.248	0.0305	0.169	0.0906	0.0286	3	7	4	5	5	7	5	1	7	5	1	5	4	1	6	3	9	1	5	2	1	chr1	14657934	14658477	-	Cs_ont_1g010670	--	K10903 HUS1 checkpoint protein | (RefSeq) uncharacterized protein LOC102614578 (A)
Cs_ont_1g010680	0.2884	0.1225	0.1184	0.0546	0.1321	0.1871	0.285	0.2978	0.2523	0.1887	0.2106	0.6707	0.1216	0.3159	0.2255	0.4271	0.3291	0.1562	0.2883	0.232	0.1951	5	2	2	1	2	3	5	4	5	3	4	15	2	7	4	8	7	3	5	3	4	chr1	14658494	14660814	-	Cs_ont_1g010680	--	K17604 zinc finger SWIM domain-containing protein 3 | (RefSeq) protein FAR1-RELATED SEQUENCE 6-like isoform X1 (A)
Cs_ont_1g010700	0.1862	0.2966	0	0	0.2133	0.2014	0	0	0	0	0	0.0722	0.0982	0.0728	0	0	0	0.084	0.0931	0	0	2	3	0	0	2	2	0	0	0	0	0	1	1	1	0	0	0	1	1	0	0	chr1	14707631	14724454	+	Cs_ont_1g010700	--	--
Cs_ont_1g010710	0	0	0.045	0	0	0	0	0	0	0	0	0	0	0	0	0	0.0357	0	0	0	0	0	0	1	0	0	0	0	0	0	0	0	0	0	0	0	0	1	0	0	0	0	chr1	14726510	14732821	-	Cs_ont_1g010710	--	--
Cs_ont_1g010720	0.1995	0.2754	0.4299	0.2079	0.2057	0.0863	0.1971	0.1802	0.1745	0.1958	0.2003	0.1237	0.1262	0.1405	0.2924	0.1662	0.0813	0.2881	0.1396	0.1338	0.0843	10	13	21	11	9	4	10	7	10	9	11	8	6	9	15	9	5	16	7	5	5	chr1	14737636	14738595	-	Cs_ont_1g010720	--	K10903 HUS1 checkpoint protein | (RefSeq) uncharacterized protein LOC102614578 (A)
Cs_ont_1g010730	1.2194	1.4284	1.2712	1.3384	1.3856	1.2455	2.0082	1.7735	2.1162	1.5092	1.3336	1.8004	1.0611	1.0902	0.9268	1.3975	1.3726	1.1793	1.4996	1.0901	1.4566	126	139	128	146	125	119	210	142	250	143	151	240	104	144	98	156	174	135	155	84	178	chr1	14740654	14743764	-	Cs_ont_1g010730	--	K17604 zinc finger SWIM domain-containing protein 3 | (RefSeq) protein FAR1-RELATED SEQUENCE 6-like isoform X1 (A)
Cs_ont_1g010740	0	0	0	0	0	0	0	0	0.0442	0	0	0	0	0	0	0	0	0	0.101	0	0	0	0	0	0	0	0	0	0	1	0	0	0	0	0	0	0	0	0	2	0	0	chr1	14751210	14751524	-	Cs_ont_1g010740	--	K03283 heat shock 70kDa protein 1/2/6/8 | (RefSeq) LOW QUALITY PROTEIN: heat shock 70 kDa protein (A)
Cs_ont_1g010750	1.3974	1.4839	1.6155	2.4966	2.411	1.9895	2.3771	2.6023	2.6148	4.1473	3.5191	3.6609	3.0957	3.0581	2.8695	3.3239	3.1001	3.321	6.313	6.1194	5.1453	79	79	89	149	119	104	136	114	169	215	218	267	166	221	166	203	215	208	357	258	344	chr1	14751609	14752655	-	Cs_ont_1g010750	--	K03283 heat shock 70kDa protein 1/2/6/8 | (RefSeq) LOW QUALITY PROTEIN: heat shock 70 kDa protein (A)
Cs_ont_1g010770	0	0	0	0	0	0	0	0	0	0	0	0	0	0	0	0	0.0323	0	0	0.0531	0	0	0	0	0	0	0	0	0	0	0	0	0	0	0	0	0	1	0	0	1	0	chr1	14797138	14797539	-	Cs_ont_1g010770	--	K03283 heat shock 70kDa protein 1/2/6/8 | (RefSeq) LOW QUALITY PROTEIN: heat shock 70 kDa protein (A)
Cs_ont_1g010780	0.2604	0.3111	0.167	0.5243	0.3356	0.4577	0.3539	0.5462	0.3132	0.568	0.6833	0.4542	0.6521	0.4839	0.6681	0.5123	0.4777	0.5289	1.2693	0.8294	0.7983	8	9	5	17	9	13	11	13	11	16	23	18	19	19	21	17	18	18	39	19	29	chr1	14797591	14798172	-	Cs_ont_1g010780	--	K03283 heat shock 70kDa protein 1/2/6/8 | (RefSeq) LOW QUALITY PROTEIN: heat shock 70 kDa protein (A)
Cs_ont_1g010790	0	0.0368	0	0	0	0	0.0343	0	0	0	0	0	0	0	0	0.0321	0	0.0313	0	0	0.0293	0	1	0	0	0	0	1	0	0	0	0	0	0	0	0	1	0	1	0	0	1	chr1	14798275	14799721	-	Cs_ont_1g010790	--	K03283 heat shock 70kDa protein 1/2/6/8 | (RefSeq) LOW QUALITY PROTEIN: heat shock 70 kDa protein (A)
Cs_ont_1g010810	5.3128	4.8657	5.4012	5.8596	5.9506	5.5782	16.9728	16.9888	16.5787	11.7091	11.3076	10.9915	10.0927	10.5745	10.3171	15.0576	14.9455	15.7165	34.8513	35.8273	35.6198	858	740	850	999	839	833	2774	2126	3061	1734	2001	2290	1546	2183	1705	2627	2961	2812	5630	4315	6803	chr1	14860121	14862691	+	Cs_ont_1g010810	--	K03283 heat shock 70kDa protein 1/2/6/8 | (RefSeq) heat shock 70 kDa protein 5-like (A)
Cs_ont_1g010820	0.2814	0.4269	0.7013	0.952	0.5526	0.5652	0.3972	0.415	0.1758	0.1754	0.2935	0.3428	0.2119	0.283	0.1179	0.4094	0.5571	0.7257	0.4019	0.1078	0.2719	7	10	17	25	12	13	10	8	5	4	8	11	5	9	3	11	17	20	10	2	8	chr1	14864662	14865161	+	Cs_ont_1g010820	--	--
Cs_ont_1g010830	1.8917	2.4462	2.1142	2.4838	2.1453	2.0458	3.1461	2.1512	2.8832	1.2868	1.0768	0.9727	1.6982	1.7289	1.3727	3.7102	3.4198	3.6854	1.8162	1.8082	1.8688	101	123	110	140	100	101	170	89	176	63	63	67	86	118	75	214	224	218	97	72	118	chr1	14869291	14870255	+	Cs_ont_1g010830	--	--
Cs_ont_1g010850	27.1096	27.2516	27.3486	20.9064	21.4768	21.0502	21.1003	20.9364	21.0913	16.8799	16.9396	16.2856	20.0775	18.9931	20.1276	14.8122	14.7272	14.3695	15.826	15.3357	15.8312	10631	10064	10451	8655	7353	7633	8374	6362	9456	6070	7279	8239	7468	9521	8077	6275	7085	6243	6208	4485	7342	chr1	14892560	14901507	+	Cs_ont_1g010850	--	K17499 protein phosphatase 1G [EC:3.1.3.16] | (RefSeq) probable protein phosphatase 2C 60 isoform X3 (A)
Cs_ont_1g010860	5.982	6.4745	6.3062	4.6023	4.1462	4.6521	8.4536	8.0048	9.0536	3.5602	3.3649	3.1558	4.2213	3.8759	3.9316	2.7731	2.3481	2.8947	2.0926	1.9441	2.1272	623	635	640	506	377	448	891	646	1078	340	384	424	417	516	419	312	300	334	218	151	262	chr1	14906175	14908943	+	Cs_ont_1g010860	--	K09517 DnaJ homolog subfamily B member 11 | (RefSeq) dnaJ protein ERDJ3B (A)
Cs_ont_1g010870	16.6963	16.2161	16.839	13.5893	14.0079	14.3991	18.631	18.0882	19.2175	22.9392	22.5742	21.21	16.4478	16.9048	17.0434	16.8335	17.6321	17.0476	20.5292	20.6482	20.7273	1570	1436	1543	1349	1150	1252	1773	1318	2066	1978	2326	2573	1467	2032	1640	1710	2034	1776	1931	1448	2305	chr1	14914421	14919629	+	Cs_ont_1g010870	--	K16075 magnesium transporter | (RefSeq) magnesium transporter MRS2-1 (A)
Cs_ont_1g010880	24.1203	24.475	24.1742	24.2792	25.4719	22.2675	18.866	18.9849	19.2953	14.9194	15.4688	15.7367	20.6218	21.2545	19.8527	19.988	21.9903	19.8867	15.4621	15.1583	15.7496	1756	1678	1715	1866	1619	1499	1390	1071	1606	996	1234	1478	1424	1978	1479	1572	1964	1604	1126	823	1356	chr1	14920453	14922667	-	Cs_ont_1g010880	--	--
Cs_ont_1g010890	2.0029	2.0169	2.0098	2.5515	2.5937	2.0968	2.3984	2.4002	2.4898	2.1251	2.3411	2.0344	2.715	2.4198	2.8299	3.2743	3.1729	3.215	2.5498	2.8114	2.2276	406	385	397	546	459	393	492	377	577	395	520	532	522	627	587	717	789	722	517	425	534	chr1	14926291	14931350	+	Cs_ont_1g010890	--	--
Cs_ont_1g010900	13.4934	12.7146	13.7815	12.1184	11.6644	12.6825	39.0949	40.0424	41.8091	26.3495	26.6612	26.8327	28.3007	28.5675	27.5305	19.2438	19.5984	19.9278	42.019	41.531	42.4902	1696	1505	1688	1608	1280	1474	4973	3900	6008	3037	3672	4351	3374	4590	3541	2613	3022	2775	5283	3893	6316	chr1	14934087	14936735	-	Cs_ont_1g010900	--	K20623 typhasterol/6-deoxotyphasterol 2alpha-hydroxylase | (RefSeq) flavonoid 3'-monooxygenase-like (A)
Cs_ont_1g010910	62.9324	69.3659	61.973	56.2143	58.4708	67.0891	59.3779	56.6188	61.4521	54.2022	55.045	54.8647	59.6508	51.5699	50.1779	55.4182	58.1223	55.1844	56.4878	64.4416	60.798	842	874	808	794	683	830	804	587	940	665	807	947	757	882	687	801	954	818	756	643	962	chr1	14938974	14939574	+	Cs_ont_1g010910	--	--
Cs_ont_1g010930	27.0099	28.1319	28.7555	23.5389	24.7427	25.5168	37.8499	37.3007	39.2861	25.888	25.4892	27.935	21.2108	21.3437	19.2515	28.551	26.5802	27.5994	28.9865	27.8846	29.187	3551	3483	3684	3267	2840	3102	5036	3800	5905	3121	3672	4738	2645	3587	2590	4055	4287	4020	3812	2734	4538	chr1	14970119	14973041	+	Cs_ont_1g010930	--	K20623 typhasterol/6-deoxotyphasterol 2alpha-hydroxylase | (RefSeq) flavonoid 3'-monooxygenase-like (A)
Cs_ont_1g010940	2.793	2.076	1.7913	1.4551	0.7198	0.9062	1.7249	2.1626	1.5879	0.9899	1.4656	1.6237	1.1778	1.0378	1.5694	1.1634	1.9921	1.5756	1.3263	1.1235	1.0037	40	28	25	22	9	12	25	24	26	13	23	30	16	19	23	18	35	25	19	12	17	chr1	14996781	14999575	+	Cs_ont_1g010940	--	--
Cs_ont_1g010950	17.6329	19.1162	19.818	13.7121	12.6565	10.6425	36.0081	38.5757	34.5476	12.6728	12.3524	13.5378	13.5619	13.2422	14.1132	10.8815	14.0447	13.3388	12.759	13.1504	12.3823	525	536	575	431	329	293	1085	890	1176	346	403	520	383	504	430	350	513	440	380	292	436	chr1	14999767	15000793	+	Cs_ont_1g010950	--	--
Cs_ont_1g010960	16.5106	17.3488	17.316	17.189	18.2867	17.3446	16.7274	16.9096	16.8258	3.8547	4.0551	3.8035	22.5322	22.4342	20.6987	11.4731	11.2067	12.0566	5.0053	4.691	5.3016	1817	1798	1857	1997	1757	1765	1863	1442	2117	389	489	540	2352	3156	2331	1364	1513	1470	551	385	690	chr1	15042336	15044563	+	Cs_ont_1g010960	--	K20623 typhasterol/6-deoxotyphasterol 2alpha-hydroxylase | (RefSeq) flavonoid 3'-monooxygenase-like (A)
Cs_ont_1g010980	31.1299	32.3317	30.2962	33.5587	33.869	33.8679	31.166	31.5768	30.6443	7.4375	7.4263	6.7712	43.8319	43.6035	40.1806	22.0963	21.1485	21.9	9.4053	8.3684	9.4325	3332	3259	3160	3792	3165	3352	3376	2619	3750	730	871	935	4450	5966	4401	2555	2777	2597	1007	668	1194	chr1	15073966	15076159	+	Cs_ont_1g010980	--	K20623 typhasterol/6-deoxotyphasterol 2alpha-hydroxylase | (RefSeq) flavonoid 3'-monooxygenase-like (A)
Cs_ont_1g010990	0.3028	0.2822	0.3425	0.1581	0.1699	0.2206	0.4091	0.3429	0.4865	0.027	0.0338	0.0766	0.2476	0.1644	0.1329	0.0515	0.0655	0.1227	0.0247	0	0.0523	49	43	54	27	24	33	67	43	90	4	6	16	38	34	22	9	13	22	4	0	10	chr1	15094392	15096967	-	Cs_ont_1g010990	--	K13430 serine/threonine-protein kinase PBS1 [EC:2.7.11.1] | (RefSeq) probable serine/threonine-protein kinase PBL7 (A)
Cs_ont_1g011010	3.2749	3.4021	3.6523	4.1385	3.8406	4.1947	5.4191	4.2905	4.7845	5.7405	4.979	6.0352	4.0968	4.0013	4.2	4.327	4.2388	4.3089	4.2895	3.8198	3.472	461	451	501	615	472	546	772	468	770	741	768	1096	547	720	605	658	732	672	604	401	578	chr1	15109079	15114034	+	Cs_ont_1g011010	--	K05391 cyclic nucleotide gated channel, plant | (RefSeq) probable cyclic nucleotide-gated ion channel 5 isoform X1 (A)
Cs_ont_1g011020	0.4818	0.2407	0.3199	0.5772	0.4301	0.5593	0.8681	0.6857	0.787	0.7804	0.6466	0.5712	0.4482	0.388	0.3323	0.669	0.618	0.5755	0.7012	0.5605	0.7009	68	32	44	86	53	73	124	75	127	101	100	104	60	70	48	102	107	90	99	59	117	chr1	15117774	15123007	+	Cs_ont_1g011020	--	K05391 cyclic nucleotide gated channel, plant | (RefSeq) putative cyclic nucleotide-gated ion channel 8 (A)
Cs_ont_1g011030	14.4646	15.6584	15.8584	15.5828	15.8586	14.7648	6.3797	6.869	6.8921	10.8462	11.5788	10.9566	17.776	16.6179	17.0659	8.0382	7.9763	7.6928	5.3211	6.1453	6.1869	1799	1834	1922	2046	1722	1698	803	662	980	1237	1578	1758	2097	2642	2172	1080	1217	1060	662	570	910	chr1	15128727	15136360	-	Cs_ont_1g011030	--	--
Cs_ont_1g011050	78.2256	77.2646	78.4518	83.2663	82.4399	80.3393	64.5208	63.397	60.4336	58.8081	57.9232	61.0581	77.5693	77.4767	78.6628	71.977	72.6575	73.0653	57.4372	58.2883	57.0484	9336	8684	9124	10491	8590	8866	7793	5863	8246	6436	7575	9401	8781	11820	9607	9280	10638	9661	6857	5188	8052	chr1	15144282	15148568	+	Cs_ont_1g011050	--	K03061 26S proteasome regulatory subunit T1 | (RefSeq) 26S proteasome regulatory subunit 7-like (A)
Cs_ont_1g011060	0	0	0	0	0	0	0	0	0	0	0.0448	0.0381	0	0	0	0	0	0	0	0	0	0	0	0	0	0	0	0	0	0	0	1	1	0	0	0	0	0	0	0	0	0	chr1	15156314	15156890	-	Cs_ont_1g011060	--	--
Cs_ont_1g011070	10.0351	9.8316	10.4294	9.9596	11.2104	10.7723	5.4394	4.7218	5.5916	6.6021	6.1695	6.5046	8.7339	8.8486	9.173	6.3993	6.4902	6.2324	4.4794	4.4909	4.77	2430	2242	2461	2546	2370	2412	1333	886	1548	1466	1637	2032	2006	2739	2273	1674	1928	1672	1085	811	1366	chr1	15163210	15178668	+	Cs_ont_1g011070	--	K05674 ATP-binding cassette, subfamily C (CFTR/MRP), member 10 | (RefSeq) ABC transporter C family member 13 isoform X2 (A)
Cs_ont_1g011080	0.2778	0.59	0.5153	0.2227	0.2203	0.1733	0.3484	0.4412	0.4205	0.1515	0.1755	0.0994	0.2703	0.2591	0.2088	0	0	0.0579	0.0427	0.0287	0.0181	26	52	47	22	18	15	33	32	45	13	18	12	24	31	20	0	0	6	4	2	2	chr1	15183637	15186346	-	Cs_ont_1g011080	--	--
Cs_ont_1g011100	2.1818	2.3168	2.413	1.9863	2.1193	2.2178	3.9079	3.1638	3.4053	2.5894	2.371	2.4501	2.2839	2.0686	2.0266	2.1266	2.2058	2.3172	2.6975	2.6877	2.4772	283	283	305	272	240	266	513	318	505	308	337	410	281	343	269	298	351	333	350	260	380	chr1	15198269	15200672	+	Cs_ont_1g011100	--	K00550 phosphatidyl-N-methylethanolamine N-methyltransferase [EC:2.1.1.71] | (RefSeq) phosphatidyl-N-methylethanolamine N-methyltransferase isoform X2 (A)
Cs_ont_1g011110	24.5762	23.5968	24.9179	19.4995	20.0187	19.2583	21.1847	20.8783	21.1195	16.9227	17.1946	16.1291	23.7233	23.0044	23.9743	8.8367	8.9341	9.5948	12.3346	13.3394	12.8242	3424	3096	3383	2868	2435	2481	2987	2254	3364	2162	2625	2899	3135	4097	3418	1330	1527	1481	1719	1386	2113	chr1	15200934	15204134	-	Cs_ont_1g011110	--	--
Cs_ont_1g011120	0	0	0	0	0.0367	0	0	0	0.028	0	0	0	0	0	0	0	0.0261	0	0.016	0	0	0	0	0	0	2	0	0	0	2	0	0	0	0	0	0	0	2	0	1	0	0	chr1	15210273	15211266	-	Cs_ont_1g011120	--	K13115 coiled-coil domain-containing protein 130 | (RefSeq) coiled-coil domain-containing protein 130-like (A)
Cs_ont_1g011130	20.503	20.3286	20.4129	30.9905	30.6305	31.4599	10.3998	10.7393	11.0132	3.63	3.6395	3.3344	18.4456	17.9387	17.1995	14.3496	12.3085	12.9834	2.5963	2.1563	2.1824	2550	2381	2474	4069	3326	3618	1309	1035	1566	414	496	535	2176	2852	2189	1928	1878	1789	323	200	321	chr1	15215827	15223518	-	Cs_ont_1g011130	--	K13424 WRKY transcription factor 33 | (RefSeq) WRKY transcription factor WRKY24-like (A)
Cs_ont_1g011140	9.2404	9.3438	9.1247	8.2678	8.3677	8.2084	6.818	6.9309	6.3589	4.957	4.3235	4.4001	9.202	8.7144	8.4321	12.5571	12.7624	12.2122	4.6366	4.0729	4.3849	1299	1237	1250	1227	1027	1067	970	755	1022	639	666	798	1227	1566	1213	1907	2201	1902	652	427	729	chr1	15250375	15252612	+	Cs_ont_1g011140	--	K07198 5'-AMP-activated protein kinase, catalytic alpha subunit [EC:2.7.11.11] | (RefSeq) CBL-interacting protein kinase 2-like (A)
Cs_ont_1g011160	17.7263	17.3861	17.8755	19.9083	19.7505	20.3566	14.8619	15.2826	14.9572	26.885	27.2591	27.3352	14.1947	13.403	14.6835	16.5163	16.3907	16.1022	18.7758	20.0479	20.4203	5947	5493	5844	7051	5785	6315	5046	3973	5737	8271	10021	11831	4517	5748	5041	5986	6746	5985	6301	5016	8102	chr1	15265723	15273527	+	Cs_ont_1g011160	--	K21398 natural resistance-associated macrophage protein 2 | (RefSeq) metal transporter Nramp6 isoform X1 (A)
Cs_ont_1g011170	0.687	0.7295	1.2066	0.6257	0.9533	0.7144	3.7075	2.9666	3.2125	1.7289	1.7362	1.997	0.5014	0.7028	0.7359	1.8956	2.2939	2.0392	1.1359	1.1692	1.3182	52	52	89	50	63	50	284	174	278	120	144	195	36	68	57	155	213	171	86	66	118	chr1	15293121	15296384	+	Cs_ont_1g011170	--	K09753 cinnamoyl-CoA reductase [EC:1.2.1.44] | (RefSeq) cinnamoyl-CoA reductase 1-like (A)
Cs_ont_1g011180	34.8211	33.4292	33.5044	52.8291	52.8265	53.811	81.0932	82.0471	79.5612	171.331	170.631	184.952	41.5392	43.2763	40.5351	80.7861	81.4862	82.9438	186.2	189.814	182.978	3399	3073	3187	5444	4502	4857	8011	6206	8879	15336	18251	23291	3846	5400	4049	8519	9758	8970	18181	13818	21123	chr1	15328604	15335160	+	Cs_ont_1g011180	--	K09753 cinnamoyl-CoA reductase [EC:1.2.1.44] | (RefSeq) cinnamoyl-CoA reductase 1-like (A)
Cs_ont_1g011190	4.9785	5.4972	5.5336	6.0961	5.7893	5.7098	7.3971	7.6794	7.8545	8.7352	8.6644	8.2951	6.2221	6.2126	6.6767	7.1677	7.242	6.9737	7.3835	7.3915	7.6387	2033	2114	2202	2628	2064	2156	3057	2430	3667	3271	3877	4370	2410	3243	2790	3162	3628	3155	3016	2251	3689	chr1	15335883	15346838	-	Cs_ont_1g011190	--	K11267 sister chromatid cohesion protein PDS5 | (RefSeq) sister chromatid cohesion protein PDS5 homolog B isoform X1 (A)
Cs_ont_1g011200	164.524	153.401	157.729	166.096	165.208	159.361	159.699	154.558	155.967	137.351	139.131	139.203	159.155	150.937	145.734	157.344	157.407	160.579	144.28	132.163	127.43	15295	13430	14289	16301	13409	13699	15025	11134	16577	11709	14173	16695	14034	17937	13864	15802	17952	16539	13417	9163	14010	chr1	15346991	15349085	-	Cs_ont_1g011200	--	K02951 small subunit ribosomal protein S12e | (RefSeq) 40S ribosomal protein S12 (A)
Cs_ont_1g011210	0.0229	0.0608	0.047	0.0488	0.059	0.0805	0.0735	0.0222	0.035	0.0437	0.0575	0.0577	0.0241	0.0403	0.0112	0.0477	0.0467	0.0672	0	0.0307	0.0387	4	10	8	9	9	13	13	3	7	7	11	13	4	9	2	9	10	13	0	4	8	chr1	15357519	15360299	+	Cs_ont_1g011210	--	K13459 disease resistance protein RPS2 | (RefSeq) probable disease resistance protein At1g61300 (A)
Cs_ont_1g011220	0.172	0.2034	0.1925	0.1851	0.1925	0.1099	0.0927	0.116	0.1231	0.1066	0.1213	0.1363	0.1772	0.1712	0.1642	0.1592	0.1434	0.1623	0.1133	0.1048	0.1124	44	49	48	50	43	26	24	23	36	25	34	45	43	56	43	44	45	46	29	20	34	chr1	15371764	15376184	+	Cs_ont_1g011220	--	K13459 disease resistance protein RPS2 | (RefSeq) probable disease resistance protein At1g61300 (A)
Cs_ont_1g011230	0	0.0225	0	0.0134	0.0081	0	0.0209	0.0182	0.037	0	0	0.0383	0.0298	0.011	0.0345	0	0	0.0127	0	0.0284	0.006	0	3	0	2	1	0	3	2	6	0	0	7	4	2	5	0	0	2	0	3	1	chr1	15388852	15391372	+	Cs_ont_1g011230	--	K13459 disease resistance protein RPS2 | (RefSeq) disease resistance protein SUMM2-like (A)
Cs_ont_1g011240	7.0154	7.0123	7.4248	7.3184	7.1957	7.3551	2.8475	2.5545	2.7327	4.022	3.7827	3.4883	6.4806	6.2424	5.792	4.8339	4.9462	5.0698	3.2473	3.2364	3.2855	1244	1171	1283	1370	1114	1206	511	351	554	654	735	798	1090	1415	1051	926	1076	996	576	428	689	chr1	15402588	15405410	+	Cs_ont_1g011240	--	K13459 disease resistance protein RPS2 | (RefSeq) probable disease resistance protein At1g61300 (A)
Cs_ont_1g011250	27.0246	31.8272	28.035	27.3677	24.7631	20.6177	27.3831	30.31	27.8496	30.3282	29.5953	26.5086	27.0412	27.4448	22.2796	29.4733	32.3624	32.908	27.9007	30.7026	28.1694	275	305	278	294	220	194	282	239	324	283	330	348	261	357	232	324	404	371	284	233	339	chr1	15410018	15411937	-	Cs_ont_1g011250	--	--
Cs_ont_1g011270	0	0	0	0	0	0.0379	0	0	0	0	0	0.0136	0.0185	0.0137	0.0342	0	0.0428	0	0	0	0	0	0	0	0	0	2	0	0	0	0	0	1	1	1	2	0	3	0	0	0	0	chr1	15423078	15424243	+	Cs_ont_1g011270	--	K13459 disease resistance protein RPS2 | (RefSeq) probable disease resistance protein At1g61300 (A)
Cs_ont_1g011290	0.3912	0.2039	0.2847	0.3571	0.3585	0.3	0.2109	0.1285	0.2115	0.3258	0.2207	0.1875	0.2625	0.3172	0.2503	0.1778	0.2319	0.2376	0.1707	0.1526	0.1684	55	27	39	53	44	39	30	14	34	42	34	34	35	57	36	27	40	37	24	16	28	chr1	15441924	15444647	+	Cs_ont_1g011290	--	K13459 disease resistance protein RPS2 | (RefSeq) probable disease resistance protein At1g61300 (A)
Cs_ont_1g011300	0.0455	0.0543	0.0642	0.0808	0.0716	0.1106	0.0337	0.0513	0.0348	0.0496	0.0207	0.0529	0.0659	0.0845	0.0333	0.0316	0.0324	0.0462	0.0568	0.0533	0.0336	8	9	11	15	11	18	6	7	7	8	4	12	11	19	6	6	7	9	10	7	7	chr1	15463515	15466315	+	Cs_ont_1g011300	--	K13459 disease resistance protein RPS2 | (RefSeq) probable disease resistance protein At1g61300 (A)
Cs_ont_1g011310	0	0	0	0	0	0	0	0	0	0	0	0	0	0	0.0387	0	0	0	0	0	0	0	0	0	0	0	0	0	0	0	0	0	0	0	0	1	0	0	0	0	0	0	chr1	15467333	15479462	+	Cs_ont_1g011310	--	K13459 disease resistance protein RPS2 | (RefSeq) probable disease resistance protein At1g61300 (A)
Cs_ont_1g011320	0.0234	0.0149	0.0144	0.0266	0.0428	0.0253	0.037	0.0724	0.0082	0.0408	0.0469	0.0326	0.0099	0.0073	0.0137	0.0216	0.0381	0.0506	0.028	0.0188	0.0316	5	3	3	6	8	5	8	12	2	8	11	9	2	2	3	5	10	12	6	3	8	chr1	15484790	15490215	+	Cs_ont_1g011320	--	K13459 disease resistance protein RPS2 | (RefSeq) probable disease resistance protein At1g61300 (A)
Cs_ont_1g011340	0.0999	0.165	0.0342	0.1788	0.2162	0.1741	0.1042	0.0931	0.068	0.0545	0.0912	0.0947	0.0351	0.1433	0.1627	0.1541	0.0905	0.0651	0.111	0.0968	0.0516	18	28	6	34	34	29	19	13	14	9	18	22	6	33	30	30	20	13	20	13	11	chr1	15511980	15515244	+	Cs_ont_1g011340	--	K13459 disease resistance protein RPS2 | (RefSeq) disease resistance protein SUMM2-like (A)
Cs_ont_1g011350	0	0	0	0	0	0	0	0.0076	0	0	0	0	0	0	0	0	0	0	0	0.0079	0	0	0	0	0	0	0	0	1	0	0	0	0	0	0	0	0	0	0	0	1	0	chr1	15528939	15531742	+	Cs_ont_1g011350	--	K13459 disease resistance protein RPS2 | (RefSeq) disease resistance protein SUMM2-like (A)
Cs_ont_1g011360	0.0622	0.018	0.0232	0.0589	0.0324	0.0367	0.0447	0.0438	0.0445	0.0308	0.031	0.0219	0.0298	0.0133	0.0166	0.0157	0.0784	0.0153	0	0.0076	0.0478	11	3	4	11	5	6	8	6	9	5	6	5	5	3	3	3	17	3	0	1	10	chr1	15541715	15544528	+	Cs_ont_1g011360	--	K13459 disease resistance protein RPS2 | (RefSeq) disease resistance protein SUMM2-like (A)
Cs_ont_1g011370	0.087	0.1848	0.4017	0.3296	0.2491	0.3763	0	0.2245	0.1522	0.3795	0.2779	0.0674	0.0917	0.2722	0.2975	0.2013	0.3191	0.1963	0.1739	0.1166	0.1839	2	4	9	8	5	8	0	4	4	8	7	2	2	8	7	5	9	5	4	2	5	chr1	15544674	15556305	+	Cs_ont_1g011370	--	K09486 hypoxia up-regulated 1 | (RefSeq) heat shock 70 kDa protein 17 isoform X1 (A)
Cs_ont_1g011380	0.0594	0.0757	0.0732	0.0844	0.0476	0.0643	0.0235	0.0537	0.0156	0.0389	0.0488	0.023	0.0439	0.0372	0.0523	0.0385	0.0388	0.0215	0.0356	0.0239	0.0201	10	12	12	15	7	10	4	7	3	6	9	5	7	8	9	7	8	4	6	3	4	chr1	15571168	15573957	+	Cs_ont_1g011380	--	K13459 disease resistance protein RPS2 | (RefSeq) probable disease resistance protein At1g61300 (A)
Cs_ont_1g011390	6.765	6.7104	6.5265	4.2209	6.0318	4.118	3.6425	4.7572	3.5786	2.5622	3.7708	4.1762	6.1499	5.3238	5.2649	6.2246	3.1039	4.3876	4.9811	3.9652	4.1104	167	156	157	110	130	94	91	91	101	58	102	133	144	168	133	166	94	120	123	73	120	chr1	15575184	15585882	+	Cs_ont_1g011390	--	K09486 hypoxia up-regulated 1 | (RefSeq) heat shock 70 kDa protein 17 isoform X1 (A)
Cs_ont_1g011400	0.0708	0.0751	0	0	0	0.2296	0.0699	0	0.1238	0	0.0646	0	0.0746	0.1107	0.1383	0	0	0.0639	0.2122	0	0.0598	1	1	0	0	0	3	1	0	2	0	1	0	1	2	2	0	0	1	3	0	1	chr1	15586121	15588683	+	Cs_ont_1g011400	--	--
Cs_ont_1g011410	0.3947	0.326	0.135	0.2493	0.2009	0.2371	0.0867	0.0566	0.2302	0.1435	0.1601	0.17	0	0.0686	0.0857	0	0	0	0	0	0	9	7	3	6	4	5	2	1	6	3	4	5	0	2	2	0	0	0	0	0	0	chr1	15591389	15597536	-	Cs_ont_1g011410	--	--
Cs_ont_1g011420	0.0067	0.0286	0.0346	0.051	0.0771	0.0291	0.0333	0.0261	0.0177	0.0367	0.0184	0.0052	0.0426	0.0263	0.0066	0.0312	0.0494	0.0729	0	0	0.0228	1	4	5	8	10	4	5	3	3	5	3	1	6	5	1	5	9	12	0	0	4	chr1	15608462	15611175	+	Cs_ont_1g011420	--	K13459 disease resistance protein RPS2 | (RefSeq) disease resistance protein SUMM2-like (A)
Cs_ont_1g011430	6.6989	6.762	6.9622	6.8807	6.0782	6.788	3.9073	3.9322	4.0527	5.3763	5.0616	5.7013	6.1301	5.9101	6.6244	5.7521	6.0513	5.8096	5.5161	4.9809	5.7706	1174	1116	1189	1273	930	1100	693	534	812	864	972	1289	1019	1324	1188	1089	1301	1128	967	651	1196	chr1	15620587	15623376	+	Cs_ont_1g011430	--	K13459 disease resistance protein RPS2 | (RefSeq) disease resistance protein SUMM2-like (A)
Cs_ont_1g011460	0.5307	0.3287	0.3177	0.5027	0.1013	0.4782	0.1748	0.4566	0.6962	0.434	0.3632	0.2057	0	0.0692	0.3457	0.4094	0.3244	0.2794	0.3095	0.2965	0.2991	12	7	7	12	2	10	4	8	18	9	9	6	0	2	8	10	9	7	7	5	8	chr1	15656099	15656634	-	Cs_ont_1g011460	--	K20891 beta-glucuronosyltransferase [EC:2.4.1.-] | (RefSeq) beta-glucuronosyltransferase GlcAT14B (A)
Cs_ont_1g011470	0.1754	0.0466	0.24	0.1939	0.134	0.1818	0.1011	0.1132	0.0959	0.0957	0.0867	0.1246	0.0925	0.0915	0.1214	0.1759	0.1072	0.0924	0.0658	0.1078	0.1051	24	6	32	28	16	23	14	12	15	12	13	22	12	16	17	26	18	14	9	11	17	chr1	15662060	15664459	+	Cs_ont_1g011470	--	K13459 disease resistance protein RPS2 | (RefSeq) disease resistance protein At4g27190-like (A)
Cs_ont_1g011480	3.6262	2.7236	3.0859	3.5187	5.3691	2.5825	4.8066	4.109	4.0227	4.0509	6.215	3.2907	4.1028	3.8746	1.21	4.6666	4.8303	5.8276	5.4819	4.6252	4.7115	41	29	34	42	53	27	55	36	52	42	77	48	44	56	14	57	67	73	62	39	63	chr1	15666703	15674942	-	Cs_ont_1g011480	--	--
Cs_ont_1g011490	0	0.0488	0	0.0218	0.0526	0	0.0113	0.0445	0.0402	0.0376	0	0.0356	0.0242	0	0.0449	0.0213	0	0	0.0344	0.1078	0.0486	0	4	0	2	4	0	1	3	4	3	0	4	2	0	4	2	0	0	3	7	5	chr1	15675329	15677569	+	Cs_ont_1g011490	--	K13459 disease resistance protein RPS2 | (RefSeq) probable disease resistance protein At1g61300 (A)
Cs_ont_1g011500	1.5211	1.348	1.4553	1.4463	1.4082	1.3791	0.6611	0.7675	0.8703	0.8356	0.9393	0.9929	1.4529	1.0647	1.4864	1.011	1.2958	1.1665	0.8518	0.7974	0.5947	266	222	248	267	215	223	117	104	174	134	180	224	241	238	266	191	278	226	149	104	123	chr1	15688086	15690869	+	Cs_ont_1g011500	--	K13459 disease resistance protein RPS2 | (RefSeq) probable disease resistance protein At1g61300 (A)
Cs_ont_1g011510	0.1505	0	0.1545	0.0713	0.0862	0.1221	0.1116	0.1457	0.2634	0.0821	0.0687	0.0292	0.2778	0.0294	0.0368	0.3135	0.2147	0.034	0.2257	0.1514	0.1591	4	0	4	2	2	3	3	3	8	2	2	1	7	1	1	9	7	1	6	3	5	chr1	15717020	15717442	-	Cs_ont_1g011510	--	K06630 14-3-3 protein epsilon | (RefSeq) 14-3-3 protein 6 (A)
Cs_ont_1g011530	0.0626	0.0886	0.0428	0.1317	0.0796	0.0827	0.1443	0.1615	0.0973	0.1365	0.0698	0.1024	0.044	0.0489	0.0408	0.0965	0.119	0.0878	0.0834	0.0932	0.047	9	12	6	20	10	11	21	18	16	18	11	19	6	9	6	15	21	14	12	10	8	chr1	15736683	15738972	+	Cs_ont_1g011530	--	K13459 disease resistance protein RPS2 | (RefSeq) probable disease resistance protein At1g61300 (A)
Cs_ont_1g011550	65.9583	69.0068	64.3947	55.4543	57.4217	59.1054	45.5861	47.195	46.9406	44.5024	43.0626	41.6215	58.2932	56.4288	57.9323	51.7261	51.2041	51.1251	40.4626	42.1684	38.9549	9090	8956	8648	8068	6909	7532	6358	5040	7396	5624	6503	7400	7620	9941	8170	7701	8657	7806	5578	4334	6349	chr1	15764375	15766884	+	Cs_ont_1g011550	--	K12581 CCR4-NOT transcription complex subunit 7/8 | (RefSeq) probable CCR4-associated factor 1 homolog 6 (A)
Cs_ont_1g011560	9.6611	9.0031	9.0367	7.4281	8.0858	7.0901	8.7972	8.7893	8.6042	9.0542	9.5584	9.5525	9.0091	9.0902	9.7078	8.9543	8.7848	9.3333	7.4635	6.8717	7.282	1593	1398	1452	1293	1164	1081	1468	1123	1622	1369	1727	2032	1409	1916	1638	1595	1777	1705	1231	845	1420	chr1	15767336	15772589	-	Cs_ont_1g011560	--	--
Cs_ont_1g011570	0	0	0	0	0	0	0	0	0.051	0	0	0	0	0	0	0	0	0.0526	0	0	0	0	0	0	0	0	0	0	0	1	0	0	0	0	0	0	0	0	1	0	0	0	chr1	15775688	15786043	-	Cs_ont_1g011570	--	--
Cs_ont_1g011580	0.0687	0.0938	0.1209	0.0698	0.0281	0.1062	0.0776	0.095	0.1116	0.1285	0.0403	0.0457	0.1035	0.0614	0.1247	0.0909	0.076	0.1019	0.0736	0.1119	0.1079	14	18	24	15	5	20	16	15	26	24	9	12	20	16	26	20	19	23	15	17	26	chr1	15790692	15795668	+	Cs_ont_1g011580	--	K09874 aquaporin NIP | (RefSeq) aquaporin NIP6-1 (A)
Cs_ont_1g011590	0.0706	0.1124	0.0634	0.0585	0.0808	0.0668	0.0261	0.0569	0.0926	0.0673	0.0161	0.0684	0.1209	0.0276	0.1034	0.1143	0.0791	0.0796	0.0617	0.0591	0.0298	8	12	7	7	8	7	3	5	12	7	2	10	13	4	12	14	11	10	7	5	4	chr1	15792753	15795668	-	Cs_ont_1g011590	--	K09874 aquaporin NIP | (RefSeq) aquaporin NIP6-1 (A)
Cs_ont_1g011600	33.6758	35.9302	33.609	35.187	31.9721	34.0279	37.9894	35.867	34.1673	33.3045	33.9245	34.3407	31.7317	32.9065	31.3373	34.0754	33.4584	33.1902	37.6178	36.0993	37.2118	2513	2525	2444	2772	2083	2348	2869	2074	2915	2279	2774	3306	2246	3139	2393	2747	3063	2744	2808	2009	3284	chr1	15795864	15798912	-	Cs_ont_1g011600	--	K02937 large subunit ribosomal protein L7e | (RefSeq) 60S ribosomal protein L7-1 (A)
Cs_ont_1g011610	9.2227	9.0703	9.1997	12.0804	11.8434	12.0761	13.6468	13.0367	13.04	9.524	8.7787	9.4294	12.1002	12.7436	12.6177	14.8285	13.9363	14.274	12.3594	13.1379	12.7459	1395	1292	1356	1929	1564	1689	2089	1528	2255	1321	1455	1840	1736	2464	1953	2423	2586	2392	1870	1482	2280	chr1	15811963	15819312	+	Cs_ont_1g011610	--	K08495 golgi SNAP receptor complex member 1 | (RefSeq) Golgi SNAP receptor complex member 1-1 isoform X1 (A)
Cs_ont_1g011620	0.0563	0.1794	0.0867	0.0933	0.0645	0.1827	0.2782	0.1817	0.1108	0	0.0514	0.0655	0	0.044	0.0275	0.0261	0.0344	0.0508	0.0563	0.0377	0	4	12	6	7	4	12	20	10	9	0	4	6	0	4	2	2	3	4	4	2	0	chr1	15827220	15828350	+	Cs_ont_1g011620	--	--
Cs_ont_1g011630	7.8287	8.9526	8.0496	9.8877	10.6118	9.7022	10.0548	9.8241	10.5483	8.8405	9.6247	8.9051	10.077	10.1709	10.3213	12.1495	11.1519	12.5158	9.3083	10.6424	9.5706	507	546	508	676	600	581	659	493	781	525	683	744	619	842	684	850	886	898	603	514	733	chr1	15830077	15833259	-	Cs_ont_1g011630	--	K15414 complement component 1 Q subcomponent-binding protein, mitochondrial | (RefSeq) uncharacterized protein At2g39795, mitochondrial (A)
Cs_ont_1g011640	7.4633	6.7176	7.6051	8.1715	7.2909	7.8168	6.703	6.3928	6.5394	6.799	6.978	5.5521	7.3724	8.3129	6.9995	8.4693	8.3956	7.869	6.7555	5.6434	5.7692	571	484	567	660	487	553	519	379	572	477	585	548	535	813	548	700	788	667	517	322	522	chr1	15833698	15836042	-	Cs_ont_1g011640	--	--
Cs_ont_1g011650	0.0806	0.1569	0.0965	0.0509	0.1231	0.1162	0.146	0.2774	0.2703	0.0586	0.049	0.0833	0.1275	0.0631	0.1182	0.0373	0.1643	0.0485	0.0537	0.1261	0.159	6	11	7	4	8	8	11	16	23	4	4	8	9	6	9	3	15	4	4	7	14	chr1	15841201	15843112	+	Cs_ont_1g011650	--	K22763 deubiquitinase DESI2 [EC:3.4.19.12] | (RefSeq) deSI-like protein At4g17486 (A)
Cs_ont_1g011660	16.0936	17.3768	16.8296	17.9298	17.8778	17.1616	22.2511	20.9403	20.7956	18.5752	19.4693	17.6849	17.258	16.6852	16.7153	19.0484	19.4926	18.8136	21.1641	21.8195	21.0625	3151	3204	3211	3706	3056	3107	4409	3177	4655	3335	4177	4467	3205	4176	3349	4029	4682	4081	4145	3186	4877	chr1	15843845	15849524	-	Cs_ont_1g011660	--	K17824 DCN1-like protein 4/5 | (RefSeq) DCN1-like protein 4 (A)
Cs_ont_1g011670	13.0162	13.421	12.6347	12.5434	12.5127	12.3207	16.8358	18.1713	17.2925	18.1435	16.8558	17.7557	13.6163	13.3921	14.392	17.2094	16.6455	16.5769	17.6866	17.2952	18.5288	3864	3752	3655	3931	3243	3382	5058	4180	5869	4939	5483	6800	3834	5082	4372	5519	6062	5452	5252	3829	6505	chr1	15850282	15856703	-	Cs_ont_1g011670	--	K14297 nuclear pore complex protein Nup98-Nup96 | (RefSeq) nuclear pore complex protein NUP96 (A)
Cs_ont_1g011700	0	0	0	0	0	0	0.0178	0	0	0.0098	0	0	0	0.007	0.0176	0	0	0	0	0	0.0152	0	0	0	0	0	0	2	0	0	1	0	0	0	1	2	0	0	0	0	0	2	chr1	15873996	15882478	-	Cs_ont_1g011700	--	--
Cs_ont_1g011730	2.1532	2.4011	2.3813	2.2697	2.7754	2.6321	1.3544	1.17	1.2273	1.3359	1.2706	1.2466	2.6001	2.1235	2.2519	2.198	1.874	1.5587	0.901	1.2519	1.3279	399	419	430	444	449	451	254	168	260	227	258	298	457	503	427	440	426	320	167	173	291	chr1	15906094	15909043	-	Cs_ont_1g011730	--	K13430 serine/threonine-protein kinase PBS1 [EC:2.7.11.1] | (RefSeq) serine/threonine-protein kinase PBS1 (A)
Cs_ont_1g011740	3.6951	3.4313	3.6096	4.2619	3.7577	4.1295	2.1205	1.9354	1.9634	1.7915	1.7739	2	3.594	3.3113	3.5965	2.8587	2.6943	2.6094	1.5979	1.7067	1.5268	749	655	713	912	665	774	435	304	455	333	394	523	691	858	746	626	670	586	324	258	366	chr1	15906170	15943794	-	Cs_ont_1g011740	--	K13430 serine/threonine-protein kinase PBS1 [EC:2.7.11.1] | (RefSeq) serine/threonine-protein kinase PBS1 (A)
Cs_ont_1g011750	0.0215	0.1367	0.044	0.0203	0	0.0232	0	0	0	0	0	0	0.0226	0	0	0	0.0175	0.0194	0	0.0288	0.0181	1	6	2	1	0	1	0	0	0	0	0	0	1	0	0	0	1	1	0	1	1	chr1	15946071	15946980	-	Cs_ont_1g011750	--	K13415 protein brassinosteroid insensitive 1 [EC:2.7.10.1 2.7.11.1] | (RefSeq) protein BRASSINOSTEROID INSENSITIVE 1 (A)
Cs_ont_1g011760	2.2548	2.1514	2.4089	2.5331	2.6575	2.5858	1.2432	0.9559	1.2481	0.885	1.0189	0.9161	2.4059	2.0707	2.3898	1.8503	1.9357	1.7206	0.7677	0.8837	0.8934	414	372	431	491	426	439	231	136	262	149	205	217	419	486	449	367	436	350	141	121	194	chr1	15958878	15961800	-	Cs_ont_1g011760	--	K13430 serine/threonine-protein kinase PBS1 [EC:2.7.11.1] | (RefSeq) serine/threonine-protein kinase PBS1 (A)
Cs_ont_1g011770	6.3165	6.6527	6.5282	6.6596	6.8518	6.7963	3.1334	3.0547	3.4038	2.911	2.7296	2.6326	4.9573	5.4848	5.9778	4.2692	4.1893	3.8841	2.5914	2.6393	2.7739	982	974	989	1093	930	977	493	368	605	415	465	528	731	1090	951	717	799	669	403	306	510	chr1	15958975	15987106	-	Cs_ont_1g011770	--	K13430 serine/threonine-protein kinase PBS1 [EC:2.7.11.1] | (RefSeq) serine/threonine-protein kinase PBS1 (A)
Cs_ont_1g011780	0.2081	0.1105	0	0	0.4767	0.3376	0.1028	0.1343	0.182	0	0	0	0.3291	0.1628	0.1017	0	0	0.0939	0	0	0	2	1	0	0	4	3	1	1	2	0	0	0	3	2	1	0	0	1	0	0	0	chr1	15963344	15967692	+	Cs_ont_1g011780	--	--
Cs_ont_1g011860	0.7357	0.6019	0.7178	0.9711	0.8841	1.0304	0.3814	0.2335	0.4114	0.3288	0.5173	0.4207	0.8011	0.7359	0.7661	1.1499	1.1207	1.0451	0.3376	0.5013	0.5915	61	47	58	85	64	79	32	15	39	25	47	45	63	78	65	103	114	96	28	31	58	chr1	16134530	16136932	+	Cs_ont_1g011860	--	K13430 serine/threonine-protein kinase PBS1 [EC:2.7.11.1] | (RefSeq) serine/threonine-protein kinase PBS1 (A)
Cs_ont_1g011880	0.0489	0.0635	0.0614	0.0464	0.0996	0.0588	0.0537	0.0421	0.0048	0.0119	0.005	0.0379	0.0172	0.0298	0.0213	0.1057	0.0798	0.0491	0.0054	0.0365	0.0414	9	11	11	9	16	10	10	6	1	2	1	9	3	7	4	21	18	10	1	5	9	chr1	16153863	16156790	+	Cs_ont_1g011880	--	K13466 EIX receptor 1/2 | (RefSeq) receptor-like protein EIX2 (A)
Cs_ont_1g011900	0.0607	0.0129	0.0125	0.046	0.0278	0.0131	0.024	0.0157	0	0.0397	0	0.0094	0.0512	0.0285	0.0119	0.0337	0	0.0438	0.0121	0	0	5	1	1	4	2	1	2	1	0	3	0	1	4	3	1	3	0	4	1	0	0	chr1	16182932	16185164	+	Cs_ont_1g011900	--	K13466 EIX receptor 1/2 | (RefSeq) receptor-like protein EIX2 (A)
Cs_ont_1g011910	1.1345	1.7099	1.4647	1.8027	2.0121	1.7415	0.9764	0.8974	1.2164	0.7583	1.0354	0.9645	0.926	1.2597	1.0014	1.3212	1.9093	2.2793	0.9513	0.7852	0.6189	31	44	39	52	48	44	27	19	38	19	31	34	24	44	28	39	64	69	26	16	20	chr1	16185297	16186017	+	Cs_ont_1g011910	--	--
Cs_ont_1g011920	2.0037	2.205	1.7197	2.4846	2.2324	2.5609	2.0518	2.4917	1.0993	1.7083	1.3465	1.9061	2.8614	2.0947	2.2072	2.1582	1.9599	1.3975	2.8225	2.6378	2.2333	110	114	92	144	107	130	114	106	69	86	81	135	149	147	124	128	132	85	155	108	145	chr1	16190103	16195872	+	Cs_ont_1g011920	--	K14298 mRNA export factor | (RefSeq) protein RAE1 isoform X1 (A)
Cs_ont_1g011930	1.4323	1.6296	1.6433	1.4537	1.4317	1.4624	1.6878	1.6992	1.7469	1.5862	1.6319	1.493	1.557	1.3049	1.3475	1.8694	1.5845	1.5658	1.7832	1.9146	1.6361	322	345	360	345	281	304	384	296	449	327	402	433	332	375	310	454	437	390	401	321	435	chr1	16205752	16274591	+	Cs_ont_1g011930	--	K14298 mRNA export factor | (RefSeq) protein RAE1 isoform X1 (A)
Cs_ont_1g011940	0.6158	0.4723	0.5208	0.3565	0.6335	0.555	0.2704	0.2355	0.3491	0.2736	0.2914	0.3403	0.2645	0.3122	0.2563	0.4486	0.3672	0.4066	0.1539	0.1223	0.217	108	78	89	66	97	90	48	32	70	44	56	77	44	70	46	85	79	79	27	16	45	chr1	16283824	16286957	+	Cs_ont_1g011940	--	K13466 EIX receptor 1/2 | (RefSeq) receptor-like protein EIX2 (A)
Cs_ont_1g011950	0.4082	1.0403	1.508	1.0827	0.7481	0	0.726	0.6321	1.214	1.6026	0.8196	1.3289	1.2911	0.1277	0.5585	0.6802	0	0.2948	0.8162	1.7515	2.14	5	12	18	14	8	0	9	6	17	18	11	21	15	2	7	9	0	4	10	16	31	chr1	16290168	16290458	+	Cs_ont_1g011950	--	K14298 mRNA export factor | (RefSeq) protein RAE1 isoform X1 (A)
Cs_ont_1g011960	0	0.0451	0	0	0.0486	0.0459	0	0	0.0371	0	0	0	0	0	0	0.0393	0.0346	0	0.0424	0.0569	0	0	1	0	0	1	1	0	0	1	0	0	0	0	0	0	1	1	0	1	1	0	chr1	16321383	16321886	+	Cs_ont_1g011960	--	--
Cs_ont_1g011970	2.2318	2.2666	2.1295	2.1141	2.1602	2.1799	1.2922	1.2065	1.4322	1.6206	1.5831	1.6043	1.6351	1.6191	1.7955	2.5061	2.5901	2.9168	0.886	0.8043	0.9459	413	395	384	413	349	373	242	173	303	275	321	383	287	383	340	501	588	598	164	111	207	chr1	16326077	16329022	+	Cs_ont_1g011970	--	K13466 EIX receptor 1/2 | (RefSeq) receptor-like protein EIX2 (A)
Cs_ont_1g011980	0.1941	0.3436	0.3321	0.3678	0.0741	0.3499	0.3837	0.2505	0.3962	0.4234	0.2953	0.3511	0.1365	0.2025	0.3162	0.4193	0.1055	0.3505	0.3882	0.0868	0.3831	3	5	5	6	1	5	6	3	7	6	5	7	2	4	5	7	2	6	6	1	7	chr1	16331190	16331569	-	Cs_ont_1g011980	--	--
Cs_ont_1g011990	0.5846	0.3661	0.5538	0.852	0.6353	0.8754	0.4592	0.3482	0.4196	0.3596	0.643	0.4648	0.648	0.8443	0.6006	0.8048	1.0386	1.096	0.4046	0.5025	0.4183	39	23	36	60	37	54	31	18	32	22	47	40	41	72	41	58	85	81	27	25	33	chr1	16334696	16342642	+	Cs_ont_1g011990	--	K14298 mRNA export factor | (RefSeq) protein RAE1 isoform X1 (A)
Cs_ont_1g012000	0.3692	0.5645	0.4319	0.5386	0.5751	0.4711	0.2919	0.2668	0.3617	0.3463	0.3235	0.3205	0.4282	0.2946	0.3031	0.4785	0.7584	0.4665	0.2288	0.1881	0.1811	50	72	57	77	68	59	40	28	56	43	48	56	55	51	42	70	126	70	31	19	29	chr1	16356758	16359897	+	Cs_ont_1g012000	--	K13466 EIX receptor 1/2 | (RefSeq) receptor-like protein EIX2 (A)
Cs_ont_1g012010	0.6823	0.4427	0.5835	0.2513	0.2605	0.246	0.3371	0.6848	0.2652	0.5374	0.5881	0.5582	0.3597	0.4151	0.5186	0.4561	0.3399	0.5474	0.5684	0.305	0.641	18	11	15	7	6	6	9	14	8	13	17	19	9	14	14	13	11	16	15	6	20	chr1	16372505	16374514	+	Cs_ont_1g012010	--	K14298 mRNA export factor | (RefSeq) protein RAE1 isoform X1 (A)
Cs_ont_1g012040	6.2825	5.8387	6.5539	5.3902	7.6982	6.4326	5.5198	6.8836	5.8404	5.4462	6.1086	5.7834	6.8836	4.8804	5.084	5.7191	6.7611	5.7894	6.9328	6.6966	7.6022	1146	1003	1165	1038	1226	1085	1019	973	1218	911	1221	1361	1191	1138	949	1127	1513	1170	1265	911	1640	chr1	16387080	16397946	+	Cs_ont_1g012040	--	K14298 mRNA export factor | (RefSeq) protein RAE1 isoform X1 (A)
Cs_ont_1g012050	0.1799	0.2547	0.5846	0.6248	0.7555	0.4539	11.7906	11.3751	11.2762	16.9687	16.5807	17.7086	1.5172	1.29	0.9375	4.8567	4.1302	4.0051	19.0323	21.4675	21.0669	6	8	19	22	22	14	398	294	430	519	606	762	48	55	32	175	169	148	635	534	831	chr1	16403688	16404423	+	Cs_ont_1g012050	--	K09286 EREBP-like factor | (RefSeq) ethylene-responsive transcription factor 3-like (A)
Cs_ont_1g012060	0.012	0.0064	0.0061	0.0227	0.0137	0.0259	0.0473	0.0386	0.0733	0.0196	0.0055	0.0232	0.0379	0.0187	0.0176	0.0222	0.0293	0.0378	0.0359	0.0562	0.0304	2	1	1	4	2	4	8	5	14	3	1	5	6	4	3	4	6	7	6	7	6	chr1	16412327	16417147	+	Cs_ont_1g012060	--	K01535 H+-transporting ATPase [EC:7.1.2.1] | (RefSeq) ATPase 9, plasma membrane-type isoform X1 (A)
Cs_ont_1g012070	7.6176	7.5436	6.9915	6.2753	5.7645	5.4427	4.161	3.4904	4.8362	5.003	5.0928	5.3076	6.5873	6.5082	6.1895	4.6111	4.3117	5.2997	4.7917	4.7055	5.7899	445	415	398	387	294	294	246	158	323	268	326	400	365	486	370	291	309	343	280	205	400	chr1	16417788	16420265	-	Cs_ont_1g012070	--	K11592 endoribonuclease Dicer [EC:3.1.26.-] | (RefSeq) dicer-like protein 4 isoform X1 (A)
Cs_ont_1g012090	2.0831	1.413	1.9832	1.3205	1.5422	1.4048	0.5635	0.5724	0.5542	1.5634	1.2432	1.3261	0.9603	0.8241	0.9985	0.7112	0.736	0.865	0.8156	0.5947	0.6295	263	168	244	176	170	164	72	56	80	181	172	216	115	133	129	97	114	121	103	56	94	chr1	16430949	16433471	+	Cs_ont_1g012090	--	--
Cs_ont_1g012110	0.5775	0.6049	0.6487	0.6136	0.7508	0.5401	0.3239	0.2316	0.3686	0.5787	0.5128	0.6594	0.3044	0.3419	0.1525	0.1878	0.2417	0.2395	0.2106	0.1884	0.165	74	73	81	83	84	64	42	23	54	68	72	109	37	56	20	26	38	34	27	18	25	chr1	16475698	16478256	+	Cs_ont_1g012110	--	--
Cs_ont_1g012120	0.0048	0.0101	0.0196	0.009	0	0	0.0189	0	0	0.0052	0.0087	0	0	0.0075	0.0187	0	0.0156	0.0086	0.0239	0.0128	0	1	2	4	2	0	0	4	0	0	1	2	0	0	2	4	0	4	2	5	2	0	chr1	16495218	16509502	+	Cs_ont_1g012120	--	K17604 zinc finger SWIM domain-containing protein 3 | (RefSeq) uncharacterized protein LOC112495466 isoform X2 (A)
Cs_ont_1g012150	0	0	0	0	0	0	0.0517	0	0	0	0	0	0	0	0	0	0	0	0	0	0	0	0	0	0	0	0	2	0	0	0	0	0	0	0	0	0	0	0	0	0	0	chr1	16521962	16522570	-	Cs_ont_1g012150	--	--
Cs_ont_1g012160	18.4815	18.0489	17.9666	15.8512	15.6388	16.4143	29.4902	29.8956	30.5996	28.9785	28.613	28.3918	19.367	19.3707	18.1307	24.0736	24.6986	24.1725	26.6131	27.5316	24.2442	2316	2130	2194	2097	1711	1902	3740	2903	4384	3330	3929	4590	2302	3103	2325	3259	3797	3356	3336	2573	3593	chr1	16523583	16527752	-	Cs_ont_1g012160	--	K13430 serine/threonine-protein kinase PBS1 [EC:2.7.11.1] | (RefSeq) serine/threonine-protein kinase PBS1 (A)
Cs_ont_1g012170	10.0589	9.3356	9.5908	8.7405	7.0308	8.3943	15.1046	13.0322	16.5573	11.7467	10.8061	12.4016	9.9786	8.4575	8.9784	12.8671	11.4275	13.4402	13.1439	14.6561	13.9638	254	222	236	233	155	196	386	255	478	272	299	404	239	273	232	351	354	376	332	276	417	chr1	16539332	16545197	+	Cs_ont_1g012170	--	K00943 dTMP kinase [EC:2.7.4.9] | (RefSeq) thymidylate kinase isoform X1 (A)
Cs_ont_1g012180	0.3192	0.0847	0.2457	0.5669	0.1828	0.0863	0.1183	0.103	0.0698	0.3046	0.1821	0.2474	0.2945	0.0936	0.078	0.0739	0.2277	0.036	0.0798	0.321	0.0337	8	2	6	15	4	2	3	2	2	7	5	8	7	3	2	2	7	1	2	6	1	chr1	16549518	16549916	+	Cs_ont_1g012180	--	--
Cs_ont_1g012190	0	0	0	0	0	0	0.0236	0	0	0	0	0	0	0	0	0	0	0	0	0	0	0	0	0	0	0	0	2	0	0	0	0	0	0	0	0	0	0	0	0	0	0	chr1	16577336	16578666	+	Cs_ont_1g012190	--	--
Cs_ont_1g012200	14.8041	15.7815	14.2842	12.4728	13.0748	15.0089	17.6174	16.822	18.2266	10.6095	10.4325	11.0203	15.1894	13.8571	14.378	14.9586	15.1803	15.8691	15.9565	15.4837	17.8718	1791	1798	1684	1593	1381	1679	2157	1577	2521	1177	1383	1720	1743	2143	1780	1955	2253	2127	1931	1397	2557	chr1	16580260	16584048	+	Cs_ont_1g012200	--	K10268 F-box and leucine-rich repeat protein 2/20 | (RefSeq) F-box/LRR-repeat protein 2 (A)
Cs_ont_1g012210	9.761	10.2626	10.2828	11.5909	10.6199	11.4458	13.8999	15.7529	13.283	13.1581	11.7284	12.3287	11.416	11.4393	11.8273	12.7882	13.1159	13.2122	14.0184	13.4561	12.9539	1317	1304	1352	1651	1251	1428	1898	1647	2049	1628	1734	2146	1461	1973	1633	1864	2171	1975	1892	1354	2067	chr1	16584194	16588103	-	Cs_ont_1g012210	--	K02956 small subunit ribosomal protein S15 | (RefSeq) rps15, CisiCp080; ribosomal protein S15 (A)
Cs_ont_1g012230	10.4519	10.113	9.7318	8.4097	8.9671	7.8992	3.5489	3.5934	2.912	8.2734	8.5257	8.0548	8.2751	8.4289	9.4251	4.9869	4.6711	5.5365	4.7604	4.6806	5.272	518	472	470	440	388	362	178	138	165	376	463	515	389	534	478	267	284	304	236	173	309	chr1	16600448	16604391	+	Cs_ont_1g012230	--	--
Cs_ont_1g012240	0.995	0.3522	0.5956	0.9425	0.8547	0.807	0.3277	0.214	0.2176	0.5425	0.681	0.4499	0.6119	1.2973	1.0534	0.0768	0.4731	0.449	1.1605	0.3335	0.7011	12	4	7	12	9	9	4	2	3	6	9	7	7	20	13	1	7	6	14	3	10	chr1	16605390	16628728	+	Cs_ont_1g012240	--	--
Cs_ont_1g012260	3.6802	3.5635	3.5442	2.7937	2.8416	2.6218	4.023	4.2113	4.0518	0.943	1.0898	1.0333	2.3551	2.3313	2.183	0.7528	0.6335	0.6736	0.566	0.6902	0.8139	715	652	671	573	482	471	791	634	900	168	232	259	434	579	434	158	151	145	110	100	187	chr1	16644029	16647961	-	Cs_ont_1g012260	--	K13466 EIX receptor 1/2 | (RefSeq) receptor-like protein EIX2 (A)
Cs_ont_1g012270	9.8757	9.8825	9.7905	9.2948	9.0594	9.5794	9.9832	9.946	10.2915	7.1568	6.595	7.2924	10.5784	10.3519	10.4354	9.0714	9.2921	9.5131	9.1712	9.3001	9.9063	1562	1472	1509	1552	1251	1401	1598	1219	1861	1038	1143	1488	1587	2093	1689	1550	1803	1667	1451	1097	1853	chr1	16654238	16656755	+	Cs_ont_1g012270	--	K10268 F-box and leucine-rich repeat protein 2/20 | (RefSeq) F-box/LRR-repeat protein 14 (A)
Cs_ont_1g012280	11.6071	11.9326	11.5696	14.4803	14.3855	14.3274	11.7021	11.9487	11.4301	11.8815	11.6684	11.1757	15.2344	14.8261	15.3044	17.1072	16.2099	17.5447	11.4743	12.3408	11.3195	2511	2431	2439	3307	2717	2866	2562	2003	2827	2357	2766	3119	3126	4100	3388	3998	4302	4205	2483	1991	2896	chr1	16661933	16667191	-	Cs_ont_1g012280	--	K10632 BRCA1-associated protein [EC:2.3.2.27] | (RefSeq) BRCA1-associated protein (A)
Cs_ont_1g012290	0	0.0499	0.0482	0	0	0	0	0	0	0.0512	0	0.0364	0	0	0.0918	0	0	0	0	0	0	0	1	1	0	0	0	0	0	0	1	0	1	0	0	2	0	0	0	0	0	0	chr1	16670707	16671045	-	Cs_ont_1g012290	--	--
Cs_ont_1g012300	68.1228	68.1137	68.6373	72.4508	71.9208	70.978	78.0217	81.9328	80.1274	86.7959	91.4536	87.4952	61.0867	61.3083	59.1617	71.5616	68.5878	71.143	89.3643	90.1759	88.9709	8203	7724	8054	9210	7561	7903	9508	7645	11031	9584	12067	13592	6977	9437	7290	9309	10132	9491	10764	8098	12670	chr1	16671180	16676622	-	Cs_ont_1g012300	--	K00052 3-isopropylmalate dehydrogenase [EC:1.1.1.85] | (RefSeq) 3-isopropylmalate dehydrogenase 2, chloroplastic-like (A)
Cs_ont_1g012310	5.8447	5.9182	6.6762	5.1146	5.2759	4.244	6.7378	7.6953	7.2484	7.8231	8.2104	8.9262	4.7829	5.2146	4.5829	4.3411	4.6168	4.3523	7.3107	6.7455	6.7778	840	801	935	776	662	564	980	857	1191	1031	1293	1655	652	958	674	674	814	693	1051	723	1152	chr1	16677450	16679737	+	Cs_ont_1g012310	--	--
Cs_ont_1g012330	0.0379	0	0	0	0.0868	0	0	0	0	0.0827	0	0	0.04	0	0	0	0	0	0	0	0	1	0	0	0	2	0	0	0	0	2	0	0	1	0	0	0	0	0	0	0	0	chr1	16707372	16714871	-	Cs_ont_1g012330	--	--
Cs_ont_1g012340	0	0	0	0	0	0	0	0	0	0	0	0	0	0	0.019	0	0.0159	0	0	0	0	0	0	0	0	0	0	0	0	0	0	0	0	0	0	2	0	2	0	0	0	0	chr1	16727674	16729308	+	Cs_ont_1g012340	--	--
Cs_ont_1g012360	0	0.0517	0	0	0	0.0527	0	0	0	0	0	0	0	0.0381	0	0	0	0	0.0487	0	0	0	1	0	0	0	1	0	0	0	0	0	0	0	1	0	0	0	0	1	0	0	chr1	16744446	16744772	-	Cs_ont_1g012360	--	--
Cs_ont_1g012370	128.038	125.916	125.532	105.549	105.628	105.737	195.759	202.303	200.46	112.024	112.141	116.709	98.5106	97.2614	99.1434	41.7833	43.1135	40.0706	68.1516	68.8012	67.2685	19439	18003	18572	16917	14001	14844	30078	23800	34795	15596	18656	22859	14186	18876	15403	6853	8030	6740	10350	7790	12078	chr1	16749291	16751707	+	Cs_ont_1g012370	--	--
Cs_ont_1g012380	0.0284	0.1205	0.0388	0.0538	0.0975	0.1432	0.028	0.0244	0.0331	0.0206	0.0432	0.044	0.0199	0.0296	0	0	0	0	0	0	0	3	12	4	6	9	14	3	2	4	2	5	6	2	4	0	0	0	0	0	0	0	chr1	16776898	16778580	+	Cs_ont_1g012380	--	--
Cs_ont_1g012410	0	0	0	0	0	0	0.0132	0.0345	0	0	0	0	0	0	0	0	0	0	0	0.0179	0	0	0	0	0	0	0	1	2	0	0	0	0	0	0	0	0	0	0	0	1	0	chr1	16820773	16822239	-	Cs_ont_1g012410	--	--
Cs_ont_1g012420	0	0	0	0	0	0	0	0	0	0	0	0	0	0	0	0	0	0	0.0155	0	0	0	0	0	0	0	0	0	0	0	0	0	0	0	0	0	0	0	0	1	0	0	chr1	16827460	16829062	-	Cs_ont_1g012420	--	--
Cs_ont_1g012480	0.1263	0.6037	0	0.2992	0.4342	0.0683	0.1248	0.4076	0.0553	0.1378	0.1153	0.2448	0.1332	0.2965	0.2469	0.4678	0.4635	0.3992	0.1895	0	0.4808	2	9	0	5	6	1	2	5	1	2	2	5	2	6	4	8	9	7	3	0	9	chr1	16860943	16861277	-	Cs_ont_1g012480	--	--
Cs_ont_1g012490	0.0185	0.0588	0.0379	0	0	0.0499	0.1915	0.2263	0.1695	0.0403	0.2442	0.1645	0.0681	0.0433	0	0.0171	0.0602	0.0333	0.0277	0.0495	0.0624	2	6	4	0	0	5	21	19	21	4	29	23	7	6	0	2	8	4	3	4	8	chr1	16867702	16869426	-	Cs_ont_1g012490	--	--
Cs_ont_1g012540	0	0.0515	0	0	0	0.0525	0	0	0	0	0	0	0	0	0	0.0449	0.0396	0	0	0	0	0	2	0	0	0	2	0	0	0	0	0	0	0	0	0	2	2	0	0	0	0	chr1	16900147	16900802	+	Cs_ont_1g012540	--	--
Cs_ont_1g012570	63.6984	66.2754	60.3798	57.8866	56.1755	50.7444	54.9195	52.2631	51.6438	46.499	47.698	43.198	52.3744	52.4668	49.4195	48.6913	49.3733	46.0497	51.301	49.0854	47.8631	3421	3352	3160	3282	2634	2520	2985	2175	3171	2290	2807	2993	2668	3602	2716	2825	3253	2740	2756	1966	3040	chr1	16914329	16917881	+	Cs_ont_1g012570	--	K14972 PAX-interacting protein 1 | (RefSeq) mediator of RNA polymerase II transcription subunit 15a isoform X1 (A)
Cs_ont_1g012580	18.4287	17.9664	18.1874	24.0568	24.4981	25.5391	16.762	17.6392	17.3513	25.5152	26.1662	25.668	25.4139	24.1739	27.7365	27.9289	28.698	29.3096	22.3322	21.5144	23.6664	7522	6906	7234	10366	8730	9639	6924	5579	8097	9550	11703	13516	9839	12613	11585	12315	14370	13254	9118	6549	11424	chr1	16920747	16931977	+	Cs_ont_1g012580	--	K14972 PAX-interacting protein 1 | (RefSeq) mediator of RNA polymerase II transcription subunit 15a isoform X1 (A)
Cs_ont_1g012590	58.9975	63.8632	62.9987	78.1605	79.6128	75.169	54.0808	52.3692	58.7025	66.0399	63.432	70.5731	72.4023	72.4446	79.4135	74.0686	69.7195	71.2841	65.2212	60.5527	59.7409	567	578	590	793	668	668	526	390	645	582	668	875	660	890	781	769	822	759	627	434	679	chr1	16931978	16932157	-	Cs_ont_1g012590	--	--
Cs_ont_1g012600	57.0954	58.8835	56.7579	56.8254	57.5713	56.7268	73.7579	71.7302	70.8556	66.6571	69.5254	68.8768	55.9747	58.6489	53.9474	62.3623	62.1535	59.6553	87.2143	85.5275	80.6147	4379	4253	4242	4601	3855	4023	5725	4263	6213	4688	5843	6815	4072	5750	4234	5167	5848	5069	6691	4892	7312	chr1	16943458	16958732	+	Cs_ont_1g012600	--	K14972 PAX-interacting protein 1 | (RefSeq) mediator of RNA polymerase II transcription subunit 15a isoform X1 (A)
Cs_ont_1g012610	3.6467	4.0659	3.4147	1.4357	1.5533	1.6638	1.7904	1.6912	1.854	0.5717	0.8424	0.689	1.9223	2.0058	2.0268	1.3397	1.6349	2.0366	0.8316	1.5128	0.9829	320	336	292	133	119	135	159	115	186	46	81	78	160	225	182	127	176	198	73	99	102	chr1	16970995	16972391	+	Cs_ont_1g012610	--	--
Cs_ont_1g012620	57.6209	58.6468	58.4484	72.972	72.0938	73.8562	44.2652	44.4855	44.8568	92.6399	92.8692	93.6191	81.8749	81.048	82.7779	100.084	100.647	103.857	98.2126	101	101.497	19686	18869	19459	26319	21504	23332	15305	11777	17521	29023	34767	41263	26532	35396	28940	36939	42184	39311	33564	25734	41009	chr1	16988560	16994124	+	Cs_ont_1g012620	--	--
Cs_ont_1g012630	34.6456	34.0526	28.6613	28.0197	26.4941	28.53	37.4326	40.5981	35.7669	19.2577	20.2172	19.0024	36.9278	37.5208	34.7621	33.2221	33.2186	34.0102	22.3752	22.93	20.6646	2729	2526	2200	2330	1822	2078	2984	2478	3221	1391	1745	1931	2759	3778	2802	2827	3210	2968	1763	1347	1925	chr1	16994280	16995664	-	Cs_ont_1g012630	--	--
Cs_ont_1g012640	3.826	3.9594	4.0177	4.9295	4.503	5.2422	4.3492	4.9479	4.7149	4.1811	4.002	3.839	4.3841	4.8002	4.3567	5.4775	5.4181	5.1581	4.8945	4.5976	4.6745	472	460	483	642	485	598	543	473	665	473	541	611	513	757	550	730	820	705	604	423	682	chr1	17005870	17009285	+	Cs_ont_1g012640	--	K13104 zinc finger protein 830 | (RefSeq) zinc finger protein 830 (A)
Cs_ont_1g012650	1.3267	2.0662	1.0891	0.9216	1.3169	1.0521	1.5731	1.4838	1.7793	1.1574	1.5336	1.9196	1.9582	1.9373	1.9015	2.3742	1.8024	2.2353	1.9452	2.0161	1.7201	15	22	12	11	13	11	18	13	23	12	19	28	21	28	22	29	25	28	22	17	23	chr1	17037082	17037261	-	Cs_ont_1g012650	--	--
Cs_ont_1g012660	2.5031	4.0402	3.6989	3.9834	2.9818	3.1402	5.3425	4.7809	4.1161	3.8216	3.4722	3.803	3.0613	2.9764	3.0332	3.8	4.4073	3.1631	5.4052	4.699	4.6565	25	38	36	42	26	29	54	37	47	35	38	49	29	38	31	41	54	35	54	35	55	chr1	17037268	17037673	+	Cs_ont_1g012660	--	--
Cs_ont_1g012670	7.0003	8.6923	7.2995	7.0588	7.3068	7.5705	8.7021	7.4311	7.2587	7.6339	5.4611	7.7892	7.1422	8.4793	6.7856	7.3683	8.5133	7.3886	8.2398	8.4025	10.3587	124	145	126	132	113	124	156	102	147	124	106	178	120	192	123	141	185	145	146	111	217	chr1	17037949	17042141	+	Cs_ont_1g012670	--	K01209 alpha-L-arabinofuranosidase [EC:3.2.1.55] | (RefSeq) alpha-L-arabinofuranosidase 1-like (A)
Cs_ont_1g012680	5.1947	5.7976	4.7143	4.7868	5.9703	5.446	3.9807	3.8764	4.2964	2.7747	2.2252	2.6297	5.2159	5.3354	4.6793	4.6124	4.6665	4.9121	3.4445	2.8194	3.0778	294	309	260	286	295	285	228	170	278	144	138	192	280	386	271	282	324	308	195	119	206	chr1	17061610	17062602	-	Cs_ont_1g012680	--	K14207 solute carrier family 38 (sodium-coupled neutral amino acid transporter), member 2 | (RefSeq) amino acid transporter AVT6A-like (A)
Cs_ont_1g012690	12.5035	11.9382	11.6238	13.1785	13.0063	12.4403	10.1484	9.6815	9.5687	5.8459	5.5864	5.7988	11.8009	12.6248	12.2669	11.5024	12.064	11.5465	6.8238	7.2731	7.1358	1775	1596	1608	1975	1612	1633	1458	1065	1553	761	869	1062	1589	2291	1782	1764	2101	1816	969	770	1198	chr1	17087026	17089905	-	Cs_ont_1g012690	--	K14207 solute carrier family 38 (sodium-coupled neutral amino acid transporter), member 2 | (RefSeq) amino acid transporter AVT6A (A)
Cs_ont_1g012700	0	0	0	0.1795	0	0	0	0	0.1658	0	0	0	0	0	0	0	0.0772	0	0	0	0	0	0	0	2	0	0	0	0	2	0	0	0	0	0	0	0	1	0	0	0	0	chr1	17099321	17112732	-	Cs_ont_1g012700	--	--
Cs_ont_1g012710	60.0572	59.9263	59.3374	70.269	71.3297	71.115	98.9663	93.427	96.428	72.0911	71.2598	72.9461	81.4959	76.4524	82.575	103.712	105.329	102.715	68.6703	70.7543	72.9408	14622	13740	14078	18061	15162	16010	24385	17626	26841	16095	19011	22912	18820	23794	20573	27278	31460	27706	16724	12847	21002	chr1	17113099	17121895	+	Cs_ont_1g012710	--	K14558 periodic tryptophan protein 2 | (RefSeq) topless-related protein 1 isoform X1 (A)
Cs_ont_1g012720	28.0034	27.6253	30.3179	22.7891	22.9473	23.6005	26.196	25.8857	26.7609	29.7871	29.3329	29.2044	24.0902	23.9579	25.3227	18.1426	17.764	17.358	20.0344	18.795	19.8065	4635	4306	4890	3982	3316	3612	4388	3320	5064	4521	5320	6236	3782	5069	4289	3244	3607	3183	3317	2320	3877	chr1	17130232	17141425	-	Cs_ont_1g012720	--	--
Cs_ont_1g012730	12.5375	19.6149	12.2423	12.3653	17.5155	17.0635	9.6766	13.9057	9.7527	13.5619	18.0314	14.2949	18.9196	11.8994	18.6055	14.5867	14.1575	13.3366	12.5034	16.8385	12.9306	1238	1824	1178	1289	1510	1558	967	1064	1101	1228	1951	1821	1772	1502	1880	1556	1715	1459	1235	1240	1510	chr1	17152611	17157036	+	Cs_ont_1g012730	--	--
Cs_ont_1g012740	1.5718	1.9294	1.6722	2.3358	1.7343	1.9338	0.8407	1.0049	0.6054	0.7391	0.6448	0.5142	1.7636	1.5906	1.381	1.5084	2.0806	1.5619	0.4469	0.3094	0.4877	109	126	113	171	105	124	59	54	48	47	49	46	116	141	98	113	177	120	31	16	40	chr1	17160367	17197629	-	Cs_ont_1g012740	--	K13466 EIX receptor 1/2 | (RefSeq) receptor-like protein EIX2 (A)
Cs_ont_1g012760	1.629	1.2843	1.8743	1.169	1.3853	1.3346	1.2926	1.3697	1.5112	1.9649	1.5092	2.0854	0.8847	1.7378	1.3507	0.7768	1.006	1.0916	1.2584	1.0591	1.1896	66	49	74	50	49	50	53	43	70	73	67	109	34	90	56	34	50	49	51	32	57	chr1	17206325	17207091	-	Cs_ont_1g012760	--	K12162 ubiquitin-fold modifier 1 | (RefSeq) uncharacterized protein LOC102617658 isoform X1 (A)
Cs_ont_1g012770	24.5836	24.2812	28.3412	34.5144	30.9679	37.2683	26.4603	30.7922	19.5489	31.0048	35.7382	33.2976	34.1809	33.2914	32.8432	27.824	31.069	28.4127	29.378	37.4826	27.0649	1904	1771	2139	2822	2094	2669	2074	1848	1731	2202	3033	3327	2511	3296	2603	2328	2952	2438	2276	2165	2479	chr1	17213154	17247107	+	Cs_ont_1g012770	--	--
Cs_ont_1g012780	0.8334	0.9572	0.7854	0.7411	0.6819	0.8277	0.084	0.1097	0.1785	0.1298	0.1552	0.1978	0.538	0.785	0.6981	0.5825	0.4437	0.3992	0.136	0.0912	0.1007	49	53	45	46	35	45	5	5	12	7	10	15	30	59	42	37	32	26	8	4	7	chr1	17251426	17253365	-	Cs_ont_1g012780	--	--
Cs_ont_1g012790	0.1633	0.8139	0.4255	0.4404	0.4174	0.1223	0.3849	0.0811	1.7365	0.3837	1.4448	0.1461	1.9208	0.4325	1.1788	0.6862	0.3073	0.1701	0.3517	1.5669	0.1912	13	61	33	37	29	9	31	5	158	28	126	15	145	44	96	59	30	15	28	93	18	chr1	17260205	17281422	+	Cs_ont_1g012790	--	--
Cs_ont_1g012800	0.6055	0.7564	0.8406	0.5904	0.5507	0.597	0.2112	0.2758	0.1558	0.2525	0.39	0.3451	0.6571	0.9473	0.7657	0.6758	0.6387	0.9001	0.178	0.191	0.2259	34	40	46	35	27	31	12	12	10	13	24	25	35	68	44	41	44	56	10	8	15	chr1	17286932	17288823	-	Cs_ont_1g012800	--	--
Cs_ont_1g012810	0.1965	0.1124	0.0931	0.8306	0.2424	0.278	0.0896	0.1756	0.1455	0.643	0.2346	0.2227	0.2072	0.2011	0.3103	0.5038	0.1109	0.3139	0.1663	0.2433	0.1534	13	7	6	58	14	17	6	9	11	39	17	19	13	17	21	36	9	23	11	12	12	chr1	17293847	17303977	+	Cs_ont_1g012810	--	--
Cs_ont_1g012820	0.7294	0.6944	0.7743	0.5003	0.9794	0.6256	0.3728	0.357	0.374	0.2743	0.2754	0.2144	1.0606	0.5706	0.7619	0.6984	0.738	0.9534	0.1006	0.1012	0.3615	29	26	30	21	34	23	15	11	17	10	12	11	40	29	31	30	36	42	4	3	17	chr1	17304527	17310078	-	Cs_ont_1g012820	--	--
Cs_ont_1g012830	0	0	0.0672	0.0621	0.075	0.1417	0	0	0	0.1429	0	0	0.0691	0	0	0	0.0534	0.0591	0	0	0	0	0	1	1	1	2	0	0	0	2	0	0	1	0	0	0	1	1	0	0	0	chr1	17314288	17319144	-	Cs_ont_1g012830	--	--
Cs_ont_1g012860	8.1563	13.0049	8.8898	12.9087	15.4494	10.5602	10.2744	8.5808	9.1724	8.3559	10.3792	9.7681	15.1284	11.2849	11.2379	10.0472	10.0347	11.4087	10.8127	8.4572	9.1243	644	967	684	1076	1065	771	821	525	828	605	898	995	1133	1139	908	857	972	998	854	498	852	chr1	17353265	17356892	+	Cs_ont_1g012860	--	--
Cs_ont_1g012870	0.9847	0.7746	1.0667	0.4491	0.6057	0.5916	0.0541	0.0235	0.1117	0.0597	0.0333	0.311	0.4999	0.4422	0.5168	0.287	0.1784	0.1811	0.0547	0.0245	0.0154	54	40	57	26	29	30	3	1	7	3	2	22	26	31	29	17	12	11	3	1	1	chr1	17360703	17364380	-	Cs_ont_1g012870	--	--
Cs_ont_1g012880	0	0	0	0.0644	0.0779	0	0.0672	0	0	0	0	0	0	0.1597	0	0	0	0	0	0	0	0	0	0	1	1	0	1	0	0	0	0	0	0	3	0	0	0	0	0	0	0	chr1	17371087	17375888	-	Cs_ont_1g012880	--	--
Cs_ont_1g012890	0.1056	0.1121	0.3251	0.2188	0.2797	0.1856	0.2217	0.3663	0.1386	0.2375	0.2108	0.1842	0.1948	0.1446	0.1677	0.2566	0.1184	0.0953	0.2903	0.177	0.2065	16	16	48	35	37	26	34	43	24	33	35	36	28	28	26	42	22	16	44	20	37	chr1	17379899	17385191	+	Cs_ont_1g012890	--	--
Cs_ont_1g012900	0.5135	0.618	0.6324	0.2919	0.2353	0.2592	0.5413	0.6186	0.1497	0.112	0.125	0.1858	0.5775	0.5089	0.2342	0.6655	0.2233	0.5871	0.2396	0.1836	0.1158	15	17	18	9	6	7	16	14	5	3	4	7	16	19	7	21	8	19	7	4	4	chr1	17388513	17389332	-	Cs_ont_1g012900	--	--
Cs_ont_1g012910	0.9445	0.5106	0.9517	0.7971	0.7868	0.9101	1.4594	1.5292	1.8777	4.682	5.172	3.7407	0.5794	0.7523	0.5706	3.863	3.2617	3.5033	3.9488	3.7996	4.4436	55	28	54	49	40	49	86	69	125	250	330	281	32	56	34	243	233	226	230	165	306	chr1	17397132	17404847	-	Cs_ont_1g012910	--	--
Cs_ont_1g012950	4.8751	5.2188	3.6877	2.991	2.9357	2.8147	5.2088	5.9844	5.2579	2.5933	2.8695	3.3692	4.4711	3.9997	2.9178	2.715	2.9185	3.3628	2.8529	3.2773	2.4689	369	372	272	239	194	197	399	351	455	180	238	329	321	387	226	222	271	282	216	185	221	chr1	17469465	17470669	-	Cs_ont_1g012950	--	--
Cs_ont_1g012960	44.9982	43.4174	43.6184	49.6361	47.2774	48.4425	43.9469	46.7591	44.474	47.1535	46.2221	48.1619	51.0078	49.6998	50.1782	51.2449	50.5492	51.3962	50.2028	49.8442	47.2228	6371	5789	6018	7419	5844	6342	6297	5130	7199	6122	7171	8797	6850	8995	7270	7838	8780	8062	7110	5263	7907	chr1	17471147	17474081	+	Cs_ont_1g012960	--	K13116 ATP-dependent RNA helicase DDX41 [EC:3.6.4.13] | (RefSeq) DEAD-box ATP-dependent RNA helicase 35 (A)
Cs_ont_1g012970	0.4773	0.5665	0.4322	0.4255	0.4181	0.334	0.222	0.3623	0.3438	0.1531	0.2306	0.4353	0.5032	0.615	0.5213	0.5978	0.5264	0.5069	0.2807	0.1882	0.3561	17	19	15	16	13	11	8	10	14	5	9	20	17	28	19	23	23	20	10	5	15	chr1	17474391	17475213	-	Cs_ont_1g012970	--	--
Cs_ont_1g012980	37.0863	37.2678	38.2124	27.19	30.322	30.4556	46.8048	43.0352	47.128	33.1108	31.9739	32.3931	29.6266	28.2809	27.2548	27.6592	27.6498	23.922	37.2561	38.3678	36.1778	1230	1164	1235	952	878	934	1571	1106	1787	1007	1162	1386	932	1199	925	991	1125	879	1236	949	1419	chr1	17476687	17478750	-	Cs_ont_1g012980	--	K06268 serine/threonine-protein phosphatase 2B regulatory subunit | (RefSeq) calcineurin subunit B-like (A)
Cs_ont_1g012990	16.0154	15.4528	16.1271	10.3031	10.59	10.6917	15.9687	15.7663	15.0256	6.8919	7.3514	6.9026	8.1478	8.69	7.6455	7.2506	7.2181	7.1191	6.8085	7.4142	7.5644	3525	3203	3459	2394	2035	2176	3557	2689	3781	1391	1773	1960	1701	2445	1722	1724	1949	1736	1499	1217	1969	chr1	17481415	17487453	+	Cs_ont_1g012990	--	K05278 flavonol synthase [EC:1.14.20.6] | (RefSeq) flavonol synthase/flavanone 3-hydroxylase-like (A)
Cs_ont_1g013000	11.2625	9.1718	10.3554	8.4091	7.9534	8.3795	7.196	8.7243	7.7278	6.0794	5.7445	6.5202	8.645	9.0203	8.3028	9.4586	8.1336	8.3185	8.9311	8.7621	8.6641	798	612	715	629	492	549	516	479	626	395	446	596	581	817	602	724	707	653	633	463	726	chr1	17488080	17489207	-	Cs_ont_1g013000	--	K15227 arogenate dehydrogenase (NADP+), plant [EC:1.3.1.78] | (RefSeq) arogenate dehydrogenase 2, chloroplastic-like (A)
Cs_ont_1g013010	176.877	179.835	180.672	126.487	129.98	127.933	296.286	309.512	292.469	124.266	131.073	131.645	127.869	126.353	130.158	132.438	132.094	135.577	171.54	188.04	181.166	25565	24478	25447	19300	16402	17098	43339	34665	48329	16470	20759	24547	17530	23345	19251	20679	23422	21710	24801	20269	30967	chr1	17491147	17496656	-	Cs_ont_1g013010	--	K23025 H+-translocating diphosphatase [EC:7.1.3.1] | (RefSeq) pyrophosphate-energized vacuolar membrane proton pump (A)
Cs_ont_1g013020	0.1516	0.0402	0.0778	0.0359	0.0434	0	0.2622	0.0978	0.1326	0	0.1038	0.0588	0	0.089	0.1482	0.1403	0.1854	0.0684	0.1516	0	0.0962	4	1	2	1	1	0	7	2	4	0	3	2	0	3	4	4	6	2	4	0	3	chr1	17498087	17505501	+	Cs_ont_1g013020	--	--
Cs_ont_1g013030	30.5112	30.3216	29.9051	23.5275	23.4819	23.0704	31.3003	32.3899	31.5785	27.8683	28.3133	29.7795	28.1885	26.8975	27.1477	24.5083	25.2962	25.487	29.785	29.6212	27.2539	3743	3503	3575	3047	2515	2617	3886	3079	4429	3135	3806	4713	3280	4218	3408	3248	3807	3464	3655	2710	3954	chr1	17511309	17514478	+	Cs_ont_1g013030	--	K00864 glycerol kinase [EC:2.7.1.30] | (RefSeq) glycerol kinase (A)
Cs_ont_1g013040	1.1599	1.2009	1.2647	1.0163	0.847	0.7683	0.3438	0.2432	0.2029	0.1739	0.2646	0.1686	0.7796	1.0322	1.0343	0.8724	0.9337	0.8245	0.2319	0.1166	0.2329	80	78	85	74	51	49	24	13	16	11	20	15	51	91	73	65	79	63	16	6	19	chr1	17517144	17521161	-	Cs_ont_1g013040	--	--
Cs_ont_1g013050	0	0	0	0	0	0.0755	0	0	0.1221	0	0	0.1082	0	0.1092	0.0682	0.0646	0	0	0	0	0.1181	0	0	0	0	0	1	0	0	2	0	0	2	0	2	1	1	0	0	0	0	2	chr1	17523806	17524033	-	Cs_ont_1g013050	--	--
Cs_ont_1g013060	0	0	0	0	0	0	0	0	0.0219	0	0.0228	0	0	0.0196	0	0	0	0	0	0	0	0	0	0	0	0	0	0	0	1	0	1	0	0	1	0	0	0	0	0	0	0	chr1	17525553	17526255	+	Cs_ont_1g013060	--	K00864 glycerol kinase [EC:2.7.1.30] | (RefSeq) glycerol kinase (A)
Cs_ont_1g013070	0.5351	0.6629	0.7322	0.5069	0.4086	0.6269	1.2338	1.151	0.8581	0.4863	0.4477	0.5185	0.7052	0.3837	0.5229	0.5779	0.8724	1.0465	0.5795	0.9567	0.3017	12	14	16	12	8	13	28	20	22	10	11	15	15	11	12	14	24	26	13	16	8	chr1	17538502	17539100	+	Cs_ont_1g013070	--	K00864 glycerol kinase [EC:2.7.1.30] | (RefSeq) glycerol kinase (A)
Cs_ont_1g013080	2.4909	2.3383	2.5746	2.4963	2.1294	2.3815	2.8536	2.6089	3.2996	2.5982	2.6026	2.4065	1.9981	2.4004	2.5223	2.3893	2.3541	2.3786	2.454	2.6865	2.5794	138	122	139	146	103	122	160	112	209	132	158	172	105	170	143	143	160	146	136	111	169	chr1	17539175	17540902	+	Cs_ont_1g013080	--	K00864 glycerol kinase [EC:2.7.1.30] | (RefSeq) glycerol kinase (A)
Cs_ont_1g013090	0.0435	0	0.0446	0.206	0.1495	0.047	0	0	0	0	0.0397	0	0.0459	0.034	0.085	0	0	0.0785	0	0	0	1	0	1	5	3	1	0	0	0	0	1	0	1	1	2	0	0	2	0	0	0	chr1	17553445	17553810	-	Cs_ont_1g013090	--	--
Cs_ont_1g013100	1.3566	1.7936	1.5695	1.5118	1.7214	1.6109	2.4969	2.729	2.1754	1.5084	1.8449	1.7732	1.7948	1.6647	1.3257	2.4992	2.2008	2.0528	1.3429	1.5872	1.5744	102	127	115	120	113	112	190	159	187	104	152	172	128	160	102	203	203	171	101	89	140	chr1	17567235	17569593	+	Cs_ont_1g013100	--	K00864 glycerol kinase [EC:2.7.1.30] | (RefSeq) glycerol kinase (A)
Cs_ont_1g013110	0.6631	0.8775	0.6334	0.8987	0.929	0.9047	0.378	0.3555	0.3123	0.2281	0.2933	0.2096	0.6238	0.4988	0.5384	0.3494	0.2703	0.419	0.2805	0.2531	0.2415	130	162	121	186	159	164	75	54	70	41	63	53	116	125	108	74	65	91	55	37	56	chr1	17570011	17587593	-	Cs_ont_1g013110	--	K13466 EIX receptor 1/2 | (RefSeq) receptor-like protein EIX2 (A)
Cs_ont_1g013130	0	0	0	0	0	0	0	0.1201	0	0	0	0	0	0	0	0	0	0	0	0	0	0	0	0	0	0	0	0	2	0	0	0	0	0	0	0	0	0	0	0	0	0	chr1	17597724	17598065	-	Cs_ont_1g013130	--	--
Cs_ont_1g013150	0.7581	0.3659	1.2023	0.5223	0.9473	0.7453	0.4086	0.8004	0.7234	0.9019	1.5724	0.9082	0.1453	0.3774	0.2694	0.3828	0.618	0.1866	0.6201	0.8317	0.4662	11	5	17	8	12	10	6	9	12	12	25	17	2	7	4	6	11	3	9	9	8	chr1	17618801	17619031	-	Cs_ont_1g013150	--	--
Cs_ont_1g013170	0.2625	0.3345	0.2155	0.1865	0.1954	0.3123	0.0908	0.1694	0.264	1.9608	1.7966	1.8414	0.2767	0.2567	0.2309	0.4495	0.4386	0.6279	0.761	0.7567	0.7546	20	24	16	15	13	22	7	10	23	137	150	181	20	25	18	37	41	53	58	43	68	chr1	17631884	17633096	-	Cs_ont_1g013170	--	--
Cs_ont_1g013200	12.4369	12.2991	12.5569	13.3004	13.1817	14.6617	8.5029	8.9279	8.4266	12.7831	12.1854	11.8739	9.9041	9.395	10.3176	7.8808	7.956	8.0071	11.1258	11.4626	11.5964	2853	2657	2807	3221	2640	3110	1974	1587	2210	2689	3063	3514	2155	2755	2422	1953	2239	2035	2553	1961	3146	chr1	17651573	17656729	+	Cs_ont_1g013200	--	--
Cs_ont_1g013210	1.1612	1.2066	1.2173	1.1118	0.9868	0.9182	0.2221	0.1934	0.3386	0.3268	0.3646	0.3291	0.9346	1.1819	1.1836	1.2252	1.1196	1.0369	0.2746	0.2177	0.2428	93	91	95	94	69	68	18	12	31	24	32	34	71	121	97	106	110	92	22	13	23	chr1	17688344	17691950	+	Cs_ont_1g013210	--	--
Cs_ont_1g013220	6.1539	6.4873	6.5211	8.2899	8.4278	9.1871	7.9204	8.4452	7.9375	7.4769	7.2338	6.2652	8.968	8.5119	8.9008	8.3384	7.9516	7.5269	6.4976	7.1306	6.6836	552	548	570	785	660	762	719	587	814	615	711	725	763	976	817	808	875	748	583	477	709	chr1	17696997	17698622	-	Cs_ont_1g013220	--	K03255 protein TIF31 | (RefSeq) protein TSS-like (A)
Cs_ont_1g013230	1.2385	1.2673	1.1785	1.6637	1.7366	1.4692	1.7355	1.8985	1.9302	1.5879	1.6782	1.408	1.7172	2.1256	1.8411	1.8621	2.7104	2.168	2.131	2.0934	1.9992	165	159	153	234	202	181	234	196	294	194	245	242	217	362	251	268	443	320	284	208	315	chr1	17699548	17719137	-	Cs_ont_1g013230	--	K03255 protein TIF31 | (RefSeq) protein TSS-like (A)
Cs_ont_1g013240	0.4258	0.4696	0.4202	0.3103	0.4502	0.5845	0.0971	0.0845	0.043	0.0714	0.0747	0.0762	0.3281	0.3972	0.5122	0.4094	0.2937	0.3844	0.0655	0	0.0138	26	27	25	20	24	33	6	4	3	4	5	6	19	31	32	27	22	26	4	0	1	chr1	17728506	17731610	+	Cs_ont_1g013240	--	K13466 EIX receptor 1/2 | (RefSeq) receptor-like protein EIX2 (A)
Cs_ont_1g013250	6.186	6.4042	6.3154	7.35	7.6861	7.4891	5.9908	5.117	5.4003	5.6151	5.562	5.1153	6.7773	6.9931	7.4195	4.884	4.5081	4.6584	5.1475	5.0823	5.1064	1557	1518	1549	1953	1689	1743	1526	998	1554	1296	1534	1661	1618	2250	1911	1328	1392	1299	1296	954	1520	chr1	17736308	17743732	-	Cs_ont_1g013250	--	K03255 protein TIF31 | (RefSeq) protein TSS-like (A)
Cs_ont_1g013260	0.9989	0.7955	0.7047	1.1236	0.9296	1.0128	1.3572	1.3697	1.802	1.8382	1.6523	2.1293	1.5139	0.5861	0.7931	1.2136	2.0356	0.958	1.1858	1.0883	1.4253	16	12	11	19	13	15	22	17	33	27	29	44	23	12	13	21	40	17	19	13	27	chr1	17743952	17744206	+	Cs_ont_1g013260	--	K03255 protein TIF31 | (RefSeq) protein TSS (A)
Cs_ont_1g013270	0.4235	0.4762	0.4346	0.4248	0.428	0.5658	0.0739	0.0322	0.0218	0.0815	0.0455	0.0193	0.3415	0.1949	0.3165	0.1384	0.0609	0.1799	0.0498	0.0668	0.0211	17	18	17	18	15	21	3	1	1	3	2	1	13	10	13	6	3	8	2	2	1	chr1	17747907	17749168	+	Cs_ont_1g013270	--	--
Cs_ont_1g013280	0.2738	0.3209	0.3488	0.3131	0.4218	0.6025	0.0933	0.134	0.1817	0.0927	0.1465	0.1025	0.3086	0.2733	0.4337	0.4283	0.2078	0.3835	0.0944	0.076	0.0719	29	32	36	35	39	59	10	11	22	9	17	14	31	37	47	49	27	45	10	6	9	chr1	17753703	17760065	+	Cs_ont_1g013280	--	--
Cs_ont_1g013290	5.8778	7.7387	6.1243	6.9422	9.1549	8.2095	6.221	6.3369	6.7114	6.821	6.7107	5.649	6.4215	6.9645	8.6599	5.0159	5.0719	5.5421	5.6957	6.1117	5.6633	717	889	728	894	975	926	768	599	936	763	897	889	743	1086	1081	661	759	749	695	556	817	chr1	17764687	17766628	-	Cs_ont_1g013290	--	K03255 protein TIF31 | (RefSeq) protein TSS-like (A)
Cs_ont_1g013300	6.5882	6.0514	6.9491	6.2228	7.1796	5.9086	6.4727	5.9636	5.6885	5.9478	6.1756	5.9056	8.0721	6.9135	7.9879	5.8067	5.5046	6.0443	5.6548	5.5087	6.2473	1400	1211	1439	1396	1332	1161	1392	982	1382	1159	1438	1619	1627	1878	1737	1333	1435	1423	1202	873	1570	chr1	17767092	17778307	-	Cs_ont_1g013300	--	K03255 protein TIF31 | (RefSeq) protein TSS-like (A)
Cs_ont_1g013310	0.0328	0	0	0.0621	0	0	0	0	0	0	0	0	0	0.0256	0	0	0	0.0296	0	0	0	1	0	0	2	0	0	0	0	0	0	0	0	0	1	0	0	0	1	0	0	0	chr1	17781403	17782422	+	Cs_ont_1g013310	--	--
Cs_ont_1g013320	0	0	0.0851	0.4713	0.2849	0.0897	0	0	0	0	0	0	0.2623	0.3892	0.4051	0	0.0676	0	0.0829	0	0	0	0	1	6	3	1	0	0	0	0	0	0	3	6	5	0	1	0	1	0	0	chr1	17789779	17789970	+	Cs_ont_1g013320	--	--
Cs_ont_1g013330	15.8469	17.577	16.9615	14.2962	15.1677	15.453	4.7625	5.0263	4.8332	7.7514	5.7981	5.6984	15.7833	15.1199	18.2454	14.8493	17.1836	17.2698	3.2853	3.1988	3.8491	651	680	679	620	544	587	198	160	227	292	261	302	615	794	767	659	866	786	135	98	187	chr1	17793319	17794569	+	Cs_ont_1g013330	--	K13466 EIX receptor 1/2 | (RefSeq) receptor-like protein EIX2 (A)
Cs_ont_1g013340	8.9303	9.1828	9.5434	9.5593	11.2922	10.3462	8.4345	8.8278	7.8247	8.8143	8.7081	8.2051	11.3859	10.6078	11.649	8.9047	8.6311	8.2232	8.0833	9.0476	8.402	2876	2785	2995	3250	3175	3081	2749	2203	2881	2603	3073	3409	3478	4367	3839	3098	3410	2934	2604	2173	3200	chr1	17799496	17812212	-	Cs_ont_1g013340	--	K03255 protein TIF31 | (RefSeq) protein TSS-like (A)
Cs_ont_1g013350	5.5404	5.3066	6.0858	6.2767	5.7481	5.8891	8.6988	9.1159	9.0234	9.2611	8.8663	8.156	6.6914	6.5074	6.2487	6.8804	6.5444	6.4282	8.6111	8.2702	7.7337	1051	948	1125	1257	952	1033	1670	1340	1957	1611	1843	1996	1204	1578	1213	1410	1523	1351	1634	1170	1735	chr1	17820205	17826861	+	Cs_ont_1g013350	--	K10563 formamidopyrimidine-DNA glycosylase [EC:3.2.2.23 4.2.99.18] | (RefSeq) formamidopyrimidine-DNA glycosylase isoform X1 (A)
Cs_ont_1g013360	3.6063	3.79	3.1056	2.8104	2.8276	2.7824	2.6671	2.351	2.1203	2.6192	2.6329	2.3574	2.8614	3.176	2.3834	1.6106	1.5395	1.6242	2.4902	2.1038	2.5401	485	480	407	399	332	346	363	245	326	323	388	409	365	546	328	234	254	242	335	211	404	chr1	17826867	17831853	-	Cs_ont_1g013360	--	--
Cs_ont_1g013370	7.34	7.1556	6.5462	7.1114	7.7327	7.3078	9.6663	10.0004	10.2646	6.3211	5.8952	6.2614	7.4967	7.2551	7.6272	8.034	7.6407	8.1808	7.7903	7.5479	7.8316	1184	1087	1029	1211	1089	1090	1578	1250	1893	935	1042	1303	1147	1496	1259	1400	1512	1462	1257	908	1494	chr1	17832740	17839726	+	Cs_ont_1g013370	--	K17604 zinc finger SWIM domain-containing protein 3 | (RefSeq) protein FAR1-RELATED SEQUENCE 8-like (A)
Cs_ont_1g013380	1.279	0.7802	1.3405	1.4693	1.0286	1.4421	1.2638	1.5804	1.5472	1.1871	1.0679	1.2024	1.578	1.0857	1.9413	1.4107	1.7081	1.5966	1.6323	0.9852	1.1736	47	27	48	57	33	49	47	45	65	40	43	57	55	51	73	56	77	65	60	27	51	chr1	17844396	17900942	-	Cs_ont_1g013380	--	K20599 NB-LRR protein SUMM2 | (RefSeq) disease resistance protein SUMM2 (A)
Cs_ont_1g013390	5.2751	4.4711	6.0444	4.728	5.3105	5.5513	9.1392	9.3108	9.1246	7.223	7.1887	6.3993	5.5615	5.3665	5.6404	5.9998	5.939	6.1919	6.385	6.1852	6.7007	223	178	249	211	196	217	391	305	441	280	333	349	223	290	244	274	308	290	270	195	335	chr1	17908172	17923804	-	Cs_ont_1g013390	--	--
Cs_ont_1g013400	1.0108	1.6771	1.1669	1.496	1.5196	1.2981	2.6842	2.3643	2.9286	1.4467	2.2485	1.9098	1.8649	0.7907	1.9138	1.0526	1.9054	1.7677	2.021	1.8636	1.3889	16	25	18	25	21	19	43	29	53	21	39	39	28	16	31	18	37	31	32	22	26	chr1	17958960	17959442	-	Cs_ont_1g013400	--	--
Cs_ont_1g013410	0	0	0	0.0281	0	0.0321	0	0	0	0	0.0271	0	0	0	0	0.0274	0	0	0	0.0398	0	0	0	0	1	0	1	0	0	0	0	1	0	0	0	0	1	0	0	0	1	0	chr1	17976891	17977617	-	Cs_ont_1g013410	--	K13448 calcium-binding protein CML | (RefSeq) probable calcium-binding protein CML16 (A)
Cs_ont_1g013420	0.0923	0	0	0.1311	0	0	0.1824	0.1787	0.0807	0	0.0421	0.0715	0	0	0.0902	0.0427	0.0376	0.0833	0.0461	0.0619	0	2	0	0	3	0	0	4	3	2	0	1	2	0	0	2	1	1	2	1	1	0	chr1	17985842	17986635	-	Cs_ont_1g013420	--	--
Cs_ont_1g013430	1.9464	1.9769	2.2796	2.4649	2.1445	2.8714	1.5051	1.5562	1.6932	1.7303	1.5156	1.6153	2.4535	2.077	2.3465	2.3011	2.0349	2.3297	1.8612	1.9432	1.6637	184	176	210	246	177	251	144	114	183	150	157	197	220	251	227	235	236	244	176	137	186	chr1	18007414	18009630	+	Cs_ont_1g013430	--	K17604 zinc finger SWIM domain-containing protein 3 | (RefSeq) protein FAR1-RELATED SEQUENCE 6-like isoform X1 (A)
Cs_ont_1g013440	0.7934	0.4867	0.7237	0.7348	0.8885	0.5339	0.8362	1.2968	1.5421	0.7114	1.0297	0.6013	0.855	0.7585	1.2232	0.816	1.0491	0.8752	0.6169	1.0638	0.4919	45	26	40	44	44	28	48	57	100	37	64	44	46	55	71	50	73	55	35	45	33	chr1	18010631	18011533	+	Cs_ont_1g013440	--	K10903 HUS1 checkpoint protein | (RefSeq) uncharacterized protein LOC102612729 (A)
Cs_ont_1g013460	0.5544	1.2616	0.8941	1.8756	1.4515	2.2271	0.0783	0	0	0.0864	0.0723	0.0614	0.167	0.5576	0.5418	0	0	0.2145	0	0	0	7	15	11	25	16	26	1	0	0	1	1	1	2	9	7	0	0	3	0	0	0	chr1	18020403	18035593	+	Cs_ont_1g013460	--	--
Cs_ont_1g013470	0.2123	0.0563	0	0.1508	0.1216	0.1148	0.5244	0.3424	0.2785	0.1157	0.1937	0.0823	0.0559	0.083	0.0519	0.0491	0.173	0.3353	0.0531	0.2135	0.2244	4	1	0	3	2	2	10	5	6	2	4	2	1	2	1	1	4	7	1	3	5	chr1	18040476	18082459	+	Cs_ont_1g013470	--	--
Cs_ont_1g013480	1.2148	1.6294	0.9842	1.5141	1.7576	1.3829	2.4638	1.8152	3.0758	1.3247	1.6921	2.4284	1.4829	1.5005	2.0618	1.7755	2.1889	2.1929	2.0453	2.4005	1.9462	19	24	15	25	24	20	39	22	55	19	29	49	22	30	33	30	42	38	32	28	36	chr1	18094141	18094389	+	Cs_ont_1g013480	--	K17604 zinc finger SWIM domain-containing protein 3 | (RefSeq) protein FAR1-RELATED SEQUENCE 6-like isoform X1 (A)
Cs_ont_1g013490	0.5065	0.9221	0.5198	0.9596	0.746	0.9	1.0368	0.607	0.6329	0.5524	0.5944	0.6451	0.6103	0.5944	0.6364	0.8708	0.7078	0.8165	0.5064	0.6792	0.8566	14	24	14	28	18	23	29	13	20	14	18	23	16	21	18	26	24	25	14	14	28	chr1	18094961	18149901	+	Cs_ont_1g013490	--	K10903 HUS1 checkpoint protein | (RefSeq) uncharacterized protein LOC102612729 (A)
Cs_ont_1g013500	0.3446	0.4025	0.5658	0.4243	0.671	0.6335	0.3064	0.3113	0.2411	0.2255	0.3774	0.4274	0.2543	0.4313	0.3031	0.5104	0.4494	0.4665	0.5512	0.1848	0.3205	10	11	16	13	17	17	9	7	8	6	12	16	7	16	9	16	16	15	16	4	11	chr1	18096462	18097017	+	Cs_ont_1g013500	--	K10903 HUS1 checkpoint protein | (RefSeq) uncharacterized protein LOC102614578 (A)
Cs_ont_1g013520	0	0	0.0292	0	0	0	0	0	0	0	0	0	0	0.0445	0	0	0	0	0	0	0	0	0	1	0	0	0	0	0	0	0	0	0	0	2	0	0	0	0	0	0	0	chr1	18120719	18121840	+	Cs_ont_1g013520	--	K20599 NB-LRR protein SUMM2 | (RefSeq) disease resistance protein SUMM2 (A)
Cs_ont_1g013530	0	0.0761	0	0	0.0821	0.0776	0.1417	0	0.0627	0.1564	0	0	0	0	0	0.1991	0.1169	0.0647	0	0	0.1213	0	1	0	0	1	1	2	0	1	2	0	0	0	0	0	3	2	1	0	0	2	chr1	18122330	18137321	-	Cs_ont_1g013530	--	--
Cs_ont_1g013550	1.6204	1.4792	1.7358	2.0466	1.7258	2.0138	1.6433	1.5409	1.9147	1.2556	1.5566	1.4323	1.7084	1.5234	1.7224	2.2105	1.8539	2.1169	1.7478	1.6963	1.6226	114	98	119	152	106	131	117	84	154	81	120	130	114	137	124	168	160	165	123	89	135	chr1	18145659	18148122	+	Cs_ont_1g013550	--	K17604 zinc finger SWIM domain-containing protein 3 | (RefSeq) protein FAR1-RELATED SEQUENCE 6-like isoform X1 (A)
Cs_ont_1g013560	0.2793	0	0.3822	0.1764	0.4265	0.3021	0.184	0	0	0.2031	0.3399	0.1443	0.1963	0.437	0.2729	0.1724	0.3036	0.2521	0.2792	0.1248	0.1574	3	0	4	2	4	3	2	0	0	2	4	2	2	6	3	2	4	3	3	1	2	chr1	18150004	18150174	+	Cs_ont_1g013560	--	K10903 HUS1 checkpoint protein | (RefSeq) uncharacterized protein LOC112495497 (A)
Cs_ont_1g013570	0.2181	0.2316	0.0746	0.1377	0.2498	0.0786	0.1437	0	0.1272	0.0793	0.1327	0.3944	0.3066	0.2843	0.071	0.0673	0.1185	0.1312	0	0	0.2459	3	3	1	2	3	1	2	0	2	1	2	7	4	5	1	1	2	2	0	0	4	chr1	18150190	18150408	+	Cs_ont_1g013570	--	K10903 HUS1 checkpoint protein | (RefSeq) uncharacterized protein LOC112495497 (A)
Cs_ont_1g013580	0.5991	0.3635	0.6148	0.3243	0.6863	0.5554	0.2537	0.6627	0.5989	0.28	0.3906	0.3317	0.9024	0.4687	1.0037	0.3961	0.6279	0.618	0.2567	0.6886	0.4342	7	4	7	4	7	6	3	6	8	3	5	5	10	7	12	5	9	8	3	6	6	chr1	18150467	18152467	-	Cs_ont_1g013580	--	K03798 cell division protease FtsH [EC:3.4.24.-] | (RefSeq) ATP-dependent zinc metalloprotease FTSH 6, chloroplastic-like (A)
Cs_ont_1g013600	9.622	7.9261	9.096	9.1144	9.3511	9.0814	11.2074	12.2291	11.553	15.0398	16.2848	12.6792	10.2058	11.0626	10.9129	13.0633	13.4523	13.2642	14.4869	11.6509	12.3274	330	256	304	330	280	288	389	325	453	473	612	561	332	485	383	484	566	504	497	298	500	chr1	18172435	18173953	-	Cs_ont_1g013600	--	--
Cs_ont_1g013610	4.9619	3.5472	3.801	3.9719	4.3866	3.9452	5.4277	5.6638	5.8438	6.2493	6.2375	4.8429	4.4944	4.5923	4.002	5.6928	5.6055	5.6898	5.6032	6.5221	6.7603	355	239	265	300	274	261	393	314	478	410	489	447	305	420	293	440	492	451	401	348	572	chr1	18177112	18179525	+	Cs_ont_1g013610	--	K10903 HUS1 checkpoint protein | (RefSeq) uncharacterized protein LOC102614578 (A)
Cs_ont_1g013620	0.8627	0.7217	1.0194	1.0895	1.3474	1.1874	1.8081	1.3494	1.6691	1.796	2.0039	1.3779	1.6261	1.227	1.0218	1.9117	2.3013	1.9348	1.5157	1.5423	1.481	33	26	38	44	45	42	70	40	73	63	84	68	59	60	40	79	108	82	58	44	67	chr1	18193106	18194626	-	Cs_ont_1g013620	--	--
Cs_ont_1g013630	0	0	0	0	0	0	0	0	0	0	0	0	0	0	0	0	0	0	0	0.0424	0	0	0	0	0	0	0	0	0	0	0	0	0	0	0	0	0	0	0	0	1	0	chr1	18212023	18212791	-	Cs_ont_1g013630	--	--
Cs_ont_1g013640	20.8654	22.2007	23.5646	25.6994	25.6176	23.5868	23.2804	23.3056	24.8483	20.8453	20.1955	21.3531	26.6701	25.9729	25.5488	29.7177	29.9966	30.5823	24.4422	24.8861	26.7233	1502	1505	1653	1953	1610	1570	1696	1300	2045	1376	1593	1983	1821	2390	1882	2311	2649	2439	1760	1336	2275	chr1	18227264	18229258	+	Cs_ont_1g013640	--	K17604 zinc finger SWIM domain-containing protein 3 | (RefSeq) protein FAR1-RELATED SEQUENCE 6-like isoform X1 (A)
Cs_ont_1g013650	5.4326	5.6153	5.4495	6.7245	6.1079	6.2356	3.886	3.4695	3.5954	3.9011	3.8628	3.9613	6.8519	5.6664	5.3305	6.5508	6.647	6.2773	3.5984	3.6348	3.1	489	476	478	639	480	519	354	242	370	322	381	460	585	652	491	637	734	626	324	244	330	chr1	18229780	18232458	+	Cs_ont_1g013650	--	K10903 HUS1 checkpoint protein | (RefSeq) uncharacterized protein LOC102614578 (A)
Cs_ont_1g013660	1.1216	1.2902	0.9847	0.9325	0.9992	0.9636	1.4592	1.5198	1.7331	1.0328	1.2169	1.1785	1.3138	1.6427	1.4492	1.3266	1.4882	1.6254	1.3642	1.7044	1.5911	180	195	154	158	140	143	237	189	318	152	214	244	200	337	238	230	293	289	219	204	302	chr1	18236986	18239540	-	Cs_ont_1g013660	--	K22733 magnesium transporter | (RefSeq) uncharacterized protein LOC102612526 (A)
Cs_ont_1g013670	8.1794	8.092	8.3225	8.6054	8.8661	9.1803	6.0331	5.5788	5.8575	5.2431	5.1758	4.722	8.9155	8.7687	9.9654	8.8027	9.0052	8.896	5.0973	5.0844	5.444	1771	1650	1756	1967	1676	1838	1322	936	1450	1041	1228	1319	1831	2427	2208	2059	2392	2134	1104	821	1394	chr1	18239912	18243847	-	Cs_ont_1g013670	--	--
Cs_ont_1g013690	5.2984	5.4623	5.7642	6.3821	6.3254	6.5485	7.8875	8.1999	7.8749	8.4063	8.2482	8.349	7.8067	7.0119	8.0682	10.2424	9.4415	9.8164	8.7815	9.2679	9.4319	1064	1033	1128	1353	1109	1216	1603	1276	1808	1548	1815	2163	1487	1800	1658	2222	2326	2184	1764	1388	2240	chr1	18264253	18271287	+	Cs_ont_1g013690	--	--
Cs_ont_1g013700	32.9194	32.8881	33.6189	38.8766	39.5646	38.54	42.4931	44.353	40.6783	38.1464	38.4398	39.7941	40.0942	38.7378	39.1773	46.0407	45.2564	46.5494	39.0447	42.3294	41.9036	4361	4103	4340	5437	4576	4721	5697	4553	6161	4634	5580	6801	5038	6560	5311	6589	7355	6832	5174	4182	6565	chr1	18272033	18276696	-	Cs_ont_1g013700	--	K03106 signal recognition particle subunit SRP54 [EC:3.6.5.4] | (RefSeq) signal recognition particle 54 kDa protein 2 (A)
Cs_ont_1g013710	6.514	6.4137	6.3826	5.821	5.6528	5.5584	6.2572	6.4281	5.9952	5.9989	5.9848	6.3072	6.0857	5.7448	6.1097	3.7545	3.7144	3.9957	6.686	6.3946	6.7445	3408	3160	3254	3215	2582	2689	3313	2606	3586	2878	3431	4257	3020	3842	3271	2122	2384	2316	3499	2495	4173	chr1	18277135	18287553	-	Cs_ont_1g013710	--	K03686 molecular chaperone DnaJ | (RefSeq) uncharacterized protein LOC102616916 (A)
Cs_ont_1g013730	12.1374	13.6939	12.594	21.5768	21.365	20.7569	7.1261	7.7244	6.817	4.7595	5.6331	5.6626	18.5699	18.7622	18.0148	16.42	17.1107	16.4612	7.1577	6.6744	7.4073	1168	1241	1181	2192	1795	1847	694	576	750	420	594	703	1695	2308	1774	1707	2020	1755	689	479	843	chr1	18289150	18292321	-	Cs_ont_1g013730	--	--
Cs_ont_1g013750	0.0897	0.127	0.0614	0.0425	0.0514	0.0647	0.0295	0	0	0	0	0	0	0.152	0.0438	0.0277	0	0.027	0	0	0.0253	6	8	4	3	3	4	2	0	0	0	0	0	0	13	3	2	0	2	0	0	2	chr1	18314186	18315710	+	Cs_ont_1g013750	--	K24028 salicylic acid 3-hydroxylase [EC:1.14.11.-] | (RefSeq) protein DMR6-LIKE OXYGENASE 2-like (A)
Cs_ont_1g013760	0.9181	0.8969	1.0364	2.2264	1.9139	1.9064	0.7076	1.0189	0.7067	0.3805	0.2681	0.5266	2.0908	2.3127	1.7047	4.0794	4.0413	4.5744	0.514	0.4432	0.2174	50	46	55	128	91	96	39	43	44	19	16	37	108	161	95	240	270	276	28	18	14	chr1	18332522	18333848	+	Cs_ont_1g013760	--	K24028 salicylic acid 3-hydroxylase [EC:1.14.11.-] | (RefSeq) protein DMR6-LIKE OXYGENASE 2-like (A)
Cs_ont_1g013770	0.9979	1.343	1.3813	1.4838	1.5018	1.5184	2.832	3.0548	3.0752	2.0752	2.012	1.8888	1.8105	1.7519	1.871	2.8464	2.6673	2.0423	2.8652	2.5206	2.7865	86	109	116	135	113	121	247	204	303	164	190	210	148	193	165	265	282	195	247	162	284	chr1	18337080	18340317	-	Cs_ont_1g013770	--	--
Cs_ont_1g013780	53.898	54.1849	55.3098	41.9541	42.6952	40.5594	49.0542	50.1988	50.4493	48.0857	47.0899	46.9967	46.6775	45.6105	44.0268	40.9783	40.8889	41.2946	49.39	50.4789	48.361	9896	9369	9896	8132	6844	6886	9115	7142	10590	8096	9474	11132	8129	10705	8272	8128	9210	8400	9071	6912	10501	chr1	18341773	18345921	-	Cs_ont_1g013780	--	K16279 E3 ubiquitin-protein ligase KEG [EC:2.7.11.1 2.3.2.27] | (RefSeq) E3 ubiquitin-protein ligase KEG (A)
Cs_ont_1g013790	0.5374	0.3566	0.4825	0.4242	0.4616	0.5812	0.1549	0.1445	0.47	0.2686	0.1635	0.1909	0.4721	0.2277	0.6564	0.3731	0.3468	0.2021	0.3358	0.3903	0.1704	24	15	21	20	18	24	7	5	24	11	8	11	20	13	30	18	19	10	15	13	9	chr1	18352346	18353157	+	Cs_ont_1g013790	--	K03798 cell division protease FtsH [EC:3.4.24.-] | (RefSeq) ATP-dependent zinc metalloprotease FTSH 6, chloroplastic-like (A)
Cs_ont_1g013800	0.0447	0.0237	0.0687	0.0212	0.0511	0.0644	0	0.0192	0.013	0.0325	0.0272	0	0	0.0408	0.0145	0.0276	0.0303	0.0134	0.0074	0	0	6	3	9	3	6	8	0	2	2	4	4	0	0	7	2	4	5	2	1	0	0	chr1	18353474	18356565	-	Cs_ont_1g013800	--	K00430 peroxidase [EC:1.11.1.7] | (RefSeq) uncharacterized protein LOC112497252 (A)
Cs_ont_1g013810	0.406	0.3177	0.2631	0.4453	0.6119	0.2542	0.095	0.1241	0.0841	0.1631	0.2145	0.1822	0.1802	0.2173	0.1671	0.2077	0.2264	0.2315	0.0855	0.0716	0.2259	38	28	24	44	50	22	9	9	9	14	22	22	16	26	16	21	26	24	8	5	25	chr1	18357247	18361057	-	Cs_ont_1g013810	--	K13153 U11/U12 small nuclear ribonucleoprotein 25 kDa protein | (RefSeq) uncharacterized protein LOC102619626 (A)
Cs_ont_1g013820	26.9476	26.1438	27.2389	30.853	31.9127	31.494	28.7895	30.1122	30.3573	40.4838	41.3935	40.5855	34.1615	33.6843	37.2778	46.6213	47.317	46.3706	32.9058	34.6894	36.2201	19014	17372	18729	22982	19659	20548	20558	16464	24489	26194	32004	36944	22863	30382	26916	35537	40958	36249	23225	18254	30224	chr1	18366471	18381146	+	Cs_ont_1g013820	--	K13416 brassinosteroid insensitive 1-associated receptor kinase 1 [EC:2.7.10.1 2.7.11.1] | (RefSeq) BRASSINOSTEROID INSENSITIVE 1-associated receptor kinase 1-like (A)
Cs_ont_1g013840	0.0482	0.041	0	0.0091	0	0.0522	0.0381	0.0125	0.0169	0.0526	0.0088	0.015	0.0102	0.0604	0.0754	0	0	0	0.0193	0	0.0163	5	4	0	1	0	5	4	1	2	5	1	2	1	8	8	0	0	0	2	0	2	chr1	18391340	18392989	-	Cs_ont_1g013840	--	--
Cs_ont_1g013850	0.0046	0	0.0095	0	0	0	0	0	0	0	0	0	0.0098	0	0	0	0.0076	0	0	0	0	1	0	2	0	0	0	0	0	0	0	0	0	2	0	0	0	2	0	0	0	0	chr1	18393446	18398854	+	Cs_ont_1g013850	--	--
Cs_ont_1g013870	88.7266	90.733	88.1616	99.8736	98.5357	101.559	72.2694	72.9625	68.6142	99.7012	104.3	102.385	89.5943	88.503	88.8723	87.9818	90.2432	89.3054	94.1546	93.5723	94.7221	10684	10289	10345	12696	10359	11308	8807	6808	9446	11009	13762	15905	10233	13623	10951	11445	13331	11914	11341	8403	13489	chr1	18400707	18403076	+	Cs_ont_1g013870	--	--
Cs_ont_1g013880	25.3925	26.2727	25.4766	19.0263	18.6315	18.4323	50.4819	48.4723	50.141	25.9493	26.1114	27.1956	28.3745	26.3159	27.0271	13.9388	13.4867	13.706	29.2455	31.4765	28.7236	3005	2928	2938	2377	1925	2017	6046	4445	6784	2816	3386	4152	3185	3981	3273	1782	1958	1797	3462	2778	4020	chr1	18409100	18411485	-	Cs_ont_1g013880	--	--
Cs_ont_1g013890	3.7515	4.1636	4.4246	4.6008	4.145	4.5354	16.2624	16.2837	16.8	10.2157	10.5063	11.1062	8.633	7.4781	8.0956	10.3157	11.1206	10.9568	16.9246	15.5655	15.4371	509	532	585	659	491	569	2233	1712	2606	1271	1562	1944	1111	1297	1124	1512	1851	1647	2297	1575	2477	chr1	18411686	18413934	+	Cs_ont_1g013890	--	K20416 palmitoyl-[glycerolipid] 7-desaturase [EC:1.14.19.42] | (RefSeq) palmitoyl-monogalactosyldiacylglycerol delta-7 desaturase, chloroplastic (A)
Cs_ont_1g013900	5.6206	6.2963	6.1165	5.8068	5.7834	6.3457	6.3014	5.5995	6.0237	4.1087	4.7489	4.4286	8.6607	8.2624	8.5407	8.519	6.5577	7.1081	5.2022	4.9278	4.9746	364	384	386	397	327	380	413	281	446	244	337	370	532	684	566	596	521	510	337	238	381	chr1	18419738	18422474	+	Cs_ont_1g013900	--	K14490 histidine-containing phosphotransfer peotein | (RefSeq) pseudo histidine-containing phosphotransfer protein 6 (A)
Cs_ont_1g013910	0	0	0	0	0	0	0	0	0	0	0	0	0.0182	0	0	0	0	0	0	0	0	0	0	0	0	0	0	0	0	0	0	0	0	1	0	0	0	0	0	0	0	0	chr1	18422547	18433991	-	Cs_ont_1g013910	--	--
Cs_ont_1g013940	0.437	0.2652	0.0641	0.414	0.143	0.6077	0.802	0.8057	0.3822	0.4766	0.6837	0.5323	0.1316	0.2442	0.183	0.5201	1.1705	0.7326	1.2483	1.3394	1.4781	7	4	1	7	2	9	13	10	7	7	12	11	2	5	3	9	23	13	20	16	28	chr1	18454367	18488574	+	Cs_ont_1g013940	--	--
Cs_ont_1g013950	1.1044	1.2184	1.4718	1.2227	1.2321	1.0237	2.9619	3.1095	3.1864	0.2346	0.301	0.378	0.5292	0.8864	0.8269	0.7302	0.8651	0.5825	0.4015	0.4231	0.4972	77	80	100	90	75	66	209	168	254	15	23	34	35	79	59	55	74	45	28	22	41	chr1	18523357	18524610	+	Cs_ont_1g013950	--	--
Cs_ont_1g013960	0.603	0.4354	0.4456	0.6398	0.5802	0.6522	0.143	0.0934	0.1266	0.1578	0.3522	0.2805	0.1017	0.2076	0.33	0.3349	0.7078	0.6532	0.0241	0.0647	0.102	25	17	18	28	21	25	6	3	6	6	16	15	4	11	14	15	36	30	1	2	5	chr1	18532164	18533917	-	Cs_ont_1g013960	--	--
Cs_ont_1g013970	0.8654	0.6198	0.9501	0.3432	0.7838	0.4353	0.3381	0.3377	0.3521	0.417	0.4776	0.546	0.0849	0.4251	0.5704	0.3912	0.525	0.6722	0.2012	0.2159	0.1361	43	29	46	18	34	20	17	13	20	19	26	35	4	27	29	21	32	37	10	8	8	chr1	18536354	18537614	-	Cs_ont_1g013970	--	--
Cs_ont_1g013980	0.0626	0.0222	0.0642	0	0.0717	0	0	0.0269	0.0548	0	0	0.0162	0	0.049	0.0612	0.0386	0.017	0.0377	0.0209	0	0	6	2	6	0	6	0	0	2	6	0	0	2	0	6	6	4	2	4	2	0	0	chr1	18539768	18541717	-	Cs_ont_1g013980	--	K19891 glucan endo-1,3-beta-glucosidase 1/2/3 [EC:3.2.1.39] | (RefSeq) glucan endo-1,3-beta-glucosidase 3 isoform X1 (A)
Cs_ont_1g013990	0.8947	1.6708	1.0131	0.6722	1.0248	1.3346	0.5183	0.637	0.8096	0.4037	0.4223	0.6696	1.1385	0.9413	1.2361	1.3709	1.0311	0.9468	0.4318	0.8688	0.6522	29	51	32	23	29	40	17	16	30	12	15	28	35	39	41	48	41	34	14	21	25	chr1	18545932	18547770	+	Cs_ont_1g013990	--	--
Cs_ont_1g014000	0.3292	0.3746	0.3137	0.5346	0.3501	0.3306	0.5344	0.3338	0.3291	0.5129	0.2146	0.4192	0.4215	0.4231	0.2528	0.3265	0.3259	0.2547	0.7758	0.2207	0.3778	14	15	13	24	13	13	23	11	16	20	10	23	17	23	11	15	17	12	33	7	19	chr1	18549366	18550148	+	Cs_ont_1g014000	--	--
Cs_ont_1g014010	64.6186	62.6356	63.6619	56.1245	53.4607	54.2839	50.661	54.0879	51.5679	53.5226	52.394	53.3252	58.0538	58.1771	55.2916	39.2948	38.9629	40.3018	42.5057	46.339	42.3028	6608	6032	6344	6059	4773	5133	5243	4286	6029	5019	5871	7035	5631	7605	5786	4341	4888	4566	4348	3534	5116	chr1	18550761	18574273	-	Cs_ont_1g014010	--	--
Cs_ont_1g014020	2.8302	2.7674	2.6986	2.2676	2.3502	2.3849	2.5053	2.4958	2.8778	1.8518	1.6251	1.4168	2.2876	2.3985	2.1089	1.9103	1.9514	1.7669	1.2143	0.9962	1.2763	240	221	223	203	174	187	215	164	279	144	151	155	184	260	183	175	203	166	103	63	128	chr1	18574326	18576659	+	Cs_ont_1g014020	--	--
Cs_ont_1g014030	2.4689	2.1696	1.9802	1.3172	1.0076	1.4424	4.0939	2.1607	3.0282	0.8356	1.1395	0.9239	1.1967	1.5762	0.9429	1.2346	1.0178	0.8453	1.0213	0.9893	1.3917	87	72	68	49	31	47	146	59	122	27	44	42	40	71	34	47	44	33	36	26	58	chr1	18580672	18581500	-	Cs_ont_1g014030	--	--
Cs_ont_1g014040	0.5986	0.5692	0.5409	0.3554	0.5321	0.3382	0.3266	0.2767	0.2422	0.1364	0.2609	0.2631	0.4238	0.5102	0.5675	0.3308	0.335	0.3064	0.2769	0.1917	0.1813	67	60	59	42	52	35	37	24	31	14	32	38	45	73	65	40	46	38	31	16	24	chr1	18583298	18585748	+	Cs_ont_1g014040	--	--
Cs_ont_1g014050	1.4905	1.5453	1.5897	0.7949	0.8536	0.9836	2.5686	2.9534	2.3148	0.6399	0.6105	0.6322	0.8723	0.9502	1.0207	0.8202	0.7031	0.6197	0.7567	0.6767	0.9428	254	248	264	143	127	155	443	390	451	100	114	139	141	207	178	151	147	117	129	86	190	chr1	18587665	18590460	-	Cs_ont_1g014050	--	--
Cs_ont_1g014060	14.0454	14.3202	13.0064	13.6755	14.0365	15.4014	13.602	14.8038	12.9948	13.5471	14.6307	14.4005	15.0438	16.8752	13.5614	12.2762	13.2279	13.5867	12.8105	13.7686	15.78	502	482	453	516	438	509	492	410	531	444	573	664	510	771	496	474	580	538	458	367	667	chr1	18593161	18595675	-	Cs_ont_1g014060	--	--
Cs_ont_1g014070	0	0	0.6931	0.0914	0.3315	0	0.0953	0.249	0.3376	0.4209	0.1761	0	0.1017	0.0755	0.1886	0.3573	0.0786	0.1742	0	0	0.1632	0	0	7	1	3	0	1	2	4	4	2	0	1	1	2	4	1	2	0	0	2	chr1	18607798	18608273	-	Cs_ont_1g014070	--	--
Cs_ont_1g014080	224.094	227.644	228.14	214.168	209.802	212.122	182.37	187.805	183.323	136.142	132.009	140.309	497.551	499.724	473.268	355.678	337.842	333.401	333.882	329.008	306.858	9966	9534	9887	10055	8146	8723	8208	6472	9321	5552	6433	8050	20988	28409	21538	17088	18432	16427	14853	10912	16139	chr1	18623044	18623843	-	Cs_ont_1g014080	--	K13993 HSP20 family protein | (RefSeq) 26.5 kDa heat shock protein, mitochondrial (A)
Cs_ont_1g014090	165.347	163.569	159.441	154.977	161.488	155.14	111.548	109.685	108.507	92.3706	94.2374	93.3046	154.665	150.582	147.44	147.716	143.456	146.653	101.637	102.846	96.6335	5702	5312	5358	5642	4862	4947	3893	2931	4278	2921	3561	4151	5059	6638	5203	5503	6069	5603	3506	2645	3941	chr1	18625096	18629336	-	Cs_ont_1g014090	--	--
Cs_ont_1g014110	11.6706	13.489	13.3429	13.0109	13.2647	14.4337	3.8883	4.3252	3.4681	3.247	3.7823	4.6856	14.0709	12.4891	11.5803	10.263	9.6962	10.4935	2.5279	4.3737	3.0111	780	849	869	918	774	892	263	224	265	199	277	404	892	1067	792	741	795	777	169	218	238	chr1	18640182	18641370	-	Cs_ont_1g014110	--	--
Cs_ont_1g014120	211.952	211.237	213.97	183.658	176.565	169.723	319.505	326.435	320.38	238.32	221.641	228.718	168.015	171.263	168.178	204.241	202.366	200.531	250.593	244.418	238.27	38716	36337	38087	35416	28158	28667	59064	46205	66907	39919	44363	53898	29110	39990	31436	40303	45348	40582	45788	33296	51472	chr1	18664532	18669948	-	Cs_ont_1g014120	--	K01115 phospholipase D1/2 [EC:3.1.4.4] | (RefSeq) phospholipase D alpha (A)
Cs_ont_1g014140	0.2475	0.2628	0.1411	0.1823	0.3779	0.446	0.4619	0.3903	0.5772	0.8695	1.3048	0.8525	0.6667	0.6883	0.9136	0.0764	0.1793	0.0745	0.2474	0.2212	0.1627	9	9	5	7	12	15	17	11	24	29	52	40	23	32	34	3	8	3	9	6	7	chr1	18690451	18691146	+	Cs_ont_1g014140	--	K13434 pathogenesis-related genes transcriptional activator PTI6 | (RefSeq) pathogenesis-related genes transcriptional activator PTI6-like (A)
Cs_ont_1g014150	1.592	2.8175	1.7115	1.5798	1.9103	1.0658	2.8465	1.6632	3.3817	1.1574	0.6918	0.4701	1.039	1.2454	1.4817	0.7017	0.8651	1.0948	0.8337	1.1182	0.5769	21	35	22	22	22	13	38	17	51	14	10	8	13	21	20	10	14	16	11	11	9	chr1	18718722	18719429	-	Cs_ont_1g014150	--	--
Cs_ont_1g014160	25.4127	26.3875	25.6224	26.6112	26.224	26.3618	34.1978	36.9998	33.821	27.1155	29.7059	28.8818	26.2926	29.9474	26.035	34.5181	33.5833	30.8644	36.8789	34.9891	34.3988	1716	1678	1686	1897	1546	1646	2337	1936	2611	1679	2198	2516	1684	2585	1799	2518	2782	2309	2491	1762	2747	chr1	18721001	18724297	+	Cs_ont_1g014160	--	--
Cs_ont_1g014170	0	0	0	0	0	0	0	0	0	0	0	0	0	0	0	0.0509	0	0	0	0.0737	0.0465	0	0	0	0	0	0	0	0	0	0	0	0	0	0	0	2	0	0	0	2	2	chr1	18730971	18732445	+	Cs_ont_1g014170	--	--
Cs_ont_1g014180	33.4469	32.9369	29.7402	30.4789	29.6634	32.3523	44.2011	41.0655	44.373	34.0496	33.2521	37.7304	34.8685	35.1693	30.1469	27.3804	25.6798	27.2549	46.6809	44.1971	46.5149	1790	1660	1551	1722	1386	1601	2394	1703	2715	1671	1950	2605	1770	2406	1651	1583	1686	1616	2499	1764	2944	chr1	18733879	18735382	+	Cs_ont_1g014180	--	--
Cs_ont_1g014190	70.5069	82.5718	67.3408	60.9757	65.8099	61.3092	82.2301	82.7679	79.4948	105.642	93.5631	94.7414	68.0674	59.4268	57.6139	35.7521	32.5624	28.9117	102.581	101.94	124.799	4792	5285	4460	4375	3905	3853	5656	4359	6177	6584	6968	8307	4388	5163	4007	2625	2715	2177	6974	5167	10031	chr1	18741775	18754836	-	Cs_ont_1g014190	--	K00588 caffeoyl-CoA O-methyltransferase [EC:2.1.1.104] | (RefSeq) caffeoyl-CoA O-methyltransferase 5-like (A)
Cs_ont_1g014200	0.6862	1.1659	1.0985	1.027	0.6917	1.0686	2.2511	2.4087	2.1247	1.8409	1.7409	1.7234	0.955	1.1595	1.0729	1.9564	1.1635	1.3998	1.7424	2.2267	2.5182	50	80	78	79	44	72	166	136	177	123	139	162	66	108	80	154	104	113	127	121	217	chr1	18756044	18757747	-	Cs_ont_1g014200	--	K00588 caffeoyl-CoA O-methyltransferase [EC:2.1.1.104] | (RefSeq) caffeoyl-CoA O-methyltransferase 5-like (A)
Cs_ont_1g014210	0	0	0	0	0	0	0	0	0.0121	0.0075	0.0695	0.0107	0	0.0054	0.0135	0	0.0113	0.0125	0.0277	0	0.0117	0	0	0	0	0	0	0	0	2	1	11	2	0	1	2	0	2	2	4	0	2	chr1	18760119	18776285	+	Cs_ont_1g014210	--	K01184 polygalacturonase [EC:3.2.1.15] | (RefSeq) probable polygalacturonase At3g15720 (A)
Cs_ont_1g014220	13.1372	13.388	12.9732	10.3257	10.0413	13.515	14.4402	15.9952	15.7839	14.68	14.0067	15.0266	10.8355	11.2987	10.4605	6.2977	6.979	7.6201	15.0362	15.2004	15.7279	1539	1477	1481	1277	1027	1464	1712	1452	2114	1577	1798	2271	1204	1692	1254	797	1003	989	1762	1328	2179	chr1	18777795	18787384	-	Cs_ont_1g014220	--	--
Cs_ont_1g014240	0.8794	0.8372	1.9604	1.5224	1.2851	1.3118	2.3072	1.9958	2.0953	2.7778	2.5183	2.5386	1.9502	2.562	2.8151	2.4701	1.8786	1.5601	3.3649	3.0902	3.3846	29	26	63	53	37	40	77	51	79	84	91	108	61	108	95	88	76	57	111	76	132	chr1	18778604	18779409	+	Cs_ont_1g014240	--	--
Cs_ont_1g014250	0	0	0	0	0	0	0	0	0	0	0	0	0	0	0	0	0.0271	0	0	0	0	0	0	0	0	0	0	0	0	0	0	0	0	0	0	0	0	2	0	0	0	0	chr1	18789556	18791451	-	Cs_ont_1g014250	--	--
Cs_ont_1g014280	10.0489	9.5156	8.9676	11.0408	10.2074	10.4531	7.8165	7.4012	8.1949	7.4943	8.6856	8.2779	11.1417	11.342	10.9674	9.5193	10.9317	10.5763	9.4898	9.4967	9.2182	813	725	707	943	721	782	640	464	758	556	770	864	855	1173	908	832	1085	948	768	573	882	chr1	18807218	18809062	-	Cs_ont_1g014280	--	K03025 DNA-directed RNA polymerase III subunit RPC6 | (RefSeq) DNA-directed RNA polymerase III subunit RPC6-like (A)
Cs_ont_1g014290	16.377	14.5384	15.0585	17.2921	17.2666	16.919	20.6114	19.9631	19.1596	17.5795	16.6482	18.1973	15.6225	18.081	16.9644	18.7004	18.473	19.5963	20.1647	19.6764	18.4321	2616	2187	2344	2916	2408	2499	3332	2471	3499	2575	2914	3750	2367	3692	2773	3227	3620	3468	3222	2344	3482	chr1	18809737	18814321	-	Cs_ont_1g014290	--	K13280 signal peptidase I [EC:3.4.21.89] | (RefSeq) signal peptidase complex catalytic subunit SEC11A isoform X1 (A)
Cs_ont_1g014300	6.4558	6.2149	6.8842	7.3878	7.5315	8.4058	5.6255	5.5303	6.0946	6.1891	5.9381	5.9905	7.5308	7.8095	7.5934	7.041	7.0315	7.2898	6.2898	7.0393	7.0223	2912	2640	3026	3518	2966	3506	2568	1933	3143	2560	2935	3486	3222	4503	3505	3431	3891	3643	2838	2368	3746	chr1	18815852	18823339	+	Cs_ont_1g014300	--	--
Cs_ont_1g014310	6.0854	6.2681	5.5438	5.2753	5.6203	5.6732	7.9864	7.4494	7.8449	4.1739	4.4209	4.4502	6.3497	6.2535	6.2627	7.559	7.0304	7.3942	7.1939	6.4467	6.9402	1167	1132	1036	1068	941	1006	1550	1107	1720	734	929	1101	1155	1533	1229	1566	1654	1571	1380	922	1574	chr1	18824083	18827246	-	Cs_ont_1g014310	--	K23280 rhamnogalacturonan I rhamnosyltransferase [EC:2.4.1.351] | (RefSeq) O-fucosyltransferase 34-like (A)
Cs_ont_1g014320	2.722	2.8904	3.1634	3.1071	2.7637	2.5816	2.8848	2.5709	2.486	2.4066	2.0766	2.4428	2.8607	3.3654	3.4488	2.6866	3.1148	2.7747	2.8156	2.7518	2.7228	317	317	359	382	281	278	340	232	331	257	265	367	316	501	411	338	445	358	328	239	375	chr1	18828155	18830008	-	Cs_ont_1g014320	--	K20291 conserved oligomeric Golgi complex subunit 4 | (RefSeq) conserved oligomeric Golgi complex subunit 4 (A)
Cs_ont_1g014330	29.4853	30.1264	29.0048	25.5895	22.9848	24.3635	34.372	31.2236	31.1549	26.5011	26.6608	23.8017	24.8034	24.7715	23.3881	26.5942	26.5227	26.4739	37.904	35.0282	34.4362	3043	2928	2917	2788	2071	2325	3590	2497	3676	2508	3015	3169	2428	3268	2470	2965	3358	3027	3913	2696	4203	chr1	18836223	18838824	+	Cs_ont_1g014330	--	K08234 glyoxylase I family protein | (RefSeq) uncharacterized protein LOC102621772 isoform X1 (A)
Cs_ont_1g014340	2.793	2.5044	2.5795	3.0572	2.5948	2.4835	3.8943	3.4842	3.773	2.0644	2.2657	1.7079	0.6544	1.141	1.395	0.7182	0.7589	0.5882	1.4891	1.29	0.7085	90	76	81	104	73	74	127	87	139	61	80	71	20	47	46	25	30	21	48	31	27	chr1	18842215	18842727	-	Cs_ont_1g014340	--	--
Cs_ont_1g014350	4.6637	4.9123	4.6158	4.9601	4.919	4.7829	13.4377	13.8165	14.1686	10.7798	11.4964	10.9386	4.7739	5.1631	5.3306	6.1374	6.3994	6.5353	13.8514	13.2446	13.3787	619	614	597	695	570	587	1805	1421	2150	1312	1672	1873	601	876	724	880	1042	961	1839	1311	2100	chr1	18844731	18847718	+	Cs_ont_1g014350	--	K01462 peptide deformylase [EC:3.5.1.88] | (RefSeq) peptide deformylase 1A, chloroplastic/mitochondrial (A)
Cs_ont_1g014360	4.6481	4.5085	5.0205	5.2808	5.0359	5.4774	8.1635	8.0937	7.9804	7.1685	7.2905	6.9776	5.9911	5.6032	5.6023	7.375	7.3552	7.7943	6.4709	7.1381	7.3382	647	591	681	776	612	705	1150	873	1270	915	1112	1253	791	997	798	1109	1256	1202	901	741	1208	chr1	18847802	18852251	-	Cs_ont_1g014360	--	K01213 galacturan 1,4-alpha-galacturonidase [EC:3.2.1.67] | (RefSeq) PG; polygalacturonase precursor (A)
Cs_ont_1g014370	21.0222	20.7671	19.5148	20.2873	19.9843	21.2401	19.5299	20.1559	20.1691	18.0863	17.9711	16.9557	20.1695	22.4448	19.0405	21.4413	21.5408	22.4922	17.6293	16.2749	16.6951	2023	1882	1830	2061	1679	1890	1902	1503	2219	1596	1895	2105	1841	2761	1875	2229	2543	2398	1697	1168	1900	chr1	18858881	18860412	-	Cs_ont_1g014370	--	--
Cs_ont_1g014380	2.8694	2.9293	2.774	3.4106	3.6419	3.187	3.1856	2.6735	2.6454	2.7183	3.2151	2.9455	4.053	3.1633	3.3886	4.0713	4.434	4.1799	3.0457	3.5058	3.0914	259	249	244	325	287	266	291	187	273	225	318	343	347	365	313	397	491	418	275	236	330	chr1	18866555	18873401	+	Cs_ont_1g014380	--	K10732 GINS complex subunit 1 | (RefSeq) probable DNA replication complex GINS protein PSF1 isoform X2 (A)
Cs_ont_1g014390	8.5864	8.5655	8.4132	8.3401	8.6313	8.4817	12.4163	11.2094	11.7921	11.3086	11.5044	11.8557	11.055	10.6519	10.6234	16.6321	16.7478	16.4487	16.5374	17.0551	16.6873	3187	2994	3043	3268	2797	2911	4664	3224	5004	3849	4679	5677	3892	5054	4035	6669	7626	6764	6140	4721	7325	chr1	18876637	18883396	-	Cs_ont_1g014390	--	K13496 UDP-glucosyltransferase 73C [EC:2.4.1.-] | (RefSeq) UDP-glycosyltransferase 73C3-like (A)
Cs_ont_1g014400	0.6161	0.5388	0.4928	0.4892	0.4878	0.4214	0.8237	0.9004	0.9907	0.83	1.0667	0.7234	0.8693	0.8577	0.5933	0.6542	0.3988	0.3108	1.2229	1.2393	1.042	68	56	53	57	47	43	92	77	125	84	129	103	91	121	67	78	54	38	135	102	136	chr1	18884586	18886342	-	Cs_ont_1g014400	--	--
Cs_ont_1g014410	0.379	0.4472	0.2593	0.5585	0.193	0.2733	0.4162	0.7066	0.1105	0.4134	0.3075	0.2938	0.2664	0.3954	0.6997	0.5068	0.2746	0.3421	0.2526	0.1694	0.6766	9	10	6	14	4	6	10	13	3	9	8	9	6	12	17	13	8	9	6	3	19	chr1	18888607	18889487	+	Cs_ont_1g014410	--	--
Cs_ont_1g014420	0.8511	1.329	0.8734	0.6165	0.8028	0.758	1.0883	1.0983	1.3137	0.9281	0.6396	0.9701	1.0028	0.7049	1.272	1.4366	1.3467	1.1749	1.3513	1.2754	1.1853	17	25	17	13	14	14	22	17	30	17	14	25	19	18	26	31	33	26	27	19	28	chr1	18891097	18918517	-	Cs_ont_1g014420	--	--
Cs_ont_1g014460	0.0798	0.1271	0.1228	0.0756	0.0914	0.0647	0.0591	0.1287	0.1047	0.1305	0.0546	0.0619	0.2734	0.2185	0.039	0.1847	0.1301	0.1441	0.1596	0.1338	0.1181	4	6	6	4	4	3	3	5	6	6	3	4	13	14	2	10	8	8	8	5	7	chr1	18949976	18975724	+	Cs_ont_1g014460	--	--
Cs_ont_1g014470	0	0	0	0	0	0.0857	0	0	0.1386	0	0	0	0	0	0	0.0733	0.0646	0.0715	0.0792	0.2124	0	0	0	0	0	0	1	0	0	2	0	0	0	0	0	0	1	1	1	1	2	0	chr1	18987627	18988319	-	Cs_ont_1g014470	--	K09486 hypoxia up-regulated 1 | (RefSeq) heat shock 70 kDa protein 17 isoform X1 (A)
Cs_ont_1g014480	0.796	0.7044	0.8509	0.8483	0.6838	0.5739	1.3109	0.428	0.9283	1.1574	0.9383	0.7198	0.4546	0.7005	0.9075	0.7368	0.8111	0.5987	1.26	0.8005	0.7572	24	20	25	27	18	16	40	10	32	32	31	28	13	27	28	24	30	20	38	18	27	chr1	18988753	19002685	-	Cs_ont_1g014480	--	K09486 hypoxia up-regulated 1 | (RefSeq) heat shock 70 kDa protein 17 isoform X1 (A)
Cs_ont_1g014490	1.2382	0.3757	0.7261	0.5027	0.5065	0.6695	0.6118	0.4566	0.6189	1.1574	0.565	0.6856	0.9325	0.7611	0.5186	0.8187	0.8651	0.7983	0.6189	1.5417	0.8974	14	4	8	6	5	7	7	4	8	12	7	10	10	11	6	10	12	10	7	13	12	chr1	19002703	19011416	-	Cs_ont_1g014490	--	K09486 hypoxia up-regulated 1 | (RefSeq) heat shock 70 kDa protein 17 isoform X1 (A)
Cs_ont_1g014500	0.1679	0.0713	0.1723	0.1273	0.2693	0.2543	0.2323	0.13	0.1763	0.2198	0.1533	0.1562	0.177	0.3153	0.1641	0.4042	0.1643	0.3032	0.4029	0.045	0.142	5	2	5	4	7	7	7	3	6	6	5	6	5	12	5	13	6	10	12	1	5	chr1	19017351	19019524	+	Cs_ont_1g014500	--	--
Cs_ont_1g014520	0	0	0	0	0	0	0	0	0	0	0	0	0	0	0	0	0	0	0.1234	0	0	0	0	0	0	0	0	0	0	0	0	0	0	0	0	0	0	0	0	2	0	0	chr1	19045460	19047549	+	Cs_ont_1g014520	--	--
Cs_ont_1g014540	0.2656	0.3022	0.2337	0.1618	0.2391	0.3489	0.3	0.1959	0.2324	0.2483	0.1732	0.1471	0.2801	0.282	0.2596	0.2986	0.2165	0.2227	0.3604	0.4325	0.353	14	15	12	9	11	17	16	8	14	12	10	10	14	19	14	17	14	13	19	17	22	chr1	19063690	19064528	-	Cs_ont_1g014540	--	--
Cs_ont_1g014550	0	0	0	0	0	0	0	0	0	0	0	0	0.0756	0	0	0	0	0	0.0717	0	0	0	0	0	0	0	0	0	0	0	0	0	0	1	0	0	0	0	0	1	0	0	chr1	19066971	19068915	-	Cs_ont_1g014550	--	--
Cs_ont_1g014560	0.1415	0.0751	0.2178	0.134	0	0.4591	0	0	0.1238	0.1543	0	0.2742	0.0746	0.1107	0.0691	0.131	0.2307	0.3193	0.2122	0.0949	0.2991	2	1	3	2	0	6	0	0	2	2	0	5	1	2	1	2	4	5	3	1	5	chr1	19071492	19080192	+	Cs_ont_1g014560	--	--
Cs_ont_1g014570	4.3239	4.8419	4.5582	4.0958	4.4574	3.7409	6.0981	6.3917	6.1888	5.144	5.381	5.1494	3.8541	4.7663	4.6096	4.2936	4.55	4.2931	5.4623	5.2708	4.9857	110	116	113	110	99	88	157	126	180	120	150	169	93	155	120	118	142	121	139	100	150	chr1	19086414	19088340	-	Cs_ont_1g014570	--	K09486 hypoxia up-regulated 1 | (RefSeq) heat shock 70 kDa protein 17 isoform X1 (A)
Cs_ont_1g014580	0	0	0.0279	0.0258	0.1247	0	0.0538	0	0.0476	0	0	0.0211	0.0574	0	0	0	0.0222	0.0246	0	0	0.023	0	0	1	1	4	0	2	0	2	0	0	1	2	0	0	0	1	1	0	0	1	chr1	19097356	19098494	+	Cs_ont_1g014580	--	--
Cs_ont_1g014600	43.3775	46.4167	49.436	39.1118	40.5762	42.4303	62.8441	61.7784	67.5889	60.3551	59.8741	60.9846	45.3122	44.5051	43.9934	36.0377	36.9435	36.5639	47.5385	50.6001	47.8496	2722	2743	3023	2591	2223	2462	3991	3004	4849	3473	4117	4937	2697	3570	2825	2443	2844	2542	2984	2368	3551	chr1	19127035	19129170	+	Cs_ont_1g014600	--	--
Cs_ont_1g014610	27.7554	25.8517	28.1413	24.7797	24.8823	24.459	15.3365	15.0899	15.0796	18.5212	17.1032	18.8417	24.976	24.0088	25.0161	17.5943	16.5852	15.7756	14.3389	15.7809	15.2044	2922	2563	2887	2754	2287	2381	1634	1231	1815	1788	1973	2559	2494	3231	2695	2001	2142	1840	1510	1239	1893	chr1	19163164	19168490	-	Cs_ont_1g014610	--	--
Cs_ont_1g014620	0.1159	0.1231	0.0297	0.0274	0.0332	0.094	0.0286	0.0748	0.0253	0	0.0264	0	0.0611	0.1133	0.0425	0.1073	0.1181	0.0785	0.0579	0	0	8	8	2	2	2	6	2	4	2	0	2	0	4	10	3	8	10	6	4	0	0	chr1	19177553	19179334	-	Cs_ont_1g014620	--	--
Cs_ont_1g014630	0.0571	0.0606	0.0586	0	0.0654	0.0926	0.0282	0.0368	0.1747	0.0311	0.1041	0.1327	0	0.0223	0	0.0264	0.0698	0.0258	0.0285	0.1148	0.0241	2	2	2	0	2	3	1	1	7	1	4	6	0	1	0	1	3	1	1	3	1	chr1	19191965	19192757	-	Cs_ont_1g014630	--	K08286 protein-serine/threonine kinase [EC:2.7.11.-] | (RefSeq) protein kinase PINOID 2 (A)
Cs_ont_1g014640	3.8827	4.1741	3.954	4.3166	4.4133	4.8241	7.2924	7.1336	7.4339	5.822	6.0454	5.7063	4.6872	4.5387	5.0253	5.4872	5.8347	5.4174	5.9483	6.7116	6.372	1048	1061	1040	1230	1040	1204	1992	1492	2294	1441	1788	1987	1200	1566	1388	1600	1932	1620	1606	1351	2034	chr1	19194132	19200409	-	Cs_ont_1g014640	--	K11864 BRCA1/BRCA2-containing complex subunit 3 [EC:3.4.19.-] | (RefSeq) lys-63-specific deubiquitinase BRCC36 isoform X1 (A)
Cs_ont_1g014650	0	0	0	0	0	0	0	0	0	0	0	0	0.0391	0	0	0	0	0	0	0	0	0	0	0	0	0	0	0	0	0	0	0	0	1	0	0	0	0	0	0	0	0	chr1	19201949	19202686	-	Cs_ont_1g014650	--	--
Cs_ont_1g014670	0.1863	0.1714	0.1147	0.2235	0.256	0.2955	0.1718	0.1603	0.2715	1.3	1.2693	1.338	0.2488	0.3011	0.267	0.5977	0.3847	0.4035	0.8566	0.5162	0.5565	15	13	9	19	18	22	14	10	25	96	112	139	19	31	22	52	38	36	69	31	53	chr1	19203775	19205211	+	Cs_ont_1g014670	--	--
Cs_ont_1g014680	14.8943	15.1877	16.1109	15.4378	15.8851	15.1685	9.7058	9.6228	9.995	10.2245	10.1872	10.2965	15.1588	13.9159	14.0631	15.5347	15.6698	15.7497	8.681	8.5641	9.29	2367	2273	2495	2590	2204	2229	1561	1185	1816	1490	1774	2111	2285	2827	2287	2667	3055	2773	1380	1015	1746	chr1	19205252	19211443	-	Cs_ont_1g014680	--	K14546 U3 small nucleolar RNA-associated protein 5 | (RefSeq) WD repeat-containing protein 43 (A)
Cs_ont_1g014690	17.4091	18.3848	17.5537	19.6793	19.7987	19.8665	16.075	15.9906	15.2617	11.576	11.9747	12.7018	18.4253	18.4897	18.358	18.2115	19.2937	18.4983	14.9265	15.04	13.7846	3098	3081	3044	3697	3076	3269	2895	2205	3105	1889	2335	2916	3110	4206	3343	3501	4212	3647	2657	1996	2901	chr1	19212478	19215310	+	Cs_ont_1g014690	--	--
Cs_ont_1g014700	15.4441	15.5374	15.0207	15.6534	15.9894	15.22	17.7443	18.4223	17.4535	17.1354	16.6291	17.3116	15.1265	14.0724	13.5457	15.1245	15.2958	15.1632	18.9349	15.7016	19.0245	2986	2829	2830	3195	2699	2721	3472	2760	3858	3038	3523	4318	2774	3478	2680	3159	3628	3248	3662	2264	4350	chr1	19217038	19221141	+	Cs_ont_1g014700	--	K07390 monothiol glutaredoxin | (RefSeq) monothiol glutaredoxin-S7, chloroplastic (A)
Cs_ont_1g014710	14.0802	14.1158	14.3145	14.7972	15.1051	14.2935	11.2635	11.5653	11.5286	10.5239	10.4958	10.3776	14.3683	13.8418	14.1298	16.4329	15.6971	16.0235	10.1719	9.9114	10.0915	3865	3649	3829	4288	3620	3628	3129	2460	3618	2649	3157	3675	3741	4857	3969	4873	5286	4873	2793	2029	3276	chr1	19221202	19227376	-	Cs_ont_1g014710	--	K14558 periodic tryptophan protein 2 | (RefSeq) periodic tryptophan protein 2 (A)
Cs_ont_1g014720	0.0815	0.0206	0.0637	0.0883	0.0356	0.0336	0.0307	0.01	0.0272	0.0127	0.0602	0.0211	0.09	0.0698	0.1062	0.0467	0.038	0.0526	0.0194	0.0104	0.0066	21	5	16	24	8	8	8	2	8	3	17	7	22	23	28	13	12	15	5	2	2	chr1	19227605	19234514	+	Cs_ont_1g014720	--	K21776 protein lin-54 | (RefSeq) protein tesmin/TSO1-like CXC 3 (A)
Cs_ont_1g014730	79.4012	75.4686	78.7211	75.1272	76.6703	74.5576	68.1486	64.4879	70.1607	59.0412	62.7596	64.6113	64.7199	68.0732	66.5861	68.4787	70.2847	69.6156	59.0956	56.683	56.8222	8798	7875	8500	8788	7417	7639	7642	5537	8888	5999	7620	9236	6802	9642	7550	8197	9554	8546	6550	4684	7446	chr1	19234767	19249957	-	Cs_ont_1g014730	--	K06130 lysophospholipase II [EC:3.1.1.5] | (RefSeq) acyl-protein thioesterase 2 isoform X1 (A)
Cs_ont_1g014740	10.3246	10.0145	10.4328	11.6422	11.1487	10.8609	7.8382	8.241	7.5035	13.8978	14.1961	13.4378	13.2693	13.481	14.1265	7.1138	7.1945	7.6749	13.6681	13.3003	12.5257	1502	1372	1479	1788	1416	1461	1154	929	1248	1854	2263	2522	1831	2507	2103	1118	1284	1237	1989	1443	2155	chr1	19250753	19256321	-	Cs_ont_1g014740	--	K02295 cryptochrome | (RefSeq) (6-4)DNA photolyase isoform X2 (A)
Cs_ont_1g014750	18.936	19.3478	19.341	21.3262	21.486	21.9112	37.0712	37.2814	36.0068	33.7998	33.1535	31.9049	23.3931	22.2941	22.4229	22.7893	23.375	22.0133	40.4443	42.6066	42.0497	3202	3081	3187	3807	3172	3426	6344	4885	6961	5241	6143	6960	3752	4819	3880	4163	4849	4124	6841	5373	8409	chr1	19257650	19261613	+	Cs_ont_1g014750	--	K00413 ubiquinol-cytochrome c reductase cytochrome c1 subunit | (RefSeq) cytochrome c1-2, heme protein, mitochondrial-like (A)
Cs_ont_1g014760	2.7086	3.2284	1.4181	2.4086	2.216	2.8695	2.021	1.5694	2.0307	1.6879	1.3116	1.4568	2.3311	2.5513	2.2148	2.9166	3.1091	2.7941	2.2657	2.0013	1.8229	49	55	25	46	35	48	37	22	42	28	26	34	40	59	41	57	69	56	41	27	39	chr1	19276203	19276797	-	Cs_ont_1g014760	--	--
Cs_ont_1g014770	10.5592	10.005	9.5577	8.3095	9.2414	8.0814	6.6347	8.2459	7.0098	7.3223	8.4009	7.4713	9.648	12.7928	10.0541	9.0726	11.079	12.4634	8.8779	9.7295	9.7069	195	174	172	162	149	138	124	118	148	124	170	178	169	302	190	181	251	255	164	134	212	chr1	19279370	19279663	-	Cs_ont_1g014770	--	K20599 NB-LRR protein SUMM2 | (RefSeq) disease resistance protein SUMM2 (A)
Cs_ont_1g014780	0.1389	0.1475	0.1158	0.074	0.0099	0.0845	0.8148	1.0866	1.0706	1.5998	1.7745	1.8907	0.2288	0.1901	0.2545	0.7151	0.5519	0.6738	3.3583	3.1194	3.0754	16	16	13	9	1	9	95	97	141	169	224	281	25	28	30	89	78	86	387	268	419	chr1	19282656	19286467	-	Cs_ont_1g014780	--	--
Cs_ont_1g014790	0	0	0	0	0	0	0	0	0	0	0	0.0748	0	0	0	0	0	0	0.0965	0	0	0	0	0	0	0	0	0	0	0	0	0	1	0	0	0	0	0	0	1	0	0	chr1	19286950	19292846	+	Cs_ont_1g014790	--	K02924 large subunit ribosomal protein L39e | (RefSeq) 60S ribosomal protein L39-3 (A)
Cs_ont_1g014800	1.0335	1.0444	0.958	0.9001	0.8401	0.4687	3.7391	3.2054	3.2661	1.3998	1.3692	1.4343	1.0897	0.8737	1.0589	0.4321	0.4348	0.4063	0.6999	1.1623	0.7753	62	59	56	57	44	26	227	149	224	77	90	111	62	67	65	28	32	27	42	52	55	chr1	19293290	19294244	-	Cs_ont_1g014800	--	--
Cs_ont_1g014810	0.606	0.4953	0.5482	0.7176	0.8357	0.6942	0.197	0.1286	0.1709	0.4087	0.433	0.3739	0.4119	0.34	0.5221	0.3358	0.338	0.3131	0.1634	0.2085	0.1989	152	117	134	190	183	161	50	25	49	94	119	121	98	109	134	91	104	87	41	39	59	chr1	19299397	19307796	-	Cs_ont_1g014810	--	K24194 boron transporter | (RefSeq) boron transporter 4-like (A)
Cs_ont_1g014820	14.2281	14.5951	14.418	16.0441	15.0074	16.2057	16.5729	16.9169	17.3072	19.4488	17.6514	16.9943	14.0013	14.0412	14.5815	14.666	14.2161	14.4671	17.047	17.0997	16.9949	2237	2161	2209	2663	2060	2356	2637	2061	3111	2804	3041	3447	2088	2822	2346	2491	2742	2520	2681	2005	3160	chr1	19317413	19323015	+	Cs_ont_1g014820	--	K13137 serine-threonine kinase receptor-associated protein | (RefSeq) serine-threonine kinase receptor-associated protein (A)
Cs_ont_1g014830	74.5868	75.535	68.6225	72.6825	71.5066	69.8332	58.6166	59.4524	56.3865	52.1219	55.6477	49.324	69.6599	71.8455	69.8043	53.1049	53.4706	53.523	59.0422	53.6946	51.6914	6264	5974	5616	6444	5243	5423	4982	3869	5414	4014	5121	5344	5549	7713	5999	4818	5509	4980	4960	3363	5134	chr1	19323418	19325662	+	Cs_ont_1g014830	--	K11251 histone H2A | (RefSeq) probable histone H2A variant 3 isoform X1 (A)
Cs_ont_1g014840	0.234	0.2268	0.2714	0.1783	0.1981	0.154	0.3367	0.3019	0.3025	0.3439	0.311	0.3982	0.2091	0.2706	0.2982	0.3154	0.3192	0.2846	0.3966	0.491	0.3312	46	42	52	37	34	28	67	46	68	62	67	101	39	68	60	67	77	62	78	72	77	chr1	19326225	19333527	-	Cs_ont_1g014840	--	--
Cs_ont_1g014850	0	0.0405	0	0	0	0	0	0	0	0	0	0	0	0.0299	0	0	0	0	0	0	0.0323	0	1	0	0	0	0	0	0	0	0	0	0	0	1	0	0	0	0	0	0	1	chr1	19335423	19385390	+	Cs_ont_1g014850	--	--
Cs_ont_1g014860	54.3889	53.3986	56.1642	48.9786	47.5027	48.9006	55.3287	55.5726	57.2347	74.6286	72.2554	72.845	62.0315	59.8106	61.5157	64.8001	66.4512	66.4626	62.4131	60.263	64.0888	10502	9710	10568	9984	8008	8731	10812	8315	12635	13214	15288	18146	11361	14763	12155	13517	15741	14218	12055	8678	14635	chr1	19412303	19418325	-	Cs_ont_1g014860	--	--
Cs_ont_1g014870	2.5704	3.0376	1.7869	2.317	1.8994	2.2418	3.6869	2.8356	3.8076	3.1648	3.216	2.1531	3.0159	2.2378	2.1877	3.4923	2.5346	3.0685	3.0255	2.6128	2.8395	62	69	42	59	40	50	90	53	105	70	85	67	69	69	54	91	75	82	73	47	81	chr1	19422569	19446480	+	Cs_ont_1g014870	--	--
Cs_ont_1g014880	0.3902	0	0.3203	0.1478	0.3575	0.422	0	0.2014	0.4778	0.0851	0.2137	0	0.0823	0.1221	0.1525	0.1445	0	0.2113	0.4681	0.2093	0.132	5	0	4	2	4	5	0	2	7	1	3	0	1	2	2	2	0	3	6	2	2	chr1	19446649	19446852	-	Cs_ont_1g014880	--	--
Cs_ont_1g014900	37.0479	37.7865	35.2567	42.5264	44.2799	45.2649	69.4286	69.5017	66.5236	66.8512	69.2334	68.1682	44.5313	43.1324	42.9784	59.9463	59.6317	58.3507	62.8163	63.8655	64.4061	4254	4086	3945	5155	4439	4806	8068	6184	8733	7039	8711	10098	4850	6331	5050	7436	8400	7423	7215	5469	8746	chr1	19477431	19479956	+	Cs_ont_1g014900	--	K18368 caffeoylshikimate esterase [EC:3.1.1.-] | (RefSeq) caffeoylshikimate esterase (A)
Cs_ont_1g014910	226.474	227.348	228.033	300.249	295.162	295.61	290.533	292.822	274.203	271.246	267.577	270.48	297.771	292.412	287.546	253.026	253.304	252.959	287.33	290.458	286.776	52607	49733	51617	73628	59859	63494	68299	52707	72820	57777	68107	81055	65607	86827	68350	63494	72183	65099	66763	50317	78780	chr1	19487843	19493339	+	Cs_ont_1g014910	--	K03301 ATP:ADP antiporter, AAA family | (RefSeq) plastidic ATP/ADP-transporter (A)
Cs_ont_1g014920	5.037	5.7977	5.0463	3.6656	4.2639	4.1153	6.4485	6.1801	5.9172	2.7966	2.4158	2.5364	4.7775	5.3641	5.4612	1.7698	2.1429	1.7837	3.1977	3.6852	3.1944	548	594	535	421	405	414	710	521	736	279	288	356	493	746	608	208	286	215	348	299	411	chr1	19494384	19496826	+	Cs_ont_1g014920	--	--
Cs_ont_1g014930	0.0391	0.0554	0.0535	0.0741	0.1045	0.0282	0.0258	0.1346	0.0798	0	0.0714	0.0707	0.055	0.0918	0.051	0.0483	0.0531	0.0588	0.013	0.035	0.022	3	4	4	6	7	2	2	8	7	0	6	7	4	9	4	4	5	5	1	2	2	chr1	19497578	19499873	-	Cs_ont_1g014930	--	K01179 endoglucanase [EC:3.2.1.4] | (RefSeq) endoglucanase 4-like (A)
Cs_ont_1g014940	4.1416	4.2459	4.8139	4.2817	4.5957	4.0146	3.9692	4.0994	4.3091	3.8367	3.5563	3.6899	4.6877	5.1073	4.9496	4.8039	4.7723	4.8218	3.3003	3.3494	3.3966	897	866	1016	979	869	804	870	688	1067	762	844	1031	963	1414	1097	1124	1268	1157	715	541	870	chr1	19519049	19524080	+	Cs_ont_1g014940	--	K22733 magnesium transporter | (RefSeq) uncharacterized protein LOC102612526 (A)
Cs_ont_1g014950	0.2045	0.2307	0.3869	0.1877	0.2269	0.2765	0.1074	0.132	0.1677	0.0139	0.14	0.0941	0.2156	0.29	0.2623	0.2721	0.1459	0.2654	0.0447	0.0257	0.0811	32	34	59	31	31	40	17	16	30	2	24	19	32	58	42	46	28	46	7	3	15	chr1	19523534	19526717	-	Cs_ont_1g014950	--	--
Cs_ont_1g014960	21.3217	21.7039	22.2461	20.0956	19.3986	18.8556	32.5184	34.4408	29.9702	32.0877	31.8067	33.4278	21.1729	24.2803	22.6653	23.3014	24.9731	24.6197	38.3623	37.7336	35.1989	2392	2293	2432	2380	1900	1956	3692	2994	3844	3301	3910	4838	2253	3482	2602	2824	3437	3060	4305	3157	4670	chr1	19530004	19531901	+	Cs_ont_1g014960	--	--
Cs_ont_1g014970	5.2106	5.1788	5.5286	3.3033	3.1549	3.6839	11.5658	12.0595	11.8162	6.746	6.9322	7.6078	4.3639	4.6139	5.0179	7.0315	6.8922	7.3262	9.5491	8.8166	9.3632	1031	965	1066	690	545	674	2316	1849	2673	1224	1503	1942	819	1167	1016	1503	1673	1606	1890	1301	2191	chr1	19533212	19536361	+	Cs_ont_1g014970	--	--
Cs_ont_1g014980	0.1769	0	0	0.1676	0	0.2869	0.0874	0.1141	0	0.0964	0.1614	0	0	0.0692	0	0	0	0.1597	0	0.1186	0.0748	2	0	0	2	0	3	1	1	0	1	2	0	0	1	0	0	0	2	0	1	1	chr1	19536568	19544000	+	Cs_ont_1g014980	--	--
Cs_ont_1g014990	3.2817	4.356	3.7976	3.274	4.7786	4.1532	14.1611	13.8317	14.0622	36.4924	38.5836	40.1734	4.9506	5.0526	5.6464	14.8013	13.7596	15.1416	30.8532	30.733	33.9637	188	235	212	198	239	220	821	614	921	1917	2422	2969	269	370	331	916	967	961	1768	1313	2301	chr1	19550154	19551559	+	Cs_ont_1g014990	--	K05681 ATP-binding cassette, subfamily G (WHITE), member 2 | (RefSeq) ABC transporter G family member 9-like (A)
Cs_ont_1g015000	9.7793	9.4699	9.4662	6.7354	6.6203	6.6871	3.0971	3.349	3.2912	1.9163	2.3011	2.0236	6.1468	5.9569	6.0273	3.2066	3.1146	2.9972	1.2254	1.2744	1.4072	2521	2299	2378	1833	1490	1594	808	669	970	453	650	673	1503	1963	1590	893	985	856	316	245	429	chr1	19566598	19575203	+	Cs_ont_1g015000	--	K05681 ATP-binding cassette, subfamily G (WHITE), member 2 | (RefSeq) ABC transporter G family member 14 (A)
Cs_ont_1g015010	0.0931	0.206	0.1075	0.1543	0.1111	0.2098	0.207	0.1702	0.1663	0.1481	0.2124	0.1473	0.2863	0.4613	0.3374	0.3375	0.2877	0.3536	0.4498	0.4421	0.4199	24	50	27	42	25	50	54	34	49	35	60	49	70	152	89	94	91	101	116	85	128	chr1	19597531	19606429	+	Cs_ont_1g015010	--	K05681 ATP-binding cassette, subfamily G (WHITE), member 2 | (RefSeq) ABC transporter G family member 22 isoform X2 (A)
Cs_ont_1g015020	0.4932	0.398	0.4859	0.4298	0.4745	0.384	0.6433	0.2291	0.5176	1.2478	0.9362	1.0398	1.0399	1.0185	1.2338	1.8991	1.4312	1.104	1.203	1.4549	1.2844	25	19	24	23	21	18	33	9	30	58	52	68	50	66	64	104	89	62	61	55	77	chr1	19613533	19616383	+	Cs_ont_1g015020	--	K05681 ATP-binding cassette, subfamily G (WHITE), member 2 | (RefSeq) ABC transporter G family member 21 isoform X2 (A)
Cs_ont_1g015030	0.0887	0.0754	0.0729	0.1177	0.061	0.0384	0.0701	0.1145	0.0155	0.2903	0.0324	0.1376	0.1871	0	0.0173	0.0164	0.0145	0.032	0	0.0238	0	5	4	4	7	3	2	4	5	1	15	2	10	10	0	1	1	1	2	0	1	0	chr1	19632781	19634635	+	Cs_ont_1g015030	--	K05681 ATP-binding cassette, subfamily G (WHITE), member 2 | (RefSeq) ABC transporter G family member 21 isoform X2 (A)
Cs_ont_1g015040	11.6105	10.3623	10.8913	10.3233	11.4018	10.2069	17.2792	17.3735	18.4262	14.7005	15.9912	16.7573	21.6655	21.2302	22.7965	18.4785	18.6816	18.8379	13.3517	12.918	14.4854	652	548	596	612	559	530	982	756	1183	757	984	1214	1154	1524	1310	1121	1287	1172	750	541	962	chr1	19654654	19656816	+	Cs_ont_1g015040	--	K05681 ATP-binding cassette, subfamily G (WHITE), member 2 | (RefSeq) ABC transporter G family member 21 isoform X2 (A)
Cs_ont_1g015050	0	0	0.1027	0	0	0	0	0	0	0.1092	0	0	0	0.0783	0	0	0	0	0	0	0	0	0	1	0	0	0	0	0	0	1	0	0	0	1	0	0	0	0	0	0	0	chr1	19666734	19675163	-	Cs_ont_1g015050	--	--
Cs_ont_1g015060	4.719	3.8197	4.4771	3.8628	4.5485	4.2368	8.1117	7.9973	9.2988	7.36	7.5893	8.8204	8.5423	9.0828	9.7625	7.1705	6.8224	6.6543	6.3376	7.1395	8.0106	265	202	245	229	223	220	461	348	597	379	467	639	455	652	561	435	470	414	356	299	532	chr1	19675390	19693452	+	Cs_ont_1g015060	--	K05681 ATP-binding cassette, subfamily G (WHITE), member 2 | (RefSeq) ABC transporter G family member 21 isoform X2 (A)
Cs_ont_1g015070	174.143	178.363	174.979	166.859	169.219	168.562	131.544	127.335	134.09	237.468	237.99	242.134	204.479	202.103	219.675	287.621	284.533	287.274	202.919	201.659	229.562	9451	9116	9254	9560	8018	8459	7225	5355	8320	11818	14153	16953	10526	14021	12200	16863	18944	17273	11016	8162	14734	chr1	19707032	19708781	+	Cs_ont_1g015070	--	K05681 ATP-binding cassette, subfamily G (WHITE), member 2 | (RefSeq) ABC transporter G family member 21 isoform X2 (A)
Cs_ont_1g015080	0.1076	0.0381	0	0.034	0.0616	0	0.0177	0	0.047	0	0	0	0.1512	0.0841	0.035	0.0166	0.0585	0.0485	0.0717	0.0721	0.091	6	2	0	2	3	0	1	0	3	0	0	0	8	6	2	1	4	3	4	3	6	chr1	19717369	19719948	+	Cs_ont_1g015080	--	K05681 ATP-binding cassette, subfamily G (WHITE), member 2 | (RefSeq) ABC transporter G family member 21 isoform X2 (A)
Cs_ont_1g015130	0.0303	0	0	0.0287	0	0	0	0.0391	0	0	0	0.047	0.032	0	0	0	0.0247	0.0274	0	0	0	1	0	0	1	0	0	0	1	0	0	0	2	1	0	0	0	1	1	0	0	0	chr1	19754138	19767099	-	Cs_ont_1g015130	--	K03283 heat shock 70kDa protein 1/2/6/8 | (RefSeq) probable mediator of RNA polymerase II transcription subunit 37e (A)
Cs_ont_1g015170	0	0	0	0	0	0	0	0	0	0	0	0	0	0	0	0	0	0	0	0.0347	0	0	0	0	0	0	0	0	0	0	0	0	0	0	0	0	0	0	0	0	2	0	chr1	19839468	19841041	-	Cs_ont_1g015170	--	K04124 gibberellin 3beta-dioxygenase [EC:1.14.11.15] | (RefSeq) gibberellin 3-beta-dioxygenase 1 (A)
Cs_ont_1g015180	24.5636	23.6215	23.3402	31.3203	30.4093	29.6891	46.452	42.2864	46.3085	109.845	108.829	113.698	35.4862	36.0783	34.7745	48.4802	43.0499	46.6285	101.636	93.598	98.7646	2066	1871	1913	2781	2233	2309	3954	2756	4453	8472	10030	12337	2831	3879	2993	4405	4442	4345	8551	5871	9824	chr1	19857169	19860430	-	Cs_ont_1g015180	--	--
Cs_ont_1g015190	14.8001	14.7365	14.7295	15.9746	16.7256	15.7603	22.9054	24.3704	23.6369	22.2301	22.2237	21.8266	19.5854	18.9873	18.8047	27.6575	27.3143	27.4772	23.4521	22.4756	21.8541	2022	1896	1961	2304	1995	1991	3167	2580	3692	2785	3327	3847	2538	3316	2629	4082	4578	4159	3205	2290	3531	chr1	19861778	19865983	-	Cs_ont_1g015190	--	K07767 katanin p60 ATPase-containing subunit A1 [EC:5.6.1.1] | (RefSeq) katanin p60 ATPase-containing subunit A1 (A)
Cs_ont_1g015200	18.1951	18.6444	18.8087	21.3386	21.4938	21.3242	20.4667	21.32	21.5081	29.6804	30.8068	30.7847	23.0782	22.1694	22.9743	24.4469	25.7858	25.4369	33.1102	32.2237	32.6431	2999	2894	3021	3713	3093	3250	3414	2723	4053	4486	5564	6546	3608	4671	3875	4353	5214	4645	5459	3961	6363	chr1	19875541	19880603	-	Cs_ont_1g015200	--	K00837 aromatic aminotransferase [EC:2.6.1.-] | (RefSeq) aromatic aminotransferase ISS1 (A)
Cs_ont_1g015210	0.0461	0	0	0	0	0.0499	0	0.0596	0	0	0	0	0.0486	0	0	0	0	0	0	0	0	1	0	0	0	0	1	0	1	0	0	0	0	1	0	0	0	0	0	0	0	0	chr1	19903824	19904168	-	Cs_ont_1g015210	--	--
Cs_ont_1g015220	0	0	0	0	0	0	0	0	0	0	0	0	0.0902	0	0	0	0	0	0	0	0.0724	0	0	0	0	0	0	0	0	0	0	0	0	1	0	0	0	0	0	0	0	1	chr1	19931804	19931989	-	Cs_ont_1g015220	--	K02938 large subunit ribosomal protein L8e | (RefSeq) 60S ribosomal protein L8-1 (A)
Cs_ont_1g015240	0.3697	0.2074	0.2291	0.2379	0.1918	0.1811	0.2068	0.1531	0.1709	0.1445	0.2101	0.1027	0.1765	0.2019	0.1977	0.1162	0.1137	0.1259	0.0558	0.0748	0.0944	53	28	32	36	24	24	30	17	28	19	33	19	24	37	29	18	20	20	8	8	16	chr1	19938093	19944439	+	Cs_ont_1g015240	--	K06627 cyclin-A | (RefSeq) cyclin-A2-4 isoform X1 (A)
Cs_ont_1g015250	19.4423	18.9356	17.7123	17.3948	18.0194	17.6323	23.3054	23.5717	23.0388	27.0753	27.476	25.5166	17.8956	17.8946	17.2025	13.1253	13.3834	13.7278	22.6391	22.5085	22.1341	2379	2182	2112	2247	1925	1995	2886	2235	3223	3038	3684	4028	2077	2799	2154	1735	2009	1861	2771	2054	3203	chr1	19947916	19951305	+	Cs_ont_1g015250	--	K15918 D-glycerate 3-kinase [EC:2.7.1.31] | (RefSeq) D-glycerate 3-kinase, chloroplastic (A)
Cs_ont_1g015260	20.259	21.7826	19.5921	26.5603	27.9175	30.0648	20.4913	20.9696	20.115	25.8294	28.552	26.1418	24.7503	26.055	24.5788	25.8723	24.0391	24.8496	32.3091	27.8072	30.6426	1354	1371	1276	1874	1629	1858	1386	1086	1537	1583	2091	2254	1569	2226	1681	1868	1971	1840	2160	1386	2422	chr1	19953788	19955308	-	Cs_ont_1g015260	--	K14484 auxin-responsive protein IAA | (RefSeq) auxin-responsive protein IAA1 (A)
Cs_ont_1g015270	0.2716	0.2083	0.2478	0.0858	0.1383	0.1306	0	0	0	0.0823	0.0551	0.0234	0.0477	0.0236	0.118	0.0978	0.0861	0.109	0.0302	0	0.0255	18	13	16	6	8	8	0	0	0	5	4	2	3	2	8	7	7	8	2	0	2	chr1	19960338	19963450	-	Cs_ont_1g015270	--	K14484 auxin-responsive protein IAA | (RefSeq) auxin-induced protein AUX22-like (A)
Cs_ont_1g015280	61.9977	62.8207	63.55	65.3413	66.1115	63.3825	54.7502	55.7774	55.849	52.263	51.9391	51.8604	68.6692	67.8065	68.1533	69.864	70.7836	72.1914	52.9872	53.6141	53.3898	9767	9320	9756	10867	9093	9233	8729	6809	10059	7550	8966	10540	10261	13655	10987	11890	13680	12600	8350	6299	9947	chr1	19968845	19972163	+	Cs_ont_1g015280	--	K06184 ATP-binding cassette, subfamily F, member 1 | (RefSeq) ABC transporter F family member 4 (A)
Cs_ont_1g015290	15.1819	15.0145	15.9927	15.5632	15.8727	16.9895	16.0003	16.9369	16.9453	15.0878	15.7165	14.9511	15.9872	15.4703	16.8206	15.8878	15.4419	16.6426	13.1114	13.1356	12.7958	3394	3161	3484	3673	3098	3512	3620	2934	4331	3093	3850	4312	3390	4421	3848	3837	4235	4122	2932	2190	3383	chr1	19974863	19978726	+	Cs_ont_1g015290	--	K13148 integrator complex subunit 11 [EC:3.1.27.-] | (RefSeq) cleavage and polyadenylation specificity factor subunit 3-II (A)
Cs_ont_1g015300	21.5188	20.0328	21.1549	22.7679	22.6126	23.0949	28.5086	28.1423	29.1207	32.3893	32.4707	32.7019	25.2666	24.9049	26.6028	31.493	31.7279	31.2711	30.1672	30.0037	32.0625	5523	4842	5291	6169	5067	5481	7405	5597	8545	7623	9132	10828	6151	8171	6987	8732	9990	8892	7745	5743	9732	chr1	19979497	20000149	-	Cs_ont_1g015300	--	K20792 N-alpha-acetyltransferase 15/16, NatA auxiliary subunit | (RefSeq) N-terminal acetyltransferase A complex auxiliary subunit NAA15 (A)
Cs_ont_1g015310	4.2206	3.9969	4.501	4.6635	4.6804	4.2594	6.2268	5.5968	5.9269	6.2718	6.3841	6.7824	5.6529	5.3184	5.0823	6.8525	7.5812	7.6433	5.9374	6.9676	6.498	943	841	980	1100	913	880	1408	969	1514	1285	1563	1955	1198	1519	1162	1654	2078	1892	1327	1161	1717	chr1	20000955	20008308	+	Cs_ont_1g015310	--	--
Cs_ont_1g015320	0.0177	0.0188	0.0272	0.0585	0.0809	0.0573	0.3577	0.1139	0.278	0.4237	0.274	0.5065	0.1303	0.0276	0.0173	0.6947	0.8997	0.8448	0.8827	0.7696	0.7466	2	2	3	7	8	6	41	10	36	44	34	74	14	4	2	85	125	106	100	65	100	chr1	20020331	20023471	+	Cs_ont_1g015320	--	K13459 disease resistance protein RPS2 | (RefSeq) probable disease resistance protein At5g63020 (A)
Cs_ont_1g015340	10.9114	11.6815	10.9066	7.7801	8.0075	8.2377	6.9816	6.5597	6.3626	4.0639	4.0267	3.3161	7.9049	7.7896	7.7058	7.5615	7.2661	6.512	6.378	6.6559	5.6846	732	738	713	551	469	511	474	341	488	250	296	287	503	668	529	548	598	484	428	333	451	chr1	20060400	20061467	+	Cs_ont_1g015340	--	--
Cs_ont_1g015360	0.4863	0.4906	0.6737	0.4952	0.4456	0.5128	0.6307	0.5413	0.638	0.5303	0.588	0.5654	0.628	0.5136	0.6772	0.3714	0.4261	0.3841	0.553	0.5869	0.7196	80	76	108	86	64	78	105	69	120	80	106	120	98	108	114	66	86	70	91	72	140	chr1	20092231	20094849	-	Cs_ont_1g015360	--	K13459 disease resistance protein RPS2 | (RefSeq) probable disease resistance protein At5g63020 (A)
Cs_ont_1g015370	0.0581	0.054	0.1043	0.0894	0.0582	0.1021	0.1148	0.1218	0.1079	0.095	0.0927	0.1407	0.0536	0.0909	0.1703	0.0672	0.0888	0.0786	0.0653	0.1557	0.135	8	7	14	13	7	13	16	13	17	12	14	25	7	16	24	10	15	12	9	16	22	chr1	20100294	20102597	-	Cs_ont_1g015370	--	K13459 disease resistance protein RPS2 | (RefSeq) disease resistance protein SUMM2-like (A)
Cs_ont_1g015380	1.1388	0.9705	1.1932	1.0652	1.0742	1.3403	0.922	1.0066	1.0045	1.0541	1.0524	0.9273	1.0392	0.8535	1.0007	0.9878	0.9361	0.8509	0.8754	0.9624	1.1086	238	191	243	235	196	259	195	163	240	202	241	250	206	228	214	223	240	197	183	150	274	chr1	20104144	20107871	-	Cs_ont_1g015380	--	K13459 disease resistance protein RPS2 | (RefSeq) probable disease resistance protein At5g63020 (A)
Cs_ont_1g015390	1.4768	1.4323	1.3437	0.9093	1.2179	1.0701	1.4933	1.9185	1.5242	1.2132	1.3343	1.366	1.858	1.4017	1.4095	1.4718	1.2961	1.1864	1.6092	1.3268	1.486	300	274	266	195	216	201	307	302	354	226	297	358	358	364	293	323	323	267	327	201	357	chr1	20108397	20111919	-	Cs_ont_1g015390	--	K13459 disease resistance protein RPS2 | (RefSeq) probable disease resistance protein At5g63020 (A)
Cs_ont_1g015400	0.0541	0	0.2223	0	0	0.0586	0	0.1398	0.1421	0	0.0494	0	0.1713	0.1271	0.1058	0.1002	0.0441	0	0.0541	0	0	1	0	4	0	0	1	0	2	3	0	1	0	3	3	2	2	1	0	1	0	0	chr1	20111670	20112625	+	Cs_ont_1g015400	--	--
Cs_ont_1g015410	0.131	0.1391	0	0.2482	0.3002	0.2834	0.3237	0.3382	0.3438	0.1429	0.0598	0.0508	0	0.3075	0.064	0.2426	0.1068	0	0.1965	0.2635	0.1108	2	2	0	4	4	4	5	4	6	2	1	1	0	6	1	4	2	0	3	3	2	chr1	20116193	20117524	-	Cs_ont_1g015410	--	--
Cs_ont_1g015420	15.4459	15.5098	15.5326	11.7954	11.6676	12.2718	24.4868	23.2809	23.2363	14.4505	14.2016	13.7117	13.2778	12.819	12.6173	17.411	16.6465	17.2805	15.8742	14.9203	15.4594	4138	3913	4055	3336	2729	3040	6639	4833	7117	3550	4169	4739	3374	4390	3459	5039	5471	5129	4254	2981	4898	chr1	20118098	20123956	-	Cs_ont_1g015420	--	--
Cs_ont_1g015430	42.0372	41.2819	42.6214	43.0694	42.1546	39.699	42.2082	41.8056	41.104	38.121	37.8503	38.9161	40.2943	43.1749	43.0769	49.8384	50.5395	51.7461	37.1209	36.3416	36.5763	5759	5326	5690	6229	5042	5029	5852	4438	6438	4789	5682	6878	5236	7561	6039	7376	8494	7854	5087	3713	5926	chr1	20128362	20133303	-	Cs_ont_1g015430	--	--
Cs_ont_1g015450	2.19	1.8783	2.161	2.7128	2.5085	4.6458	1.9976	1.7392	2.5787	1.3779	2.7674	1.8282	2.5753	3.2288	2.4694	3.0409	2.7465	3.0412	3.3683	2.3719	2.3504	26	21	25	34	26	51	24	16	35	15	36	28	29	49	30	39	40	40	40	21	33	chr1	20192893	20193545	-	Cs_ont_1g015450	--	--
Cs_ont_1g015460	14.0268	15.1383	13.2756	16.4116	15.7705	16.5344	16.9495	14.2888	14.6273	14.7959	11.937	12.8294	15.1511	15.7077	17.5756	18.4806	17.6066	19.8325	16.4027	13.4235	15.3049	489	497	451	604	480	533	598	386	583	473	456	577	501	700	627	696	753	766	572	349	631	chr1	20222746	20223629	-	Cs_ont_1g015460	--	--
Cs_ont_1g015470	0.3261	0.4092	0.213	0.6178	0.8829	0.7374	0.2343	0.2678	0.0259	0.0647	0.0541	0.1609	0.3438	0.5102	0.8112	0.3842	0.6041	0.8563	0.0296	0	0	11	13	7	22	26	23	8	7	1	2	2	7	11	22	28	14	25	32	1	0	0	chr1	20235566	20236452	+	Cs_ont_1g015470	--	--
Cs_ont_1g015480	0.1712	0.2727	0.1757	0.2432	0.1961	0	0.592	0.3314	0.2995	0.3734	0.2343	0	0.5414	0	0.0836	0.0792	0.0698	0.0773	0.0856	0	0.2171	2	3	2	3	2	0	7	3	4	4	3	0	6	0	1	1	1	1	1	0	3	chr1	20238376	20242105	+	Cs_ont_1g015480	--	--
Cs_ont_1g015490	0.8051	0.1943	0.6385	0.3813	0.2515	0.7916	0.3978	0.2361	0.6402	0.2395	0.1336	0.1986	0.8489	0.8303	0.6795	0.2033	0.2387	0.5616	0.3659	0.9815	0.4332	22	5	17	11	6	20	11	5	20	6	4	7	22	29	19	6	8	17	10	20	14	chr1	20242112	20280682	-	Cs_ont_1g015490	--	--
Cs_ont_1g015500	1.2246	1.3871	0.8378	1.7014	2.0572	1.9424	1.2101	0.8429	1.2854	1.2464	1.1921	0.886	1.2911	1.2135	2.3934	1.587	1.1313	1.6949	1.3875	1.7515	0.8974	15	16	10	22	22	22	15	8	18	14	16	14	15	19	30	21	17	23	17	16	13	chr1	20282226	20282420	-	Cs_ont_1g015500	--	--
Cs_ont_1g015510	6.3605	6.0346	6.4112	6.2032	7.5439	6.3902	5.1692	4.6627	6.0242	3.6117	3.0225	4.6385	6.547	6.7717	5.811	5.9574	5.9209	6.4884	6.8101	6.0559	6.0784	169	151	166	174	175	157	139	96	183	88	88	159	165	230	158	171	193	191	181	120	191	chr1	20310971	20312126	-	Cs_ont_1g015510	--	--
Cs_ont_1g015520	6.1077	7.974	5.0347	6.9236	7.1677	6.9301	6.0351	5.4269	5.7801	5.4048	5.0713	6.2865	6.3864	8.9684	10.1269	8.2488	7.9984	8.4048	6.3561	7.317	6.4768	122	150	98	146	125	128	122	84	132	99	111	162	121	229	207	178	196	186	127	109	153	chr1	20312434	20312751	-	Cs_ont_1g015520	--	--
Cs_ont_1g015530	0	0	0	0	0.0732	0	0.0632	0	0	0.0697	0	0	0	0	0	0.0592	0.1042	0.1154	0	0	0	0	0	0	0	1	0	1	0	0	1	0	0	0	0	0	1	2	2	0	0	0	chr1	20313128	20369111	+	Cs_ont_1g015530	--	--
Cs_ont_1g015540	0	0	0	0	0	0	0	0	0	0.0591	0	0.042	0.0571	0	0.0529	0.1002	0.0441	0	0	0	0.0916	0	0	0	0	0	0	0	0	0	1	0	1	1	0	1	2	1	0	0	0	2	chr1	20370136	20381144	-	Cs_ont_1g015540	--	--
Cs_ont_1g015560	0.3085	0	0.2533	0.0585	0	0.6006	0.4878	0.637	0.4318	0.8075	0.6757	0.8609	0.3903	0.1931	0.1809	0.2285	0.3018	0.9468	0.5552	0.331	0.5218	5	0	4	1	0	9	8	8	8	12	12	18	6	4	3	4	6	17	9	4	10	chr1	20404599	20418365	-	Cs_ont_1g015560	--	--
Cs_ont_1g015580	0.1531	0.0542	0.1047	0.0483	0	0.1104	0.1008	0.0658	0.0446	0	0.0931	0.0396	0	0.1197	0.0499	0.1417	0.1248	0	0.051	0.0684	0.0863	3	1	2	1	0	2	2	1	1	0	2	1	0	3	1	3	3	0	1	1	2	chr1	20493662	20493973	-	Cs_ont_1g015580	--	--
Cs_ont_1g015600	0.3221	0.1954	0.0944	0.5666	0.3689	0.199	0.0455	0.0594	0.3622	0.3011	0.084	0.107	0.194	0.144	0.1349	0.5111	0.15	0.2492	0.046	0.0617	0.1945	7	4	2	13	7	4	1	1	9	6	2	3	4	4	3	12	4	6	1	1	5	chr1	20519777	20520122	-	Cs_ont_1g015600	--	--
Cs_ont_1g015610	0	0.049	0	0.0437	0.1057	0.0499	0.1368	0.0596	0	0.1006	0	0	0	0	0	0.1709	0	0	0.0923	0.1238	0	0	1	0	1	2	1	3	1	0	2	0	0	0	0	0	4	0	0	2	2	0	chr1	20524837	20525675	-	Cs_ont_1g015610	--	--
Cs_ont_1g015620	9.931	8.05	9.491	10.4843	11.0276	10.0842	8.8392	8.0223	9.7473	6.3657	5.6039	5.1711	9.1114	10.0818	9.7789	8.421	8.4041	9.1007	9.3218	9.047	9.2948	131	100	122	146	127	123	118	82	147	77	81	88	114	170	132	120	136	133	123	89	145	chr1	20527015	20528191	-	Cs_ont_1g015620	--	--
Cs_ont_1g015630	20.6653	20.4268	18.9551	24.9403	25.1311	24.225	20.1172	19.4254	16.0671	14.6344	14.3889	13.2104	22.2713	25.2672	23.2861	22.6718	21.254	22.7057	19.0778	19.9101	18.9842	405	377	362	516	430	439	399	295	360	263	309	334	414	633	467	480	511	493	374	291	440	chr1	20528520	20532313	-	Cs_ont_1g015630	--	--
Cs_ont_1g015640	0	0	0.0619	0.0381	0	0.0217	0	0	0.0352	0.0877	0.1101	0.0779	0.0212	0.0629	0.0393	0.1116	0.1802	0.1451	0.0402	0.0539	0.085	0	0	3	2	0	1	0	0	2	4	6	5	1	4	2	6	11	8	2	2	5	chr1	20546014	20546805	-	Cs_ont_1g015640	--	--
Cs_ont_1g015650	0.2151	0	0.1472	0.0679	0	0.3102	0	0	0.0627	0	0	0	0.0756	0.1683	0.0701	0.1991	0	0	0	0	0	3	0	2	1	0	4	0	0	1	0	0	0	1	3	1	3	0	0	0	0	0	chr1	20556773	20562663	-	Cs_ont_1g015650	--	--
Cs_ont_1g015660	0	0	0	0	0.0881	0	0	0	0	0	0	0	0	0	0	0	0	0	0	0	0	0	0	0	0	2	0	0	0	0	0	0	0	0	0	0	0	0	0	0	0	0	chr1	20581400	20621326	-	Cs_ont_1g015660	--	--
Cs_ont_1g015670	3.3337	2.1673	1.4661	2.3845	2.7274	2.7223	1.9495	1.6682	2.3208	1.4838	1.6764	2.1622	3.156	2.2885	2.6594	2.5191	4.1038	2.4563	2.6525	3.649	2.4737	49	30	21	37	35	37	29	19	39	20	27	41	44	43	40	40	74	40	39	40	43	chr1	20650660	20657173	-	Cs_ont_1g015670	--	--
Cs_ont_1g015680	0.3598	0.4775	0.8307	0.3408	0.3091	0.3891	0.711	0.2321	0.7867	0.2943	0.3283	0.2789	0.4741	0.8443	0.1758	0.4995	0.3666	0.1624	0.4496	0.7236	0.4563	4	5	9	4	3	4	8	2	10	3	4	4	5	12	2	6	5	2	5	6	6	chr1	20657412	20657588	-	Cs_ont_1g015680	--	--
Cs_ont_1g015700	38.7959	36.399	35.8383	49.9275	41.8083	50.2546	38.9725	43.4033	41.398	34.8002	33.6383	37.243	48.916	52.9013	45.0602	42.5505	45.5364	50.5523	46.4552	47.694	47.5397	541	478	487	735	509	648	550	469	660	445	514	670	647	943	643	641	779	781	648	496	784	chr1	20715456	20715870	-	Cs_ont_1g015700	--	--
Cs_ont_1g015710	23.2262	23.4383	20.7566	30.6703	25.1938	25.7005	24.546	21.5373	23.477	20.7996	18.5994	14.844	24.1627	25.5697	29.3109	28.6902	27.4586	28.6002	22.2198	22.7907	25.1672	302	287	263	421	286	309	323	217	349	248	265	249	298	425	390	403	438	412	289	221	387	chr1	20716192	20716398	-	Cs_ont_1g015710	--	--
Cs_ont_1g015730	0	0	0	0.0574	0	0	0	0	0	0.011	0	0	0.0213	0	0	0.0374	0.0824	0.0547	0	0	0	0	0	0	6	0	0	0	0	0	1	0	0	2	0	0	4	10	6	0	0	0	chr1	20761600	20763174	+	Cs_ont_1g015730	--	K22395 cinnamyl-alcohol dehydrogenase [EC:1.1.1.195] | (RefSeq) berberine bridge enzyme-like 15 (A)
Cs_ont_1g015750	2.4169	1.9527	1.8332	1.8415	1.5647	1.1364	3.3746	2.441	2.9872	3.2086	3.2605	2.7287	2.3265	1.8907	2.3618	3.8909	2.9123	2.9403	2.8889	2.5363	2.0881	46	35	34	37	26	20	65	36	65	56	68	67	42	46	46	80	68	62	55	36	47	chr1	20766018	20766387	-	Cs_ont_1g015750	--	K11699 RNA-dependent RNA polymerase [EC:2.7.7.48] | (RefSeq) RNA-dependent RNA polymerase 6-like isoform X1 (A)
Cs_ont_1g015760	1.7989	1.6427	1.3845	1.295	1.5247	1.1478	2.9684	3.0411	2.486	2.1579	2.3804	2.4541	1.7069	1.5902	1.7755	2.1814	2.0968	1.8835	2.3558	1.7849	2.2664	100	86	75	76	74	59	167	131	158	110	145	176	90	113	101	131	143	116	131	74	149	chr1	20766460	20768066	-	Cs_ont_1g015760	--	K11699 RNA-dependent RNA polymerase [EC:2.7.7.48] | (RefSeq) RNA-dependent RNA polymerase 6-like isoform X1 (A)
Cs_ont_1g015770	2.0894	2.3757	2.4667	1.6114	1.6096	1.5797	3.1242	3.1736	3.8168	2.7221	2.7167	2.7375	2.0274	2.025	2.4212	3.2349	2.6527	3.2377	2.403	2.876	2.3139	113	121	130	92	76	79	171	133	236	135	161	191	104	140	134	189	176	194	130	116	148	chr1	20768151	20769011	-	Cs_ont_1g015770	--	K11699 RNA-dependent RNA polymerase [EC:2.7.7.48] | (RefSeq) RNA-dependent RNA polymerase 6-like isoform X1 (A)
Cs_ont_1g015780	1.7268	1.3864	1.2101	1.0373	0.8683	1.8219	2.7882	3.3698	3.0207	2.2505	2.4599	2.8076	1.4209	1.8121	1.5228	2.5341	1.9225	2.2429	2.2736	2.5978	2.0299	41	31	28	26	18	40	67	62	82	49	64	86	32	55	37	65	56	59	54	46	57	chr1	20769046	20769423	-	Cs_ont_1g015780	--	K11699 RNA-dependent RNA polymerase [EC:2.7.7.48] | (RefSeq) RNA-dependent RNA polymerase 6-like isoform X1 (A)
Cs_ont_1g015790	1.7759	1.4368	1.2801	0.8011	1.3077	1.3033	2.4442	2.1554	2.2746	1.4756	2.0645	1.7699	1.003	1.2404	1.2809	1.7614	2.2921	2.6144	2.1981	2.353	2.1453	84	64	59	40	54	57	117	79	123	64	107	108	45	75	62	90	133	137	104	83	120	chr1	20769610	20770362	-	Cs_ont_1g015790	--	K11699 RNA-dependent RNA polymerase [EC:2.7.7.48] | (RefSeq) RNA-dependent RNA polymerase 6-like isoform X1 (A)
Cs_ont_1g015800	0	0	0	0	0	0	0	0	0	0	0	0	0	0	0	0	0	0	0.0196	0	0	0	0	0	0	0	0	0	0	0	0	0	0	0	0	0	0	0	0	2	0	0	chr1	20773982	20775601	+	Cs_ont_1g015800	--	K22395 cinnamyl-alcohol dehydrogenase [EC:1.1.1.195] | (RefSeq) berberine bridge enzyme-like 13 (A)
Cs_ont_1g015810	0	0	0	0	0	0	0.0464	0	0	0	0	0	0	0	0	0	0	0	0	0	0	0	0	0	0	0	0	1	0	0	0	0	0	0	0	0	0	0	0	0	0	0	chr1	20776927	20777378	+	Cs_ont_1g015810	--	--
Cs_ont_1g015820	10.8034	9.8127	9.825	9.1182	9.4396	8.7125	11.1286	11.4764	11.7227	9.2134	9.1699	8.6496	9.0244	9.4129	8.8568	7.9167	8.3113	7.3452	9.5195	10.3458	9.5671	1459	1248	1293	1300	1113	1088	1521	1201	1810	1141	1357	1507	1156	1625	1224	1155	1377	1099	1286	1042	1528	chr1	20778561	20782319	+	Cs_ont_1g015820	--	K00609 aspartate carbamoyltransferase catalytic subunit [EC:2.1.3.2] | (RefSeq) aspartate carbamoyltransferase 2, chloroplastic (A)
Cs_ont_1g015830	0	0.0236	0.0152	0.014	0.017	0	0.0146	0.0191	0.013	0	0	0.0057	0	0	0.0145	0.0206	0.0181	0.0535	0.0518	0.0199	0.0188	0	3	2	2	2	0	2	2	2	0	0	1	0	0	2	3	3	8	7	2	3	chr1	20787361	20791178	-	Cs_ont_1g015830	--	--
Cs_ont_1g015880	0	0	0.0992	0.0458	0.0553	0	0.3581	0.1247	0.3381	0.4215	0.0882	0.1873	0.1528	0.0756	0.0472	0	0	0.0218	0.0966	0	0.1226	0	0	4	2	2	0	15	4	16	16	4	10	6	4	2	0	0	1	4	0	6	chr1	20815377	20816140	+	Cs_ont_1g015880	--	--
Cs_ont_1g015910	0	0	0	0	0	0	0	0	0	0	0	0	0	0	0	0	0.0883	0	0	0	0	0	0	0	0	0	0	0	0	0	0	0	0	0	0	0	0	2	0	0	0	0	chr1	20825976	20826269	+	Cs_ont_1g015910	--	--
Cs_ont_1g015920	0.3986	0.2351	0.1818	0.1678	0.3043	0.1437	0.4595	0.2572	0.5035	0.3863	0.8487	0.4291	0.5136	0.5716	0.1947	0.2664	0.5595	0.6795	0.7969	0.7422	0.4681	18	10	8	8	12	6	21	9	26	16	42	25	22	33	9	13	31	34	36	25	25	chr1	20827435	20828153	+	Cs_ont_1g015920	--	--
Cs_ont_1g015930	0	0	0	0	0	0	0	0	0	0	0	0	0	0	0	0	0	0	0	0.0498	0	0	0	0	0	0	0	0	0	0	0	0	0	0	0	0	0	0	0	0	1	0	chr1	20840311	20852600	-	Cs_ont_1g015930	--	--
Cs_ont_1g015940	3.9558	4.6258	3.6698	3.394	3.8747	3.2179	1.3712	1.2117	1.5096	2.4242	2.8541	2.5044	4.156	4.0721	4.7765	2.5882	2.9432	2.6109	1.4493	1.2867	1.2376	573	631	518	519	490	431	201	136	250	322	453	468	571	754	708	405	523	419	210	139	212	chr1	20859794	20863722	+	Cs_ont_1g015940	--	--
Cs_ont_1g015950	0.0323	0.0343	0.0662	0.0306	0.0369	0	0.1275	0.1249	0.0423	0.0879	0.0294	0.0625	0.068	0.0252	0.063	0.0597	0.0263	0	0.0645	0.0865	0.1637	2	2	4	2	2	0	8	6	3	5	2	5	4	2	4	4	2	0	4	4	12	chr1	20864147	20865225	+	Cs_ont_1g015950	--	--
Cs_ont_1g015960	50.3225	51.0579	50.0881	47.7203	46.3655	47.4773	37.92	39.9818	36.9605	36.1819	35.6699	36.7406	47.6507	46.847	46.211	44.4578	45.0731	44.7734	36.0875	37.9526	36.5789	11841	11314	11485	11854	9525	10330	9030	7290	9943	7807	9197	11153	10635	14091	11127	11301	13011	11672	8494	6660	10179	chr1	20866458	20870775	-	Cs_ont_1g015960	--	K15304 Ran-binding protein 3 | (RefSeq) nuclear pore complex protein NUP50A (A)
Cs_ont_1g015970	59.8844	58.789	60.1895	68.5116	67.7095	68.3616	92.1555	93.0388	91.9358	77.3022	76.9661	76.5049	73.1171	72.0408	77.112	105.919	107.983	107.559	86.4968	91.1552	87.2038	18823	17402	18436	22734	18581	19869	29315	22661	33038	22281	26509	31023	21799	28946	24803	35966	41639	37456	27196	21368	32416	chr1	20872947	20883565	-	Cs_ont_1g015970	--	K17302 coatomer subunit beta' | (RefSeq) coatomer subunit beta'-2-like (A)
Cs_ont_1g016000	11.9222	11.686	11.0466	12.609	11.6363	12.8067	3.7479	3.3437	3.8706	3.1265	3.2665	2.8021	9.481	9.7236	9.0403	4.4012	4.2313	4.3719	1.9315	1.7789	2.3565	1339	1236	1209	1495	1141	1330	426	291	497	322	402	406	1010	1396	1039	534	583	544	217	149	313	chr1	20888593	20914587	-	Cs_ont_1g016000	--	K17302 coatomer subunit beta' | (RefSeq) coatomer subunit beta'-2-like (A)
Cs_ont_1g016020	0.9569	0.97	0.9374	0.9889	1.1708	0.7526	1.8052	1.8524	1.636	1.7076	1.9252	1.8881	1.3299	0.9017	1.1477	1.0267	1.5246	0.9619	1.5219	1.8081	1.7287	44	42	42	48	47	32	84	66	86	72	97	112	58	53	54	51	86	49	70	62	94	chr1	20928044	20930712	-	Cs_ont_1g016020	--	K21737 acyl-lipid Delta6-acetylenase / acyl-lipid (9-3)-desaturase [EC:1.14.19.38 1.14.19.47] | (RefSeq) acyl-lipid (9-3)-desaturase (A)
Cs_ont_1g016030	0.9855	0.805	0.918	0.5888	0.6426	0.4755	1.3184	1.0762	1.0079	0.6944	0.7057	0.5406	1.2468	0.6761	0.6371	0.8281	0.5685	0.479	0.7276	0.4879	0.8205	65	50	59	41	37	29	88	55	76	42	51	46	78	57	43	59	46	35	48	24	64	chr1	20931273	20932571	-	Cs_ont_1g016030	--	--
Cs_ont_1g016040	19.2097	19.2414	18.9675	22.4457	21.3054	25.3026	25.2187	24.1769	25.5046	18.1123	17.4333	16.426	24.5597	24.6364	24.4659	26.7297	26.5417	29.2307	24.5856	23.9893	25.3154	3597	3393	3461	4437	3483	4381	4779	3508	5460	3110	3577	3968	4362	5897	4688	5407	6097	6064	4605	3350	5606	chr1	20941719	20944699	-	Cs_ont_1g016040	--	--
Cs_ont_1g016050	0.5484	0.8649	0.5462	0.7181	0.7113	0.5582	0.2789	0.333	0.3174	0.3518	0.6035	0.5001	0.3486	0.3344	0.4729	0.7316	0.7954	0.677	0.2661	0.4001	0.3342	68	101	66	94	77	64	35	32	45	40	82	80	41	53	60	98	121	93	33	37	49	chr1	20972898	20976986	+	Cs_ont_1g016050	--	K17471 sulfate transporter 3 | (RefSeq) probable sulfate transporter 3.4 isoform X1 (A)
Cs_ont_1g016060	0.4936	0.5897	0.3799	0.2923	0.3534	0.9342	0.3049	0.4778	0.3778	1.0767	0.5631	0.4783	0.3253	0.4827	0.6633	0.5712	0.7042	0.6684	0.4935	0.6619	0.5218	8	9	6	5	5	14	5	6	7	16	10	10	5	10	11	10	14	12	8	8	10	chr1	20977020	20978787	+	Cs_ont_1g016060	--	--
Cs_ont_1g016070	15.1145	14.1297	13.3513	13.4997	13.0005	12.826	17.8585	17.7871	18.7916	13.9551	13.5685	13.2767	14.5139	13.8363	13.3486	16.9049	15.2079	15.1262	15.0278	14.2386	13.531	1839	1619	1583	1734	1381	1443	2199	1677	2614	1557	1809	2084	1675	2152	1662	2222	2270	2039	1829	1292	1947	chr1	20977531	20980690	-	Cs_ont_1g016070	--	K20318 protein SYS1 | (RefSeq) protein SYS1 homolog (A)
Cs_ont_1g016080	3.3642	2.7896	2.6894	2.5004	2.3957	2.4391	3.9778	4.374	4.6894	4.8435	4.5592	4.8492	3.9918	3.5336	3.7801	3.1083	3.415	3.1844	3.6592	4.0041	3.8941	534	417	416	419	332	358	639	538	851	705	793	993	601	717	614	533	665	560	581	474	731	chr1	20980992	20984986	-	Cs_ont_1g016080	--	--
Cs_ont_1g016100	3.715	3.7593	3.4305	2.702	2.7055	3.1276	6.5229	6.3293	6.849	4.5431	4.3215	4.0158	3.6671	3.8191	3.5147	3.3554	3.8462	4.0707	2.8291	3.0992	2.9745	659	628	593	506	419	513	1171	870	1389	739	840	919	617	866	638	643	837	800	502	410	624	chr1	20989626	20992553	-	Cs_ont_1g016100	--	--
Cs_ont_1g016110	73.6584	73.9101	75.7687	86.1556	82.3892	82.7667	59.0381	58.6085	59.801	69.1171	65.5959	69.6682	85.0732	86.364	86.3837	84.1605	86.384	85.8193	72.6319	70.0925	70.2592	4178	3948	4188	5159	4080	4341	3389	2576	3878	3595	4077	5098	4577	6262	5014	5157	6011	5393	4121	2965	4713	chr1	20998860	21000077	+	Cs_ont_1g016110	--	--
Cs_ont_1g016120	0.0884	0	0.0908	0.0838	0	0.5739	0.1748	0	0.0774	0.0964	0.2421	0.2057	0.4662	0.0692	0	0.2456	0	0.0798	0.0884	0.1186	0.1496	1	0	1	1	0	6	2	0	1	1	3	3	5	1	0	3	0	1	1	1	2	chr1	21000385	21002626	-	Cs_ont_1g016120	--	--
Cs_ont_1g016130	163.195	161.462	162.872	173.367	179.717	176.307	169.349	167.678	171.67	164.095	161.565	161.316	190.949	182.653	194.223	216.079	217.225	214.523	173.72	177.708	179.879	36678	34174	35671	41134	35264	36640	38519	29202	44111	33819	39789	46773	40706	52476	44669	52463	59893	53416	39055	29786	47811	chr1	21004033	21009339	-	Cs_ont_1g016130	--	K09489 heat shock 70kDa protein 4 | (RefSeq) heat shock 70 kDa protein 14 (A)
Cs_ont_1g016140	2.1187	2.0936	2.2001	2.6083	2.6242	2.5005	1.8194	1.7035	1.9819	2.5397	2.4553	2.3788	2.5795	2.6999	2.7935	3.3544	3.3479	3.4719	1.6012	1.7023	1.7702	504	469	510	655	545	550	438	314	539	554	640	730	582	821	680	862	977	915	381	302	498	chr1	21011200	21022572	+	Cs_ont_1g016140	--	K11136 regulator of telomere elongation helicase 1 [EC:5.6.2.3] | (RefSeq) regulator of telomere elongation helicase 1 homolog isoform X2 (A)
Cs_ont_1g016150	0	0.0361	0	0	0	0	0.0448	0	0.0396	0.1606	0.2482	0.2371	0.0239	0.0355	0.0221	0.042	0.0554	0.0511	0.1246	0.0304	0.1246	0	3	0	0	0	0	4	0	4	13	24	27	2	4	2	4	6	5	11	2	13	chr1	21022658	21024062	-	Cs_ont_1g016150	--	--
Cs_ont_1g016160	0.4103	0.2324	0.1123	0.1036	0.0313	0.4142	0.0541	0.0353	0.0957	0.1491	0.0999	0.0636	0.1442	0.0642	0.6683	0.0253	0.0223	0.0988	0.0547	0.2201	0.0231	15	8	4	4	1	14	2	1	4	5	4	3	5	3	25	1	1	4	2	6	1	chr1	21036187	21038049	+	Cs_ont_1g016160	--	K14807 ATP-dependent RNA helicase DDX51/DBP6 [EC:3.6.4.13] | (RefSeq) DEAD-box ATP-dependent RNA helicase 1 isoform X1 (A)
Cs_ont_1g016170	6.0702	7.8079	6.0882	1.8009	2.1514	2.3286	2.1502	1.6554	1.8633	1.3739	1.4633	1.456	2.7289	2.9925	2.6638	0.4241	0.4668	0.2895	0.9618	0.7372	0.9878	265	321	259	83	82	94	95	56	93	55	70	82	113	167	119	20	25	14	42	24	51	chr1	21039624	21040318	+	Cs_ont_1g016170	--	--
Cs_ont_1g016180	1.9458	2.4418	0.9984	0.754	0.5065	0.6695	1.1361	1.7121	1.0057	0.6751	0.8879	0.5485	0.8392	0.9686	1.6422	0.655	0.4326	0.3992	0.6189	0.4744	0.1496	22	26	11	9	5	7	13	15	13	7	11	8	9	14	19	8	6	5	7	4	2	chr1	21062711	21062957	+	Cs_ont_1g016180	--	--
Cs_ont_1g016190	4.9606	4.41	4.2618	2.4587	1.8499	2.2457	1.7099	1.8609	2.119	1.8871	1.9477	1.0731	2.7974	2.8428	2.9875	0.3738	0.3291	1.0413	0.7496	0.4641	0.439	86	72	72	45	28	36	30	25	42	30	37	24	46	63	53	7	7	20	13	6	9	chr1	21062996	21063271	+	Cs_ont_1g016190	--	--
Cs_ont_1g016200	23.1806	23.6757	21.772	21.5584	23.1349	21.3987	20.2833	19.2973	19.0071	23.9331	22.4311	22.5201	22.1729	22.1725	22.5521	17.6402	17.0595	16.0404	20.8502	20.161	20.4705	2254	2168	2063	2213	1964	1924	1996	1454	2113	2134	2390	2825	2045	2756	2244	1853	2035	1728	2028	1462	2354	chr1	21064155	21069230	-	Cs_ont_1g016200	--	K14807 ATP-dependent RNA helicase DDX51/DBP6 [EC:3.6.4.13] | (RefSeq) DEAD-box ATP-dependent RNA helicase 1 isoform X1 (A)
Cs_ont_1g016210	5.945	4.9571	5.2	5.5181	5.0728	4.8328	5.9138	6.2304	4.851	6.7007	6.7363	5.9691	7.5297	6.9917	5.6147	4.6906	4.4558	4.9699	6.1826	5.2431	5.3644	149	117	127	146	111	112	150	121	139	154	185	193	179	224	144	127	137	138	155	98	159	chr1	21070239	21074003	-	Cs_ont_1g016210	--	--
Cs_ont_1g016230	0	0	0.0838	0	0	0.0883	0	0.1054	0	0	0	0.0633	0	0	0	0	0	0	0.2448	0.1095	0	0	0	1	0	0	1	0	1	0	0	0	1	0	0	0	0	0	0	3	1	0	chr1	21078593	21083629	-	Cs_ont_1g016230	--	--
Cs_ont_1g016240	0.0174	0	0	0.0165	0.0199	0.0376	0.0688	0.0225	0.0152	0.0949	0.0318	0.027	0	0.0408	0.051	0.0483	0.1702	0.0628	0.0696	0.0467	0.0736	1	0	0	1	1	2	4	1	1	5	2	2	0	3	3	3	12	4	4	2	5	chr1	21086735	21088079	+	Cs_ont_1g016240	--	--
Cs_ont_1g016250	1.3544	1.04	0.9836	0.6711	0.9786	0.969	1.2148	1.4252	1.0753	1.977	1.4072	1.7606	0.8568	1.3041	1.0996	1.7746	1.206	1.5423	1.5624	1.3691	1.6739	65	47	46	34	41	43	59	53	59	87	74	109	39	80	54	92	71	82	75	49	95	chr1	21091270	21092033	-	Cs_ont_1g016250	--	K00487 trans-cinnamate 4-monooxygenase [EC:1.14.14.91] | (RefSeq) C4H2; cinnamate 4-hydroxylase CYP73 (A)
Cs_ont_1g016260	0.0718	0.1221	0.2801	0.1361	0.0987	0.1554	0.1704	0.3708	0.2765	0.047	0.0131	0.0445	0.2878	0.1461	0.0842	0.2128	0.1288	0.3372	0.1005	0.1156	0.2065	5	8	19	10	6	10	12	20	22	3	1	4	19	13	6	16	11	26	7	6	17	chr1	21093169	21094993	-	Cs_ont_1g016260	--	--
Cs_ont_1g016270	7.8687	8.4494	8.8786	8.9097	9.2151	9.3314	10.394	9.8278	9.685	10.5656	10.1534	9.8521	9.457	9.6895	9.514	10.724	10.7445	10.4196	11.0812	10.6932	11.2752	1336	1351	1469	1597	1366	1465	1786	1293	1880	1645	1889	2158	1523	2103	1653	1967	2238	1960	1882	1354	2264	chr1	21095472	21098174	-	Cs_ont_1g016270	--	--
Cs_ont_1g016280	0.1694	0.0999	0.0386	0.0178	0	0	0	0.0243	0.0165	0.0616	0	0.1021	0.0595	0.0147	0.0184	0	0.0307	0	0	0.0757	0	9	5	2	1	0	0	0	1	1	3	0	7	3	1	1	0	2	0	0	3	0	chr1	21101000	21102340	+	Cs_ont_1g016280	--	K01412 mitochondrial-processing peptidase subunit alpha [EC:3.4.24.64] | (RefSeq) mitochondrial-processing peptidase subunit alpha-like (A)
Cs_ont_1g016300	0.0515	0	0	0.0488	0.059	0.0557	0	0	0	0	0	0	0	0.0403	0	0	0.042	0	0	0	0	1	0	0	1	1	1	0	0	0	0	0	0	0	1	0	0	1	0	0	0	0	chr1	21113699	21114007	-	Cs_ont_1g016300	--	--
Cs_ont_1g016310	0.0617	0.131	0	0.2338	0.1414	0.2002	0.2439	0.2389	0.4318	0.2692	0.1126	0	0.1301	0.1931	0	0	0.0503	0	0.1851	0.331	0.1044	1	2	0	4	2	3	4	3	8	4	2	0	2	4	0	0	1	0	3	4	2	chr1	21114029	21114531	-	Cs_ont_1g016310	--	--
Cs_ont_1g016340	0.0135	0.0143	0.0138	0.0128	0	0.0583	0	0	0.0118	0	0	0	0.0142	0	0.0395	0.0374	0	0.0365	0.0135	0.0361	0	1	1	1	1	0	4	0	0	1	0	0	0	1	0	3	3	0	3	1	2	0	chr1	21133153	21138038	+	Cs_ont_1g016340	--	K07889 Ras-related protein Rab-5C | (RefSeq) ras-related protein RABF2b-like isoform X1 (A)
Cs_ont_1g016350	57.3596	57.0983	57.5051	48.3084	50.9009	50.0757	46.0582	46.3894	46.6962	42.4338	41.1936	40.9986	57.2983	57.1843	57.9828	61.4863	62.8147	61.8263	36.5939	37.07	37.9267	9847	9231	9620	8755	7629	7949	8002	6171	9165	6680	7749	9080	9330	12549	10186	11403	13229	11759	6284	4746	7700	chr1	21138612	21144313	-	Cs_ont_1g016350	--	--
Cs_ont_1g016360	25.8118	25.7916	26.9815	30.9804	31.8785	31.9197	26.3763	28.4276	29.3781	34.3548	35.7728	34.8459	31.6922	32.433	34.2324	45.9167	41.8191	44.903	28.641	32.0096	32.0202	1610	1515	1640	2040	1736	1841	1665	1374	2095	1965	2445	2804	1875	2586	2185	3094	3200	3103	1787	1489	2362	chr1	21148838	21152600	-	Cs_ont_1g016360	--	K23040 methyltransferase-like protein 22 [EC:2.1.1.-] | (RefSeq) methyltransferase-like protein 22 isoform X1 (A)
Cs_ont_1g016370	0.1427	0.1554	0.1127	0.1907	0.1216	0.1385	0.0976	0.0897	0.0704	0.1157	0.0768	0.0738	0.2276	0.1575	0.2074	0.5996	0.6056	0.6508	0.0878	0.211	0.1795	39	40	30	55	29	35	27	19	22	29	23	26	59	55	58	177	203	197	24	43	58	chr1	21153157	21158082	-	Cs_ont_1g016370	--	--
Cs_ont_1g016380	0.8798	0.3781	0.8598	0.6151	0.4559	1.4498	0.3519	0.4055	0.9161	0.7995	0.3441	0.7307	1.1263	0.4752	0.5322	0.3102	0.5635	0.6239	0.7329	1.0393	0.3543	42	17	40	31	19	64	17	15	50	35	18	45	51	29	26	16	33	33	35	37	20	chr1	21175616	21177096	-	Cs_ont_1g016380	--	K12831 splicing factor 3B subunit 4 | (RefSeq) splicing factor 3B subunit 4-like isoform X1 (A)
Cs_ont_1g016410	11.7849	3.4395	2.9704	4.5697	6.7887	23.1049	5.1074	2.4013	10.9108	11.1231	3.2705	8.8144	15.4763	3.5583	7.5429	3.5087	11.2355	3.919	10.1968	13.7692	2.9137	171	47	42	70	86	310	75	27	181	148	52	165	213	66	112	55	200	63	148	149	50	chr1	21206522	21206839	-	Cs_ont_1g016410	--	K12831 splicing factor 3B subunit 4 | (RefSeq) splicing factor 3B subunit 4-like isoform X1 (A)
Cs_ont_1g016430	0.1323	0.0843	0.2173	0.1003	0.0606	0.0429	0.0262	0.1537	0.0695	0.0722	0.0362	0.0821	0.2511	0.0828	0.1681	0.3062	0.3236	0.2867	0.0529	0.0532	0.0671	10	6	16	8	4	3	2	9	6	5	3	8	18	8	13	25	30	24	4	3	6	chr1	21222436	21261296	-	Cs_ont_1g016430	--	K01179 endoglucanase [EC:3.2.1.4] | (RefSeq) basic cellulase precursor (A)
Cs_ont_1g016440	0.4116	0.4527	0.4978	0.6405	0.1684	0.2862	0.2179	0.1518	0.3986	0.2405	0.1878	0.1253	0.2015	0.322	0.2729	0.1769	0.2516	0.4379	0.3527	0.2957	0.2113	28	29	33	46	10	18	15	8	31	15	14	11	13	28	19	13	21	33	24	15	17	chr1	21267580	21268662	-	Cs_ont_1g016440	--	--
Cs_ont_1g016450	0.2514	0.1186	0.0287	0.291	0.3199	0.1208	0.276	0.1802	0.171	0.2741	0.4588	0.2814	0.2945	0.1311	0.2456	0.6463	0.4781	0.4286	0.1117	0.2622	0.2126	9	4	1	11	10	4	10	5	7	9	18	13	10	6	9	25	21	17	4	7	9	chr1	21269180	21270465	-	Cs_ont_1g016450	--	K12831 splicing factor 3B subunit 4 | (RefSeq) splicing factor 3B subunit 4-like isoform X1 (A)
Cs_ont_1g016480	9.2487	15.3755	11.8248	10.987	9.9856	8.2805	2.6967	2.7393	3.5807	5.7043	7.1259	4.5247	8.0724	11.8016	7.7046	8.5613	7.848	10.1955	5.6082	6.3024	9.1666	122	191	152	153	115	101	36	28	54	69	103	77	101	199	104	122	127	149	74	62	143	chr1	21294957	21303699	-	Cs_ont_1g016480	--	--
Cs_ont_1g016490	53.6229	54.2489	52.3995	47.9363	47.8044	49.2343	45.0664	46.5085	45.9912	86.1944	86.3011	81.5957	52.5878	52.8411	52.057	51.5807	50.1543	51.1192	82.6026	82.6489	79.489	10344	9855	9850	9762	8051	8782	8798	6952	10143	15247	18242	20306	9622	13030	10276	10749	11869	10925	15939	11890	18134	chr1	21310784	21318253	+	Cs_ont_1g016490	--	K13430 serine/threonine-protein kinase PBS1 [EC:2.7.11.1] | (RefSeq) serine/threonine-protein kinase PBS1 (A)
Cs_ont_1g016510	0.0188	0.04	0.0644	0.0416	0.0072	0.0068	0.0062	0.0243	0.0329	0.0342	0.0458	0.0292	0	0.0295	0.0245	0.0174	0.0102	0.034	0.0188	0.0168	0.0159	3	6	10	7	1	1	1	3	6	5	8	6	0	6	4	3	2	6	3	2	3	chr1	21327844	21331816	+	Cs_ont_1g016510	--	K13430 serine/threonine-protein kinase PBS1 [EC:2.7.11.1] | (RefSeq) serine/threonine-protein kinase PBS1 (A)
Cs_ont_1g016520	4.0587	3.9315	4.2498	2.8908	2.5196	2.6191	0.8113	0.9263	0.7994	0.9967	0.9331	0.9646	2.0796	1.842	1.7561	1.4436	1.4522	1.2258	0.9808	0.9417	0.7161	786	717	802	591	426	469	159	139	177	177	198	241	382	456	348	302	345	263	190	136	164	chr1	21332463	21336141	+	Cs_ont_1g016520	--	K13430 serine/threonine-protein kinase PBS1 [EC:2.7.11.1] | (RefSeq) serine/threonine-protein kinase PBS1 (A)
Cs_ont_1g016540	11.1912	11.3607	11.7685	10.6883	9.8693	10.6163	3.6894	3.316	3.8805	5.4756	5.0925	5.0331	8.7273	8.6102	9.2973	7.8526	8.2486	7.5042	5.5529	5.2542	5.0697	2182	2086	2236	2200	1680	1914	728	501	865	979	1088	1266	1614	2146	1855	1654	1973	1621	1083	764	1169	chr1	21344566	21347946	+	Cs_ont_1g016540	--	K13430 serine/threonine-protein kinase PBS1 [EC:2.7.11.1] | (RefSeq) serine/threonine-protein kinase PBS1 (A)
Cs_ont_1g016550	12.8584	14.073	13.4466	14.4228	13.2942	14.3768	6.3864	6.6024	6.641	8.6953	8.9283	9.0284	11.3903	12.4007	12.9644	12.5325	12.1451	11.5939	7.876	9.1226	8.353	945	974	963	1119	853	977	475	376	558	586	719	856	794	1165	975	995	1095	944	579	500	726	chr1	21351710	21358990	-	Cs_ont_1g016550	--	--
Cs_ont_1g016560	1.9009	1.6821	1.3817	1.9507	1.1794	1.5418	1.8	1.942	2.009	2.1593	2.6021	1.7804	1.9206	1.611	1.3158	2.786	3.099	3.0741	1.5044	1.3806	2.6119	24	20	17	26	13	18	23	19	29	25	36	29	23	26	17	38	48	43	19	13	39	chr1	21361043	21362642	-	Cs_ont_1g016560	--	--
Cs_ont_1g016570	11.1624	12.049	11.6441	13.4823	13.9779	14.2809	9.2066	10.6126	9.0949	12.6615	11.7624	12.5037	12.0046	12.4849	14.0505	14.3951	13.1166	14.5836	12.6215	12.2815	12.2803	847	861	861	1080	926	1002	707	624	789	881	978	1224	864	1211	1091	1180	1221	1226	958	695	1102	chr1	21366342	21368125	-	Cs_ont_1g016570	--	--
Cs_ont_1g016580	1.5692	1.4374	1.217	1.6453	1.7288	1.3862	0.6747	0.7729	0.8801	1.5284	1.8694	1.9499	0.7325	0.6934	0.7258	0.8095	1.2987	1.4164	1.7723	2.2166	1.5194	131	113	99	145	126	107	57	50	84	117	171	210	58	74	62	73	133	131	148	138	150	chr1	21370926	21372516	-	Cs_ont_1g016580	--	--
Cs_ont_1g016590	2.9375	2.8085	2.8643	2.9904	3.0488	2.976	3.7255	3.7909	3.8983	2.9579	3.2252	2.9575	3.2512	3.042	3.0301	4.6934	4.5596	4.6832	4.2081	3.9691	4.2207	522	470	496	561	473	489	670	522	792	482	628	678	548	691	551	901	994	922	748	526	887	chr1	21375307	21378435	+	Cs_ont_1g016590	--	--
Cs_ont_1g016600	0	0	0.0707	0	0	0	0	0	0	0	0	0.0534	0.0727	0.0539	0	0.0638	0	0	0	0.1848	0.1748	0	0	1	0	0	0	0	0	0	0	0	1	1	1	0	1	0	0	0	2	3	chr1	21380714	21382728	+	Cs_ont_1g016600	--	--
Cs_ont_1g016610	5.839	4.9055	5.8862	3.6928	3.3637	3.8074	3.1054	2.9476	3.0343	3.3898	3.3069	3.2748	4.7437	4.9843	4.2627	3.8789	3.4157	3.8443	2.5581	2.3719	2.5413	340	269	334	227	171	205	183	133	202	181	211	246	262	371	254	244	244	248	149	103	175	chr1	21383396	21385445	+	Cs_ont_1g016610	--	K15109 solute carrier family 25 (mitochondrial carnitine/acylcarnitine transporter), member 20/29 | (RefSeq) mitochondrial arginine transporter BAC2 (A)
Cs_ont_1g016620	5.2002	6.1061	5.6824	6.2708	6.6271	7.5432	3.7354	3.3898	3.2289	4.5483	4.7295	4.9388	6.3058	6.5116	6.3998	6.588	7.5952	6.5039	4.7196	4.3551	5.0274	293	324	312	373	326	393	213	148	208	235	292	359	337	469	369	401	525	406	266	183	335	chr1	21385744	21386640	-	Cs_ont_1g016620	--	K06215 pyridoxal 5'-phosphate synthase pdxS subunit [EC:4.3.3.6] | (RefSeq) pyridoxal 5'-phosphate synthase-like subunit PDX1.2 (A)
Cs_ont_1g016630	67.0552	67.4166	65.937	71.1816	74.8916	75.6224	33.7652	37.048	34.2413	50.3184	47.6982	47.729	65.4858	66.3803	63.3855	106.893	106.879	106.539	52.0767	52.1191	53.0221	3854	3649	3693	4319	3758	4019	1964	1650	2250	2652	3004	3539	3570	4877	3728	6637	7536	6784	2994	2234	3604	chr1	21387603	21388517	-	Cs_ont_1g016630	--	K06215 pyridoxal 5'-phosphate synthase pdxS subunit [EC:4.3.3.6] | (RefSeq) pyridoxal 5'-phosphate synthase-like subunit PDX1.2 (A)
Cs_ont_1g016640	32.6298	31.8725	32.8451	31.4565	30.2764	30.1806	61.6862	63.3717	63.7611	53.2234	52.9974	54.1469	41.5088	40.4819	41.3014	71.428	71.7861	72.1037	60.6969	59.2373	60.8166	5866	5396	5754	5970	4752	5017	11223	8828	13105	8774	10440	12558	7078	9303	7598	13872	15832	14361	10915	7942	12930	chr1	21391960	21397615	+	Cs_ont_1g016640	--	K10393 kinesin family member 2/24 | (RefSeq) kinesin-like protein KIN-13B isoform X1 (A)
Cs_ont_1g016650	0.3813	0.3487	0.3804	0.2809	0.3033	0.2749	0.1884	0.2187	0.2409	0.2426	0.4833	0.2627	0.3127	0.232	0.2381	0.5883	0.4749	0.5354	0.233	0.3125	0.1881	36	31	35	28	25	24	18	16	26	21	50	32	28	28	23	60	55	56	22	22	21	chr1	21408613	21411381	+	Cs_ont_1g016650	--	K00430 peroxidase [EC:1.11.1.7] | (RefSeq) putative Peroxidase 48 (A)
Cs_ont_1g016660	0	0	0	0	0.0643	0	0	0	0	0	0	0	0	0	0	0.052	0	0	0	0	0.0237	0	0	0	0	2	0	0	0	0	0	0	0	0	0	0	2	0	0	0	0	1	chr1	21412130	21412774	-	Cs_ont_1g016660	--	--
Cs_ont_1g016670	0.369	0.323	0.1995	0.392	0.4283	0.302	0.2611	0.3282	0.3445	0.5111	0.5233	0.4058	0.4889	0.4095	0.536	0.8169	0.6828	0.6435	0.2343	0.3811	0.2783	74	61	39	83	75	56	53	51	79	94	115	105	93	105	110	177	168	143	47	57	66	chr1	21414467	21419776	-	Cs_ont_1g016670	--	K11273 chromosome transmission fidelity protein 1 [EC:3.6.4.13] | (RefSeq) ATP-dependent DNA helicase DDX11 isoform X1 (A)
Cs_ont_1g016680	185.414	191.879	189.433	179.166	178.181	162.268	172.261	173.487	140.272	134.972	150.335	157.926	154.713	161.66	147.847	144.87	138.94	159.957	156.934	164.927	136.179	12031	11725	11978	12273	10094	9736	11312	8723	10406	8031	10689	13220	9522	13409	9817	10155	11060	11499	10186	7981	10450	chr1	21419954	21421862	+	Cs_ont_1g016680	--	K02922 large subunit ribosomal protein L37e | (RefSeq) 60S ribosomal protein L37-3 (A)
Cs_ont_1g016690	22.8209	21.9549	22.7691	28.4687	28.3725	29.2906	22.4647	21.3466	21.3144	23.8426	23.5154	24.0807	29.2549	28.9247	30.9275	34.5881	34.6818	34.7916	25.7636	26.2094	26.9527	5840	5291	5678	7691	6339	6931	5818	4233	6236	5595	6594	7950	7101	9462	8099	9562	10888	9864	6595	5002	8157	chr1	21421881	21428291	-	Cs_ont_1g016690	--	K17925 sorting nexin-13 | (RefSeq) uncharacterized protein LOC102611914 (A)
Cs_ont_1g016700	5.0584	5.6331	5.3503	4.5987	4.4927	4.8794	6.0201	6.0231	6.2148	9.5015	9.5847	9.765	4.8245	4.5607	4.9955	4.5088	4.2325	4.3288	7.8746	8.2341	7.8295	944	990	973	906	732	842	1137	871	1326	1626	1960	2351	854	1088	954	909	969	895	1470	1146	1728	chr1	21432711	21438086	+	Cs_ont_1g016700	--	K13416 brassinosteroid insensitive 1-associated receptor kinase 1 [EC:2.7.10.1 2.7.11.1] | (RefSeq) BRASSINOSTEROID INSENSITIVE 1-associated receptor kinase 1-like (A)
Cs_ont_1g016710	5.3205	5.7114	4.7869	5.5037	4.8486	4.1651	4.3961	4.8631	3.7317	4.7521	3.8708	4.3171	4.4104	5.3179	4.5342	4.5485	4.364	4.5926	5.2857	3.9066	3.9795	641	648	562	700	510	464	536	454	514	525	511	671	504	819	559	592	645	613	637	351	567	chr1	21445690	21447607	+	Cs_ont_1g016710	--	--
Cs_ont_1g016720	38.3964	37.9942	36.8799	41.9698	40.1374	38.7094	33.9682	33.7935	33.3019	35.3472	34.4332	34.2114	32.8945	35.2742	33.5165	38.8545	38.3563	37.6308	26.9491	25.3671	24.0702	5827	5430	5454	6724	5318	5432	5217	3974	5778	4919	5726	6698	4735	6843	5205	6370	7141	6327	4091	2871	4320	chr1	21451552	21454890	+	Cs_ont_1g016720	--	--
Cs_ont_1g016730	0.2959	0.3512	0.2412	0.3545	0.3489	0.4048	0.5504	0.6515	0.4263	0.4461	0.3813	0.3778	0.3395	0.3881	0.2892	0.3303	0.3973	0.4714	0.3133	0.3618	0.2134	34	38	27	43	35	43	64	58	56	47	48	56	37	57	34	41	56	60	36	31	29	chr1	21462191	21465138	+	Cs_ont_1g016730	--	--
Cs_ont_1g016740	0	0	0	0	0	0	0	0	0	0	0	0	0	0	0.0108	0	0	0	0	0	0	0	0	0	0	0	0	0	0	0	0	0	0	0	0	1	0	0	0	0	0	0	chr1	21469827	21472513	+	Cs_ont_1g016740	--	--
Cs_ont_1g016750	17.7591	18.3933	18.3457	17.4273	17.8689	18.8221	25.6764	26.6808	26.4892	24.7517	24.9015	23.5207	18.8853	17.4966	19.2444	21.7109	21.736	21.1112	20.9523	22.8139	21.6574	3003	2929	3023	3111	2638	2943	4394	3496	5121	3838	4614	5131	3029	3782	3330	3966	4509	3955	3544	2877	4331	chr1	21474246	21479617	-	Cs_ont_1g016750	--	K09580 protein disulfide-isomerase A1 [EC:5.3.4.1] | (RefSeq) protein disulfide isomerase-like 1-6 (A)
Cs_ont_1g016760	5.4276	5.9021	5.391	3.7185	3.9644	3.7824	11.8231	12.4823	13.1251	3.2601	3.1057	3.2229	3.6873	3.8826	4.0489	4.7824	3.9097	3.8183	2.2125	3.1913	2.3622	748	766	724	541	477	482	1649	1333	2068	412	469	573	482	684	571	712	661	583	305	328	385	chr1	21480036	21484219	-	Cs_ont_1g016760	--	--
[truncated: 24,205 more rows]
[truncated: 10 more columns]
