# Supplementary material for: Integrated hormone and transcriptome profiles provide insight into the pericarp differential development mechanism between Mandarin ‘Shatangju’ and ‘Chunhongtangju’
Source: Front Plant Sci. 2024 Oct 10;15:1461316. doi: 10.3389/fpls.2024.1461316 (PMC11499144; doi:10.3389/fpls.2024.1461316)
Supplement: Supplementary file 6 [file Table5.xlsx]

## Sheet: CK1_vs_CK2
Supplementary Table S5a. Differentially expressed genes identified in CK1 vs. CK2
ID	CK1_1_fpkm	CK1_2_fpkm	CK1_3_fpkm	CK2_1_fpkm	CK2_2_fpkm	CK2_3_fpkm	CK1_1_count	CK1_2_count	CK1_3_count	CK2_1_count	CK2_2_count	CK2_3_count	log2FoldChange	pvalue	padj	regulated	chr	start	end	strand	gene_name	gene_description	KEGG	KEGG pathway	NR	Swissprot	Tremble	KOG	GO	Pfam	TF-Family	TF-Category	TF-Classification
Cs_ont_1g012370	98.5106	97.2614	99.1434	41.7833	43.1135	40.0706	14186	18876	15403	6853	8030	6740	-1.26948	0	0	down	chr1	16749291	16751707	+	Cs_ont_1g012370	--	--	--	hypothetical protein KPL71_021089 [Citrus sinensis]	Y3264_ARATH RecName: Full=Putative UPF0481 protein At3g02645;	A0A067DJL8_CITSI SubName: Full=Uncharacterized protein {ECO:0000313|EMBL:KDO43083.1};	--	GO:0016021,integral component of membrane; GO:0005575,cellular_component; GO:0016020,membrane; GO:0031224,intrinsic component of membrane; GO:0110165,cellular anatomical entity	PF03140.18:Plant protein of unknown function	--	--	--
Cs_ont_1g016810	81.6858	82.7412	78.0769	14.8117	15.7177	15.0277	5738	7833	5917	1185	1428	1233	-2.44274	0	0	down	chr1	21505459	21507527	-	Cs_ont_1g016810	--	K02695 photosystem I subunit VI | (RefSeq) photosystem I reaction center subunit VI-2, chloroplastic (A)	ko00195: Photosynthesis; ko01100: Metabolic pathways	photosystem I reaction center subunit VI-2, chloroplastic [Citrus sinensis]	PSAH2_ARATH RecName: Full=Photosystem I reaction center subunit VI-2, chloroplastic; AltName: Full=PSI-H1; Flags: Precursor;	A0A067ESN4_CITSI SubName: Full=Uncharacterized protein {ECO:0000313|EMBL:KDO56915.1};	--	GO:0009507,chloroplast; GO:0009534,chloroplast thylakoid; GO:0009535,chloroplast thylakoid membrane; GO:0016021,integral component of membrane; GO:0005634,nucleus; GO:0009538,photosystem I reaction center; GO:0009579,thylakoid; GO:0015979,photosynthesis; GO:0008150,biological_process; GO:0008152,metabolic process; GO:0009987,cellular process; GO:0044237,cellular metabolic process; GO:0005575,cell…	PF03244.17:Photosystem I reaction centre subunit VI	--	--	--
Cs_ont_1g020920	249.538	267.063	252.541	112.338	112.244	110.636	25914	37377	28294	13287	15076	13420	-1.22955	0	0	down	chr1	24370946	24374011	-	Cs_ont_1g020920	--	K05278 flavonol synthase [EC:1.14.20.6] | (RefSeq) flavonol synthase/flavanone 3-hydroxylase (A)	ko00941: Flavonoid biosynthesis; ko01100: Metabolic pathways; ko01110: Biosynthesis of secondary metabolites	flavonol synthase/flavanone 3-hydroxylase [Citrus sinensis]	FLS_CITUN RecName: Full=Flavonol synthase/flavanone 3-hydroxylase; EC=1.14.11.9 {ECO:0000250|UniProtKB:Q7XZQ6}; EC=1.14.20.6 {ECO:0000250|UniProtKB:Q7XZQ6}; AltName: Full=CitFLS; Short=FLS;	A0A067F6C5_CITSI RecName: Full=Fe2OG dioxygenase domain-containing protein {ECO:0000259|PROSITE:PS51471};	Iron/ascorbate family oxidoreductases	GO:0005737,cytoplasm; GO:0045431,flavonol synthase activity; GO:0031418,L-ascorbic acid binding; GO:0046872,metal ion binding; GO:0045486,naringenin 3-dioxygenase activity; GO:0003674,molecular_function; GO:0003824,catalytic activity; GO:0016491,oxidoreductase activity; GO:0016705,oxidoreductase activity, acting on paired donors, with incorporation or reduction of molecular oxygen; GO:0016706,2-o…	PF03171.23:2OG-Fe(II) oxygenase superfamily	--	--	--
Cs_ont_1g022500	35.0162	32.3856	36.3389	6.2355	5.9751	5.8862	7884	9827	8827	1599	1740	1548	-2.55005	0	0	down	chr1	25425769	25446703	+	Cs_ont_1g022500	--	K00600 glycine hydroxymethyltransferase [EC:2.1.2.1] | (RefSeq) serine hydroxymethyltransferase, mitochondrial (A)	ko00260: Glycine, serine and threonine metabolism; ko00460: Cyanoamino acid metabolism; ko00630: Glyoxylate and dicarboxylate metabolism; ko00670: One carbon pool by folate; ko01100: Metabolic pathways; ko01110: Biosynthesis of secondary metabolites; ko01200: Carbon metabolism; ko01230: Biosynthesis of amino acids; ko01240: Biosynthesis of cofactors	serine hydroxymethyltransferase 1 [Citrus sinensis]	GLYM_SOLTU RecName: Full=Serine hydroxymethyltransferase, mitochondrial; Short=SHMT; EC=2.1.2.1; AltName: Full=Glycine hydroxymethyltransferase; AltName: Full=Serine methylase; Flags: Precursor;	V4RX53_CITCL RecName: Full=Serine hydroxymethyltransferase {ECO:0000256|RuleBase:RU000585}; EC=2.1.2.1 {ECO:0000256|RuleBase:RU000585};	Glycine/serine hydroxymethyltransferase	GO:0005737,cytoplasm; GO:0005739,mitochondrion; GO:0004372,glycine hydroxymethyltransferase activity; GO:0030170,pyridoxal phosphate binding; GO:0070905,serine binding; GO:0008270,zinc ion binding; GO:0046655,folic acid metabolic process; GO:0019264,glycine biosynthetic process from serine; GO:0006565,L-serine catabolic process; GO:0006730,one-carbon metabolic process; GO:0035999,tetrahydrofolate…	PF00464.22:Serine hydroxymethyltransferase	--	--	--
Cs_ont_1g024230	57.6178	58.2391	55.5808	21.219	21.4289	21.9718	6852	9334	7131	2874	3296	3052	-1.43904	0	0	down	chr1	26587641	26590571	+	Cs_ont_1g024230	--	K13260 isoflavone/4'-methoxyisoflavone 2'-hydroxylase [EC:1.14.14.90 1.14.14.89] | (RefSeq) cytochrome P450 81E8-like (A)	ko00943: Isoflavonoid biosynthesis; ko01100: Metabolic pathways; ko01110: Biosynthesis of secondary metabolites	cytochrome P450 81E8-like [Citrus sinensis]	CYQ32_CATRO RecName: Full=Cytochrome P450 81Q32 {ECO:0000303|PubMed:24710322}; Short=CrCYP81Q32 {ECO:0000303|PubMed:24710322}; EC=1.14.-.- {ECO:0000305};	A0A2H5PD13_CITUN SubName: Full=Uncharacterized protein {ECO:0000313|EMBL:GAY50248.1};	Cytochrome P450 CYP2 subfamily	GO:0016021,integral component of membrane; GO:0020037,heme binding; GO:0005506,iron ion binding; GO:0004497,monooxygenase activity; GO:0016705,oxidoreductase activity, acting on paired donors, with incorporation or reduction of molecular oxygen; GO:0003674,molecular_function; GO:0005488,binding; GO:0046906,tetrapyrrole binding; GO:0097159,organic cyclic compound binding; GO:1901363,heterocyclic c…	PF00067.25:Cytochrome P450	--	--	--
Cs_ont_1g025870	221.925	215.11	216.277	51.3037	48.3154	50.389	29803	38932	31335	7847	8392	7904	-2.15417	0	0	down	chr1	27741567	27744297	+	Cs_ont_1g025870	--	K02716 photosystem II oxygen-evolving enhancer protein 1 | (RefSeq) oxygen-evolving enhancer protein 1, chloroplastic (A)	ko00195: Photosynthesis; ko01100: Metabolic pathways	oxygen-evolving enhancer protein 1, chloroplastic [Citrus clementina]	PSBO_TOBAC RecName: Full=Oxygen-evolving enhancer protein 1, chloroplastic; Short=OEE1; AltName: Full=33 kDa subunit of oxygen evolving system of photosystem II; AltName: Full=33 kDa thylakoid membrane protein; AltName: Full=OEC 33 kDa subunit; Flags: Precursor;	V4RW26_CITCL SubName: Full=Uncharacterized protein {ECO:0000313|EMBL:ESR39018.1};	--	GO:0009535,chloroplast thylakoid membrane; GO:0009654,photosystem II oxygen evolving complex; GO:0010242,oxygen evolving activity; GO:0010207,photosystem II assembly; GO:0042549,photosystem II stabilization; GO:0003674,molecular_function; GO:0003824,catalytic activity; GO:0016491,oxidoreductase activity; GO:0006091,generation of precursor metabolites and energy; GO:0008150,biological_process; GO:…	PF01716.21:Manganese-stabilising protein / photosystem II polypeptide	--	--	--
Cs_ont_1g026920	20.7675	19.3317	20.4215	6.277	6.3139	6.4299	4369	5481	4635	1504	1718	1580	-1.70014	0	0	down	chr1	28470850	28478202	+	Cs_ont_1g026920	--	K10756 replication factor C subunit 3/5 | (RefSeq) uncharacterized protein LOC102609520 (A)	ko03030: DNA replication; ko03420: Nucleotide excision repair; ko03430: Mismatch repair	uncharacterized protein LOC102609520 [Citrus sinensis]	RFC3_ARATH RecName: Full=Replication factor C subunit 3; Short=AtRFC3; AltName: Full=Activator 1 subunit 3; AltName: Full=Protein EMBRYO DEFECTIVE 161; AltName: Full=Protein EMBRYO DEFECTIVE 251; AltName: Full=Protein EMBRYO DEFECTIVE 2775;	V4RVR7_CITCL SubName: Full=Uncharacterized protein {ECO:0000313|EMBL:ESR38888.1};	Predicted hydrolase/acyltransferase (alpha/beta hydrolase superfamily)	GO:0005663,DNA replication factor C complex; GO:0005634,nucleus; GO:0005524,ATP binding; GO:0003677,DNA binding; GO:0006281,DNA repair; GO:0006261,DNA-templated DNA replication; GO:0000166,nucleotide binding; GO:0003674,molecular_function; GO:0005488,binding; GO:0017076,purine nucleotide binding; GO:0030554,adenyl nucleotide binding; GO:0032553,ribonucleotide binding; GO:0032555,purine ribonucleo…	PF13191.9:AAA ATPase domain	--	--	--
Cs_ont_1g028230	136.255	133.922	138.841	40.6526	40.122	40.6495	16983	22496	18670	5771	6468	5918	-1.78321	0	0	down	chr1	29519534	29523235	+	Cs_ont_1g028230	--	K02641 ferredoxin--NADP+ reductase [EC:1.18.1.2] | (RefSeq) ferredoxin--NADP reductase, leaf-type isozyme, chloroplastic (A)	ko00195: Photosynthesis; ko01100: Metabolic pathways	ferredoxin--NADP reductase, leaf-type isozyme, chloroplastic [Citrus clementina]	FENR1_TOBAC RecName: Full=Ferredoxin--NADP reductase, leaf-type isozyme, chloroplastic; Short=FNR; EC=1.18.1.2; Flags: Precursor;	V4SDS5_CITCL RecName: Full=Ferredoxin--NADP reductase, chloroplastic {ECO:0000256|PIRNR:PIRNR000361}; Short=FNR {ECO:0000256|PIRNR:PIRNR000361}; EC=1.18.1.2 {ECO:0000256|PIRNR:PIRNR000361};	NADP/FAD dependent oxidoreductase	GO:0009570,chloroplast stroma; GO:0009535,chloroplast thylakoid membrane; GO:0004324,ferredoxin-NADP+ reductase activity; GO:0015979,photosynthesis; GO:0003674,molecular_function; GO:0003824,catalytic activity; GO:0008937,ferredoxin-NAD(P) reductase activity; GO:0016491,oxidoreductase activity; GO:0016730,oxidoreductase activity, acting on iron-sulfur proteins as donors; GO:0016731,oxidoreductase…	PF00175.24:Oxidoreductase NAD-binding domain	--	--	--
Cs_ont_2g000900	107.009	118.441	106.399	347.538	339.201	349.788	8046	12002	8631	29762	32987	30720	1.61107	0	0	up	chr2	505901	507583	-	Cs_ont_2g000900	--	--	--	major latex allergen Hev b 5-like [Citrus sinensis]	--	V4W9Y0_CITCL SubName: Full=Uncharacterized protein {ECO:0000313|EMBL:ESR63109.1};	--	--	--	--	--	--
Cs_ont_2g001850	112.319	105.306	110.091	22.9482	21.8596	21.1009	12514	15812	13233	2912	3150	2746	-2.34492	0	0	down	chr2	1021611	1023480	-	Cs_ont_2g001850	--	K02115 F-type H+-transporting ATPase subunit gamma | (RefSeq) ATP synthase gamma chain, chloroplastic (A)	ko00190: Oxidative phosphorylation; ko00195: Photosynthesis; ko01100: Metabolic pathways	pentatricopeptide repeat-containing protein [Citrus sinensis]	ATPG_TOBAC RecName: Full=ATP synthase gamma chain, chloroplastic; AltName: Full=F-ATPase gamma subunit; Flags: Precursor;	A0A067GSG0_CITSI SubName: Full=Uncharacterized protein {ECO:0000313|EMBL:KDO78231.1};	F0F1-type ATP synthase, gamma subunit	GO:0009535,chloroplast thylakoid membrane; GO:0000275,mitochondrial proton-transporting ATP synthase complex, catalytic sector F(1); GO:0046933,proton-transporting ATP synthase activity, rotational mechanism; GO:0015986,proton motive force-driven ATP synthesis; GO:0003674,molecular_function; GO:0003824,catalytic activity; GO:0005215,transporter activity; GO:0005216,ion channel activity; GO:000526…	PF00231.22:ATP synthase	--	--	--
Cs_ont_2g002030	36.0038	36.6545	36.0747	120.948	122.178	122.177	5174	7099	5593	19796	22709	20508	1.7168	0	0	up	chr2	1138021	1140432	-	Cs_ont_2g002030	--	K09840 9-cis-epoxycarotenoid dioxygenase [EC:1.13.11.51] | (RefSeq) 9-cis-epoxycarotenoid dioxygenase 2 (A)	ko00906: Carotenoid biosynthesis; ko01100: Metabolic pathways; ko01110: Biosynthesis of secondary metabolites	putative 9-cis-epoxycarotenoid dioxygenase NCED5 [Citrus sinensis]	NCED2_SOLLC RecName: Full=9-cis-epoxycarotenoid dioxygenase NCED2, chloroplastic {ECO:0000303|PubMed:19246595}; Short=LeNCED2 {ECO:0000303|PubMed:19246595}; Short=SlNCED2 {ECO:0000303|PubMed:22345638}; EC=1.13.11.51 {ECO:0000250|UniProtKB:Q9LRR7}; AltName: Full=Nine-cis-epoxycarotenoid dioxygenase 2 {ECO:0000303|PubMed:19246595}; Flags: Precursor;	A0A067GF33_CITSI SubName: Full=Uncharacterized protein {ECO:0000313|EMBL:KDO78199.1};	Beta, beta-carotene 15,15'-dioxygenase and related enzymes	GO:0009570,chloroplast stroma; GO:0045549,9-cis-epoxycarotenoid dioxygenase activity; GO:0010436,carotenoid dioxygenase activity; GO:0046872,metal ion binding; GO:0009688,abscisic acid biosynthetic process; GO:0016121,carotene catabolic process; GO:0009737,response to abscisic acid; GO:0009414,response to water deprivation; GO:0003674,molecular_function; GO:0003824,catalytic activity; GO:0016491,…	PF03055.18:Retinal pigment epithelial membrane protein	--	--	--
Cs_ont_2g004530	151.22	148.758	153.159	65.7352	65.3014	65.4935	20497	27174	22397	10148	11448	10369	-1.23624	0	0	down	chr2	2639017	2643617	+	Cs_ont_2g004530	--	K15283 solute carrier family 35, member E1 | (RefSeq) triose phosphate/phosphate translocator, chloroplastic isoform X1 (A)	--	triose phosphate/phosphate translocator, chloroplastic isoform X1 [Citrus sinensis]	TPT_PEA RecName: Full=Triose phosphate/phosphate translocator, chloroplastic; Short=cTPT; AltName: Full=E30; AltName: Full=p36; Flags: Precursor;	A0A067GGD5_CITSI RecName: Full=TPT domain-containing protein {ECO:0000259|Pfam:PF03151};	Glucose-6-phosphate/phosphate and phosphoenolpyruvate/phosphate antiporter	GO:0031969,chloroplast membrane; GO:0016021,integral component of membrane; GO:0015605,organophosphate ester transmembrane transporter activity; GO:0015120,phosphoglycerate transmembrane transporter activity; GO:0003674,molecular_function; GO:0005215,transporter activity; GO:0022857,transmembrane transporter activity; GO:0008509,anion transmembrane transporter activity; GO:0008514,organic anion t…	PF03151.19:Triose-phosphate Transporter family	--	--	--
Cs_ont_2g006520	35.3889	35.0872	35.5456	5.4347	5.2217	5.1787	3013	4026	3265	527	575	515	-2.77468	0	0	down	chr2	3935644	3937165	-	Cs_ont_2g006520	--	K08901 photosystem II oxygen-evolving enhancer protein 3 | (RefSeq) oxygen-evolving enhancer protein 3-2, chloroplastic (A)	ko00195: Photosynthesis; ko01100: Metabolic pathways	oxygen-evolving enhancer protein 3-2, chloroplastic [Citrus sinensis]	PSBQ_SPIOL RecName: Full=Oxygen-evolving enhancer protein 3, chloroplastic; Short=OEE3; AltName: Full=16 kDa subunit of oxygen evolving system of photosystem II; AltName: Full=OEC 16 kDa subunit; Flags: Precursor;	A0A067GJW2_CITSI SubName: Full=Uncharacterized protein {ECO:0000313|EMBL:KDO75611.1};	--	GO:0009535,chloroplast thylakoid membrane; GO:0019898,extrinsic component of membrane; GO:0009654,photosystem II oxygen evolving complex; GO:0005509,calcium ion binding; GO:0015979,photosynthesis; GO:0003674,molecular_function; GO:0005488,binding; GO:0043167,ion binding; GO:0043169,cation binding; GO:0046872,metal ion binding; GO:0008150,biological_process; GO:0008152,metabolic process; GO:000998…	PF05757.14:Oxygen evolving enhancer protein 3 (PsbQ)	--	--	--
Cs_ont_2g006770	21.8275	19.7252	20.413	2.7537	2.6913	2.9014	1900	2314	1917	273	303	295	-2.92306	0	0	down	chr2	4086224	4091307	-	Cs_ont_2g006770	--	K04125 gibberellin 2beta-dioxygenase [EC:1.14.11.13] | (RefSeq) gibberellin 2-beta-dioxygenase 8 isoform X1 (A)	ko00904: Diterpenoid biosynthesis; ko01110: Biosynthesis of secondary metabolites	Gibberellin 2-beta-dioxygenase 8 [Citrus sinensis]	G2OX8_ARATH RecName: Full=Gibberellin 2-beta-dioxygenase 8; EC=1.14.11.13; AltName: Full=GA 2-oxidase 8; AltName: Full=Gibberellin 2-beta-hydroxylase 8; AltName: Full=Gibberellin 2-oxidase 8;	A0A067GJQ7_CITSI RecName: Full=Fe2OG dioxygenase domain-containing protein {ECO:0000259|PROSITE:PS51471};	Iron/ascorbate family oxidoreductases	GO:0005737,cytoplasm; GO:0005634,nucleus; GO:0052635,C-20 gibberellin 2-beta-dioxygenase activity; GO:0051213,dioxygenase activity; GO:0046872,metal ion binding; GO:0010336,gibberellic acid homeostasis; GO:0009686,gibberellin biosynthetic process; GO:0045487,gibberellin catabolic process; GO:0009685,gibberellin metabolic process; GO:0003674,molecular_function; GO:0003824,catalytic activity; GO:00…	PF03171.23:2OG-Fe(II) oxygenase superfamily	--	--	--
Cs_ont_2g006830	79.9338	82.3973	83.8807	19.5355	20.1562	18.9886	9082	12617	10282	2528	2962	2520	-2.09973	0	0	down	chr2	4122034	4124048	+	Cs_ont_2g006830	--	K03146 cysteine-dependent adenosine diphosphate thiazole synthase [EC:2.4.2.60] | (RefSeq) thiamine thiazole synthase 2, chloroplastic (A)	ko00730: Thiamine metabolism; ko01100: Metabolic pathways; ko01240: Biosynthesis of cofactors	thiamine thiazole synthase 2, chloroplastic [Citrus sinensis]	THI42_VITVI RecName: Full=Thiamine thiazole synthase 2, chloroplastic {ECO:0000255|HAMAP-Rule:MF_03158}; EC=2.4.2.60 {ECO:0000255|HAMAP-Rule:MF_03158}; AltName: Full=Thiazole biosynthetic enzyme 2 {ECO:0000255|HAMAP-Rule:MF_03158}; Flags: Precursor;	A0A067GA93_CITSI RecName: Full=Thiamine thiazole synthase, chloroplastic {ECO:0000256|HAMAP-Rule:MF_03158}; AltName: Full=Thiazole biosynthetic enzyme {ECO:0000256|HAMAP-Rule:MF_03158}; EC=2.4.2.60 {ECO:0000256|HAMAP-Rule:MF_03158};	Protein involved in thiamine biosynthesis and DNA damage tolerance	GO:0009570,chloroplast stroma; GO:0005829,cytosol; GO:0005506,iron ion binding; GO:0016763,pentosyltransferase activity; GO:0009228,thiamine biosynthetic process; GO:0052837,thiazole biosynthetic process; GO:0003674,molecular_function; GO:0005488,binding; GO:0043167,ion binding; GO:0043169,cation binding; GO:0046872,metal ion binding; GO:0046914,transition metal ion binding; GO:0003824,catalytic …	PF01946.20:Thi4 family	--	--	--
Cs_ont_2g006950	66.6269	65.7961	66.3295	23.852	24.7377	24.1354	12155	16177	13055	4956	5837	5143	-1.48115	0	0	down	chr2	4201856	4205107	+	Cs_ont_2g006950	--	K05350 beta-glucosidase [EC:3.2.1.21] | (RefSeq) beta-glucosidase 46-like (A)	ko00460: Cyanoamino acid metabolism; ko00500: Starch and sucrose metabolism; ko00999: Biosynthesis of various plant secondary metabolites; ko01100: Metabolic pathways; ko01110: Biosynthesis of secondary metabolites	hypothetical protein CISIN_1g039814mg, partial [Citrus sinensis]	GPT2_ARATH RecName: Full=Glucose-6-phosphate/phosphate translocator 2, chloroplastic {ECO:0000303|PubMed:15722468}; Short=AtGPT2 {ECO:0000303|PubMed:15722468}; Flags: Precursor;	A0A067G7F1_CITSI RecName: Full=TPT domain-containing protein {ECO:0000259|Pfam:PF03151}; Flags: Fragment;	Glucose-6-phosphate/phosphate and phosphoenolpyruvate/phosphate antiporter	GO:0009507,chloroplast; GO:0031969,chloroplast membrane; GO:0005794,Golgi apparatus; GO:0016021,integral component of membrane; GO:0000325,plant-type vacuole; GO:0015297,antiporter activity; GO:0015152,glucose-6-phosphate transmembrane transporter activity; GO:0005315,inorganic phosphate transmembrane transporter activity; GO:0015120,phosphoglycerate transmembrane transporter activity; GO:0071917…	PF03151.19:Triose-phosphate Transporter family	--	--	--
Cs_ont_2g007730	79.5181	83.7375	71.9401	12.8906	13.3382	11.5079	4425	6280	4319	817	960	748	-2.67051	0	0	down	chr2	4685998	4687107	+	Cs_ont_2g007730	--	K02698 photosystem I subunit X | (RefSeq) photosystem I reaction center subunit psaK, chloroplastic (A)	ko00195: Photosynthesis; ko01100: Metabolic pathways	photosystem I reaction center subunit psaK, chloroplastic [Citrus clementina]	PSAK_ARATH RecName: Full=Photosystem I reaction center subunit psaK, chloroplastic; AltName: Full=PSI-K; AltName: Full=Photosystem I subunit X; Flags: Precursor;	A0A067GIU0_CITSI RecName: Full=PSI-K {ECO:0000256|ARBA:ARBA00033430}; AltName: Full=Photosystem I subunit X {ECO:0000256|ARBA:ARBA00031124};	--	GO:0009507,chloroplast; GO:0009534,chloroplast thylakoid; GO:0009535,chloroplast thylakoid membrane; GO:0016021,integral component of membrane; GO:0005634,nucleus; GO:0009522,photosystem I; GO:0009579,thylakoid; GO:0015979,photosynthesis; GO:0008150,biological_process; GO:0008152,metabolic process; GO:0009987,cellular process; GO:0044237,cellular metabolic process; GO:0005575,cellular_component; …	PF01241.21:Photosystem I psaG / psaK	--	--	--
Cs_ont_2g009080	168.301	176.17	175.685	41.2768	43.378	42.971	14660	20681	16510	4095	4887	4372	-2.05804	0	0	down	chr2	5671994	5674240	+	Cs_ont_2g009080	--	K02694 photosystem I subunit III | (RefSeq) photosystem I reaction center subunit III, chloroplastic (A)	ko00195: Photosynthesis; ko01100: Metabolic pathways	hypothetical protein CUMW_007880 [Citrus unshiu]	PSAF_ARATH RecName: Full=Photosystem I reaction center subunit III, chloroplastic; AltName: Full=Light-harvesting complex I 17 kDa protein; AltName: Full=PSI-F; Flags: Precursor;	A0A2H5N0G3_CITUN RecName: Full=Photosystem I reaction center subunit III {ECO:0000256|RuleBase:RU368107}; AltName: Full=PSI-F {ECO:0000256|RuleBase:RU368107};	--	GO:0009507,chloroplast; GO:0009941,chloroplast envelope; GO:0009534,chloroplast thylakoid; GO:0009535,chloroplast thylakoid membrane; GO:0016021,integral component of membrane; GO:0005634,nucleus; GO:0009538,photosystem I reaction center; GO:0010287,plastoglobule; GO:0009579,thylakoid; GO:0003729,mRNA binding; GO:0019904,protein domain specific binding; GO:0015979,photosynthesis; GO:0003674,molec…	PF02507.18:Photosystem I reaction centre subunit III	--	--	--
Cs_ont_2g012460	27.2774	27.5762	27.1118	10.1902	10.1132	10.4839	6569	8950	7044	2795	3150	2949	-1.4442	0	0	down	chr2	7969922	7973963	-	Cs_ont_2g012460	--	K01807 ribose 5-phosphate isomerase A [EC:5.3.1.6] | (RefSeq) probable ribose-5-phosphate isomerase 2 (A)	ko00030: Pentose phosphate pathway; ko00710: Carbon fixation in photosynthetic organisms; ko01100: Metabolic pathways; ko01110: Biosynthesis of secondary metabolites; ko01200: Carbon metabolism; ko01230: Biosynthesis of amino acids	probable ribose-5-phosphate isomerase 2 [Citrus sinensis]	RPI2_ARATH RecName: Full=Probable ribose-5-phosphate isomerase 2; EC=5.3.1.6; AltName: Full=Phosphoriboisomerase 2;	A0A067FBI1_CITSI RecName: Full=Ribose-5-phosphate isomerase {ECO:0000256|ARBA:ARBA00011959}; EC=5.3.1.6 {ECO:0000256|ARBA:ARBA00011959};	Ribose 5-phosphate isomerase	GO:0005737,cytoplasm; GO:0004751,ribose-5-phosphate isomerase activity; GO:0008219,cell death; GO:0009052,pentose-phosphate shunt, non-oxidative branch; GO:0010228,vegetative to reproductive phase transition of meristem; GO:0003674,molecular_function; GO:0003824,catalytic activity; GO:0016853,isomerase activity; GO:0016860,intramolecular oxidoreductase activity; GO:0016861,intramolecular oxidored…	PF06026.17:Ribose 5-phosphate isomerase A (phosphoriboisomerase A)	--	--	--
Cs_ont_2g015450	109.016	116.741	109.216	22.6534	22.2478	21.6473	8028	11586	8677	1900	2119	1862	-2.36334	0	0	down	chr2	10477198	10478667	-	Cs_ont_2g015450	--	K02699 photosystem I subunit XI | (RefSeq) photosystem I reaction center subunit XI, chloroplastic (A)	ko00195: Photosynthesis; ko01100: Metabolic pathways	photosystem I reaction center subunit XI, chloroplastic [Citrus clementina]	PSAL_CUCSA RecName: Full=Photosystem I reaction center subunit XI, chloroplastic; Short=PSI-L; AltName: Full=PSI subunit V; Flags: Precursor;	V4W570_CITCL RecName: Full=PSI subunit V {ECO:0000256|ARBA:ARBA00032768};	--	GO:0009535,chloroplast thylakoid membrane; GO:0016021,integral component of membrane; GO:0009538,photosystem I reaction center; GO:0015979,photosynthesis; GO:0008150,biological_process; GO:0008152,metabolic process; GO:0009987,cellular process; GO:0044237,cellular metabolic process; GO:0005575,cellular_component; GO:0005622,intracellular anatomical structure; GO:0005737,cytoplasm; GO:0009507,chlo…	PF02605.18:Photosystem I reaction centre subunit XI	--	--	--
Cs_ont_2g017340	168.494	172.763	164.405	34.5148	32.8328	33.0247	8011	11070	8433	1869	2019	1834	-2.36481	0	0	down	chr2	12124771	12125813	+	Cs_ont_2g017340	--	K08913 light-harvesting complex II chlorophyll a/b binding protein 2 | (RefSeq) chlorophyll a-b binding protein 151, chloroplastic (A)	ko00196: Photosynthesis - antenna proteins; ko01100: Metabolic pathways	chlorophyll a-b binding protein 151, chloroplastic [Citrus clementina]	CB21_GOSHI RecName: Full=Chlorophyll a-b binding protein 151, chloroplastic; AltName: Full=LHCII type II CAB-151; Short=LHCP; Flags: Precursor;	V4TKK3_CITCL RecName: Full=Chlorophyll a-b binding protein, chloroplastic {ECO:0000256|RuleBase:RU363080};	--	GO:0009535,chloroplast thylakoid membrane; GO:0016021,integral component of membrane; GO:0009522,photosystem I; GO:0009523,photosystem II; GO:0016168,chlorophyll binding; GO:0046872,metal ion binding; GO:0009768,photosynthesis, light harvesting in photosystem I; GO:0009416,response to light stimulus; GO:0003674,molecular_function; GO:0005488,binding; GO:0046906,tetrapyrrole binding; GO:0097159,or…	PF00504.24:Chlorophyll A-B binding protein	--	--	--
Cs_ont_2g018860	205.178	198.282	212.62	85.6093	88.225	86.016	44546	58017	49802	21169	24774	21813	-1.27642	0	0	down	chr2	13515864	13520307	-	Cs_ont_2g018860	--	K10999 cellulose synthase A [EC:2.4.1.12] | (RefSeq) cellulose synthase A catalytic subunit 7 [UDP-forming]-like isoform X1 (A)	--	hypothetical protein CUMW_174740 [Citrus unshiu]	CSLB4_ARATH RecName: Full=Cellulose synthase-like protein B4; Short=AtCslB4; EC=2.4.1.-;	A0A2H5PWT5_CITUN SubName: Full=Uncharacterized protein {ECO:0000313|EMBL:GAY56812.1};	--	GO:0000139,Golgi membrane; GO:0016021,integral component of membrane; GO:0005886,plasma membrane; GO:0016760,cellulose synthase (UDP-forming) activity; GO:0051753,mannan synthase activity; GO:0071555,cell wall organization; GO:0030244,cellulose biosynthetic process; GO:0009833,plant-type primary cell wall biogenesis; GO:0003674,molecular_function; GO:0003824,catalytic activity; GO:0008194,UDP-gly…	PF03552.17:Cellulose synthase	--	--	--
Cs_ont_2g020690	156.652	151.241	156.431	39.9134	37.5814	37.348	10500	13662	11312	3047	3258	2924	-2.04678	0	0	down	chr2	16279071	16282358	+	Cs_ont_2g020690	--	K02636 cytochrome b6-f complex iron-sulfur subunit [EC:7.1.1.6] | (RefSeq) cytochrome b6-f complex iron-sulfur subunit, chloroplastic (A)	ko00195: Photosynthesis; ko01100: Metabolic pathways	cytochrome b6-f complex iron-sulfur subunit, chloroplastic [Citrus sinensis]	UCRIA_ARATH RecName: Full=Cytochrome b6-f complex iron-sulfur subunit, chloroplastic; EC=7.1.1.6; AltName: Full=Plastohydroquinone:plastocyanin oxidoreductase iron-sulfur protein; AltName: Full=Proton gradient regulation protein 1; AltName: Full=Rieske iron-sulfur protein; Short=ISP; Short=RISP; Flags: Precursor;	A0A2H5Q839_CITUN RecName: Full=Plastoquinol--plastocyanin reductase {ECO:0000256|ARBA:ARBA00012952}; EC=7.1.1.6 {ECO:0000256|ARBA:ARBA00012952};	Ubiquinol cytochrome c reductase, subunit RIP1	GO:0009507,chloroplast; GO:0009941,chloroplast envelope; GO:0009534,chloroplast thylakoid; GO:0009535,chloroplast thylakoid membrane; GO:0009512,cytochrome b6f complex; GO:0005829,cytosol; GO:0016021,integral component of membrane; GO:0016020,membrane; GO:0005886,plasma membrane; GO:0009579,thylakoid; GO:0051537,2 iron, 2 sulfur cluster binding; GO:0046028,electron transporter, transferring elect…	PF00355.29:Rieske [2Fe-2S] domain	--	--	--
Cs_ont_2g025420	12.2793	12.5489	11.439	2.2004	2.1321	2.206	2783	3833	2797	568	625	584	-2.50389	0	0	down	chr2	24299811	24303691	-	Cs_ont_2g025420	--	--	--	light-regulated protein 1, chloroplastic [Citrus sinensis]	LIRP1_ARATH RecName: Full=Light-regulated protein 1, chloroplastic {ECO:0000303|PubMed:8932388}; AltName: Full=Protein CCR-LIKE, chloroplastic {ECO:0000303|PubMed:16055688}; Flags: Precursor;	Q7M1K1_CITPA SubName: Full=Ccr protein {ECO:0000313|PIR:S52663};	--	GO:0009507,chloroplast; GO:0009941,chloroplast envelope; GO:0009570,chloroplast stroma; GO:0098807,chloroplast thylakoid membrane protein complex; GO:0005829,cytosol; GO:0007623,circadian rhythm; GO:0008150,biological_process; GO:0048511,rhythmic process; GO:0005575,cellular_component; GO:0005622,intracellular anatomical structure; GO:0005737,cytoplasm; GO:0009536,plastid; GO:0043226,organelle; G…	PF07207.14:Light regulated protein Lir1	--	--	--
Cs_ont_2g025700	50.8444	51.4354	48.2301	15.1629	15.6066	15.3736	15607	21278	15972	5301	6196	5512	-1.73678	0	0	down	chr2	24583174	24589800	-	Cs_ont_2g025700	--	K00660 chalcone synthase [EC:2.3.1.74] | (RefSeq) chalcone synthase 2 (A)	ko00941: Flavonoid biosynthesis; ko00960: Tropane, piperidine and pyridine alkaloid biosynthesis; ko01100: Metabolic pathways; ko01110: Biosynthesis of secondary metabolites; ko04712: Circadian rhythm - plant	protein FAR1-RELATED SEQUENCE [Citrus sinensis]	CHS2_CITSI RecName: Full=Chalcone synthase 2; EC=2.3.1.74; AltName: Full=Naringenin-chalcone synthase 2;	A0A0K0Q3P2_CITPA SubName: Full=Chalcone synthase {ECO:0000313|EMBL:AKR05588.1};	--	GO:0102128,chalcone synthase activity; GO:0016210,naringenin-chalcone synthase activity; GO:0009813,flavonoid biosynthetic process; GO:0003674,molecular_function; GO:0003824,catalytic activity; GO:0016740,transferase activity; GO:0016746,acyltransferase activity; GO:0016747,acyltransferase activity, transferring groups other than amino-acyl groups; GO:0008150,biological_process; GO:0008152,metabo…	PF10551.12:MULE transposase domain	FAR1	TF	FAR1
Cs_ont_2g025950	590.631	543.165	558.562	140.314	139.181	140.174	42650	52860	43515	11540	12999	11823	-2.04274	0	0	down	chr2	24778631	24780503	-	Cs_ont_2g025950	--	K05298 glyceraldehyde-3-phosphate dehydrogenase (NADP+) (phosphorylating) [EC:1.2.1.13] | (RefSeq) glyceraldehyde-3-phosphate dehydrogenase A, chloroplastic (A)	ko00710: Carbon fixation in photosynthetic organisms; ko01100: Metabolic pathways; ko01200: Carbon metabolism	glyceraldehyde-3-phosphate dehydrogenase A, chloroplastic [Citrus sinensis]	G3PA_TOBAC RecName: Full=Glyceraldehyde-3-phosphate dehydrogenase A, chloroplastic; EC=1.2.1.13; AltName: Full=NADP-dependent glyceraldehydephosphate dehydrogenase subunit A; Flags: Precursor; Fragment;	A0A067F804_CITSI RecName: Full=Glyceraldehyde-3-phosphate dehydrogenase {ECO:0000256|RuleBase:RU361160}; EC=1.2.1.- {ECO:0000256|RuleBase:RU361160};	Glyceraldehyde 3-phosphate dehydrogenase	GO:0009507,chloroplast; GO:0004365,glyceraldehyde-3-phosphate dehydrogenase (NAD+) (phosphorylating) activity; GO:0047100,glyceraldehyde-3-phosphate dehydrogenase (NADP+) (phosphorylating) activity; GO:0051287,NAD binding; GO:0050661,NADP binding; GO:0006006,glucose metabolic process; GO:0019253,reductive pentose-phosphate cycle; GO:0003674,molecular_function; GO:0003824,catalytic activity; GO:00…	PF02800.23:Glyceraldehyde 3-phosphate dehydrogenase, C-terminal domain	--	--	--
Cs_ont_2g028390	25.857	25.7276	27.8141	73.2645	73.2277	70.5374	15612	20935	18118	50382	57185	49746	1.4197	0	0	up	chr2	26774110	26788534	+	Cs_ont_2g028390	--	--	--	hypothetical protein KPL71_003549 [Citrus sinensis]	--	V4U1Q9_CITCL SubName: Full=Uncharacterized protein {ECO:0000313|EMBL:ESR59822.1};	FOG: Low-complexity	--	--	--	--	--
Cs_ont_2g029120	121.057	124.244	125.358	7.3303	7.3791	8.2895	6989	9667	7808	482	551	559	-4.04266	0	0	down	chr2	27324923	27327905	+	Cs_ont_2g029120	--	K01673 carbonic anhydrase [EC:4.2.1.1] | (RefSeq) carbonic anhydrase 2-like isoform X1 (A)	ko00910: Nitrogen metabolism; ko01100: Metabolic pathways	Beta carbonic anhydrase 1 [Citrus sinensis]	CAHC_TOBAC RecName: Full=Carbonic anhydrase, chloroplastic; EC=4.2.1.1; AltName: Full=Carbonate dehydratase; Flags: Precursor;	A0A067FRX3_CITSI RecName: Full=Carbonic anhydrase {ECO:0000256|ARBA:ARBA00012925, ECO:0000256|RuleBase:RU003956}; EC=4.2.1.1 {ECO:0000256|ARBA:ARBA00012925, ECO:0000256|RuleBase:RU003956}; AltName: Full=Carbonate dehydratase {ECO:0000256|RuleBase:RU003956};	Predicted carbonic anhydrase involved in protection against oxidative damage	GO:0009570,chloroplast stroma; GO:0004089,carbonate dehydratase activity; GO:0008270,zinc ion binding; GO:0015976,carbon utilization; GO:0003674,molecular_function; GO:0003824,catalytic activity; GO:0016829,lyase activity; GO:0016835,carbon-oxygen lyase activity; GO:0016836,hydro-lyase activity; GO:0005488,binding; GO:0043167,ion binding; GO:0043169,cation binding; GO:0046872,metal ion binding; G…	PF00484.22:Carbonic anhydrase	--	--	--
Cs_ont_2g031290	25.8895	25.719	25.5384	3.4987	3.4256	3.2987	6679	8942	7108	1028	1143	994	-2.94693	0	0	down	chr2	29094104	29099489	-	Cs_ont_2g031290	--	K00830 alanine-glyoxylate transaminase / serine-glyoxylate transaminase / serine-pyruvate transaminase [EC:2.6.1.44 2.6.1.45 2.6.1.51] | (RefSeq) serine--glyoxylate aminotransferase (A)	ko00250: Alanine, aspartate and glutamate metabolism; ko00260: Glycine, serine and threonine metabolism; ko00630: Glyoxylate and dicarboxylate metabolism; ko01100: Metabolic pathways; ko01110: Biosynthesis of secondary metabolites; ko01200: Carbon metabolism; ko04146: Peroxisome	serine--glyoxylate aminotransferase [Citrus sinensis]	SGAT_ARATH RecName: Full=Serine--glyoxylate aminotransferase {ECO:0000305|PubMed:18235971, ECO:0000305|PubMed:23098902}; EC=2.6.1.45 {ECO:0000269|PubMed:18235971, ECO:0000269|PubMed:23098902}; AltName: Full=Alanine--glyoxylate aminotransferase {ECO:0000305|PubMed:18235971, ECO:0000305|PubMed:23098902}; Short=AGT {ECO:0000305|PubMed:18235971, ECO:0000305|PubMed:23098902}; EC=2.6.1.44 {ECO:0000269|…	A0A067DQ18_CITSI RecName: Full=Alanine--glyoxylate transaminase {ECO:0000256|ARBA:ARBA00013049}; EC=2.6.1.44 {ECO:0000256|ARBA:ARBA00013049};	Alanine-glyoxylate aminotransferase AGT1	GO:0048046,apoplast; GO:0009507,chloroplast; GO:0009570,chloroplast stroma; GO:0005829,cytosol; GO:0005739,mitochondrion; GO:0005777,peroxisome; GO:0005886,plasma membrane; GO:0008453,alanine-glyoxylate transaminase activity; GO:0003729,mRNA binding; GO:0050281,serine-glyoxylate transaminase activity; GO:0004760,serine-pyruvate transaminase activity; GO:0019265,glycine biosynthetic process, by tr…	PF00266.22:Aminotransferase class-V	--	--	--
Cs_ont_2g034960	50.1195	49.7911	49.6539	10.4998	10.4468	9.5923	4518	6049	4829	1078	1218	1010	-2.32269	0	0	down	chr2	32303016	32304819	-	Cs_ont_2g034960	--	K16292 KDEL-tailed cysteine endopeptidase [EC:3.4.22.-] | (RefSeq) senescence-specific cysteine protease SAG39-like (A)	--	cysteine protease-like protein [Citrus sinensis]	SAG12_ARATH RecName: Full=Senescence-specific cysteine protease SAG12 {ECO:0000305}; EC=3.4.22.- {ECO:0000305}; AltName: Full=Cysteine proteinase SAG12 {ECO:0000305}; AltName: Full=Protein SENESCENCE-ASSOCIATED GENE 12 {ECO:0000303|Ref.6}; Flags: Precursor;	A0A067FA41_CITSI SubName: Full=Uncharacterized protein {ECO:0000313|EMBL:KDO63025.1};	Cysteine proteinase Cathepsin L	GO:0005615,extracellular space; GO:0005764,lysosome; GO:0010282,senescence-associated vacuole; GO:0004197,cysteine-type endopeptidase activity; GO:0007568,aging; GO:0050832,defense response to fungus; GO:0080187,floral organ senescence; GO:0010150,leaf senescence; GO:0009626,plant-type hypersensitive response; GO:0010623,programmed cell death involved in cell development; GO:0051603,proteolysis i…	PF00112.26:Papain family cysteine protease	--	--	--
Cs_ont_2g035200	92.3279	93.8276	93.0311	33.918	33.2601	33.6252	12311	16861	13383	5151	5736	5237	-1.50115	0	0	down	chr2	32466825	32470262	+	Cs_ont_2g035200	--	K13071 pheophorbide a oxygenase [EC:1.14.15.17] | (RefSeq) pheophorbide a oxygenase, chloroplastic (A)	ko00860: Porphyrin metabolism; ko01110: Biosynthesis of secondary metabolites	protochlorophyllide-dependent translocon component 52 [Citrus sinensis]	PTC52_ARATH RecName: Full=Protochlorophyllide-dependent translocon component 52, chloroplastic; AltName: Full=ACD1-like protein; AltName: Full=Protein TIC 55-IV; AltName: Full=Translocon at the inner envelope membrane of chloroplasts 55-IV; Flags: Precursor;	A0A067ET66_CITSI RecName: Full=Rieske domain-containing protein {ECO:0000259|PROSITE:PS51296};	--	GO:0009941,chloroplast envelope; GO:0009706,chloroplast inner membrane; GO:0005737,cytoplasm; GO:0005829,cytosol; GO:0016021,integral component of membrane; GO:0009536,plastid; GO:0051537,2 iron, 2 sulfur cluster binding; GO:0010277,chlorophyllide a oxygenase [overall] activity; GO:0046872,metal ion binding; GO:0016491,oxidoreductase activity; GO:0015031,protein transport; GO:0003674,molecular_fu…	PF08417.15:Pheophorbide a oxygenase	--	--	--
Cs_ont_3g000770	107.102	108.307	105.241	32.7197	33.2575	32.925	13209	18002	14003	4596	5305	4743	-1.72806	0	0	down	chr3	549474	552788	+	Cs_ont_3g000770	--	K05298 glyceraldehyde-3-phosphate dehydrogenase (NADP+) (phosphorylating) [EC:1.2.1.13] | (RefSeq) glyceraldehyde-3-phosphate dehydrogenase GAPB, chloroplastic (A)	ko00710: Carbon fixation in photosynthetic organisms; ko01100: Metabolic pathways; ko01200: Carbon metabolism	glyceraldehyde-3-phosphate dehydrogenase GAPB, chloroplastic [Citrus sinensis]	G3PB_PEA RecName: Full=Glyceraldehyde-3-phosphate dehydrogenase B, chloroplastic; EC=1.2.1.13; AltName: Full=NADP-dependent glyceraldehydephosphate dehydrogenase subunit B; Flags: Precursor;	A0A067GZQ5_CITSI RecName: Full=Glyceraldehyde-3-phosphate dehydrogenase {ECO:0000256|RuleBase:RU361160}; EC=1.2.1.- {ECO:0000256|RuleBase:RU361160};	Glyceraldehyde 3-phosphate dehydrogenase	GO:0009507,chloroplast; GO:0047100,glyceraldehyde-3-phosphate dehydrogenase (NADP+) (phosphorylating) activity; GO:0051287,NAD binding; GO:0050661,NADP binding; GO:0006006,glucose metabolic process; GO:0019253,reductive pentose-phosphate cycle; GO:0003674,molecular_function; GO:0003824,catalytic activity; GO:0016491,oxidoreductase activity; GO:0016620,oxidoreductase activity, acting on the aldehy…	PF02800.23:Glyceraldehyde 3-phosphate dehydrogenase, C-terminal domain	--	--	--
Cs_ont_3g001680	54.2448	52.9293	53.825	9.9561	10.6025	9.6696	4822	6341	5162	1008	1219	1004	-2.44261	0	0	down	chr3	1111271	1112762	+	Cs_ont_3g001680	--	K03671 thioredoxin 1 | (RefSeq) thioredoxin H-type (A)	--	thioredoxin-like protein CDSP32, chloroplastic [Citrus clementina]	CDSP_ARATH RecName: Full=Thioredoxin-like protein CDSP32, chloroplastic; AltName: Full=Chloroplastic drought-induced stress protein of 32 KDa; Short=AtCDSP32; Flags: Precursor;	A0A067H221_CITSI RecName: Full=Thioredoxin domain-containing protein {ECO:0000259|PROSITE:PS51352};	Thioredoxin	GO:0009507,chloroplast; GO:0009941,chloroplast envelope; GO:0009570,chloroplast stroma; GO:0005739,mitochondrion; GO:0016671,oxidoreductase activity, acting on a sulfur group of donors, disulfide as acceptor; GO:0045454,cell redox homeostasis; GO:0042742,defense response to bacterium; GO:0010286,heat acclimation; GO:0006979,response to oxidative stress; GO:0009414,response to water deprivation; G…	PF00085.23:Thioredoxin	--	--	--
Cs_ont_3g008140	99.72	98.053	97.5802	10.9314	13.8299	12.0083	2531	3354	2672	316	454	356	-3.03239	0	0	down	chr3	5182977	5183602	-	Cs_ont_3g008140	--	K03671 thioredoxin 1 | (RefSeq) thioredoxin M-type, chloroplastic-like (A)	--	thioredoxin M-type, chloroplastic-like [Citrus sinensis]	TRXM_PEA RecName: Full=Thioredoxin M-type, chloroplastic; Short=Trx-M; Flags: Precursor;	A0A067H782_CITSI RecName: Full=Thioredoxin domain-containing protein {ECO:0000259|PROSITE:PS51352};	Thioredoxin-like protein	GO:0009507,chloroplast; GO:0015035,protein-disulfide reductase activity; GO:0003674,molecular_function; GO:0003824,catalytic activity; GO:0015036,disulfide oxidoreductase activity; GO:0016491,oxidoreductase activity; GO:0016667,oxidoreductase activity, acting on a sulfur group of donors; GO:0140096,catalytic activity, acting on a protein; GO:0005575,cellular_component; GO:0005622,intracellular an…	PF00085.23:Thioredoxin	--	--	--
Cs_ont_3g009300	424.421	412.899	399.685	103.09	99.9052	100.782	33480	43896	34015	9262	10193	9286	-2.05702	0	0	down	chr3	5972205	5975248	+	Cs_ont_3g009300	--	K03542 photosystem II 22kDa protein | (RefSeq) photosystem II 22 kDa protein, chloroplastic (A)	ko00195: Photosynthesis; ko01100: Metabolic pathways	photosystem II 22 kDa protein, chloroplastic [Citrus sinensis]	PSBS_SPIOL RecName: Full=Photosystem II 22 kDa protein, chloroplastic; AltName: Full=CP22; Flags: Precursor;	A0A2H5N5J8_CITUN SubName: Full=Uncharacterized protein {ECO:0000313|EMBL:GAY34885.1};	--	GO:0009535,chloroplast thylakoid membrane; GO:0016021,integral component of membrane; GO:0009523,photosystem II; GO:0042802,identical protein binding; GO:0051219,phosphoprotein binding; GO:0015979,photosynthesis; GO:0003674,molecular_function; GO:0005488,binding; GO:0005515,protein binding; GO:0008150,biological_process; GO:0008152,metabolic process; GO:0009987,cellular process; GO:0044237,cellul…	PF00504.24:Chlorophyll A-B binding protein	--	--	--
Cs_ont_3g011460	19.8644	20.3606	19.1959	2.8281	2.6885	2.8509	3102	4285	3234	503	543	520	-2.86085	0	0	down	chr3	7392307	7396978	+	Cs_ont_3g011460	--	K24028 salicylic acid 3-hydroxylase [EC:1.14.11.-] | (RefSeq) protein DMR6-LIKE OXYGENASE 2-like (A)	--	flavanone 3-dioxygenase 2-like [Citrus sinensis]	ODD19_ORYSJ RecName: Full=2-oxoglutarate-dependent dioxygenase 19 {ECO:0000303|PubMed:25728912}; EC=1.14.11.- {ECO:0000255|PROSITE-ProRule:PRU00805, ECO:0000269|PubMed:25728912}; AltName: Full=Melatonin 2-hydroxylase {ECO:0000303|PubMed:25728912};	V4V5B5_CITCL RecName: Full=Fe2OG dioxygenase domain-containing protein {ECO:0000259|PROSITE:PS51471};	Iron/ascorbate family oxidoreductases	GO:0005737,cytoplasm; GO:0051213,dioxygenase activity; GO:0031418,L-ascorbic acid binding; GO:0046872,metal ion binding; GO:0003674,molecular_function; GO:0003824,catalytic activity; GO:0016491,oxidoreductase activity; GO:0005488,binding; GO:0019842,vitamin binding; GO:0030246,carbohydrate binding; GO:0031406,carboxylic acid binding; GO:0036094,small molecule binding; GO:0043167,ion binding; GO:0…	PF14226.9:non-haem dioxygenase in morphine synthesis N-terminal	--	--	--
Cs_ont_3g013890	69.2222	66.1173	69.4453	24.8956	23.4469	22.7344	9692	12476	10490	3970	4246	3718	-1.55772	0	0	down	chr3	9139108	9143383	-	Cs_ont_3g013890	--	--	--	chloroplast stem-loop binding protein of 41 kDa b [Citrus sinensis]	CP41B_ARATH RecName: Full=Chloroplast stem-loop binding protein of 41 kDa b, chloroplastic; Short=CSP41-b; AltName: Full=Heteroglycan-interacting protein 1.3; AltName: Full=Protein CHLOROPLAST RNA BINDING; AltName: Full=Protein Gb5f; Flags: Precursor;	V4T121_CITCL RecName: Full=Epimerase domain-containing protein {ECO:0000259|Pfam:PF01370};	--	GO:0048046,apoplast; GO:0009507,chloroplast; GO:0009941,chloroplast envelope; GO:0009570,chloroplast stroma; GO:0005829,cytosol; GO:0005576,extracellular region; GO:0005777,peroxisome; GO:0000325,plant-type vacuole; GO:0009506,plasmodesma; GO:0000427,plastid-encoded plastid RNA polymerase complex; GO:0010287,plastoglobule; GO:0005840,ribosome; GO:0010319,stromule; GO:0003677,DNA binding; GO:00102…	PF01370.24:NAD dependent epimerase/dehydratase family	--	--	--
Cs_ont_3g021760	229.586	229.568	229.973	60.3971	60.0856	59.6761	32104	43263	34694	9619	10867	9747	-1.96666	0	0	down	chr3	17771139	17774839	-	Cs_ont_3g021760	--	K00855 phosphoribulokinase [EC:2.7.1.19] | (RefSeq) phosphoribulokinase, chloroplastic (A)	ko00710: Carbon fixation in photosynthetic organisms; ko01100: Metabolic pathways; ko01200: Carbon metabolism	phosphoribulokinase, chloroplastic [Citrus clementina]	KPPR_MESCR RecName: Full=Phosphoribulokinase, chloroplastic; Short=PRK; Short=PRKase; EC=2.7.1.19; AltName: Full=Phosphopentokinase; Flags: Precursor;	V4T8J9_CITCL RecName: Full=Phosphoribulokinase {ECO:0000256|RuleBase:RU004082}; EC=2.7.1.19 {ECO:0000256|RuleBase:RU004082};	Armadillo/beta-Catenin/plakoglobin	GO:0009507,chloroplast; GO:0005524,ATP binding; GO:0008974,phosphoribulokinase activity; GO:0016310,phosphorylation; GO:0019253,reductive pentose-phosphate cycle; GO:0000166,nucleotide binding; GO:0003674,molecular_function; GO:0005488,binding; GO:0017076,purine nucleotide binding; GO:0030554,adenyl nucleotide binding; GO:0032553,ribonucleotide binding; GO:0032555,purine ribonucleotide binding; G…	PF00485.21:Phosphoribulokinase / Uridine kinase family	--	--	--
Cs_ont_3g024760	99.399	96.1862	96.9755	37.5707	37.0486	36.5933	6165	8040	6489	2654	2972	2651	-1.42625	0	0	down	chr3	23055642	23056682	+	Cs_ont_3g024760	--	--	--	sigma factor binding protein 1, chloroplastic [Citrus sinensis]	SIB1_ARATH RecName: Full=Sigma factor binding protein 1, chloroplastic; Short=AtsibI; Short=Sigma factor binding protein I; AltName: Full=SigA binding protein; AltName: Full=VQ motif-containing protein 23 {ECO:0000303|PubMed:22535423}; Short=AtVQ23 {ECO:0000303|PubMed:22535423}; Flags: Precursor;	A0A067EYA8_CITSI RecName: Full=VQ domain-containing protein {ECO:0000259|Pfam:PF05678};	--	GO:0009507,chloroplast; GO:0005634,nucleus; GO:0071482,cellular response to light stimulus; GO:0042742,defense response to bacterium; GO:0051091,positive regulation of DNA-binding transcription factor activity; GO:0008150,biological_process; GO:0009314,response to radiation; GO:0009416,response to light stimulus; GO:0009628,response to abiotic stimulus; GO:0009987,cellular process; GO:0050896,res…	PF05678.17:VQ motif	--	--	--
Cs_ont_3g027870	826.977	837.45	776.078	191.509	182.066	187.167	21433	29251	21700	5653	6103	5666	-2.15335	0	0	down	chr3	29109211	29109645	+	Cs_ont_3g027870	--	K02639 ferredoxin | (RefSeq) ferredoxin (A)	ko00195: Photosynthesis; ko01100: Metabolic pathways	ferredoxin [Citrus sinensis]	FER2_ARATH RecName: Full=Ferredoxin-2, chloroplastic; Short=AtFd2; Flags: Precursor;	A0A067E882_CITSI RecName: Full=Ferredoxin {ECO:0000256|RuleBase:RU364001};	--	GO:0009507,chloroplast; GO:0051537,2 iron, 2 sulfur cluster binding; GO:0009055,electron transfer activity; GO:0046872,metal ion binding; GO:0009643,photosynthetic acclimation; GO:0009767,photosynthetic electron transport chain; GO:0003674,molecular_function; GO:0005488,binding; GO:0051536,iron-sulfur cluster binding; GO:0051540,metal cluster binding; GO:0003824,catalytic activity; GO:0016491,oxi…	PF00111.30:2Fe-2S iron-sulfur cluster binding domain	--	--	--
Cs_ont_3g028560	74.5992	75.0686	70.7021	10.5197	10.5713	9.8265	5778	7836	5908	928	1059	889	-2.86425	0	0	down	chr3	30455076	30456828	+	Cs_ont_3g028560	--	K08909 light-harvesting complex I chlorophyll a/b binding protein 3 | (RefSeq) chlorophyll a-b binding protein 8, chloroplastic (A)	ko00196: Photosynthesis - antenna proteins; ko01100: Metabolic pathways	chlorophyll a-b binding protein 8, chloroplastic [Citrus clementina]	CB13_SOLLC RecName: Full=Chlorophyll a-b binding protein 8, chloroplastic; AltName: Full=LHCI type III CAB-8; Flags: Precursor;	A0A067DX06_CITSI RecName: Full=Chlorophyll a-b binding protein, chloroplastic {ECO:0000256|RuleBase:RU363080};	--	GO:0009535,chloroplast thylakoid membrane; GO:0016021,integral component of membrane; GO:0009522,photosystem I; GO:0009523,photosystem II; GO:0016168,chlorophyll binding; GO:0046872,metal ion binding; GO:0009768,photosynthesis, light harvesting in photosystem I; GO:0009416,response to light stimulus; GO:0003674,molecular_function; GO:0005488,binding; GO:0046906,tetrapyrrole binding; GO:0097159,or…	PF00504.24:Chlorophyll A-B binding protein	--	--	--
Cs_ont_3g029060	21.4834	21.9049	21.8578	4.6425	4.8171	4.7089	3031	4165	3327	746	879	776	-2.23394	0	0	down	chr3	31167888	31173084	+	Cs_ont_3g029060	--	K23136 fraxetin 5-hydroxylase [EC:1.14.14.164] | (RefSeq) cytochrome P450 82C4-like (A)	ko00999: Biosynthesis of various plant secondary metabolites; ko01110: Biosynthesis of secondary metabolites	cytochrome P450 CYP82D47-like [Citrus sinensis]	C82D6_SINHE RecName: Full=Demethylepipodophyllotoxin synthase {ECO:0000303|PubMed:26359402}; EC=1.14.14.132 {ECO:0000269|PubMed:26359402}; AltName: Full=Cytochrome P450 family 82 subfamily D polypeptide 61 {ECO:0000303|PubMed:26359402};	A0A2H5Q2J7_CITUN SubName: Full=Uncharacterized protein {ECO:0000313|EMBL:GAY58868.1};	Cytochrome P450 CYP2 subfamily	GO:0016021,integral component of membrane; GO:0020037,heme binding; GO:0005506,iron ion binding; GO:0004497,monooxygenase activity; GO:0016705,oxidoreductase activity, acting on paired donors, with incorporation or reduction of molecular oxygen; GO:0019438,aromatic compound biosynthetic process; GO:0009699,phenylpropanoid biosynthetic process; GO:0003674,molecular_function; GO:0005488,binding; GO…	PF00067.25:Cytochrome P450	--	--	--
Cs_ont_3g033220	39.0311	37.8427	39.5231	10.9873	10.6634	10.6635	8674	11334	9476	2781	3065	2768	-1.87985	0	0	down	chr3	36981201	36986817	+	Cs_ont_3g033220	--	K00521 ferric-chelate reductase [EC:1.16.1.7] | (RefSeq) ferric reduction oxidase 7, chloroplastic-like (A)	--	ferric reduction oxidase 7, chloroplastic-like [Citrus sinensis]	FRO7_ARATH RecName: Full=Ferric reduction oxidase 7, chloroplastic; Short=AtFRO7; EC=1.16.1.7; AltName: Full=Ferric-chelate reductase 7; Flags: Precursor;	V4UXQ5_CITCL RecName: Full=FAD-binding FR-type domain-containing protein {ECO:0000259|PROSITE:PS51384};	Ferric reductase, NADH/NADPH oxidase and related proteins	GO:0009507,chloroplast; GO:0031969,chloroplast membrane; GO:0016021,integral component of membrane; GO:0005886,plasma membrane; GO:0009536,plastid; GO:0140618,ferric-chelate reductase (NADH) activity; GO:0000293,ferric-chelate reductase activity; GO:0046872,metal ion binding; GO:0006811,ion transport; GO:0009767,photosynthetic electron transport chain; GO:0003674,molecular_function; GO:0003824,ca…	PF08030.15:Ferric reductase NAD binding domain	--	--	--
Cs_ont_4g005440	89.2348	86.2911	90.3481	24.6871	24.5711	24.6503	24047	31339	26267	7577	8564	7759	-1.87792	0	0	down	chr4	6173287	6180811	-	Cs_ont_4g005440	--	K00281 glycine dehydrogenase [EC:1.4.4.2] | (RefSeq) glycine dehydrogenase (decarboxylating), mitochondrial (A)	ko00260: Glycine, serine and threonine metabolism; ko00630: Glyoxylate and dicarboxylate metabolism; ko01100: Metabolic pathways; ko01110: Biosynthesis of secondary metabolites; ko01200: Carbon metabolism	glycine dehydrogenase (decarboxylating), mitochondrial [Citrus sinensis]	GCSP_SOLTU RecName: Full=Glycine dehydrogenase (decarboxylating), mitochondrial; EC=1.4.4.2; AltName: Full=Glycine cleavage system P protein; AltName: Full=Glycine decarboxylase; AltName: Full=Glycine dehydrogenase (aminomethyl-transferring); Flags: Precursor;	A0A067GXA5_CITSI RecName: Full=Glycine cleavage system P protein {ECO:0000256|RuleBase:RU364056}; EC=1.4.4.2 {ECO:0000256|RuleBase:RU364056};	Glycine dehydrogenase (decarboxylating)	GO:0005960,glycine cleavage complex; GO:0005739,mitochondrion; GO:0016594,glycine binding; GO:0004375,glycine dehydrogenase (decarboxylating) activity; GO:0030170,pyridoxal phosphate binding; GO:0019464,glycine decarboxylation via glycine cleavage system; GO:1901566,organonitrogen compound biosynthetic process; GO:0003674,molecular_function; GO:0005488,binding; GO:0016597,amino acid binding; GO:0…	PF02347.19:Glycine cleavage system P-protein	--	--	--
Cs_ont_4g015110	73.7021	72.6058	72.7925	32.9994	32.0462	33.2394	14021	18615	14940	7150	7885	7386	-1.18784	0	0	down	chr4	20868039	20873003	-	Cs_ont_4g015110	--	K13348 protein Mpv17 | (RefSeq) uncharacterized protein LOC102611604 (A)	ko04146: Peroxisome	uncharacterized protein LOC102611604 [Citrus sinensis]	--	A0A067GFN1_CITSI SubName: Full=Uncharacterized protein {ECO:0000313|EMBL:KDO74156.1};	Peroxisomal membrane protein MPV17 and related proteins	GO:0016021,integral component of membrane; GO:0005575,cellular_component; GO:0016020,membrane; GO:0031224,intrinsic component of membrane; GO:0110165,cellular anatomical entity	PF04117.15:Mpv17 / PMP22 family	--	--	--
Cs_ont_4g018330	68.0114	68.5306	68.0401	21.153	19.5571	20.5167	3732	5068	4028	1322	1388	1315	-1.77275	0	0	down	chr4	24214455	24215375	-	Cs_ont_4g018330	--	K20417 palmitoyl-[glycerolipid] 3-(E)-desaturase [EC:1.14.19.43] | (RefSeq) fatty acid desaturase 4, chloroplastic (A)	--	fatty acid desaturase 4, chloroplastic [Citrus clementina]	FAD4_ARATH RecName: Full=Fatty acid desaturase 4, chloroplastic {ECO:0000303|PubMed:19682287}; EC=1.14.19.43 {ECO:0000269|PubMed:19682287}; AltName: Full=Fatty acid desaturase A {ECO:0000303|PubMed:17796728}; Flags: Precursor;	A0A067FGN0_CITSI RecName: Full=Lipid_desat domain-containing protein {ECO:0000259|Pfam:PF10520};	Ubiquitin-conjugating enzyme	GO:0009507,chloroplast; GO:0031969,chloroplast membrane; GO:0016021,integral component of membrane; GO:0102654,1-18:1-2-16:0-phosphatidylglycerol trans-3 desaturase activity; GO:0102851,1-18:2-2-16:0-phosphatidylglycerol desaturase activity; GO:0052637,delta 3-trans-hexadecenoic acid phosphatidylglycerol desaturase activity; GO:0046471,phosphatidylglycerol metabolic process; GO:0006636,unsaturate…	PF10520.12:Lipid desaturase domain	--	--	--
Cs_ont_4g021730	364.17	345.283	362.195	68.2754	68.4566	69.7383	7095	9066	7613	1515	1725	1587	-2.40648	0	0	down	chr4	26710201	26710527	-	Cs_ont_4g021730	--	K08905 photosystem I subunit V | (RefSeq) photosystem I reaction center subunit V, chloroplastic (A)	ko00195: Photosynthesis; ko01100: Metabolic pathways	photosystem I reaction center subunit V, chloroplastic [Citrus sinensis]	PSAG_ARATH RecName: Full=Photosystem I reaction center subunit V, chloroplastic; AltName: Full=PSI-G; Flags: Precursor;	A0A2H5N1A4_CITUN RecName: Full=Photosystem I reaction center subunit V, chloroplastic {ECO:0000256|ARBA:ARBA00013810}; AltName: Full=PSI-G {ECO:0000256|ARBA:ARBA00033434};	--	GO:0009507,chloroplast; GO:0009941,chloroplast envelope; GO:0031969,chloroplast membrane; GO:0030093,chloroplast photosystem I; GO:0009534,chloroplast thylakoid; GO:0009535,chloroplast thylakoid membrane; GO:0016021,integral component of membrane; GO:0005634,nucleus; GO:0009579,thylakoid; GO:0015979,photosynthesis; GO:0009773,photosynthetic electron transport in photosystem I; GO:0009780,photosyn…	PF01241.21:Photosystem I psaG / psaK	--	--	--
Cs_ont_4g025810	26.9249	26.2494	27.0899	57.4737	58.3354	57.4916	6821	8962	7404	16583	19114	17012	1.07985	0	0	up	chr4	29448510	29454854	-	Cs_ont_4g025810	--	K01535 H+-transporting ATPase [EC:7.1.2.1] | (RefSeq) plasma membrane ATPase 4 (A)	ko00190: Oxidative phosphorylation; ko01100: Metabolic pathways	plasma membrane ATPase 4 [Citrus clementina]	PMA4_NICPL RecName: Full=Plasma membrane ATPase 4; EC=7.1.2.1; AltName: Full=Proton pump 4;	V4WII9_CITCL RecName: Full=Plasma membrane ATPase {ECO:0000256|RuleBase:RU362083}; EC=7.1.2.1 {ECO:0000256|RuleBase:RU362083};	Plasma membrane H+-transporting ATPase	GO:0016021,integral component of membrane; GO:0005886,plasma membrane; GO:0005524,ATP binding; GO:0016887,ATP hydrolysis activity; GO:0046872,metal ion binding; GO:0008553,P-type proton-exporting transporter activity; GO:0120029,proton export across plasma membrane; GO:0000166,nucleotide binding; GO:0003674,molecular_function; GO:0005488,binding; GO:0017076,purine nucleotide binding; GO:0030554,a…	PF00122.23:E1-E2 ATPase	--	--	--
Cs_ont_4g028220	25.6679	24.3979	25.1546	2.903	3.1215	3.0467	2950	3779	3119	380	464	409	-3.08092	0	0	down	chr4	30944876	30948626	+	Cs_ont_4g028220	--	K00131 glyceraldehyde-3-phosphate dehydrogenase (NADP+) [EC:1.2.1.9] | (RefSeq) NADP-dependent glyceraldehyde-3-phosphate dehydrogenase (A)	ko00010: Glycolysis / Gluconeogenesis; ko00030: Pentose phosphate pathway; ko01100: Metabolic pathways; ko01200: Carbon metabolism	NADP-dependent glyceraldehyde-3-phosphate dehydrogenase [Citrus sinensis]	GAPN_NICPL RecName: Full=NADP-dependent glyceraldehyde-3-phosphate dehydrogenase; EC=1.2.1.9; AltName: Full=Glyceraldehyde-3-phosphate dehydrogenase [NADP(+)]; AltName: Full=Non-phosphorylating glyceraldehyde 3-phosphate dehydrogenase; AltName: Full=Triosephosphate dehydrogenase;	A0A067EWD4_CITSI RecName: Full=Aldedh domain-containing protein {ECO:0000259|Pfam:PF00171};	Aldehyde dehydrogenase	GO:0005737,cytoplasm; GO:0008886,glyceraldehyde-3-phosphate dehydrogenase (NADP+) (non-phosphorylating) activity; GO:0003674,molecular_function; GO:0003824,catalytic activity; GO:0016491,oxidoreductase activity; GO:0016620,oxidoreductase activity, acting on the aldehyde or oxo group of donors, NAD or NADP as acceptor; GO:0016903,oxidoreductase activity, acting on the aldehyde or oxo group of dono…	PF00171.25:Aldehyde dehydrogenase family	--	--	--
Cs_ont_5g001230	8.6919	8.1946	8.6356	2.116	2.077	2.2668	3145	3996	3371	872	972	958	-2.01322	0	0	down	chr5	949458	955530	+	Cs_ont_5g001230	--	--	--	hypothetical protein CISIN_1g012387mg [Citrus sinensis]	UNE10_ARATH RecName: Full=Transcription factor UNE10; AltName: Full=Basic helix-loop-helix protein 16; Short=AtbHLH16; Short=bHLH 16; AltName: Full=Protein UNFERTILIZED EMBRYO SAC 10; AltName: Full=Transcription factor EN 108; AltName: Full=bHLH transcription factor bHLH016;	A0A067H157_CITSI RecName: Full=BHLH domain-containing protein {ECO:0000259|PROSITE:PS50888};	--	GO:0005634,nucleus; GO:0009506,plasmodesma; GO:0003677,DNA binding; GO:0003700,DNA-binding transcription factor activity; GO:0046983,protein dimerization activity; GO:0009704,de-etiolation; GO:0009567,double fertilization forming a zygote and endosperm; GO:0009959,negative gravitropism; GO:0010187,negative regulation of seed germination; GO:0006355,regulation of DNA-templated transcription; GO:00…	--	--	--	--
Cs_ont_5g005390	108.599	104.438	109.936	47.3149	46.9702	47.3433	14403	18667	15730	7147	8057	7334	-1.22017	0	0	down	chr5	3532312	3537183	+	Cs_ont_5g005390	--	K12130 pseudo-response regulator 5 | (RefSeq) two-component response regulator-like APRR9 isoform X1 (A)	ko04712: Circadian rhythm - plant	two-component response regulator-like APRR9 isoform X1 [Citrus sinensis]	PRR95_ORYSJ RecName: Full=Two-component response regulator-like PRR95; AltName: Full=Pseudo-response regulator 95; Short=OsPRR95;	A0A067H3P8_CITSI SubName: Full=Uncharacterized protein {ECO:0000313|EMBL:KDO86623.1};	GATA-4/5/6 transcription factors	GO:0005634,nucleus; GO:0009736,cytokinin-activated signaling pathway; GO:0000160,phosphorelay signal transduction system; GO:0048511,rhythmic process; GO:0007154,cell communication; GO:0007165,signal transduction; GO:0008150,biological_process; GO:0009719,response to endogenous stimulus; GO:0009725,response to hormone; GO:0009735,response to cytokinin; GO:0009755,hormone-mediated signaling pathwa…	PF00072.27:Response regulator receiver domain	Pseudo ARR-B	TR	Pseudo ARR-B
Cs_ont_5g005450	50.2402	52.7454	51.8231	8.543	8.796	8.5544	2685	3799	2988	520	608	534	-2.61096	0	0	down	chr5	3559981	3562409	+	Cs_ont_5g005450	--	--	--	protein CURVATURE THYLAKOID 1B [Citrus sinensis]	CUT1B_ARATH RecName: Full=Protein CURVATURE THYLAKOID 1B, chloroplastic; AltName: Full=Photosystem I protein P; AltName: Full=Thylakoid membrane phosphoprotein 14 kDa; Flags: Precursor;	A0A2H5P0B2_CITUN RecName: Full=CAAD domain-containing protein {ECO:0000259|Pfam:PF14159};	--	GO:0009507,chloroplast; GO:0009941,chloroplast envelope; GO:0042644,chloroplast nucleoid; GO:0030093,chloroplast photosystem I; GO:0009534,chloroplast thylakoid; GO:0009535,chloroplast thylakoid membrane; GO:0005829,cytosol; GO:0009515,granal stacked thylakoid; GO:0016021,integral component of membrane; GO:0009579,thylakoid; GO:0003677,DNA binding; GO:0019904,protein domain specific binding; GO:0…	PF14159.9:CAAD domains of cyanobacterial aminoacyl-tRNA synthetase	--	--	--
Cs_ont_5g010360	39.02	36.8841	36.5657	7.9651	7.6114	7.1786	2727	3474	2757	634	688	586	-2.33606	0	0	down	chr5	6705842	6707014	+	Cs_ont_5g010360	--	K02692 photosystem I subunit II | (RefSeq) PSADA; PSI reaction center subunit II (A)	ko00195: Photosynthesis; ko01100: Metabolic pathways	PSI reaction center subunit II [Citrus sinensis]	PSAD_CUCSA RecName: Full=Photosystem I reaction center subunit II, chloroplastic; AltName: Full=PS I subunit 5; AltName: Full=Photosystem I 20 kDa subunit; Short=PSI-D; Flags: Precursor;	A8C183_CITSI RecName: Full=Photosystem I reaction center subunit II, chloroplastic {ECO:0000256|RuleBase:RU368104};	--	GO:0009535,chloroplast thylakoid membrane; GO:0009538,photosystem I reaction center; GO:0015979,photosynthesis; GO:0008150,biological_process; GO:0008152,metabolic process; GO:0009987,cellular process; GO:0044237,cellular metabolic process; GO:0005575,cellular_component; GO:0005622,intracellular anatomical structure; GO:0005737,cytoplasm; GO:0009507,chloroplast; GO:0009526,plastid envelope; GO:00…	PF02531.19:PsaD	--	--	--
Cs_ont_5g010700	26.2124	25.8561	25.7204	64.0354	63.3752	65.1689	5477	7281	5798	15239	17127	15905	1.2768	0	0	up	chr5	6901421	6906433	-	Cs_ont_5g010700	--	K17471 sulfate transporter 3 | (RefSeq) sulfate transporter 3.1 (A)	--	sulfate transporter 3.1 [Citrus clementina]	SUT31_ARATH RecName: Full=Sulfate transporter 3.1; AltName: Full=AST12; AltName: Full=AtST1;	A0A067FZM6_CITSI RecName: Full=STAS domain-containing protein {ECO:0000259|PROSITE:PS50801};	Sulfate/bicarbonate/oxalate exchanger SAT-1 and related transporters (SLC26 family)	GO:0009507,chloroplast; GO:0005887,integral component of plasma membrane; GO:0015301,NA; GO:0008271,secondary active sulfate transmembrane transporter activity; GO:0015116,sulfate transmembrane transporter activity; GO:0015293,symporter activity; GO:0008272,sulfate transport; GO:0003674,molecular_function; GO:0005215,transporter activity; GO:0008509,anion transmembrane transporter activity; GO:00…	PF00916.23:Sulfate permease family	--	--	--
Cs_ont_5g011340	29.9024	29.7526	25.1071	2.1037	2.6584	2.277	2496	3347	2261	200	287	222	-3.61695	0	0	down	chr5	7346869	7348445	-	Cs_ont_5g011340	--	K02721 photosystem II PsbW protein | (RefSeq) photosystem II reaction center W protein, chloroplastic (A)	ko00195: Photosynthesis; ko01100: Metabolic pathways	putative galacturonosyltransferase 6 [Citrus sinensis]	PSBW_SPIOL RecName: Full=Photosystem II reaction center W protein, chloroplastic; AltName: Full=PSII 6.1 kDa protein; Flags: Precursor;	A0A067FYJ3_CITSI RecName: Full=PSII 6.1 kDa protein {ECO:0000256|ARBA:ARBA00031756};	--	GO:0009535,chloroplast thylakoid membrane; GO:0016021,integral component of membrane; GO:0009523,photosystem II; GO:0015979,photosynthesis; GO:0008150,biological_process; GO:0008152,metabolic process; GO:0009987,cellular process; GO:0044237,cellular metabolic process; GO:0005575,cellular_component; GO:0005622,intracellular anatomical structure; GO:0005737,cytoplasm; GO:0009507,chloroplast; GO:000…	PF07123.15:Photosystem II reaction centre W protein (PsbW)	--	--	--
Cs_ont_5g011910	36.8828	38.513	37.9115	84.4658	86.3002	84.614	5397	7595	5985	14077	16333	14462	1.14069	0	0	up	chr5	7697828	7701643	+	Cs_ont_5g011910	--	K08176 MFS transporter, PHS family, inorganic phosphate transporter | (RefSeq) inorganic phosphate transporter 1-4 (A)	--	inorganic phosphate transporter 1-4 [Citrus clementina]	PHT14_ARATH RecName: Full=Inorganic phosphate transporter 1-4; Short=AtPht1;4; AltName: Full=H(+)/Pi cotransporter;	A0A067FAK0_CITSI RecName: Full=MFS domain-containing protein {ECO:0000259|PROSITE:PS50850};	Inorganic phosphate transporter	GO:0005794,Golgi apparatus; GO:0016021,integral component of membrane; GO:0005886,plasma membrane; GO:0009506,plasmodesma; GO:0005773,vacuole; GO:0005315,inorganic phosphate transmembrane transporter activity; GO:0015293,symporter activity; GO:0006817,phosphate ion transport; GO:0003674,molecular_function; GO:0005215,transporter activity; GO:0015291,secondary active transmembrane transporter acti…	PF00083.27:Sugar (and other) transporter	--	--	--
Cs_ont_5g012440	72.0487	71.4644	69.2996	8.3912	8.6169	8.5633	4855	6490	5038	644	751	674	-3.08769	0	0	down	chr5	8033986	8035938	+	Cs_ont_5g012440	--	--	--	methylesterase 17 [Citrus clementina]	MES17_ARATH RecName: Full=Methylesterase 17 {ECO:0000303|PubMed:18467465}; Short=AtMES17 {ECO:0000303|PubMed:18467465}; EC=3.1.1.- {ECO:0000269|PubMed:18467465}; AltName: Full=Methyl indole-3-acetic acid esterase {ECO:0000303|PubMed:18467465};	V4TU63_CITCL RecName: Full=AB hydrolase-1 domain-containing protein {ECO:0000259|Pfam:PF12697};	--	GO:0016788,hydrolase activity, acting on ester bonds; GO:0080030,methyl indole-3-acetate esterase activity; GO:0080032,methyl jasmonate esterase activity; GO:0080031,methyl salicylate esterase activity; GO:0033473,indoleacetic acid conjugate metabolic process; GO:0009694,jasmonic acid metabolic process; GO:0009696,salicylic acid metabolic process; GO:0048367,shoot system development; GO:0003674,m…	PF12697.10:Alpha/beta hydrolase family	--	--	--
Cs_ont_5g013020	44.6571	45.2808	43.6512	7.2586	7.6558	7.6929	4289	5861	4523	794	951	863	-2.59368	0	0	down	chr5	8489235	8490986	-	Cs_ont_5g013020	--	K02693 photosystem I subunit IV | (RefSeq) PSAE; PSI reaction center subunit III (A)	ko00195: Photosynthesis; ko01100: Metabolic pathways	hypothetical protein CISIN_1g032316mg [Citrus sinensis]	PSAE_SPIOL RecName: Full=Photosystem I reaction center subunit IV, chloroplastic; Short=PSI-E; Flags: Precursor;	A0A067FEN6_CITSI SubName: Full=Uncharacterized protein {ECO:0000313|EMBL:KDO65798.1};	--	GO:0009535,chloroplast thylakoid membrane; GO:0009538,photosystem I reaction center; GO:0051219,phosphoprotein binding; GO:0015979,photosynthesis; GO:0003674,molecular_function; GO:0005488,binding; GO:0005515,protein binding; GO:0008150,biological_process; GO:0008152,metabolic process; GO:0009987,cellular process; GO:0044237,cellular metabolic process; GO:0005575,cellular_component; GO:0005622,in…	--	--	--	--
Cs_ont_5g015920	276.615	264.797	261.098	91.1328	91.2041	91.0339	20502	26450	20878	7693	8743	7881	-1.58463	0	0	down	chr5	10654571	10655927	+	Cs_ont_5g015920	--	--	--	Germin-like protein subfamily 1 member 14 [Citrus sinensis]	GL114_ARATH RecName: Full=Germin-like protein subfamily 1 member 14; Flags: Precursor;	A0A067CZF3_CITSI RecName: Full=Germin-like protein {ECO:0000256|RuleBase:RU366015};	--	GO:0048046,apoplast; GO:0030145,manganese ion binding; GO:0003674,molecular_function; GO:0005488,binding; GO:0043167,ion binding; GO:0043169,cation binding; GO:0046872,metal ion binding; GO:0046914,transition metal ion binding; GO:0005575,cellular_component; GO:0005576,extracellular region; GO:0110165,cellular anatomical entity	PF00190.25:Cupin	--	--	--
Cs_ont_5g024910	55.7576	57.6335	53.8574	7.9303	7.2269	8.0546	5488	7645	5719	889	920	926	-2.88237	0	0	down	chr5	21977945	21980550	-	Cs_ont_5g024910	--	K08916 light-harvesting complex II chlorophyll a/b binding protein 5 | (RefSeq) chlorophyll a-b binding protein CP26, chloroplastic (A)	ko00196: Photosynthesis - antenna proteins; ko01100: Metabolic pathways	chlorophyll a-b binding protein CP26, chloroplastic [Citrus sinensis]	CB5_ARATH RecName: Full=Chlorophyll a-b binding protein CP26, chloroplastic; AltName: Full=LHCB5; AltName: Full=LHCIIc; AltName: Full=Light-harvesting complex II protein 5; Flags: Precursor;	V4TTK5_CITCL RecName: Full=Chlorophyll a-b binding protein, chloroplastic {ECO:0000256|RuleBase:RU363080};	--	GO:0009507,chloroplast; GO:0009534,chloroplast thylakoid; GO:0009535,chloroplast thylakoid membrane; GO:0005829,cytosol; GO:0016021,integral component of membrane; GO:0009522,photosystem I; GO:0009783,photosystem II antenna complex; GO:0010287,plastoglobule; GO:0009517,PSII associated light-harvesting complex II; GO:0009579,thylakoid; GO:0042651,thylakoid membrane; GO:0016168,chlorophyll binding;…	PF00504.24:Chlorophyll A-B binding protein	--	--	--
Cs_ont_5g028110	187.258	195.086	196.206	65.7658	67.293	70.7431	14370	20176	16244	5748	6679	6341	-1.53661	0	0	down	chr5	26849260	26850547	-	Cs_ont_5g028110	--	--	--	21 kDa seed protein-like [Citrus sinensis]	ASP_THECC RecName: Full=21 kDa seed protein; Flags: Precursor;	A0A2H5QPL8_CITUN SubName: Full=Uncharacterized protein {ECO:0000313|EMBL:GAY66574.1};	--	GO:0004866,endopeptidase inhibitor activity; GO:0003674,molecular_function; GO:0004857,enzyme inhibitor activity; GO:0030234,enzyme regulator activity; GO:0030414,peptidase inhibitor activity; GO:0061134,peptidase regulator activity; GO:0061135,endopeptidase regulator activity; GO:0098772,molecular function regulator activity	PF00197.21:Trypsin and protease inhibitor	--	--	--
Cs_ont_5g028190	90.2328	95.1255	89.8425	5.7939	6.8397	6.8368	1887	2681	2027	138	185	167	-3.85008	0	0	down	chr5	27063127	27063731	+	Cs_ont_5g028190	--	--	--	kunitz trypsin inhibitor 2 [Citrus clementina]	--	Q2HXG9_CITJA SubName: Full=Miraculin-like protein 1 {ECO:0000313|EMBL:BAE79510.1};	--	GO:0004866,endopeptidase inhibitor activity; GO:0003674,molecular_function; GO:0004857,enzyme inhibitor activity; GO:0030234,enzyme regulator activity; GO:0030414,peptidase inhibitor activity; GO:0061134,peptidase regulator activity; GO:0061135,endopeptidase regulator activity; GO:0098772,molecular function regulator activity	PF00197.21:Trypsin and protease inhibitor	--	--	--
Cs_ont_5g032990	208.752	203.475	197.462	33.074	33.3734	31.1185	23059	30291	23532	4161	4768	4015	-2.67444	0	0	down	chr5	35441938	35445869	+	Cs_ont_5g032990	--	K11517 (S)-2-hydroxy-acid oxidase [EC:1.1.3.15] | (RefSeq) (S)-2-hydroxy-acid oxidase GLO1 (A)	ko00630: Glyoxylate and dicarboxylate metabolism; ko01100: Metabolic pathways; ko01110: Biosynthesis of secondary metabolites; ko01200: Carbon metabolism; ko04146: Peroxisome	(S)-2-hydroxy-acid oxidase GLO1 [Citrus clementina]	GLO1_ARATH RecName: Full=Glycolate oxidase 1; Short=AtGLO1; Short=GOX1 {ECO:0000303|PubMed:25416784}; EC=1.1.3.15 {ECO:0000269|PubMed:25416784}; AltName: Full=(S)-2-hydroxy-acid oxidase GLO1; AltName: Full=Short chain alpha-hydroxy acid oxidase GLO1;	V4VR27_CITCL RecName: Full=(S)-2-hydroxy-acid oxidase {ECO:0000256|ARBA:ARBA00013087}; EC=1.1.3.15 {ECO:0000256|ARBA:ARBA00013087};	Glycolate oxidase	GO:0048046,apoplast; GO:0009507,chloroplast; GO:0009570,chloroplast stroma; GO:0005829,cytosol; GO:0022626,cytosolic ribosome; GO:0005634,nucleus; GO:0005777,peroxisome; GO:0009506,plasmodesma; GO:0003973,(S)-2-hydroxy-acid oxidase activity; GO:0010181,FMN binding; GO:0003729,mRNA binding; GO:0042742,defense response to bacterium; GO:0050665,hydrogen peroxide biosynthetic process; GO:0009854,oxid…	PF01070.21:FMN-dependent dehydrogenase	--	--	--
Cs_ont_5g034530	56.2923	60.9256	53.08	11.415	11.2239	10.9407	4568	6663	4647	1055	1178	1037	-2.37442	0	0	down	chr5	37717610	37719139	+	Cs_ont_5g034530	--	K12162 ubiquitin-fold modifier 1 | (RefSeq) uncharacterized protein LOC102617658 isoform X1 (A)	--	inhibitor of trypsin and hageman factor-like [Citrus sinensis]	ITH5_CUCMA RecName: Full=Inhibitor of trypsin and hageman factor; AltName: Full=CMTI-V;	A0A2H5N3H1_CITUN SubName: Full=Uncharacterized protein {ECO:0000313|EMBL:GAY34487.1};	--	GO:0004867,serine-type endopeptidase inhibitor activity; GO:0009611,response to wounding; GO:0003674,molecular_function; GO:0004857,enzyme inhibitor activity; GO:0004866,endopeptidase inhibitor activity; GO:0030234,enzyme regulator activity; GO:0030414,peptidase inhibitor activity; GO:0061134,peptidase regulator activity; GO:0061135,endopeptidase regulator activity; GO:0098772,molecular function …	PF00280.21:Potato inhibitor I family	--	--	--
Cs_ont_5g040040	55.3174	61.8737	58.2163	18.5008	18.4796	17.873	6529	9842	7413	2487	2821	2464	-1.70891	0	0	down	chr5	42883778	42886123	+	Cs_ont_5g040040	--	K10960 geranylgeranyl diphosphate/geranylgeranyl-bacteriochlorophyllide a reductase [EC:1.3.1.83 1.3.1.111] | (RefSeq) geranylgeranyl diphosphate reductase, chloroplastic (A)	ko00860: Porphyrin metabolism; ko00900: Terpenoid backbone biosynthesis; ko01100: Metabolic pathways; ko01110: Biosynthesis of secondary metabolites	Geranylgeranyl diphosphate reductase [Citrus sinensis]	CHLP_TOBAC RecName: Full=Geranylgeranyl diphosphate reductase, chloroplastic; EC=1.3.1.83; AltName: Full=Geranylgeranyl reductase; Flags: Precursor;	A0A067EKE6_CITSI RecName: Full=Geranylgeranyl diphosphate reductase {ECO:0000256|ARBA:ARBA00012380}; EC=1.3.1.83 {ECO:0000256|ARBA:ARBA00012380}; AltName: Full=Geranylgeranyl reductase {ECO:0000256|ARBA:ARBA00033069};	--	GO:0009507,chloroplast; GO:0071949,FAD binding; GO:0102067,geranylgeranyl diphosphate reductase activity; GO:0045550,geranylgeranyl reductase activity; GO:0015995,chlorophyll biosynthetic process; GO:0033385,geranylgeranyl diphosphate metabolic process; GO:0015979,photosynthesis; GO:0033521,phytyl diphosphate biosynthetic process; GO:0010189,vitamin E biosynthetic process; GO:0000166,nucleotide b…	PF01494.22:FAD binding domain	--	--	--
Cs_ont_5g040900	83.6257	79.6805	78.7077	18.2783	18.9787	17.5618	8500	10915	8631	2116	2495	2085	-2.17255	0	0	down	chr5	43559546	43564805	-	Cs_ont_5g040900	--	--	--	PGR5-like protein 1A, chloroplastic isoform X1 [Citrus sinensis]	PGL1A_ARATH RecName: Full=PGR5-like protein 1A, chloroplastic; AltName: Full=Ferredoxin-plastoquinone reductase 1; Flags: Precursor;	A0A067F8I2_CITSI SubName: Full=Uncharacterized protein {ECO:0000313|EMBL:KDO63643.1};	--	GO:0009507,chloroplast; GO:0009534,chloroplast thylakoid; GO:0009535,chloroplast thylakoid membrane; GO:0005829,cytosol; GO:0016021,integral component of membrane; GO:0009579,thylakoid; GO:0042802,identical protein binding; GO:0016730,oxidoreductase activity, acting on iron-sulfur proteins as donors; GO:0019904,protein domain specific binding; GO:0009773,photosynthetic electron transport in photo…	PF13248.9:zinc-ribbon domain	--	--	--
Cs_ont_5g041670	199.842	198.394	206.838	90.4026	91.4728	91.4749	27790	37181	31031	14318	16452	14858	-1.1774	0	0	down	chr5	44077024	44080442	+	Cs_ont_5g041670	--	K02355 elongation factor G | (RefSeq) elongation factor G-2, chloroplastic (A)	--	elongation factor G-2, chloroplastic [Citrus sinensis]	EFGC2_SOYBN RecName: Full=Elongation factor G-2, chloroplastic; Short=cEF-G 2 {ECO:0000255|HAMAP-Rule:MF_03063}; Flags: Precursor;	A0A067DZX8_CITSI RecName: Full=Elongation factor G, chloroplastic {ECO:0000256|HAMAP-Rule:MF_03063}; Short=cEF-G {ECO:0000256|HAMAP-Rule:MF_03063};	Mitochondrial elongation factor	GO:0009507,chloroplast; GO:0005739,mitochondrion; GO:0005525,GTP binding; GO:0003924,GTPase activity; GO:0003746,translation elongation factor activity; GO:0032543,mitochondrial translation; GO:0032790,ribosome disassembly; GO:0000166,nucleotide binding; GO:0003674,molecular_function; GO:0005488,binding; GO:0017076,purine nucleotide binding; GO:0019001,guanyl nucleotide binding; GO:0032553,ribonu…	PF00009.30:Elongation factor Tu GTP binding domain	--	--	--
Cs_ont_5g046100	163.927	160.356	164.434	33.943	34.3585	34.7084	19514	25726	21118	4602	5290	4826	-2.27715	0	0	down	chr5	47242905	47247869	-	Cs_ont_5g046100	--	K00128 aldehyde dehydrogenase (NAD+) [EC:1.2.1.3] | (RefSeq) aldehyde dehydrogenase family 2 member B4, mitochondrial (A)	ko00010: Glycolysis / Gluconeogenesis; ko00053: Ascorbate and aldarate metabolism; ko00071: Fatty acid degradation; ko00280: Valine, leucine and isoleucine degradation; ko00310: Lysine degradation; ko00330: Arginine and proline metabolism; ko00340: Histidine metabolism; ko00380: Tryptophan metabolism; ko00410: beta-Alanine metabolism; ko00561: Glycerolipid metabolism; ko00620: Pyruvate metabolism…	aldehyde dehydrogenase family 2 member B4, mitochondrial [Citrus sinensis]	AL2B4_ARATH RecName: Full=Aldehyde dehydrogenase family 2 member B4, mitochondrial; Short=ALDH2a; EC=1.2.1.3; Flags: Precursor;	V4VJX6_CITCL RecName: Full=Aldedh domain-containing protein {ECO:0000259|Pfam:PF00171};	Aldehyde dehydrogenase	GO:0005829,cytosol; GO:0005759,mitochondrial matrix; GO:0005739,mitochondrion; GO:0004029,aldehyde dehydrogenase (NAD+) activity; GO:0005524,ATP binding; GO:0043878,glyceraldehyde-3-phosphate dehydrogenase (NAD+) (non-phosphorylating) activity; GO:0003674,molecular_function; GO:0003824,catalytic activity; GO:0004030,aldehyde dehydrogenase [NAD(P)+] activity; GO:0016491,oxidoreductase activity; GO…	PF00171.25:Aldehyde dehydrogenase family	--	--	--
Cs_ont_5g050390	36.4849	36.5384	37.2526	6.3617	6.9778	6.957	3978	5369	4382	790	984	886	-2.47173	0	0	down	chr5	49884237	49886579	+	Cs_ont_5g050390	--	K17911 beta-carotene isomerase [EC:5.2.1.14] | (RefSeq) beta-carotene isomerase D27, chloroplastic (A)	ko00906: Carotenoid biosynthesis; ko01110: Biosynthesis of secondary metabolites	beta-carotene isomerase D27, chloroplastic isoform X2 [Citrus sinensis]	D27_MEDTR RecName: Full=Beta-carotene isomerase D27, chloroplastic {ECO:0000305}; EC=5.2.1.14 {ECO:0000269|PubMed:26503135}; AltName: Full=Protein DWARF-27 {ECO:0000305}; Flags: Precursor;	A0A067GMW1_CITSI RecName: Full=D27-like_C domain-containing protein {ECO:0000259|Pfam:PF13225}; Flags: Fragment;	--	GO:0009507,chloroplast; GO:0106365,beta-carotene isomerase activity; GO:0005506,iron ion binding; GO:0003674,molecular_function; GO:0003824,catalytic activity; GO:0016853,isomerase activity; GO:0016859,cis-trans isomerase activity; GO:0005488,binding; GO:0043167,ion binding; GO:0043169,cation binding; GO:0046872,metal ion binding; GO:0046914,transition metal ion binding; GO:0005575,cellular_compo…	PF13225.9:Beta-carotene isomerase D27-like, C-terminal	--	--	--
Cs_ont_6g003980	2353.21	2398.64	2258.53	380.225	380.201	373.328	194744	267522	201648	35838	40695	36087	-2.65954	0	0	down	chr6	2447103	2448876	+	Cs_ont_6g003980	--	K01602 ribulose-bisphosphate carboxylase small chain [EC:4.1.1.39] | (RefSeq) ribulose bisphosphate carboxylase small chain, chloroplastic-like (A)	ko00630: Glyoxylate and dicarboxylate metabolism; ko00710: Carbon fixation in photosynthetic organisms; ko01100: Metabolic pathways; ko01110: Biosynthesis of secondary metabolites; ko01200: Carbon metabolism	Ribulose bisphosphate carboxylase small chain 3B [Citrus sinensis]	RBS_LACSA RecName: Full=Ribulose bisphosphate carboxylase small subunit, chloroplastic {ECO:0000255|HAMAP-Rule:MF_00860}; Short=RuBisCO small subunit {ECO:0000255|HAMAP-Rule:MF_00860}; Flags: Precursor;	A0A2H5NUW4_CITUN RecName: Full=Ribulose bisphosphate carboxylase small subunit, chloroplastic {ECO:0000256|HAMAP-Rule:MF_00860}; Short=RuBisCO small subunit {ECO:0000256|HAMAP-Rule:MF_00860};	--	GO:0009507,chloroplast; GO:0009853,photorespiration; GO:0019253,reductive pentose-phosphate cycle; GO:0008150,biological_process; GO:0008152,metabolic process; GO:0009987,cellular process; GO:0043094,cellular metabolic compound salvage; GO:0044237,cellular metabolic process; GO:0005975,carbohydrate metabolic process; GO:0009058,biosynthetic process; GO:0015977,carbon fixation; GO:0015979,photosyn…	PF00101.23:Ribulose bisphosphate carboxylase, small chain	--	--	--
Cs_ont_6g006550	53.9299	51.4335	52.2505	12.7708	13.2438	13.5984	6407	8235	6697	1728	2035	1887	-2.02282	0	0	down	chr6	3973956	3976627	+	Cs_ont_6g006550	--	K04035 magnesium-protoporphyrin IX monomethyl ester (oxidative) cyclase [EC:1.14.13.81] | (RefSeq) magnesium-protoporphyrin IX monomethyl ester [oxidative] cyclase, chloroplastic (A)	ko00860: Porphyrin metabolism; ko01100: Metabolic pathways; ko01110: Biosynthesis of secondary metabolites	Magnesium-protoporphyrin IX monomethyl ester (oxidative) cyclase [Citrus sinensis]	CRD1_EUPES RecName: Full=Magnesium-protoporphyrin IX monomethyl ester [oxidative] cyclase, chloroplastic; Short=Mg-protoporphyrin IX monomethyl ester oxidative cyclase; EC=1.14.13.81; Flags: Precursor;	A0A2H5N0J0_CITUN RecName: Full=Magnesium-protoporphyrin IX monomethyl ester (oxidative) cyclase {ECO:0000256|ARBA:ARBA00012092}; EC=1.14.13.81 {ECO:0000256|ARBA:ARBA00012092};	--	GO:0009507,chloroplast; GO:0048529,magnesium-protoporphyrin IX monomethyl ester (oxidative) cyclase activity; GO:0046872,metal ion binding; GO:0015995,chlorophyll biosynthetic process; GO:0015979,photosynthesis; GO:0003674,molecular_function; GO:0003824,catalytic activity; GO:0004497,monooxygenase activity; GO:0016491,oxidoreductase activity; GO:0016705,oxidoreductase activity, acting on paired d…	PF02915.20:Rubrerythrin	--	--	--
Cs_ont_6g007240	148.581	145.001	143.921	44.9497	44.3857	46.1255	20281	26674	21194	6988	7836	7354	-1.72263	0	0	down	chr6	4507641	4510045	+	Cs_ont_6g007240	--	K22983 cytochrome P450 family 76 subfamily A | (RefSeq) cytochrome P450 76A1-like (A)	--	cytochrome P450 76A1-like [Citrus sinensis]	IO_CATRO RecName: Full=Iridoid oxidase {ECO:0000303|PubMed:24710322}; Short=CrIO {ECO:0000303|PubMed:24710322}; EC=1.14.14.161 {ECO:0000269|PubMed:24710322}; AltName: Full=Cytochrome P450 76A26 {ECO:0000303|PubMed:24710322}; Short=CrCYP76A26 {ECO:0000303|PubMed:24710322};	A0A2H5MZA8_CITUN SubName: Full=Uncharacterized protein {ECO:0000313|EMBL:GAY33299.1};	Cytochrome P450 CYP2 subfamily	GO:0005783,endoplasmic reticulum; GO:0005789,endoplasmic reticulum membrane; GO:0016021,integral component of membrane; GO:0020037,heme binding; GO:0005506,iron ion binding; GO:0004497,monooxygenase activity; GO:0016705,oxidoreductase activity, acting on paired donors, with incorporation or reduction of molecular oxygen; GO:0035834,indole alkaloid metabolic process; GO:0009753,response to jasmoni…	PF00067.25:Cytochrome P450	--	--	--
Cs_ont_6g007640	17.9552	17.2159	18.9483	74.405	75.0812	75.0406	5811	7509	6616	27426	31428	28367	2.02235	0	0	up	chr6	4812219	4821376	-	Cs_ont_6g007640	--	K05681 ATP-binding cassette, subfamily G (WHITE), member 2 | (RefSeq) ABC transporter G family member 14 (A)	ko02010: ABC transporters	ABC transporter G family member 34-like isoform X1 [Citrus sinensis]	AB34G_ARATH RecName: Full=ABC transporter G family member 34; Short=ABC transporter ABCG.34; Short=AtABCG34; AltName: Full=Pleiotropic drug resistance protein 6;	V4S7Q0_CITCL SubName: Full=Uncharacterized protein {ECO:0000313|EMBL:ESR43508.1};	Pleiotropic drug resistance proteins (PDR1-15), ABC superfamily	GO:0016021,integral component of membrane; GO:0005886,plasma membrane; GO:0140359,ABC-type transporter activity; GO:0005524,ATP binding; GO:0003674,molecular_function; GO:0005215,transporter activity; GO:0015399,primary active transmembrane transporter activity; GO:0022804,active transmembrane transporter activity; GO:0022857,transmembrane transporter activity; GO:0042626,ATPase-coupled transmemb…	PF01061.27:ABC-2 type transporter	--	--	--
Cs_ont_6g014990	69.8001	67.5086	65.5863	13.8334	13.5545	13.4888	4953	6456	5021	1118	1244	1118	-2.3425	0	0	down	chr6	9742060	9743817	+	Cs_ont_6g014990	--	K08915 light-harvesting complex II chlorophyll a/b binding protein 4 | (RefSeq) chlorophyll a-b binding protein CP29.1, chloroplastic (A)	ko00196: Photosynthesis - antenna proteins; ko01100: Metabolic pathways	chlorophyll a-b binding protein CP29.1, chloroplastic [Citrus clementina]	CB4A_ARATH RecName: Full=Chlorophyll a-b binding protein CP29.1, chloroplastic; AltName: Full=LHCB4.1; AltName: Full=LHCII protein 4.1; Flags: Precursor;	V4SPF6_CITCL RecName: Full=Chlorophyll a-b binding protein, chloroplastic {ECO:0000256|RuleBase:RU363080};	--	GO:0009507,chloroplast; GO:0009534,chloroplast thylakoid; GO:0009535,chloroplast thylakoid membrane; GO:0016021,integral component of membrane; GO:0009522,photosystem I; GO:0009523,photosystem II; GO:0005886,plasma membrane; GO:0010287,plastoglobule; GO:0009579,thylakoid; GO:0016168,chlorophyll binding; GO:0046872,metal ion binding; GO:0003729,mRNA binding; GO:0019904,protein domain specific bind…	PF00504.24:Chlorophyll A-B binding protein	--	--	--
Cs_ont_6g015890	96.3641	92.7259	90.0366	16.5725	16.5968	17.1617	8480	10997	8548	1661	1889	1764	-2.50249	0	0	down	chr6	10687771	10689808	-	Cs_ont_6g015890	--	K03841 fructose-1,6-bisphosphatase I [EC:3.1.3.11] | (RefSeq) fructose-1,6-bisphosphatase, chloroplastic (A)	ko00010: Glycolysis / Gluconeogenesis; ko00030: Pentose phosphate pathway; ko00051: Fructose and mannose metabolism; ko00710: Carbon fixation in photosynthetic organisms; ko01100: Metabolic pathways; ko01110: Biosynthesis of secondary metabolites; ko01200: Carbon metabolism	fructose-1,6-bisphosphatase, chloroplastic [Citrus sinensis]	F16P1_PEA RecName: Full=Fructose-1,6-bisphosphatase, chloroplastic; Short=FBPase; EC=3.1.3.11; AltName: Full=D-fructose-1,6-bisphosphate 1-phosphohydrolase; Flags: Precursor;	A0A067F3F4_CITSI RecName: Full=Fructose-bisphosphatase {ECO:0000256|ARBA:ARBA00013093}; EC=3.1.3.11 {ECO:0000256|ARBA:ARBA00013093}; AltName: Full=D-fructose-1,6-bisphosphate 1-phosphohydrolase {ECO:0000256|ARBA:ARBA00032973};	Fructose-1,6-bisphosphatase	GO:0009570,chloroplast stroma; GO:0010319,stromule; GO:0042132,fructose 1,6-bisphosphate 1-phosphatase activity; GO:0046872,metal ion binding; GO:0030388,fructose 1,6-bisphosphate metabolic process; GO:0009773,photosynthetic electron transport in photosystem I; GO:0019253,reductive pentose-phosphate cycle; GO:0009409,response to cold; GO:0005985,sucrose metabolic process; GO:0003674,molecular_fun…	PF00316.23:Fructose-1-6-bisphosphatase, N-terminal domain	--	--	--
Cs_ont_6g025150	56.904	57.938	56.3671	22.8383	22.8257	22.2485	7018	9630	7500	3208	3641	3205	-1.36532	0	0	down	chr6	23783605	23790426	-	Cs_ont_6g025150	--	K19269 phosphoglycolate phosphatase [EC:3.1.3.18 3.1.3.48] | (RefSeq) phosphoglycolate phosphatase 1B, chloroplastic (A)	ko00630: Glyoxylate and dicarboxylate metabolism; ko01100: Metabolic pathways; ko01110: Biosynthesis of secondary metabolites; ko01200: Carbon metabolism	phosphoglycolate phosphatase 1A [Citrus sinensis]	PGP1A_ARATH RecName: Full=Phosphoglycolate phosphatase 1A, chloroplastic; EC=3.1.3.18; Flags: Precursor;	A0A067DQP3_CITSI SubName: Full=Uncharacterized protein {ECO:0000313|EMBL:KDO45304.1};	p-Nitrophenyl phosphatase	GO:0009507,chloroplast; GO:0016791,phosphatase activity; GO:0008967,phosphoglycolate phosphatase activity; GO:0009853,photorespiration; GO:0003674,molecular_function; GO:0003824,catalytic activity; GO:0016787,hydrolase activity; GO:0016788,hydrolase activity, acting on ester bonds; GO:0042578,phosphoric ester hydrolase activity; GO:0008150,biological_process; GO:0008152,metabolic process; GO:0009…	PF13344.9:Haloacid dehalogenase-like hydrolase	--	--	--
Cs_ont_7g000710	645.178	633.184	636.786	175.951	175.248	172.499	85413	112971	90950	26530	30007	26674	-1.90177	0	0	down	chr7	854499	857440	+	Cs_ont_7g000710	--	--	--	ribulose bisphosphate carboxylase/oxygenase activase, chloroplastic isoform X2 [Citrus clementina]	RCA_MALDO RecName: Full=Ribulose bisphosphate carboxylase/oxygenase activase, chloroplastic; Short=RA; Short=RuBisCO activase; Flags: Precursor;	V4TBF7_CITCL RecName: Full=ATPase_AAA_core domain-containing protein {ECO:0000259|Pfam:PF00004};	26S proteasome regulatory complex, ATPase RPT4	GO:0009570,chloroplast stroma; GO:0005524,ATP binding; GO:0016887,ATP hydrolysis activity; GO:0000166,nucleotide binding; GO:0003674,molecular_function; GO:0005488,binding; GO:0017076,purine nucleotide binding; GO:0030554,adenyl nucleotide binding; GO:0032553,ribonucleotide binding; GO:0032555,purine ribonucleotide binding; GO:0032559,adenyl ribonucleotide binding; GO:0035639,purine ribonucleosid…	PF00004.32:ATPase family associated with various cellular activities (AAA)	--	--	--
Cs_ont_7g000910	144.09	145.46	147.155	27.3117	26.9571	26.4039	14105	19190	15541	3045	3413	3019	-2.46771	0	0	down	chr7	1004300	1006686	+	Cs_ont_7g000910	--	K01100 sedoheptulose-bisphosphatase [EC:3.1.3.37] | (RefSeq) sedoheptulose-1,7-bisphosphatase, chloroplastic (A)	ko00710: Carbon fixation in photosynthetic organisms; ko01100: Metabolic pathways; ko01200: Carbon metabolism	sedoheptulose-1,7-bisphosphatase, chloroplastic isoform X1 [Citrus clementina]	S17P_ARATH RecName: Full=Sedoheptulose-1,7-bisphosphatase, chloroplastic; EC=3.1.3.37; AltName: Full=SED(1,7)P2ase; AltName: Full=Sedoheptulose bisphosphatase; Short=SBPase; Flags: Precursor;	V4TGR8_CITCL SubName: Full=Uncharacterized protein {ECO:0000313|EMBL:ESR48906.1};	Fructose-1,6-bisphosphatase	GO:0048046,apoplast; GO:0009507,chloroplast; GO:0009941,chloroplast envelope; GO:0009570,chloroplast stroma; GO:0005737,cytoplasm; GO:0005829,cytosol; GO:0009579,thylakoid; GO:0042132,fructose 1,6-bisphosphate 1-phosphatase activity; GO:0046872,metal ion binding; GO:0050278,sedoheptulose-bisphosphatase activity; GO:0016051,carbohydrate biosynthetic process; GO:0030388,fructose 1,6-bisphosphate me…	PF00316.23:Fructose-1-6-bisphosphatase, N-terminal domain	--	--	--
Cs_ont_7g001360	89.712	89.5827	89.8564	22.9657	24.1139	24.2565	7916	10653	8554	2308	2752	2500	-1.9464	0	0	down	chr7	1346439	1348456	-	Cs_ont_7g001360	--	K08915 light-harvesting complex II chlorophyll a/b binding protein 4 | (RefSeq) chlorophyll a-b binding protein CP29.3, chloroplastic (A)	ko00196: Photosynthesis - antenna proteins; ko01100: Metabolic pathways	chlorophyll a-b binding protein CP29.3, chloroplastic [Citrus clementina]	CB4C_ARATH RecName: Full=Chlorophyll a-b binding protein CP29.3, chloroplastic; AltName: Full=LHCB4.3; AltName: Full=LHCII protein 4.3; Flags: Precursor;	V4TBL7_CITCL RecName: Full=Chlorophyll a-b binding protein, chloroplastic {ECO:0000256|RuleBase:RU363080};	--	GO:0009507,chloroplast; GO:0009534,chloroplast thylakoid; GO:0009535,chloroplast thylakoid membrane; GO:0005794,Golgi apparatus; GO:0016021,integral component of membrane; GO:0009522,photosystem I; GO:0009523,photosystem II; GO:0009579,thylakoid; GO:0016168,chlorophyll binding; GO:0046872,metal ion binding; GO:0009768,photosynthesis, light harvesting in photosystem I; GO:0009416,response to light…	PF00504.24:Chlorophyll A-B binding protein	--	--	--
Cs_ont_7g005590	49.9908	53.6401	49.3644	14.0321	13.746	12.8987	4423	6396	4712	1414	1573	1333	-1.94306	0	0	down	chr7	4216688	4218701	+	Cs_ont_7g005590	--	K08907 light-harvesting complex I chlorophyll a/b binding protein 1 | (RefSeq) chlorophyll a-b binding protein 6, chloroplastic (A)	ko00196: Photosynthesis - antenna proteins; ko01100: Metabolic pathways	chlorophyll a-b binding protein 6, chloroplastic [Citrus clementina]	CAB6_ARATH RecName: Full=Chlorophyll a-b binding protein 6, chloroplastic; AltName: Full=LHCI-730; AltName: Full=LHCII type III CAB-6; AltName: Full=Light-harvesting complex protein Lhca1 {ECO:0000303|PubMed:10366881}; Flags: Precursor;	A0A067E3H9_CITSI RecName: Full=Chlorophyll a-b binding protein, chloroplastic {ECO:0000256|RuleBase:RU363080};	--	GO:0009507,chloroplast; GO:0009941,chloroplast envelope; GO:0009534,chloroplast thylakoid; GO:0009535,chloroplast thylakoid membrane; GO:0016021,integral component of membrane; GO:0009522,photosystem I; GO:0010287,plastoglobule; GO:0009579,thylakoid; GO:0016168,chlorophyll binding; GO:0046872,metal ion binding; GO:0003729,mRNA binding; GO:0019904,protein domain specific binding; GO:0009768,photos…	PF00504.24:Chlorophyll A-B binding protein	--	--	--
Cs_ont_7g011480	89.7638	89.1674	87.9741	16.9602	18.1217	15.5882	5423	7260	5734	1167	1416	1100	-2.42677	0	0	down	chr7	14410602	14412454	+	Cs_ont_7g011480	--	K02437 glycine cleavage system H protein | (RefSeq) glycine cleavage system H protein, mitochondrial (A)	ko00260: Glycine, serine and threonine metabolism; ko00630: Glyoxylate and dicarboxylate metabolism; ko01100: Metabolic pathways; ko01110: Biosynthesis of secondary metabolites; ko01200: Carbon metabolism	glycine cleavage system H protein, mitochondrial [Citrus clementina]	GCSH_FLAAN RecName: Full=Glycine cleavage system H protein, mitochondrial; Flags: Precursor;	A0A067DKZ5_CITSI RecName: Full=Glycine cleavage system H protein {ECO:0000256|RuleBase:RU364055};	Glycine cleavage system H protein (lipoate-binding)	GO:0005960,glycine cleavage complex; GO:0005739,mitochondrion; GO:0019464,glycine decarboxylation via glycine cleavage system; GO:0006082,organic acid metabolic process; GO:0006520,cellular amino acid metabolic process; GO:0006544,glycine metabolic process; GO:0006546,glycine catabolic process; GO:0006807,nitrogen compound metabolic process; GO:0008150,biological_process; GO:0008152,metabolic pro…	PF01597.22:Glycine cleavage H-protein	--	--	--
Cs_ont_7g017050	157.917	159.964	159.12	56.9522	56.4126	56.4572	20925	28566	22747	8595	9668	8738	-1.52125	0	0	down	chr7	21216447	21221544	+	Cs_ont_7g017050	--	K01114 phospholipase C [EC:3.1.4.3] | (RefSeq) non-specific phospholipase C3-like (A)	ko00562: Inositol phosphate metabolism; ko00564: Glycerophospholipid metabolism; ko00565: Ether lipid metabolism; ko01100: Metabolic pathways; ko01110: Biosynthesis of secondary metabolites	non-specific phospholipase C3-like [Citrus sinensis]	NPC3_ARATH RecName: Full=Non-specific phospholipase C3; EC=3.1.3.106 {ECO:0000269|PubMed:20045079};	A0A2H5NSS5_CITUN SubName: Full=Uncharacterized protein {ECO:0000313|EMBL:GAY43188.1};	--	GO:0000325,plant-type vacuole; GO:0009506,plasmodesma; GO:0052642,lysophosphatidic acid phosphatase activity; GO:0016036,cellular response to phosphate starvation; GO:0006796,phosphate-containing compound metabolic process; GO:0009395,phospholipid catabolic process; GO:0003674,molecular_function; GO:0003824,catalytic activity; GO:0016787,hydrolase activity; GO:0016788,hydrolase activity, acting o…	PF04185.17:Phosphoesterase family	--	--	--
Cs_ont_7g019470	45.9014	44.9175	46.6004	124.068	121.85	123.677	11292	14892	12368	34762	38770	35538	1.3965	0	0	up	chr7	23315040	23329998	+	Cs_ont_7g019470	--	K14638 solute carrier family 15 (peptide/histidine transporter), member 3/4 | (RefSeq) protein NRT1/ PTR FAMILY 3.1-like (A)	--	protein NRT1/ PTR FAMILY 3.1 [Citrus clementina]	PTR18_ARATH RecName: Full=Protein NRT1/ PTR FAMILY 3.1; Short=AtNPF3.1;	V4TM66_CITCL SubName: Full=Uncharacterized protein {ECO:0000313|EMBL:ESR50916.1};	H+/oligopeptide symporter	GO:0016021,integral component of membrane; GO:0097708,intracellular vesicle; GO:0005886,plasma membrane; GO:0022857,transmembrane transporter activity; GO:0010336,gibberellic acid homeostasis; GO:0042128,nitrate assimilation; GO:0003674,molecular_function; GO:0005215,transporter activity; GO:0008150,biological_process; GO:0042592,homeostatic process; GO:0048878,chemical homeostasis; GO:0055088,li…	PF00854.24:POT family	--	--	--
Cs_ont_7g021630	12.9175	12.248	13.0206	33.5754	34.1247	34.0745	3304	4222	3593	9781	11289	10180	1.38447	0	0	up	chr7	24898271	24904353	+	Cs_ont_7g021630	--	K01188 beta-glucosidase [EC:3.2.1.21] | (RefSeq) beta-glucosidase 40 (A)	ko00460: Cyanoamino acid metabolism; ko00500: Starch and sucrose metabolism; ko00999: Biosynthesis of various plant secondary metabolites; ko01100: Metabolic pathways; ko01110: Biosynthesis of secondary metabolites	hypothetical protein CISIN_1g0105881mg, partial [Citrus sinensis]	BGL40_ARATH RecName: Full=Beta-glucosidase 40; Short=AtBGLU40; EC=3.2.1.21; Flags: Precursor;	A0A067GQ02_CITSI SubName: Full=Uncharacterized protein {ECO:0000313|EMBL:KDO81803.1}; Flags: Fragment;	Beta-glucosidase, lactase phlorizinhydrolase, and related proteins	GO:0048046,apoplast; GO:0008422,beta-glucosidase activity; GO:0102483,scopolin beta-glucosidase activity; GO:0005975,carbohydrate metabolic process; GO:0003674,molecular_function; GO:0003824,catalytic activity; GO:0004553,hydrolase activity, hydrolyzing O-glycosyl compounds; GO:0015926,glucosidase activity; GO:0016787,hydrolase activity; GO:0016798,hydrolase activity, acting on glycosyl bonds; GO…	PF00232.21:Glycosyl hydrolase family 1	--	--	--
Cs_ont_7g022160	130.967	128.672	122.406	28.1151	28.802	28.1017	13546	17936	13659	3312	3853	3395	-2.19875	0	0	down	chr7	25280887	25282777	-	Cs_ont_7g022160	--	K08908 light-harvesting complex I chlorophyll a/b binding protein 2 | (RefSeq) chlorophyll a-b binding protein, chloroplastic (A)	ko00196: Photosynthesis - antenna proteins; ko01100: Metabolic pathways	chlorophyll a-b binding protein, chloroplastic [Citrus clementina]	CB12_PETHY RecName: Full=Chlorophyll a-b binding protein, chloroplastic; AltName: Full=LHCI type II CAB; Flags: Precursor;	V4TI34_CITCL RecName: Full=Chlorophyll a-b binding protein, chloroplastic {ECO:0000256|RuleBase:RU363080};	--	GO:0009535,chloroplast thylakoid membrane; GO:0016021,integral component of membrane; GO:0009522,photosystem I; GO:0009523,photosystem II; GO:0016168,chlorophyll binding; GO:0046872,metal ion binding; GO:0009765,photosynthesis, light harvesting; GO:0003674,molecular_function; GO:0005488,binding; GO:0046906,tetrapyrrole binding; GO:0097159,organic cyclic compound binding; GO:1901363,heterocyclic c…	PF00504.24:Chlorophyll A-B binding protein	--	--	--
Cs_ont_7g023170	29.4425	30.638	27.3104	4.9881	5.144	5.3354	2726	3823	2728	526	616	577	-2.52997	0	0	down	chr7	25873532	25875085	-	Cs_ont_7g023170	--	K02723 photosystem II PsbY protein | (RefSeq) photosystem II core complex proteins psbY, chloroplastic (A)	ko00195: Photosynthesis; ko01100: Metabolic pathways	photosystem II core complex proteins psbY, chloroplastic [Citrus sinensis]	PSBY_SPIOL RecName: Full=Photosystem II core complex proteins psbY, chloroplastic; AltName: Full=L-arginine-metabolizing enzyme; Short=L-AME; Contains: RecName: Full=Photosystem II protein psbY-1, chloroplastic; AltName: Full=psbY-A1; Contains: RecName: Full=Photosystem II protein psbY-2, chloroplastic; AltName: Full=psbY-A2; Flags: Precursor;	A0A067GTU3_CITSI SubName: Full=Uncharacterized protein {ECO:0000313|EMBL:KDO82105.1};	--	GO:0009535,chloroplast thylakoid membrane; GO:0016021,integral component of membrane; GO:0009523,photosystem II; GO:0030145,manganese ion binding; GO:0015979,photosynthesis; GO:0003674,molecular_function; GO:0005488,binding; GO:0043167,ion binding; GO:0043169,cation binding; GO:0046872,metal ion binding; GO:0046914,transition metal ion binding; GO:0008150,biological_process; GO:0008152,metabolic …	PF06298.14:Photosystem II protein Y (PsbY)	--	--	--
Cs_ont_7g023220	25.6766	26.5014	25.5681	124.914	128.222	123.569	2463	3426	2646	13647	15908	13845	2.24458	0	0	up	chr7	25899037	25901046	+	Cs_ont_7g023220	--	K01728 pectate lyase [EC:4.2.2.2] | (RefSeq) probable pectate lyase 5 (A)	ko00040: Pentose and glucuronate interconversions; ko01100: Metabolic pathways	hypothetical protein CUMW_078660 [Citrus unshiu]	PLY5_ARATH RecName: Full=Probable pectate lyase 5; EC=4.2.2.2; Flags: Precursor;	A0A2H5NV14_CITUN RecName: Full=Pectate lyase {ECO:0000256|ARBA:ARBA00012272, ECO:0000256|RuleBase:RU361123}; EC=4.2.2.2 {ECO:0000256|ARBA:ARBA00012272, ECO:0000256|RuleBase:RU361123};	--	GO:0005739,mitochondrion; GO:0046872,metal ion binding; GO:0030570,pectate lyase activity; GO:0045490,pectin catabolic process; GO:0003674,molecular_function; GO:0005488,binding; GO:0043167,ion binding; GO:0043169,cation binding; GO:0003824,catalytic activity; GO:0016829,lyase activity; GO:0016835,carbon-oxygen lyase activity; GO:0016837,carbon-oxygen lyase activity, acting on polysaccharides; GO…	PF00544.22:Pectate lyase	--	--	--
Cs_ont_7g023930	39.4291	38.7452	39.328	12.573	12.504	12.7186	6768	8963	7283	2458	2776	2550	-1.66743	0	0	down	chr7	26312202	26318008	+	Cs_ont_7g023930	--	K14272 glutamate--glyoxylate aminotransferase [EC:2.6.1.4 2.6.1.2 2.6.1.44] | (RefSeq) glutamate--glyoxylate aminotransferase 2 (A)	ko00220: Arginine biosynthesis; ko00250: Alanine, aspartate and glutamate metabolism; ko00260: Glycine, serine and threonine metabolism; ko00630: Glyoxylate and dicarboxylate metabolism; ko00710: Carbon fixation in photosynthetic organisms; ko01100: Metabolic pathways; ko01110: Biosynthesis of secondary metabolites; ko01200: Carbon metabolism; ko01210: 2-Oxocarboxylic acid metabolism; ko01230: Bi…	hypothetical protein CUMW_021020 [Citrus unshiu]	GGT2_ARATH RecName: Full=Glutamate--glyoxylate aminotransferase 2; Short=AtGGT2; EC=2.6.1.4; AltName: Full=Alanine aminotransferase GGT2; EC=2.6.1.2; AltName: Full=Alanine--glyoxylate aminotransferase GGT2; EC=2.6.1.44; AltName: Full=Alanine-2-oxoglutarate aminotransferase 2; EC=2.6.1.-;	A0A2H5N7R2_CITUN RecName: Full=Alanine transaminase {ECO:0000256|ARBA:ARBA00026106}; EC=2.6.1.2 {ECO:0000256|ARBA:ARBA00026106};	Alanine aminotransferase	GO:0009507,chloroplast; GO:0009570,chloroplast stroma; GO:0005829,cytosol; GO:0005739,mitochondrion; GO:0005777,peroxisome; GO:0008453,alanine-glyoxylate transaminase activity; GO:0047958,glycine:2-oxoglutarate aminotransferase activity; GO:0004021,L-alanine:2-oxoglutarate aminotransferase activity; GO:0003729,mRNA binding; GO:0030170,pyridoxal phosphate binding; GO:0009058,biosynthetic process; …	PF00155.24:Aminotransferase class I and II	--	--	--
Cs_ont_7g027990	5.0868	5.2172	5.1737	14.6353	15.0064	15.0562	2467	3410	2707	8084	9413	8529	1.49839	0	0	up	chr7	28886217	28895461	-	Cs_ont_7g027990	--	K01537 P-type Ca2+ transporter type 2C [EC:7.2.2.10] | (RefSeq) putative calcium-transporting ATPase 11, plasma membrane-type (A)	--	putative calcium-transporting ATPase 11 plasma membrane-type [Citrus sinensis]	ACA4_ARATH RecName: Full=Calcium-transporting ATPase 4, plasma membrane-type; EC=7.2.2.10; AltName: Full=Ca(2+)-ATPase isoform 4;	V4TFR7_CITCL RecName: Full=Calcium-transporting ATPase {ECO:0000256|RuleBase:RU361146}; EC=7.2.2.10 {ECO:0000256|RuleBase:RU361146};	Calcium transporting ATPase	GO:0009507,chloroplast; GO:0005829,cytosol; GO:0005887,integral component of plasma membrane; GO:0043231,intracellular membrane-bounded organelle; GO:0000325,plant-type vacuole; GO:0009705,plant-type vacuole membrane; GO:0005774,vacuolar membrane; GO:0005773,vacuole; GO:0005524,ATP binding; GO:0016887,ATP hydrolysis activity; GO:0019829,ATPase-coupled cation transmembrane transporter activity; GO…	PF00122.23:E1-E2 ATPase	--	--	--
Cs_ont_8g000470	25.4832	24.6239	24.8257	4.3984	4.4549	5.0686	3861	5028	4058	759	873	897	-2.45967	0	0	down	chr8	288045	292135	+	Cs_ont_8g000470	--	K01953 asparagine synthase (glutamine-hydrolysing) [EC:6.3.5.4] | (RefSeq) asparagine synthetase [glutamine-hydrolyzing] 1 (A)	ko00250: Alanine, aspartate and glutamate metabolism; ko01100: Metabolic pathways; ko01110: Biosynthesis of secondary metabolites; ko01230: Biosynthesis of amino acids	asparagine synthetase [glutamine-hydrolyzing]	ASNS1_ARATH RecName: Full=Asparagine synthetase [glutamine-hydrolyzing] 1; EC=6.3.5.4; AltName: Full=Glutamine-dependent asparagine synthetase 1; AltName: Full=Protein DARK INDUCIBLE 6;	A0A067FUQ0_CITSI RecName: Full=Asparagine synthetase [glutamine-hydrolyzing] {ECO:0000256|PIRNR:PIRNR001589}; EC=6.3.5.4 {ECO:0000256|PIRNR:PIRNR001589};	Asparagine synthase (glutamine-hydrolyzing)	GO:0005829,cytosol; GO:0004066,asparagine synthase (glutamine-hydrolyzing) activity; GO:0005524,ATP binding; GO:0006529,asparagine biosynthetic process; GO:0009063,cellular amino acid catabolic process; GO:0043617,cellular response to sucrose starvation; GO:0006541,glutamine metabolic process; GO:0070981,L-asparagine biosynthetic process; GO:0009646,response to absence of light; GO:0009750,respon…	PF00733.24:Asparagine synthase	--	--	--
Cs_ont_8g000980	54.2456	57.7269	50.4902	8.7512	7.7188	8.3811	3358	4816	3372	617	618	606	-2.74252	0	0	down	chr8	570956	571994	+	Cs_ont_8g000980	--	--	--	uncharacterized protein LOC18034214 [Citrus clementina]	--	A0A067FL29_CITSI SubName: Full=Uncharacterized protein {ECO:0000313|EMBL:KDO66830.1};	--	--	PF11493.11:Thylakoid soluble phosphoprotein TSP9	--	--	--
Cs_ont_8g002260	61.6526	60.7144	62.9134	20.4006	20.3671	20.796	8353	11086	9196	3148	3569	3291	-1.62056	0	0	down	chr8	1189269	1194935	+	Cs_ont_8g002260	--	K09843 (+)-abscisic acid 8'-hydroxylase [EC:1.14.14.137] | (RefSeq) CYP707A2; abscisic acid 8'-hydroxylase 2-like (A)	ko00906: Carotenoid biosynthesis; ko01110: Biosynthesis of secondary metabolites	abscisic acid 8'-hydroxylase 2 [Citrus clementina]	ABAH2_ARATH RecName: Full=Abscisic acid 8'-hydroxylase 2; Short=ABA 8'-hydroxylase 2; EC=1.14.14.137 {ECO:0000250|UniProtKB:Q949P1}; AltName: Full=Cytochrome P450 707A2;	V4SC51_CITCL SubName: Full=Uncharacterized protein {ECO:0000313|EMBL:ESR38107.1};	Cytochrome P450 CYP4/CYP19/CYP26 subfamilies	GO:0016021,integral component of membrane; GO:0010295,(+)-abscisic acid 8'-hydroxylase activity; GO:0020037,heme binding; GO:0005506,iron ion binding; GO:0004497,monooxygenase activity; GO:0016491,oxidoreductase activity; GO:0046345,abscisic acid catabolic process; GO:0009687,abscisic acid metabolic process; GO:0048838,release of seed from dormancy; GO:0010114,response to red light; GO:0009639,re…	PF00067.25:Cytochrome P450	--	--	--
Cs_ont_8g010270	378.617	392.871	367.326	128.928	118.642	129.326	9339	13060	9775	3622	3785	3726	-1.62745	0	0	down	chr8	8149821	8150854	-	Cs_ont_8g010270	--	K02721 photosystem II PsbW protein | (RefSeq) photosystem II reaction center W protein, chloroplastic-like (A)	ko00195: Photosynthesis; ko01100: Metabolic pathways	photosystem II reaction center W protein, chloroplastic-like [Citrus sinensis]	PSBW_ARATH RecName: Full=Photosystem II reaction center W protein, chloroplastic; AltName: Full=PSII 6.1 kDa protein; Flags: Precursor;	A0A2H5PUI3_CITUN RecName: Full=PSII 6.1 kDa protein {ECO:0000256|ARBA:ARBA00031756};	--	GO:0009535,chloroplast thylakoid membrane; GO:0016021,integral component of membrane; GO:0009523,photosystem II; GO:0015979,photosynthesis; GO:0042549,photosystem II stabilization; GO:0008150,biological_process; GO:0008152,metabolic process; GO:0009987,cellular process; GO:0044237,cellular metabolic process; GO:0006091,generation of precursor metabolites and energy; GO:0010109,regulation of photo…	PF07123.15:Photosystem II reaction centre W protein (PsbW)	--	--	--
Cs_ont_8g014690	211.256	216.555	203.307	34.6756	30.2797	32.6803	9591	13250	9958	1793	1778	1733	-2.72528	0	0	down	chr8	15407406	15408391	-	Cs_ont_8g014690	--	K08917 light-harvesting complex II chlorophyll a/b binding protein 6 | (RefSeq) chlorophyll a-b binding protein CP24 10A, chloroplastic (A)	ko00196: Photosynthesis - antenna proteins; ko01100: Metabolic pathways	chlorophyll a-b binding protein CP24 10A, chloroplastic [Citrus sinensis]	CB4A_SOLLC RecName: Full=Chlorophyll a-b binding protein CP24 10A, chloroplastic; Short=CAB-10A; Short=LHCP; Flags: Precursor;	A0A2H5Q5N8_CITUN RecName: Full=Chlorophyll a-b binding protein, chloroplastic {ECO:0000256|RuleBase:RU363080};	--	GO:0009535,chloroplast thylakoid membrane; GO:0016021,integral component of membrane; GO:0009523,photosystem II; GO:0016168,chlorophyll binding; GO:0009768,photosynthesis, light harvesting in photosystem I; GO:0009416,response to light stimulus; GO:0003674,molecular_function; GO:0005488,binding; GO:0046906,tetrapyrrole binding; GO:0097159,organic cyclic compound binding; GO:1901363,heterocyclic c…	PF00504.24:Chlorophyll A-B binding protein	--	--	--
Cs_ont_8g018900	612.493	632.597	609.209	266.142	268.746	253.665	21348	29715	22908	10565	12115	10327	-1.26478	0	0	down	chr8	24475950	24476637	+	Cs_ont_8g018900	--	--	--	proline-rich protein 2 [Citrus sinensis]	PRP2_ARATH RecName: Full=Proline-rich protein 2; Short=AtPRP2; Flags: Precursor;	A0A067E4L7_CITSI SubName: Full=Uncharacterized protein {ECO:0000313|EMBL:KDO50023.1};	--	GO:0005576,extracellular region; GO:0009664,plant-type cell wall organization; GO:0008150,biological_process; GO:0009987,cellular process; GO:0016043,cellular component organization; GO:0045229,external encapsulating structure organization; GO:0071554,cell wall organization or biogenesis; GO:0071555,cell wall organization; GO:0071669,plant-type cell wall organization or biogenesis; GO:0071840,cel…	PF01190.20:Pollen protein Ole e 1 like	--	--	--
Cs_ont_8g020190	1085.63	1080.18	1066.78	188.88	188.302	195.699	77424	103820	82079	15342	17369	16302	-2.52761	0	0	down	chr8	25940631	25942646	-	Cs_ont_8g020190	--	K01623 fructose-bisphosphate aldolase, class I [EC:4.1.2.13] | (RefSeq) fructose-bisphosphate aldolase 1, chloroplastic (A)	ko00010: Glycolysis / Gluconeogenesis; ko00030: Pentose phosphate pathway; ko00051: Fructose and mannose metabolism; ko00710: Carbon fixation in photosynthetic organisms; ko01100: Metabolic pathways; ko01110: Biosynthesis of secondary metabolites; ko01200: Carbon metabolism; ko01230: Biosynthesis of amino acids	fructose-bisphosphate aldolase 1, chloroplastic [Citrus sinensis]	ALFP2_ARATH RecName: Full=Fructose-bisphosphate aldolase 2, chloroplastic {ECO:0000305}; Short=AtFBA2 {ECO:0000303|PubMed:22561114}; EC=4.1.2.13 {ECO:0000305}; Flags: Precursor;	A0A067EG44_CITSI RecName: Full=Fructose-bisphosphate aldolase {ECO:0000256|ARBA:ARBA00013068, ECO:0000256|RuleBase:RU003994}; EC=4.1.2.13 {ECO:0000256|ARBA:ARBA00013068, ECO:0000256|RuleBase:RU003994};	Fructose-biphosphate aldolase	GO:0048046,apoplast; GO:0009507,chloroplast; GO:0009941,chloroplast envelope; GO:0009570,chloroplast stroma; GO:0005829,cytosol; GO:0005886,plasma membrane; GO:0010287,plastoglobule; GO:0009579,thylakoid; GO:0004332,fructose-bisphosphate aldolase activity; GO:0003729,mRNA binding; GO:0030388,fructose 1,6-bisphosphate metabolic process; GO:0006094,gluconeogenesis; GO:0006096,glycolytic process; GO…	PF00274.22:Fructose-bisphosphate aldolase class-I	--	--	--
Cs_ont_8g023250	66.6266	71.0219	61.5792	13.743	12.2129	11.6539	4180	6005	4168	982	991	854	-2.43784	0	0	down	chr8	28667411	28668571	-	Cs_ont_8g023250	--	--	--	hypothetical protein CICLE_v10030439mg [Citrus clementina]	PETM_SPIOL RecName: Full=Cytochrome b6-f complex subunit 7; AltName: Full=Cytochrome b6-f complex subunit PetM; AltName: Full=Cytochrome b6-f complex subunit VII; Flags: Fragment;	V4UAS6_CITCL SubName: Full=Uncharacterized protein {ECO:0000313|EMBL:ESR36369.1};	--	GO:0009535,chloroplast thylakoid membrane; GO:0009512,cytochrome b6f complex; GO:0016021,integral component of membrane; GO:0015979,photosynthesis; GO:0008150,biological_process; GO:0008152,metabolic process; GO:0009987,cellular process; GO:0044237,cellular metabolic process; GO:0005575,cellular_component; GO:0005622,intracellular anatomical structure; GO:0005737,cytoplasm; GO:0009507,chloroplast…	PF08041.14:PetM family of cytochrome b6f complex subunit 7	--	--	--
Cs_ont_8g025250	40.1357	42.1306	40.4803	93.8714	94.563	93.0558	5708	8075	6211	15205	17394	15458	1.16547	0	0	up	chr8	30070996	30074209	-	Cs_ont_8g025250	--	K00058 D-3-phosphoglycerate dehydrogenase / 2-oxoglutarate reductase [EC:1.1.1.95 1.1.1.399] | (RefSeq) D-3-phosphoglycerate dehydrogenase 1, chloroplastic (A)	ko00260: Glycine, serine and threonine metabolism; ko00270: Cysteine and methionine metabolism; ko01100: Metabolic pathways; ko01110: Biosynthesis of secondary metabolites; ko01200: Carbon metabolism; ko01230: Biosynthesis of amino acids	D-3-phosphoglycerate dehydrogenase 1, chloroplastic [Citrus sinensis]	SERA1_ARATH RecName: Full=D-3-phosphoglycerate dehydrogenase 1, chloroplastic; EC=1.1.1.95 {ECO:0000269|PubMed:24368794}; AltName: Full=Protein EMBRYO SAC DEVELOPMENT ARREST 9; Flags: Precursor;	A0A2H5PS90_CITUN RecName: Full=D-3-phosphoglycerate dehydrogenase {ECO:0000256|RuleBase:RU363003}; EC=1.1.1.95 {ECO:0000256|RuleBase:RU363003};	D-3-phosphoglycerate dehydrogenase, D-isomer-specific 2-hydroxy acid dehydrogenase superfamily	GO:0009507,chloroplast; GO:0009570,chloroplast stroma; GO:0005739,mitochondrion; GO:0005886,plasma membrane; GO:0009536,plastid; GO:0005524,ATP binding; GO:0051287,NAD binding; GO:0004617,phosphoglycerate dehydrogenase activity; GO:0009793,embryo development ending in seed dormancy; GO:0006564,L-serine biosynthetic process; GO:0009561,megagametogenesis; GO:0009555,pollen development; GO:0000096,s…	PF02826.22:D-isomer specific 2-hydroxyacid dehydrogenase, NAD binding domain	--	--	--
Cs_ont_8g027320	41.6895	41.1057	41.4726	10.0752	10.1234	9.9997	5693	7565	6110	1567	1788	1595	-2.07174	0	0	down	chr8	31330204	31334415	+	Cs_ont_8g027320	--	K00026 malate dehydrogenase [EC:1.1.1.37] | (RefSeq) malate dehydrogenase, glyoxysomal isoform X1 (A)	ko00020: Citrate cycle (TCA cycle); ko00270: Cysteine and methionine metabolism; ko00620: Pyruvate metabolism; ko00630: Glyoxylate and dicarboxylate metabolism; ko00710: Carbon fixation in photosynthetic organisms; ko01100: Metabolic pathways; ko01110: Biosynthesis of secondary metabolites; ko01200: Carbon metabolism	malate dehydrogenase, glyoxysomal isoform X4 [Citrus sinensis]	MDHG_CITLA RecName: Full=Malate dehydrogenase, glyoxysomal; EC=1.1.1.37; Flags: Precursor;	A0A2H5Q9S1_CITUN RecName: Full=Malate dehydrogenase {ECO:0000256|ARBA:ARBA00012995, ECO:0000256|RuleBase:RU003405}; EC=1.1.1.37 {ECO:0000256|ARBA:ARBA00012995, ECO:0000256|RuleBase:RU003405};	NAD-dependent malate dehydrogenase	GO:0009514,glyoxysome; GO:0030060,L-malate dehydrogenase activity; GO:0006097,glyoxylate cycle; GO:0006108,malate metabolic process; GO:0006099,tricarboxylic acid cycle; GO:0003674,molecular_function; GO:0003824,catalytic activity; GO:0016491,oxidoreductase activity; GO:0016614,oxidoreductase activity, acting on CH-OH group of donors; GO:0016615,malate dehydrogenase activity; GO:0016616,oxidoredu…	PF02866.21:lactate/malate dehydrogenase, alpha/beta C-terminal domain	--	--	--
Cs_ont_8g027430	25.3368	24.2858	25.0895	7.0791	7.1683	7.3922	4654	6012	4972	1481	1703	1586	-1.81828	0	0	down	chr8	31396272	31403713	-	Cs_ont_8g027430	--	--	--	K(+) efflux antiporter 3, chloroplastic [Citrus sinensis]	KEA3_ARATH RecName: Full=K(+) efflux antiporter 3, chloroplastic {ECO:0000303|PubMed:11500563}; Short=AtKEA3 {ECO:0000303|PubMed:11500563}; Flags: Precursor;	A0A2H5QA00_CITUN RecName: Full=RCK N-terminal domain-containing protein {ECO:0000259|PROSITE:PS51201};	Predicted K+/H+-antiporter	GO:0009507,chloroplast; GO:0031969,chloroplast membrane; GO:0009535,chloroplast thylakoid membrane; GO:0000139,Golgi membrane; GO:0016021,integral component of membrane; GO:0016020,membrane; GO:0042651,thylakoid membrane; GO:0015299,solute:proton antiporter activity; GO:0009658,chloroplast organization; GO:0009643,photosynthetic acclimation; GO:1905157,positive regulation of photosynthesis; GO:00…	PF00999.24:Sodium/hydrogen exchanger family	--	--	--
Cs_ont_8g027960	65.6986	64.6305	65.7078	11.7011	11.0198	11.1735	6670	8843	7197	1353	1447	1325	-2.56376	0	0	down	chr8	31790034	31793329	+	Cs_ont_8g027960	--	K15893 glycerate dehydrogenase [EC:1.1.1.29] | (RefSeq) glycerate dehydrogenase (A)	ko00260: Glycine, serine and threonine metabolism; ko00630: Glyoxylate and dicarboxylate metabolism; ko01100: Metabolic pathways; ko01110: Biosynthesis of secondary metabolites; ko01200: Carbon metabolism	glycerate dehydrogenase [Citrus clementina]	HPR1_ARATH RecName: Full=Glycerate dehydrogenase HPR, peroxisomal; Short=GDH; EC=1.1.1.29; AltName: Full=NADH-dependent hydroxypyruvate reductase 1; Short=AtHPR1; Short=HPR 1;	A0A067FPL1_CITSI SubName: Full=Uncharacterized protein {ECO:0000313|EMBL:KDO68080.1};	Glyoxylate/hydroxypyruvate reductase (D-isomer-specific 2-hydroxy acid dehydrogenase superfamily)	GO:0048046,apoplast; GO:0009507,chloroplast; GO:0005829,cytosol; GO:0005739,mitochondrion; GO:0005777,peroxisome; GO:0008465,glycerate dehydrogenase activity; GO:0030267,glyoxylate reductase (NADP+) activity; GO:0016618,hydroxypyruvate reductase activity; GO:0003729,mRNA binding; GO:0051287,NAD binding; GO:0008266,poly(U) RNA binding; GO:0071482,cellular response to light stimulus; GO:0042631,cel…	PF02826.22:D-isomer specific 2-hydroxyacid dehydrogenase, NAD binding domain	--	--	--
Cs_ont_8g029470	40.8828	39.6557	41.5445	18.3032	18.2784	18.0658	17774	23235	19486	9063	10278	9174	-1.19053	0	0	down	chr8	32709578	32724954	-	Cs_ont_8g029470	--	K20715 phototropin [EC:2.7.11.1] | (RefSeq) phototropin-2 isoform X1 (A)	--	phototropin-2 isoform X1 [Citrus sinensis]	PHOT2_ARATH RecName: Full=Phototropin-2; EC=2.7.11.1; AltName: Full=Defective in chloroplast avoidance protein 1; AltName: Full=Non-phototropic hypocotyl 1-like protein 1; Short=AtKin7; Short=NPH1-like protein 1;	A0A2H5P1F9_CITUN SubName: Full=Uncharacterized protein {ECO:0000313|EMBL:GAY46190.1};	--	GO:0005737,cytoplasm; GO:0005794,Golgi apparatus; GO:0016020,membrane; GO:0005634,nucleus; GO:0005886,plasma membrane; GO:0009536,plastid; GO:0005524,ATP binding; GO:0009882,blue light photoreceptor activity; GO:0010181,FMN binding; GO:0042802,identical protein binding; GO:0016301,kinase activity; GO:0106310,protein serine kinase activity; GO:0004674,protein serine/threonine kinase activity; GO:0…	PF00069.28:Protein kinase domain	--	--	--
Cs_ont_9g003850	16.1716	16.0674	16.2062	43.845	44.6143	43.2135	3696	4949	3996	11413	13188	11536	1.4117	0	0	up	chr9	2325412	2329709	+	Cs_ont_9g003850	--	K03444 MFS transporter, SP family, ERD6-like sugar transporter | (RefSeq) sugar transporter ERD6-like 16 (A)	--	sugar transporter ERD6-like 16 [Citrus clementina]	EDL16_ARATH RecName: Full=Sugar transporter ERD6-like 16;	V4U139_CITCL RecName: Full=MFS domain-containing protein {ECO:0000259|PROSITE:PS50850};	Predicted transporter (major facilitator superfamily)	GO:0016021,integral component of membrane; GO:0016020,membrane; GO:0051119,sugar transmembrane transporter activity; GO:0022857,transmembrane transporter activity; GO:0055085,transmembrane transport; GO:0003674,molecular_function; GO:0005215,transporter activity; GO:0015144,carbohydrate transmembrane transporter activity; GO:0006810,transport; GO:0008150,biological_process; GO:0009987,cellular pr…	PF00083.27:Sugar (and other) transporter	--	--	--
Cs_ont_9g004320	126.47	121.746	121.338	13.4638	13.8572	13.6531	12998	16863	13454	1576	1842	1639	-3.20348	0	0	down	chr9	2617546	2621466	+	Cs_ont_9g004320	--	K01915 glutamine synthetase [EC:6.3.1.2] | (RefSeq) glutamine synthetase leaf isozyme, chloroplastic (A)	ko00220: Arginine biosynthesis; ko00250: Alanine, aspartate and glutamate metabolism; ko00630: Glyoxylate and dicarboxylate metabolism; ko00910: Nitrogen metabolism; ko01100: Metabolic pathways; ko01230: Biosynthesis of amino acids	glutamine synthetase leaf isozyme, chloroplastic [Citrus clementina]	GLNA2_DAUCA RecName: Full=Glutamine synthetase, chloroplastic; EC=6.3.1.2; AltName: Full=GS2; AltName: Full=Glutamate--ammonia ligase; Flags: Precursor;	V4RGG2_CITCL RecName: Full=Glutamine synthetase {ECO:0000256|ARBA:ARBA00012937, ECO:0000256|RuleBase:RU004356}; EC=6.3.1.2 {ECO:0000256|ARBA:ARBA00012937, ECO:0000256|RuleBase:RU004356};	Glutamine synthetase	GO:0009507,chloroplast; GO:0005524,ATP binding; GO:0004356,glutamate-ammonia ligase activity; GO:0006542,glutamine biosynthetic process; GO:0000166,nucleotide binding; GO:0003674,molecular_function; GO:0005488,binding; GO:0017076,purine nucleotide binding; GO:0030554,adenyl nucleotide binding; GO:0032553,ribonucleotide binding; GO:0032555,purine ribonucleotide binding; GO:0032559,adenyl ribonucle…	PF00120.27:Glutamine synthetase, catalytic domain	--	--	--
Cs_ont_9g004950	50.837	52.2713	51.9542	13.3163	13.8087	13.8071	6191	8579	6826	1847	2175	1964	-1.95259	0	0	down	chr9	3067603	3071370	-	Cs_ont_9g004950	--	K00975 glucose-1-phosphate adenylyltransferase [EC:2.7.7.27] | (RefSeq) glucose-1-phosphate adenylyltransferase large subunit 3, chloroplastic/amyloplastic (A)	ko00500: Starch and sucrose metabolism; ko00520: Amino sugar and nucleotide sugar metabolism; ko01100: Metabolic pathways; ko01110: Biosynthesis of secondary metabolites; ko01250: Biosynthesis of nucleotide sugars	glucose-1-phosphate adenylyltransferase large subunit 3, chloroplastic/amyloplastic [Citrus sinensis]	GLGL1_ARATH RecName: Full=Glucose-1-phosphate adenylyltransferase large subunit 1, chloroplastic; EC=2.7.7.27; AltName: Full=ADP-glucose pyrophosphorylase; AltName: Full=ADP-glucose synthase; AltName: Full=AGPase S; AltName: Full=Alpha-D-glucose-1-phosphate adenyl transferase; Flags: Precursor;	V4U1F7_CITCL RecName: Full=Glucose-1-phosphate adenylyltransferase {ECO:0000256|RuleBase:RU362093}; EC=2.7.7.27 {ECO:0000256|RuleBase:RU362093}; AltName: Full=ADP-glucose pyrophosphorylase {ECO:0000256|RuleBase:RU362093};	GDP-mannose pyrophosphorylase/mannose-1-phosphate guanylyltransferase	GO:0009507,chloroplast; GO:0009941,chloroplast envelope; GO:0009570,chloroplast stroma; GO:0005524,ATP binding; GO:0008878,glucose-1-phosphate adenylyltransferase activity; GO:0005978,glycogen biosynthetic process; GO:0019252,starch biosynthetic process; GO:0000166,nucleotide binding; GO:0003674,molecular_function; GO:0005488,binding; GO:0017076,purine nucleotide binding; GO:0030554,adenyl nucleo…	PF00483.26:Nucleotidyl transferase	--	--	--
Cs_ont_9g005310	119.376	114.396	106.056	23.6497	22.0065	22.6118	7973	10297	7642	1799	1901	1764	-2.34723	0	0	down	chr9	3330117	3331237	+	Cs_ont_9g005310	--	K02692 photosystem I subunit II | (RefSeq) PSADB; PSI reaction center subunit II (A)	ko00195: Photosynthesis; ko01100: Metabolic pathways	PSI reaction center subunit II [Citrus sinensis]	PSAD_NICSY RecName: Full=Photosystem I reaction center subunit II, chloroplastic; AltName: Full=Photosystem I 20 kDa subunit; Short=PSI-D; Flags: Precursor;	A8C172_CITSI RecName: Full=Photosystem I reaction center subunit II, chloroplastic {ECO:0000256|RuleBase:RU368104};	--	GO:0009535,chloroplast thylakoid membrane; GO:0009538,photosystem I reaction center; GO:0015979,photosynthesis; GO:0008150,biological_process; GO:0008152,metabolic process; GO:0009987,cellular process; GO:0044237,cellular metabolic process; GO:0005575,cellular_component; GO:0005622,intracellular anatomical structure; GO:0005737,cytoplasm; GO:0009507,chloroplast; GO:0009526,plastid envelope; GO:00…	PF02531.19:PsaD	--	--	--
Cs_ont_9g006410	3059.99	3148.8	2955.18	1272.16	1250.92	1246.22	148039	205302	154243	70097	78273	70422	-1.31287	0	0	down	chr9	4023423	4024333	-	Cs_ont_9g006410	--	--	--	ELIP, partial [Citrus sinensis]	ELIP1_ARATH RecName: Full=Early light-induced protein 1, chloroplastic {ECO:0000305}; Flags: Precursor;	H9A1Z7_CITSI SubName: Full=ELIP {ECO:0000313|EMBL:AFD62760.1}; Flags: Fragment;	--	GO:0009535,chloroplast thylakoid membrane; GO:0016021,integral component of membrane; GO:0009522,photosystem I; GO:0009523,photosystem II; GO:0071483,cellular response to blue light; GO:0071490,cellular response to far red light; GO:0034605,cellular response to heat; GO:0071486,cellular response to high light intensity; GO:0071491,cellular response to red light; GO:0071492,cellular response to UV…	PF00504.24:Chlorophyll A-B binding protein	--	--	--
Cs_ont_9g009400	80.564	83.5942	82.2431	23.5026	22.0693	21.1186	3720	5202	4097	1236	1318	1139	-1.91745	0	0	down	chr9	6785687	6787118	+	Cs_ont_9g009400	--	--	--	protein PROTON GRADIENT REGULATION 5, chloroplastic [Citrus sinensis]	PGR5_ARATH RecName: Full=Protein PROTON GRADIENT REGULATION 5, chloroplastic; Flags: Precursor;	A0A067EFZ9_CITSI SubName: Full=Uncharacterized protein {ECO:0000313|EMBL:KDO54104.1};	--	GO:0009507,chloroplast; GO:0009534,chloroplast thylakoid; GO:0009535,chloroplast thylakoid membrane; GO:0009055,electron transfer activity; GO:0071484,cellular response to light intensity; GO:0010117,photoprotection; GO:0009773,photosynthetic electron transport in photosystem I; GO:0009644,response to high light intensity; GO:0009414,response to water deprivation; GO:0003674,molecular_function; G…	--	--	--	--
Cs_ont_9g011940	84.3577	85.5772	87.3712	177.378	177.178	181.047	21627	29568	24166	51793	58750	54215	1.02647	0	0	up	chr9	10099505	10105559	-	Cs_ont_9g011940	--	K01728 pectate lyase [EC:4.2.2.2] | (RefSeq) probable pectate lyase 1 isoform X1 (A)	ko00040: Pentose and glucuronate interconversions; ko01100: Metabolic pathways	putative pectate lyase 1 [Citrus sinensis]	PLY1_ARATH RecName: Full=Probable pectate lyase 1; EC=4.2.2.2; AltName: Full=Pectate lyase A1; Flags: Precursor;	V4SA30_CITCL RecName: Full=Pectate lyase {ECO:0000256|ARBA:ARBA00012272, ECO:0000256|RuleBase:RU361123}; EC=4.2.2.2 {ECO:0000256|ARBA:ARBA00012272, ECO:0000256|RuleBase:RU361123};	--	GO:0046872,metal ion binding; GO:0030570,pectate lyase activity; GO:0045490,pectin catabolic process; GO:0003674,molecular_function; GO:0005488,binding; GO:0043167,ion binding; GO:0043169,cation binding; GO:0003824,catalytic activity; GO:0016829,lyase activity; GO:0016835,carbon-oxygen lyase activity; GO:0016837,carbon-oxygen lyase activity, acting on polysaccharides; GO:0000272,polysaccharide ca…	PF00544.22:Pectate lyase	--	--	--
Cs_ont_9g014930	183.376	185.62	180.464	94.0635	92.6311	92.5997	22310	30435	23687	13034	14576	13159	-1.00755	0	0	down	chr9	15361852	15365715	-	Cs_ont_9g014930	--	K17285 methanethiol oxidase [EC:1.8.3.4] | (RefSeq) selenium-binding protein 3 (A)	ko00920: Sulfur metabolism; ko01100: Metabolic pathways	selenium-binding protein 3 [Citrus sinensis]	SEBP2_ARATH RecName: Full=Selenium-binding protein 2; AltName: Full=Protein EMBRYO SAC DEVELOPMENT ARREST 38;	V4RJM1_CITCL SubName: Full=Uncharacterized protein {ECO:0000313|EMBL:ESR34273.1};	Selenium-binding protein	GO:0005829,cytosol; GO:0008430,selenium binding; GO:0010197,polar nucleus fusion; GO:0003674,molecular_function; GO:0005488,binding; GO:0000741,karyogamy; GO:0006996,organelle organization; GO:0006997,nucleus organization; GO:0007275,multicellular organism development; GO:0008150,biological_process; GO:0009553,embryo sac development; GO:0009559,embryo sac central cell differentiation; GO:0009561,…	PF05694.14:56kDa selenium binding protein (SBP56)	--	--	--
Cs_ont_9g020430	70.5374	68.0474	71.4453	21.1379	19.4115	19.5772	21198	27560	23164	7235	7545	6872	-1.83588	0	0	down	chr9	24798333	24804841	+	Cs_ont_9g020430	--	K03403 magnesium chelatase subunit H [EC:6.6.1.1] | (RefSeq) magnesium-chelatase subunit ChlH, chloroplastic (A)	ko00860: Porphyrin metabolism; ko01100: Metabolic pathways; ko01110: Biosynthesis of secondary metabolites	Magnesium-chelatase subunit chlH [Citrus sinensis]	CHLH_ARATH RecName: Full=Magnesium-chelatase subunit ChlH, chloroplastic; Short=Mg-chelatase subunit H; EC=6.6.1.1; AltName: Full=ABA-binding protein; AltName: Full=Mg-protoporphyrin IX chelatase subunit ChlH; AltName: Full=Protein CONDITIONAL CHLORINA; AltName: Full=Protein GENOMES UNCOUPLED 5; AltName: Full=Protein RAPID TRANSPIRATION IN DETACHED LEAVES 1; Flags: Precursor;	V4SCG9_CITCL RecName: Full=Magnesium chelatase {ECO:0000256|ARBA:ARBA00012825}; EC=6.6.1.1 {ECO:0000256|ARBA:ARBA00012825};	--	GO:0009507,chloroplast; GO:0009706,chloroplast inner membrane; GO:0009570,chloroplast stroma; GO:0010007,magnesium chelatase complex; GO:0005739,mitochondrion; GO:0009536,plastid; GO:0005524,ATP binding; GO:0016851,magnesium chelatase activity; GO:0003729,mRNA binding; GO:0015995,chlorophyll biosynthetic process; GO:0015979,photosynthesis; GO:0000166,nucleotide binding; GO:0003674,molecular_funct…	PF02514.19:CobN/Magnesium Chelatase	--	--	--
Cs_ont_9g024960	23.8124	23.9033	23.9296	77.8905	76.7664	76.3051	7176	9708	7780	26734	29921	26859	1.6575	0	0	up	chr9	29165931	29174111	+	Cs_ont_9g024960	--	K08236 limonoid glucosyltransferase [EC:2.4.1.210] | (RefSeq) limonoid UDP-glucosyltransferase (A)	--	UDP-glycosyltransferase 76B1 [Citrus clementina]	U76B1_ARATH RecName: Full=UDP-glycosyltransferase 76B1 {ECO:0000305}; EC=2.4.1.- {ECO:0000305};	V4RLI1_CITCL SubName: Full=Uncharacterized protein {ECO:0000313|EMBL:ESR35068.1};	UDP-glucuronosyl and UDP-glucosyl transferase	GO:0046527,glucosyltransferase activity; GO:0080043,quercetin 3-O-glucosyltransferase activity; GO:0080044,quercetin 7-O-glucosyltransferase activity; GO:0052640,salicylic acid glucosyltransferase (glucoside-forming) activity; GO:0008194,UDP-glycosyltransferase activity; GO:0006952,defense response; GO:0010150,leaf senescence; GO:0002239,response to oomycetes; GO:0003674,molecular_function; GO:00…	PF00201.21:UDP-glucoronosyl and UDP-glucosyl transferase	--	--	--
Cs_ont_9g028070	49.4343	48.9773	47.1243	18.6773	17.8024	18.2285	7699	10280	7918	3313	3586	3316	-1.44314	0	0	down	chr9	31608479	31611991	-	Cs_ont_9g028070	--	K00927 phosphoglycerate kinase [EC:2.7.2.3] | (RefSeq) phosphoglycerate kinase, chloroplastic (A)	ko00010: Glycolysis / Gluconeogenesis; ko00710: Carbon fixation in photosynthetic organisms; ko01100: Metabolic pathways; ko01110: Biosynthesis of secondary metabolites; ko01200: Carbon metabolism; ko01230: Biosynthesis of amino acids	phosphoglycerate kinase, chloroplastic [Citrus clementina]	PGKH2_ARATH RecName: Full=Phosphoglycerate kinase 2, chloroplastic; EC=2.7.2.3; Flags: Precursor;	V4SER6_CITCL RecName: Full=Phosphoglycerate kinase {ECO:0000256|ARBA:ARBA00013061, ECO:0000256|RuleBase:RU000532}; EC=2.7.2.3 {ECO:0000256|ARBA:ARBA00013061, ECO:0000256|RuleBase:RU000532};	3-phosphoglycerate kinase	GO:0009507,chloroplast; GO:0009570,chloroplast stroma; GO:0005829,cytosol; GO:0005739,mitochondrion; GO:0005634,nucleus; GO:0009536,plastid; GO:0009579,thylakoid; GO:0043531,ADP binding; GO:0005524,ATP binding; GO:0004618,phosphoglycerate kinase activity; GO:0004672,protein kinase activity; GO:0019375,galactolipid biosynthetic process; GO:0006094,gluconeogenesis; GO:0006096,glycolytic process; GO…	PF00162.22:Phosphoglycerate kinase	--	--	--
novel.102	225.523	221.413	220.584	90.4631	90.7575	87.2088	21418	28339	22601	9785	11148	9674	-1.34524	0	0	down	chr1	16552558	16555325	-	--	--	K13065 shikimate O-hydroxycinnamoyltransferase [EC:2.3.1.133] | (RefSeq) shikimate O-hydroxycinnamoyltransferase-like (A)	ko00940: Phenylpropanoid biosynthesis; ko00941: Flavonoid biosynthesis; ko00945: Stilbenoid, diarylheptanoid and gingerol biosynthesis; ko01100: Metabolic pathways; ko01110: Biosynthesis of secondary metabolites	shikimate O-hydroxycinnamoyltransferase-like [Citrus sinensis]	HST_TOBAC RecName: Full=Shikimate O-hydroxycinnamoyltransferase; EC=2.3.1.133; AltName: Full=Hydroxycinnamoyl transferase; AltName: Full=Hydroxycinnamoyl-Coenzyme A shikimate/quinate hydroxycinnamoyltransferase;	A0A2H5NQ40_CITUN SubName: Full=Uncharacterized protein {ECO:0000313|EMBL:GAY42284.1};	--	GO:0016747,acyltransferase activity, transferring groups other than amino-acyl groups; GO:0047172,shikimate O-hydroxycinnamoyltransferase activity; GO:0003674,molecular_function; GO:0003824,catalytic activity; GO:0016740,transferase activity; GO:0016746,acyltransferase activity; GO:0008374,O-acyltransferase activity; GO:0050734,hydroxycinnamoyltransferase activity; GO:0050737,O-hydroxycinnamoyltr…	PF02458.18:Transferase family	--	--	--
novel.1067	87.4531	91.1426	87.9114	32.2784	31.7554	28.9991	7774	10919	8431	3268	3651	3011	-1.54967	0	0	down	chr7	4543518	4547202	-	--	--	K13066 caffeic acid 3-O-methyltransferase / acetylserotonin O-methyltransferase [EC:2.1.1.68 2.1.1.4] | (RefSeq) caffeic acid 3-O-methyltransferase-like (A)	ko00380: Tryptophan metabolism; ko00940: Phenylpropanoid biosynthesis; ko01100: Metabolic pathways; ko01110: Biosynthesis of secondary metabolites	hypothetical protein CICLE_v10031949mg [Citrus clementina]	OMT1_ARATH RecName: Full=Flavone 3'-O-methyltransferase 1; Short=AtOMT1; EC=2.1.1.42; AltName: Full=Acetylserotonin O-methyltransferase OMT1 {ECO:0000305}; EC=2.1.1.4 {ECO:0000269|PubMed:25039887}; AltName: Full=Caffeate O-methyltransferase 1; EC=2.1.1.68; AltName: Full=Quercetin 3'-O-methyltransferase 1;	V4VB83_CITCL SubName: Full=Uncharacterized protein {ECO:0000313|EMBL:ESR49549.1};	Hydroxyindole-O-methyltransferase and related SAM-dependent methyltransferases	GO:0005737,cytoplasm; GO:0005829,cytosol; GO:0005634,nucleus; GO:0009506,plasmodesma; GO:0009536,plastid; GO:0017096,acetylserotonin O-methyltransferase activity; GO:0047763,caffeate O-methyltransferase activity; GO:0030744,luteolin O-methyltransferase activity; GO:0033799,myricetin 3'-O-methyltransferase activity; GO:0008171,O-methyltransferase activity; GO:0046983,protein dimerization activity;…	PF00891.21:O-methyltransferase domain	--	--	--
Cs_ont_5g018090	71.9705	66.3017	68.7744	27.8386	27.1589	26.3894	10437	12958	10760	4598	5094	4470	-1.37777	7.26629e-307	9.77801e-305	down	chr5	13153275	13157304	-	Cs_ont_5g018090	--	--	--	hypothetical protein CUMW_242540 [Citrus unshiu]	BBX25_ARATH RecName: Full=B-box zinc finger protein 25 {ECO:0000303|PubMed:19920209}; AltName: Full=Protein SALT TOLERANCE HOMOLOG 1; AltName: Full=Salt tolerance-like protein;	A0A2H5QLW4_CITUN SubName: Full=Uncharacterized protein {ECO:0000313|EMBL:GAY65619.1};	--	GO:0005634,nucleus; GO:0003700,DNA-binding transcription factor activity; GO:0008270,zinc ion binding; GO:0010100,negative regulation of photomorphogenesis; GO:0009640,photomorphogenesis; GO:0006355,regulation of DNA-templated transcription; GO:0003674,molecular_function; GO:0140110,transcription regulator activity; GO:0005488,binding; GO:0043167,ion binding; GO:0043169,cation binding; GO:0046872…	PF13855.9:Leucine rich repeat	Others	TR	Others
Cs_ont_9g006810	36.4425	34.8548	38.029	3.3904	4.4783	3.9634	1661	2141	1870	176	264	211	-3.23308	3.65698e-306	4.88041e-304	down	chr9	4385447	4386657	+	Cs_ont_9g006810	--	--	--	photosynthetic NDH subunit of subcomplex B 5, chloroplastic [Citrus sinensis]	PNSB5_ARATH RecName: Full=Photosynthetic NDH subunit of subcomplex B 5, chloroplastic {ECO:0000303|PubMed:21785130}; Short=Protein PnsB5 {ECO:0000303|PubMed:21785130}; AltName: Full=NAD(P)H dehydrogenase 18 {ECO:0000312|EMBL:AED95005.1}; Flags: Precursor;	A0A067ERT6_CITSI SubName: Full=Uncharacterized protein {ECO:0000313|EMBL:KDO53932.1};	--	GO:0009507,chloroplast; GO:0031969,chloroplast membrane; GO:0009535,chloroplast thylakoid membrane; GO:0016021,integral component of membrane; GO:0009536,plastid; GO:0006979,response to oxidative stress; GO:0006950,response to stress; GO:0008150,biological_process; GO:0050896,response to stimulus; GO:0005575,cellular_component; GO:0005622,intracellular anatomical structure; GO:0005737,cytoplasm; …	--	--	--	--
Cs_ont_9g027200	57.1776	55.4794	58.194	22.7503	22.9939	23.6841	7079	9257	7773	3208	3682	3425	-1.32991	2.13693e-302	2.82846e-300	down	chr9	30799722	30803561	+	Cs_ont_9g027200	--	K03093 RNA polymerase sigma factor | (RefSeq) RNA polymerase sigma factor sigE, chloroplastic/mitochondrial (A)	--	RNA polymerase sigma factor sigE, chloroplastic/mitochondrial [Citrus clementina]	SIGE_ARATH RecName: Full=RNA polymerase sigma factor sigE, chloroplastic/mitochondrial; Short=Sigma factor E; Short=Sigma-E; AltName: Full=RNA polymerase sigma factor sig5; Short=Atsig5; Short=Sigma factor 5; Flags: Precursor;	A0A2H5NZM0_CITUN SubName: Full=Uncharacterized protein {ECO:0000313|EMBL:GAY45573.1};	--	GO:0009507,chloroplast; GO:0005739,mitochondrion; GO:0003677,DNA binding; GO:0016987,sigma factor activity; GO:0071483,cellular response to blue light; GO:0071472,cellular response to salt stress; GO:0009658,chloroplast organization; GO:0006352,DNA-templated transcription initiation; GO:0009553,embryo sac development; GO:0010207,photosystem II assembly; GO:0045893,positive regulation of DNA-templ…	PF04539.19:Sigma-70 region 3	--	--	--
Cs_ont_5g045680	9.1538	8.9535	9.2218	1.8985	1.9446	1.9468	2049	2701	2227	484	563	509	-2.26921	2.70306e-295	3.5487e-293	down	chr5	46915392	46921707	+	Cs_ont_5g045680	--	--	--	uncharacterized protein LOC102627072 isoform X1 [Citrus sinensis]	--	A0A067G1L2_CITSI SubName: Full=Uncharacterized protein {ECO:0000313|EMBL:KDO69592.1};	Uncharacterized conserved protein, contains C1, PH and RUN domains	GO:0016021,integral component of membrane; GO:0005575,cellular_component; GO:0016020,membrane; GO:0031224,intrinsic component of membrane; GO:0110165,cellular anatomical entity	PF19078.3:Bacterial Ig-like domain	--	--	--
Cs_ont_7g018620	51.4083	52.3784	49.1688	17.8036	17.7299	18.7623	5210	7154	5376	2055	2324	2221	-1.52596	2.95796e-293	3.82121e-291	down	chr7	22699843	22705223	+	Cs_ont_7g018620	--	--	--	photosystem II stability/assembly factor HCF136, chloroplastic [Citrus clementina]	P2SAF_ARATH RecName: Full=Photosystem II stability/assembly factor HCF136, chloroplastic; Flags: Precursor;	A0A2H5P3E2_CITUN RecName: Full=PSII_BNR domain-containing protein {ECO:0000259|Pfam:PF14870};	Sortilin and related receptors	GO:0009507,chloroplast; GO:0009941,chloroplast envelope; GO:0009570,chloroplast stroma; GO:0009533,chloroplast stromal thylakoid; GO:0009534,chloroplast thylakoid; GO:0009543,chloroplast thylakoid lumen; GO:0009535,chloroplast thylakoid membrane; GO:0009523,photosystem II; GO:0009536,plastid; GO:0009579,thylakoid; GO:0031977,thylakoid lumen; GO:0015979,photosynthesis; GO:0009657,plastid organizat…	PF14870.9:Photosynthesis system II assembly factor YCF48	--	--	--
Cs_ont_4g018950	149.462	152.976	140.654	61.0068	61.5349	60.0627	9555	13180	9701	4442	5088	4485	-1.31024	2.97011e-288	3.80645e-286	down	chr4	24763526	24765148	-	Cs_ont_4g018950	--	K03113 translation initiation factor 1 | (RefSeq) protein translation factor SUI1 homolog 1 (A)	--	protein translation factor SUI1 homolog 1 [Citrus clementina]	SUI11_ARATH RecName: Full=Protein translation factor SUI1 homolog 1;	V4TYE7_CITCL RecName: Full=SUI1 domain-containing protein {ECO:0000259|PROSITE:PS50296};	Translation initiation factor 1 (eIF-1/SUI1)	GO:0005829,cytosol; GO:0003729,mRNA binding; GO:0003723,RNA binding; GO:0003743,translation initiation factor activity; GO:0003674,molecular_function; GO:0003676,nucleic acid binding; GO:0005488,binding; GO:0097159,organic cyclic compound binding; GO:1901363,heterocyclic compound binding; GO:0008135,translation factor activity, RNA binding; GO:0045182,translation regulator activity; GO:0090079,tr…	PF01253.25:Translation initiation factor SUI1	--	--	--
Cs_ont_3g011330	18.1866	16.0382	17.7238	56.6208	55.9095	58.7836	1634	1942	1718	5794	6497	6169	1.69328	1.6941e-285	2.15404e-283	up	chr3	7302645	7304250	-	Cs_ont_3g011330	--	K09338 homeobox-leucine zipper protein | (RefSeq) homeobox-leucine zipper protein ATHB-6-like isoform X1 (A)	--	hypothetical protein CUMW_060430 [Citrus unshiu]	ATHB5_ARATH RecName: Full=Homeobox-leucine zipper protein ATHB-5; AltName: Full=HD-ZIP protein ATHB-5; AltName: Full=Homeodomain transcription factor ATHB-5;	A0A2H5NMZ4_CITUN RecName: Full=Homeobox domain-containing protein {ECO:0000259|PROSITE:PS50071};	Transcription factor HEX, contains HOX and HALZ domains	GO:0005634,nucleus; GO:0003700,DNA-binding transcription factor activity; GO:0000981,DNA-binding transcription factor activity, RNA polymerase II-specific; GO:0042803,protein homodimerization activity; GO:0043565,sequence-specific DNA binding; GO:0000976,transcription cis-regulatory region binding; GO:0009738,abscisic acid-activated signaling pathway; GO:0045893,positive regulation of DNA-templat…	PF00046.32:Homeodomain	HB-HD-ZIP	TF	HB->HB-HD-ZIP
Cs_ont_9g006400	394.692	412.608	373.569	172.973	169.943	175.315	20882	29420	21323	10423	11629	10834	-1.21965	9.77988e-283	1.23379e-280	down	chr9	4018304	4020375	-	Cs_ont_9g006400	--	--	--	Early light-induced protein 1 [Citrus sinensis]	ELIP1_ARATH RecName: Full=Early light-induced protein 1, chloroplastic {ECO:0000305}; Flags: Precursor;	A0A067GGF0_CITSI SubName: Full=Uncharacterized protein {ECO:0000313|EMBL:KDO74446.1};	--	GO:0009535,chloroplast thylakoid membrane; GO:0016021,integral component of membrane; GO:0009522,photosystem I; GO:0009523,photosystem II; GO:0071483,cellular response to blue light; GO:0071490,cellular response to far red light; GO:0034605,cellular response to heat; GO:0071486,cellular response to high light intensity; GO:0071491,cellular response to red light; GO:0071492,cellular response to UV…	PF00504.24:Chlorophyll A-B binding protein	--	--	--
Cs_ont_3g024580	82.0749	79.6718	79.8092	38.1511	38.8223	40.0735	13428	17567	14087	7109	8215	7658	-1.07622	2.41647e-281	3.0249e-279	down	chr3	22736565	22741320	-	Cs_ont_3g024580	--	--	--	hypothetical protein CISIN_1g022937mg [Citrus sinensis]	LNK3_ARATH RecName: Full=Protein LNK3 {ECO:0000303|PubMed:23818596}; AltName: Full=Night light-inducible and clock-regulated 3 {ECO:0000303|PubMed:23818596};	A0A067DS27_CITSI SubName: Full=Uncharacterized protein {ECO:0000313|EMBL:KDO44370.1};	--	GO:0007623,circadian rhythm; GO:0006355,regulation of DNA-templated transcription; GO:0008150,biological_process; GO:0048511,rhythmic process; GO:0006139,nucleobase-containing compound metabolic process; GO:0006351,DNA-templated transcription; GO:0006725,cellular aromatic compound metabolic process; GO:0006807,nitrogen compound metabolic process; GO:0008152,metabolic process; GO:0009058,biosynthe…	--	--	--	--
Cs_ont_8g028720	161.162	154.349	157.273	69.1654	68.3281	71.5272	8613	11117	9068	4210	4723	4465	-1.20849	2.33388e-280	2.89904e-278	down	chr8	32273102	32285275	-	Cs_ont_8g028720	--	K20547 basic endochitinase B [EC:3.2.1.14] | (RefSeq) endochitinase-like precursor (A)	ko00520: Amino sugar and nucleotide sugar metabolism; ko01100: Metabolic pathways; ko04016: MAPK signaling pathway - plant	endochitinase-like precursor [Citrus sinensis]	CHI1_HEVBR RecName: Full=Inactive chitinase-like protein 1 {ECO:0000305}; Short=HbCLP1 {ECO:0000303|PubMed:25104038}; AltName: Allergen=Hev b 11 {ECO:0000303|PubMed:11940078}; Flags: Precursor;	Q43752_CITSI SubName: Full=Chitinase {ECO:0000313|EMBL:CAA93847.1}; EC=3.2.1.14 {ECO:0000313|EMBL:CAA93847.1};	Predicted chitinase	GO:0008061,chitin binding; GO:0005975,carbohydrate metabolic process; GO:0016998,cell wall macromolecule catabolic process; GO:0006032,chitin catabolic process; GO:0050832,defense response to fungus; GO:0003674,molecular_function; GO:0005488,binding; GO:0097367,carbohydrate derivative binding; GO:0008150,biological_process; GO:0008152,metabolic process; GO:0044238,primary metabolic process; GO:00…	PF00182.22:Chitinase class I	--	--	--
novel.961	3.5043	3.2457	3.3864	17.428	16.8522	16.5966	423	528	441	2396	2631	2340	2.29937	7.81527e-279	9.63366e-277	up	chr6	6560517	6572145	-	--	--	K13065 shikimate O-hydroxycinnamoyltransferase [EC:2.3.1.133] | (RefSeq) vinorine synthase-like (A)	ko00940: Phenylpropanoid biosynthesis; ko00941: Flavonoid biosynthesis; ko00945: Stilbenoid, diarylheptanoid and gingerol biosynthesis; ko01100: Metabolic pathways; ko01110: Biosynthesis of secondary metabolites	vinorine synthase-like [Citrus sinensis]	SAT_CATRO RecName: Full=Stemmadenine O-acetyltransferase {ECO:0000303|PubMed:29511102}; Short=CrSAT {ECO:0000303|PubMed:29511102}; EC=1.7.1.- {ECO:0000269|PubMed:29511102};	V4UU75_CITCL SubName: Full=Uncharacterized protein {ECO:0000313|EMBL:ESR43184.1};	--	GO:0016746,acyltransferase activity; GO:0016491,oxidoreductase activity; GO:0009820,alkaloid metabolic process; GO:0003674,molecular_function; GO:0003824,catalytic activity; GO:0016740,transferase activity; GO:0006807,nitrogen compound metabolic process; GO:0008150,biological_process; GO:0008152,metabolic process; GO:0071704,organic substance metabolic process; GO:1901564,organonitrogen compound …	PF02458.18:Transferase family	--	--	--
Cs_ont_2g015150	27.3271	27.4873	27.6063	10.0228	10.3411	10.2098	4072	5520	4438	1701	1993	1777	-1.46153	1.42104e-276	1.73841e-274	down	chr2	10241183	10245229	+	Cs_ont_2g015150	--	K16296 serine carboxypeptidase-like clade I [EC:3.4.16.-] | (RefSeq) serine carboxypeptidase-like 20 (A)	--	hypothetical protein CISIN_1g010880mg [Citrus sinensis]	CBP1_HORVU RecName: Full=Serine carboxypeptidase 1; EC=3.4.16.5; AltName: Full=CP-MI; AltName: Full=Carboxypeptidase C; AltName: Full=Serine carboxypeptidase I; Contains: RecName: Full=Serine carboxypeptidase 1 chain A; AltName: Full=Serine carboxypeptidase I chain A; Contains: RecName: Full=Serine carboxypeptidase 1 chain B; AltName: Full=Serine carboxypeptidase I chain B; Flags: Precursor;	A0A067ETY6_CITSI RecName: Full=Carboxypeptidase {ECO:0000256|RuleBase:RU361156}; EC=3.4.16.- {ECO:0000256|RuleBase:RU361156};	Serine carboxypeptidases (lysosomal cathepsin A)	GO:0005576,extracellular region; GO:0004185,serine-type carboxypeptidase activity; GO:0006508,proteolysis; GO:0003674,molecular_function; GO:0003824,catalytic activity; GO:0004180,carboxypeptidase activity; GO:0008233,peptidase activity; GO:0008236,serine-type peptidase activity; GO:0008238,exopeptidase activity; GO:0016787,hydrolase activity; GO:0017171,serine hydrolase activity; GO:0070008,seri…	PF00450.25:Serine carboxypeptidase	--	--	--
Cs_ont_6g013580	42.3008	41.8207	39.8536	16.3611	15.9752	15.6113	5716	7616	5810	2518	2792	2464	-1.4018	6.41349e-276	7.78685e-274	down	chr6	8742489	8744951	-	Cs_ont_6g013580	--	--	--	protein LURP-one-related 15 [Citrus sinensis]	LOR15_ARATH RecName: Full=Protein LURP-one-related 15;	V4SZV7_CITCL SubName: Full=Uncharacterized protein {ECO:0000313|EMBL:ESR42766.1};	--	GO:0005829,cytosol; GO:0005886,plasma membrane; GO:0019904,protein domain specific binding; GO:0003674,molecular_function; GO:0005488,binding; GO:0005515,protein binding; GO:0005575,cellular_component; GO:0005622,intracellular anatomical structure; GO:0005737,cytoplasm; GO:0110165,cellular anatomical entity; GO:0016020,membrane; GO:0071944,cell periphery	PF04525.15:LURP-one-related	--	--	--
Cs_ont_7g002760	28.9706	30.8575	27.2806	4.9308	5.0063	4.8216	1821	2614	1850	353	407	354	-2.59303	1.00109e-275	1.20639e-273	down	chr7	2259353	2260619	-	Cs_ont_7g002760	--	--	--	uncharacterized protein LOC18045604 [Citrus clementina]	--	V4SMX6_CITCL RecName: Full=GATA-N domain-containing protein {ECO:0000259|Pfam:PF05349};	--	GO:0005634,nucleus; GO:0003677,DNA binding; GO:0008270,zinc ion binding; GO:0045893,positive regulation of DNA-templated transcription; GO:0003674,molecular_function; GO:0003676,nucleic acid binding; GO:0005488,binding; GO:0097159,organic cyclic compound binding; GO:1901363,heterocyclic compound binding; GO:0043167,ion binding; GO:0043169,cation binding; GO:0046872,metal ion binding; GO:0046914,t…	PF05349.15:GATA-type transcription activator, N-terminal	--	--	--
Cs_ont_3g024350	68.2448	69.2174	67.3074	27.3415	24.9817	25.8822	5481	7492	5832	2501	2595	2428	-1.42083	5.14373e-272	6.15267e-270	down	chr3	22354372	22357222	+	Cs_ont_3g024350	--	--	--	protein MAINTENANCE OF PSII UNDER HIGH LIGHT 1 [Citrus sinensis]	MPH1_ARATH RecName: Full=Protein MAINTENANCE OF PSII UNDER HIGH LIGHT 1 {ECO:0000303|PubMed:25846821};	A0A067DU86_CITSI SubName: Full=Uncharacterized protein {ECO:0000313|EMBL:KDO46569.1};	--	GO:0009507,chloroplast; GO:0009535,chloroplast thylakoid membrane; GO:0016021,integral component of membrane; GO:0005886,plasma membrane; GO:0009579,thylakoid; GO:0061635,regulation of protein complex stability; GO:0008150,biological_process; GO:0065007,biological regulation; GO:0065008,regulation of biological quality; GO:0005575,cellular_component; GO:0005622,intracellular anatomical structure;…	--	--	--	--
Cs_ont_7g026720	78.8996	79.3484	80.6345	38.3138	36.8813	36.4349	8988	12182	9910	4971	5434	4848	-1.12892	3.52171e-271	4.15099e-269	down	chr7	28161622	28163709	-	Cs_ont_7g026720	--	--	--	hypothetical protein CICLE_v10032304mg [Citrus clementina]	NAP1_SOLLC RecName: Full=NAC domain-containing protein 1 {ECO:0000303|PubMed:29760199}; Short=SlNAP1 {ECO:0000303|PubMed:29760199};	A0A067GWB3_CITSI RecName: Full=NAC domain-containing protein {ECO:0000259|PROSITE:PS51005};	--	GO:0005634,nucleus; GO:0043565,sequence-specific DNA binding; GO:0010150,leaf senescence; GO:0031155,regulation of reproductive fruiting body development; GO:0006355,regulation of DNA-templated transcription; GO:0003674,molecular_function; GO:0003676,nucleic acid binding; GO:0003677,DNA binding; GO:0005488,binding; GO:0097159,organic cyclic compound binding; GO:1901363,heterocyclic compound bindi…	PF02365.18:No apical meristem (NAM) protein	NAC	TF	NAC
Cs_ont_5g039890	13.9218	14.7431	14.6076	1.5255	1.7308	1.7259	1250	1784	1415	156	201	181	-3.14836	1.76805e-268	2.06887e-266	down	chr5	42796015	42797723	+	Cs_ont_5g039890	--	--	--	photosynthetic NDH subunit of subcomplex B 4 [Citrus sinensis]	PNSB4_ARATH RecName: Full=Photosynthetic NDH subunit of subcomplex B 4, chloroplastic {ECO:0000303|PubMed:21785130}; Short=Protein PnsB4 {ECO:0000303|PubMed:21785130}; AltName: Full=NDH DEPENDENT FLOW 6 {ECO:0000303|PubMed:18535009}; AltName: Full=NDH-DEPENDENT CYCLIC ELECTRON FLOW 6 {ECO:0000305}; Flags: Precursor;	A0A2H5PSG2_CITUN SubName: Full=Uncharacterized protein {ECO:0000313|EMBL:GAY55282.1};	--	GO:0009535,chloroplast thylakoid membrane; GO:0016021,integral component of membrane; GO:0010598,NAD(P)H dehydrogenase complex (plastoquinone); GO:0009773,photosynthetic electron transport in photosystem I; GO:0006091,generation of precursor metabolites and energy; GO:0008150,biological_process; GO:0008152,metabolic process; GO:0009767,photosynthetic electron transport chain; GO:0009987,cellular …	--	--	--	--
Cs_ont_7g019850	15.343	16.4053	16.008	4.547	4.3347	4.534	2619	3774	2948	884	957	904	-1.86452	4.0504e-267	4.70545e-265	down	chr7	23590621	23595832	+	Cs_ont_7g019850	--	K08794 calcium/calmodulin-dependent protein kinase I [EC:2.7.11.17] | (RefSeq) phosphoenolpyruvate carboxylase kinase 1-like (A)	--	serine/threonine-protein kinase STN7, chloroplastic [Citrus sinensis]	STT7_ARATH RecName: Full=Serine/threonine-protein kinase STN7, chloroplastic; EC=2.7.11.1; AltName: Full=Protein STATE TRANSITION 7; AltName: Full=Stt7 homolog; Flags: Precursor;	A0A2H5P3W4_CITUN RecName: Full=Protein kinase domain-containing protein {ECO:0000259|PROSITE:PS50011};	Protein kinase PCTAIRE and related kinases	GO:0009507,chloroplast; GO:0009535,chloroplast thylakoid membrane; GO:0042651,thylakoid membrane; GO:0005524,ATP binding; GO:0004672,protein kinase activity; GO:0106310,protein serine kinase activity; GO:0004674,protein serine/threonine kinase activity; GO:0007623,circadian rhythm; GO:0009643,photosynthetic acclimation; GO:0006468,protein phosphorylation; GO:0042548,regulation of photosynthesis, …	PF00069.28:Protein kinase domain	--	--	--
Cs_ont_5g033770	52.4833	51.9605	49.918	22.3794	21.8483	23.0016	7808	10418	8012	3792	4204	3997	-1.23063	1.84033e-265	2.12269e-263	down	chr5	36541206	36546456	-	Cs_ont_5g033770	--	K05356 all-trans-nonaprenyl-diphosphate synthase [EC:2.5.1.84 2.5.1.85] | (RefSeq) solanesyl diphosphate synthase 2, chloroplastic isoform X1 (A)	ko00900: Terpenoid backbone biosynthesis; ko01110: Biosynthesis of secondary metabolites	solanesyl diphosphate synthase 2, chloroplastic isoform X1 [Citrus sinensis]	SPS2_ARATH RecName: Full=Solanesyl diphosphate synthase 2, chloroplastic {ECO:0000305}; Short=AtSPS2 {ECO:0000303|PubMed:15653808}; EC=2.5.1.85 {ECO:0000269|PubMed:15784989}; AltName: Full=All-trans-nonaprenyl-diphosphate synthase 2 (geranylgeranyl-diphosphate specific) {ECO:0000305}; Flags: Precursor;	A0A067EA88_CITSI SubName: Full=Uncharacterized protein {ECO:0000313|EMBL:KDO52109.1};	Geranylgeranyl pyrophosphate synthase/Polyprenyl synthetase	GO:0009507,chloroplast; GO:0009570,chloroplast stroma; GO:0009536,plastid; GO:0052924,all-trans-nonaprenyl-diphosphate synthase (geranylgeranyl-diphosphate specific) activity; GO:0046872,metal ion binding; GO:0004659,prenyltransferase activity; GO:0008299,isoprenoid biosynthetic process; GO:0010236,plastoquinone biosynthetic process; GO:0003674,molecular_function; GO:0003824,catalytic activity; G…	PF00348.20:Polyprenyl synthetase	--	--	--
Cs_ont_5g032610	64.1042	65.1522	57.0599	22.8067	22.1736	22.7568	10908	14941	10475	4420	4880	4523	-1.49126	4.37019e-262	5.00496e-260	down	chr5	34739890	34746937	-	Cs_ont_5g032610	--	K03541 photosystem II 10kDa protein | (RefSeq) photosystem II 10 kDa polypeptide, chloroplastic (A)	ko00195: Photosynthesis; ko01100: Metabolic pathways	pentatricopeptide repeat-containing protein At3g18020 [Citrus sinensis]	PSBR_ARATH RecName: Full=Photosystem II 10 kDa polypeptide, chloroplastic; Flags: Precursor;	A0A2H5PAK8_CITUN SubName: Full=Uncharacterized protein {ECO:0000313|EMBL:GAY49402.1};	--	GO:0009507,chloroplast; GO:0009534,chloroplast thylakoid; GO:0009535,chloroplast thylakoid membrane; GO:0005739,mitochondrion; GO:0009654,photosystem II oxygen evolving complex; GO:0009579,thylakoid; GO:0003729,mRNA binding; GO:0010270,photosystem II oxygen evolving complex assembly; GO:0003674,molecular_function; GO:0003676,nucleic acid binding; GO:0003723,RNA binding; GO:0005488,binding; GO:009…	PF13041.9:PPR repeat family	--	--	--
Cs_ont_7g002400	243.544	248.523	242.665	116.084	119.96	114.406	9098	12512	9780	4939	5796	4992	-1.09904	3.62625e-260	4.12371e-258	down	chr7	2030979	2031696	-	Cs_ont_7g002400	--	--	--	hypothetical protein KPL71_011245 [Citrus sinensis]	SAG20_ARATH RecName: Full=Senescence associated gene 20 {ECO:0000303|PubMed:10444084}; AltName: Full=Protein WOUND-INDUCED 12 {ECO:0000303|PubMed:12857840}; Short=AtWI-12 {ECO:0000303|PubMed:12857840};	A0A067E0T9_CITSI SubName: Full=Uncharacterized protein {ECO:0000313|EMBL:KDO44857.1}; Flags: Fragment;	--	GO:0007568,aging; GO:0010150,leaf senescence; GO:0009620,response to fungus; GO:0002238,response to molecule of fungal origin; GO:0009624,response to nematode; GO:0010193,response to ozone; GO:0008150,biological_process; GO:0032502,developmental process; GO:0007275,multicellular organism development; GO:0032501,multicellular organismal process; GO:0048366,leaf development; GO:0048367,shoot system…	PF07107.14:Wound-induced protein WI12	--	--	--
Cs_ont_5g031160	29.645	31.7668	29.9173	9.5024	9.0484	8.6922	3098	4474	3373	1131	1223	1061	-1.77753	4.96165e-260	5.60284e-258	down	chr5	32502726	32507809	-	Cs_ont_5g031160	--	K04457 protein phosphatase 1A [EC:3.1.3.16] | (RefSeq) protein phosphatase 2C 57 isoform X2 (A)	--	protein phosphatase 2C 57 isoform X2 [Citrus sinensis]	P2C57_ARATH RecName: Full=Protein phosphatase 2C 57 {ECO:0000303|PubMed:19021904}; Short=AtPP2C57 {ECO:0000303|PubMed:19021904}; EC=3.1.3.16 {ECO:0000269|PubMed:20126264}; AltName: Full=Protein phosphatase 2C PPH1 {ECO:0000303|PubMed:15130549}; Short=PP2C PPH1 {ECO:0000303|PubMed:15130549}; AltName: Full=Thylakoid-associated phosphatase of 38 kDa {ECO:0000303|PubMed:20126264};	V4T2G1_CITCL RecName: Full=Protein-serine/threonine phosphatase {ECO:0000256|ARBA:ARBA00013081}; EC=3.1.3.16 {ECO:0000256|ARBA:ARBA00013081};	Serine/threonine protein phosphatase	GO:0009507,chloroplast; GO:0009570,chloroplast stroma; GO:0005737,cytoplasm; GO:0016021,integral component of membrane; GO:0005730,nucleolus; GO:0005634,nucleus; GO:0009579,thylakoid; GO:0000287,magnesium ion binding; GO:0030145,manganese ion binding; GO:0017018,myosin phosphatase activity; GO:0016791,phosphatase activity; GO:0016311,dephosphorylation; GO:0009767,photosynthetic electron transport…	PF00481.24:Protein phosphatase 2C	--	--	--
Cs_ont_5g030100	0.7713	0.8085	0.7489	14.8119	13.8762	13.6254	63	89	66	1378	1466	1300	4.14835	1.41348e-257	1.58506e-255	up	chr5	31041209	31043646	+	Cs_ont_5g030100	--	K07213 copper chaperone | (RefSeq) copper transport protein ATX1-like (A)	--	heavy metal-associated isoprenylated plant protein 9 [Citrus sinensis]	HIP9_ARATH RecName: Full=Heavy metal-associated isoprenylated plant protein 9 {ECO:0000303|PubMed:21072340, ECO:0000303|PubMed:23368984}; Short=AtHIP09 {ECO:0000303|PubMed:21072340, ECO:0000303|PubMed:23368984}; Flags: Precursor;	A0A5B7AXD1_DAVIN SubName: Full=Putative DNA ligase 1 {ECO:0000313|EMBL:MPA60944.1};	Copper chaperone	GO:0046872,metal ion binding; GO:0003674,molecular_function; GO:0005488,binding; GO:0043167,ion binding; GO:0043169,cation binding	PF00403.29:Heavy-metal-associated domain	--	--	--
Cs_ont_4g002280	65.6927	66.2329	62.8913	20.8849	23.0009	20.8032	4231	5749	4370	1532	1916	1565	-1.62067	7.16451e-257	7.97879e-255	down	chr4	3877069	3878149	-	Cs_ont_4g002280	--	K02109 F-type H+-transporting ATPase subunit b | (RefSeq) ATP synthase subunit b', chloroplastic (A)	ko00190: Oxidative phosphorylation; ko00195: Photosynthesis; ko01100: Metabolic pathways	ATP synthase subunit b' [Citrus sinensis]	ATPF2_SPIOL RecName: Full=ATP synthase subunit b', chloroplastic; AltName: Full=ATP synthase F(0) sector subunit b'; AltName: Full=ATPase subunit II; Flags: Precursor;	A0A067FEZ8_CITSI SubName: Full=Uncharacterized protein {ECO:0000313|EMBL:KDO61766.1};	--	GO:0009535,chloroplast thylakoid membrane; GO:0016021,integral component of membrane; GO:0045263,proton-transporting ATP synthase complex, coupling factor F(o); GO:0005524,ATP binding; GO:0015078,proton transmembrane transporter activity; GO:0015986,proton motive force-driven ATP synthesis; GO:0000166,nucleotide binding; GO:0003674,molecular_function; GO:0005488,binding; GO:0017076,purine nucleot…	PF00430.21:ATP synthase B/B' CF(0)	--	--	--
Cs_ont_4g019890	42.4993	45.1669	43.402	17.8783	17.5434	18.4848	5915	8472	6517	2834	3158	3005	-1.3139	8.32459e-256	9.14459e-254	down	chr4	25384932	25387618	+	Cs_ont_4g019890	--	K06911 quercetin 2,3-dioxygenase [EC:1.13.11.24] | (RefSeq) pirin-like protein (A)	--	hypothetical protein CICLE_v10009028mg [Citrus clementina]	PRNL1_ARATH RecName: Full=Pirin-like protein At1g50590;	V4TYT6_CITCL SubName: Full=Uncharacterized protein {ECO:0000313|EMBL:ESR65733.1};	--	GO:0005634,nucleus; GO:0005575,cellular_component; GO:0005622,intracellular anatomical structure; GO:0043226,organelle; GO:0043227,membrane-bounded organelle; GO:0043229,intracellular organelle; GO:0043231,intracellular membrane-bounded organelle; GO:0110165,cellular anatomical entity	PF05726.16:Pirin C-terminal cupin domain	--	--	--
Cs_ont_6g020820	22.4223	21.8273	22.1806	8.6826	8.8274	8.5958	4299	5640	4588	1896	2189	1925	-1.37793	2.00293e-253	2.18536e-251	down	chr6	16357886	16362980	+	Cs_ont_6g020820	--	K03093 RNA polymerase sigma factor | (RefSeq) RNA polymerase sigma factor sigC isoform X2 (A)	--	RNA polymerase sigma factor sigF [Citrus sinensis]	SIGF_ARATH RecName: Full=RNA polymerase sigma factor sigF, chloroplastic; Short=Sigma factor F; Short=Sigma-F; AltName: Full=Protein SINGLET OXYGEN-LINKED DEATH ACTIVATOR 8; AltName: Full=RNA polymerase sigma factor sig6; Short=Atsig6; Short=Sigma factor 6; Flags: Precursor;	A0A2H5Q8G2_CITUN RecName: Full=RNA_pol_sigma70 domain-containing protein {ECO:0000259|PROSITE:PS00716};	--	GO:0009507,chloroplast; GO:0009536,plastid; GO:0003677,DNA binding; GO:0016987,sigma factor activity; GO:0071483,cellular response to blue light; GO:0071482,cellular response to light stimulus; GO:0006352,DNA-templated transcription initiation; GO:0045893,positive regulation of DNA-templated transcription; GO:0090351,seedling development; GO:0003674,molecular_function; GO:0003676,nucleic acid bin…	PF04539.19:Sigma-70 region 3	--	--	--
Cs_ont_6g021930	7.1682	7.2441	7.4481	0.5281	0.492	0.5089	1025	1396	1149	86	91	85	-3.87043	1.95756e-252	2.12152e-250	down	chr6	18903534	18909960	+	Cs_ont_6g021930	--	K10532 heparan-alpha-glucosaminide N-acetyltransferase [EC:2.3.1.78] | (RefSeq) heparan-alpha-glucosaminide N-acetyltransferase-like isoform X2 (A)	ko00531: Glycosaminoglycan degradation; ko01100: Metabolic pathways	heparan-alpha-glucosaminide N-acetyltransferase-like isoform X1 [Citrus sinensis]	--	V4SS06_CITCL SubName: Full=Uncharacterized protein {ECO:0000313|EMBL:ESR41695.1};	Uncharacterized conserved protein	GO:0016021,integral component of membrane; GO:0005575,cellular_component; GO:0016020,membrane; GO:0031224,intrinsic component of membrane; GO:0110165,cellular anatomical entity	PF16401.8:Domain of unknown function (DUF5009)	--	--	--
Cs_ont_9g026530	74.5776	77.5882	73.7936	27.1646	25.4926	27.5256	3999	5607	4269	1659	1768	1724	-1.52729	5.27845e-252	5.68242e-250	down	chr9	30272581	30273480	-	Cs_ont_9g026530	--	--	--	uncharacterized protein PAM68-like [Citrus clementina]	Y5278_ARATH RecName: Full=Uncharacterized protein PAM68-like;	A0A067ENQ8_CITSI SubName: Full=Uncharacterized protein {ECO:0000313|EMBL:KDO56809.1};	--	GO:0009507,chloroplast; GO:0009535,chloroplast thylakoid membrane; GO:0016021,integral component of membrane; GO:0010258,NADH dehydrogenase complex (plastoquinone) assembly; GO:0008150,biological_process; GO:0009987,cellular process; GO:0010257,NADH dehydrogenase complex assembly; GO:0010275,NAD(P)H dehydrogenase complex assembly; GO:0016043,cellular component organization; GO:0022607,cellular co…	PF11947.11:Photosynthesis affected mutant 68	--	--	--
Cs_ont_3g009960	68.8554	67.1841	65.2567	32.3012	33.3115	33.6972	13661	17964	13968	7299	8548	7809	-1.05026	1.16267e-251	1.24336e-249	down	chr3	6386844	6391500	+	Cs_ont_3g009960	--	K10534 nitrate reductase (NAD(P)H) [EC:1.7.1.1 1.7.1.2 1.7.1.3] | (RefSeq) nitrate reductase [NAD(P)H]-like (A)	ko00910: Nitrogen metabolism; ko01100: Metabolic pathways	nitrate reductase [NAD(P)H]	NIA_BETPN RecName: Full=Nitrate reductase [NAD(P)H]; Short=NR; EC=1.7.1.2;	V4TCH9_CITCL RecName: Full=Nitrate reductase {ECO:0000256|PIRNR:PIRNR000233};	Sulfite oxidase, molybdopterin-binding component	GO:0071949,FAD binding; GO:0020037,heme binding; GO:0030151,molybdenum ion binding; GO:0043546,molybdopterin cofactor binding; GO:0009703,nitrate reductase (NADH) activity; GO:0050464,nitrate reductase (NADPH) activity; GO:0042128,nitrate assimilation; GO:0006809,nitric oxide biosynthetic process; GO:0000166,nucleotide binding; GO:0003674,molecular_function; GO:0005488,binding; GO:0036094,small m…	PF00174.22:Oxidoreductase molybdopterin binding domain	--	--	--
Cs_ont_7g024050	19.944	19.0516	19.9901	5.7976	6.1352	5.9686	2815	3624	3044	932	1120	984	-1.74993	5.01439e-250	5.32713e-248	down	chr7	26422866	26426289	-	Cs_ont_7g024050	--	K14640 solute carrier family 20 (sodium-dependent phosphate transporter) | (RefSeq) inorganic phosphate transporter 2-1, chloroplastic (A)	--	inorganic phosphate transporter 2-1, chloroplastic [Citrus clementina]	PHT21_ARATH RecName: Full=Inorganic phosphate transporter 2-1, chloroplastic; AltName: Full=H(+)/Pi cotransporter; Short=AtPht2;1; Flags: Precursor;	V4TIR2_CITCL RecName: Full=Phosphate transporter {ECO:0000256|RuleBase:RU363058};	Na+/Pi symporter	GO:0009507,chloroplast; GO:0009941,chloroplast envelope; GO:0009706,chloroplast inner membrane; GO:0005829,cytosol; GO:0016021,integral component of membrane; GO:0005315,inorganic phosphate transmembrane transporter activity; GO:0009673,low-affinity phosphate transmembrane transporter activity; GO:0015293,symporter activity; GO:0035435,phosphate ion transmembrane transport; GO:0006817,phosphate i…	PF01384.23:Phosphate transporter family	--	--	--
Cs_ont_6g002940	18.6889	19.9322	19.3532	43.7821	45.0513	45.6506	3336	4795	3727	8901	10401	9518	1.18172	8.00185e-247	8.44535e-245	up	chr6	1771495	1774687	-	Cs_ont_6g002940	--	K09590 brassinosteroid-6-oxidase 1 [EC:1.14.-.-] | (RefSeq) cytochrome P450 85A (A)	ko00905: Brassinosteroid biosynthesis; ko01100: Metabolic pathways; ko01110: Biosynthesis of secondary metabolites	cytochrome P450 85A [Citrus clementina]	C85A_PHAVU RecName: Full=Cytochrome P450 85A {ECO:0000303|PubMed:15221144}; Short=PvCYP85A {ECO:0000303|PubMed:15221144}; EC=1.14.14.- {ECO:0000250|UniProtKB:Q9FMA5}; AltName: Full=C6-oxidase {ECO:0000250|UniProtKB:Q9FMA5};	A0A067G1P3_CITSI SubName: Full=Uncharacterized protein {ECO:0000313|EMBL:KDO72285.1};	Cytochrome P450 CYP4/CYP19/CYP26 subfamilies	GO:0016021,integral component of membrane; GO:0020037,heme binding; GO:0005506,iron ion binding; GO:0004497,monooxygenase activity; GO:0016705,oxidoreductase activity, acting on paired donors, with incorporation or reduction of molecular oxygen; GO:0003674,molecular_function; GO:0005488,binding; GO:0046906,tetrapyrrole binding; GO:0097159,organic cyclic compound binding; GO:1901363,heterocyclic c…	PF00067.25:Cytochrome P450	--	--	--
Cs_ont_8g001950	43.2844	43.4304	43.1092	16.1803	16.3946	17.2306	4054	5482	4356	1726	1986	1885	-1.41349	3.45927e-246	3.6273e-244	down	chr8	1030550	1033547	-	Cs_ont_8g001950	--	--	--	protein plastid transcriptionally active 16, chloroplastic [Citrus clementina]	PTA16_ARATH RecName: Full=Protein PLASTID TRANSCRIPTIONALLY ACTIVE 16, chloroplastic {ECO:0000303|PubMed:16326926}; Short=pTAC16 {ECO:0000303|PubMed:16326926}; Flags: Precursor;	A0A2H5NEB8_CITUN RecName: Full=NAD(P)-bd_dom domain-containing protein {ECO:0000259|Pfam:PF13460};	Predicted dehydrogenase	GO:0009507,chloroplast; GO:0009941,chloroplast envelope; GO:0042644,chloroplast nucleoid; GO:0009534,chloroplast thylakoid; GO:0009535,chloroplast thylakoid membrane; GO:0005829,cytosol; GO:0098572,stromal side of plastid thylakoid membrane; GO:0007623,circadian rhythm; GO:0008150,biological_process; GO:0048511,rhythmic process; GO:0005575,cellular_component; GO:0005622,intracellular anatomical s…	PF13460.9:NAD(P)H-binding	--	--	--
Cs_ont_5g039120	24.2163	23.3635	21.6534	60.7825	60.6156	62.9135	2548	3313	2458	7284	8249	7732	1.38158	5.56284e-246	5.7954e-244	up	chr5	42247890	42249761	+	Cs_ont_5g039120	--	K13691 pathogen-inducible salicylic acid glucosyltransferase [EC:2.4.1.-] | (RefSeq) UGT3; UDP-glycosyltransferase 74G1 (A)	--	UDP-glycosyltransferase 83A1-like [Citrus sinensis]	U83A1_ARATH RecName: Full=UDP-glycosyltransferase 83A1; EC=2.4.1.-;	A0A2H5PUA1_CITUN SubName: Full=Uncharacterized protein {ECO:0000313|EMBL:GAY55957.1};	UDP-glucuronosyl and UDP-glucosyl transferase	GO:0008194,UDP-glycosyltransferase activity; GO:0003674,molecular_function; GO:0003824,catalytic activity; GO:0016740,transferase activity; GO:0016757,glycosyltransferase activity	PF00201.21:UDP-glucoronosyl and UDP-glucosyl transferase	--	--	--
Cs_ont_3g014810	8.8537	9.2197	9.1885	34.0843	35.1865	35.6064	585	821	655	2565	3007	2748	1.91152	8.51108e-246	8.81006e-244	up	chr3	9680586	9682266	+	Cs_ont_3g014810	--	--	--	F-box protein PP2-B15 [Citrus clementina]	P2B15_ARATH RecName: Full=F-box protein PP2-B15; AltName: Full=Protein PHLOEM PROTEIN 2-LIKE B15; Short=AtPP2-B15;	A0A2H5PQ17_CITUN RecName: Full=F-box domain-containing protein {ECO:0000259|PROSITE:PS50181};	--	GO:0030246,carbohydrate binding; GO:0003674,molecular_function; GO:0005488,binding	PF14299.9:Phloem protein 2	--	--	--
Cs_ont_2g035210	32.9197	32.5077	34.3097	14.1183	13.8415	13.8988	5329	7092	5992	2603	2898	2628	-1.2836	7.05004e-245	7.25121e-243	down	chr2	32473944	32479696	+	Cs_ont_2g035210	--	K13071 pheophorbide a oxygenase [EC:1.14.15.17] | (RefSeq) pheophorbide a oxygenase, chloroplastic (A)	ko00860: Porphyrin metabolism; ko01110: Biosynthesis of secondary metabolites	hypothetical protein CUMW_180070 [Citrus unshiu]	PTC52_ARATH RecName: Full=Protochlorophyllide-dependent translocon component 52, chloroplastic; AltName: Full=ACD1-like protein; AltName: Full=Protein TIC 55-IV; AltName: Full=Translocon at the inner envelope membrane of chloroplasts 55-IV; Flags: Precursor;	A0A2H5PYR7_CITUN SubName: Full=Uncharacterized protein {ECO:0000313|EMBL:GAY57519.1};	--	GO:0009941,chloroplast envelope; GO:0009706,chloroplast inner membrane; GO:0005737,cytoplasm; GO:0005829,cytosol; GO:0016021,integral component of membrane; GO:0009536,plastid; GO:0051537,2 iron, 2 sulfur cluster binding; GO:0010277,chlorophyllide a oxygenase [overall] activity; GO:0046872,metal ion binding; GO:0016491,oxidoreductase activity; GO:0015031,protein transport; GO:0003674,molecular_fu…	PF08417.15:Pheophorbide a oxygenase	--	--	--
Cs_ont_5g048690	7.9025	8.2467	8.2566	21.1861	20.7558	20.5279	1816	2554	2047	5545	6169	5510	1.32384	4.54151e-243	4.64154e-241	up	chr5	48850553	48857367	+	Cs_ont_5g048690	--	K13447 respiratory burst oxidase [EC:1.6.3.- 1.11.1.-] | (RefSeq) respiratory burst oxidase homolog protein A (A)	ko04016: MAPK signaling pathway - plant; ko04626: Plant-pathogen interaction	respiratory burst oxidase homolog protein A [Citrus sinensis]	RBOHA_SOLTU RecName: Full=Respiratory burst oxidase homolog protein A; EC=1.11.1.-; EC=1.6.3.-; AltName: Full=NADPH oxidase RBOHA; AltName: Full=StRBOHA;	A0A067GCI3_CITSI SubName: Full=Uncharacterized protein {ECO:0000313|EMBL:KDO76360.1};	Ferric reductase, NADH/NADPH oxidase and related proteins	GO:0016021,integral component of membrane; GO:0005886,plasma membrane; GO:0005509,calcium ion binding; GO:0000293,ferric-chelate reductase activity; GO:0016174,NAD(P)H oxidase H2O2-forming activity; GO:0004601,peroxidase activity; GO:0003674,molecular_function; GO:0005488,binding; GO:0043167,ion binding; GO:0043169,cation binding; GO:0046872,metal ion binding; GO:0003824,catalytic activity; GO:00…	PF08030.15:Ferric reductase NAD binding domain	--	--	--
Cs_ont_5g004090	65.418	65.5548	62.7334	26.6463	28.2163	27.5843	6014	8122	6222	2790	3355	2962	-1.26313	1.20929e-242	1.22815e-240	down	chr5	2616986	2619243	-	Cs_ont_5g004090	--	--	--	hypothetical protein CUMW_133870 [Citrus unshiu]	CUT1A_ARATH RecName: Full=Protein CURVATURE THYLAKOID 1A, chloroplastic; Flags: Precursor;	A0A2H5PGA2_CITUN RecName: Full=CAAD domain-containing protein {ECO:0000259|Pfam:PF14159};	--	GO:0009507,chloroplast; GO:0009941,chloroplast envelope; GO:0009534,chloroplast thylakoid; GO:0009535,chloroplast thylakoid membrane; GO:0005829,cytosol; GO:0009515,granal stacked thylakoid; GO:0016021,integral component of membrane; GO:0010287,plastoglobule; GO:0009579,thylakoid; GO:0090391,granum assembly; GO:0097753,membrane bending; GO:0006996,organelle organization; GO:0008150,biological_pro…	PF14159.9:CAAD domains of cyanobacterial aminoacyl-tRNA synthetase	--	--	--
Cs_ont_7g016390	16.1078	17.6006	15.111	2.1139	2.0565	1.6686	1405	2069	1422	210	232	170	-3.09505	5.58342e-240	5.60007e-238	down	chr7	20644237	20647103	+	Cs_ont_7g016390	--	K03327 multidrug resistance protein, MATE family | (RefSeq) protein DETOXIFICATION 25-like (A)	--	protein DETOXIFICATION 25 [Citrus sinensis]	DTX24_ARATH RecName: Full=Protein DETOXIFICATION 24 {ECO:0000303|PubMed:11739388}; Short=AtDTX24 {ECO:0000303|PubMed:11739388}; AltName: Full=Multidrug and toxic compound extrusion protein 24 {ECO:0000305}; Short=MATE protein 24 {ECO:0000305};	V4TB95_CITCL RecName: Full=Protein DETOXIFICATION {ECO:0000256|RuleBase:RU004914}; AltName: Full=Multidrug and toxic compound extrusion protein {ECO:0000256|RuleBase:RU004914};	Uncharacterized membrane protein, predicted efflux pump	GO:0016021,integral component of membrane; GO:0016020,membrane; GO:0015297,antiporter activity; GO:0022857,transmembrane transporter activity; GO:0042910,xenobiotic transmembrane transporter activity; GO:1990961,xenobiotic detoxification by transmembrane export across the plasma membrane; GO:0003674,molecular_function; GO:0005215,transporter activity; GO:0015291,secondary active transmembrane tra…	PF01554.21:MatE	--	--	--
Cs_ont_2g001370	17.0675	15.9374	17.6018	41.1856	41.1948	42.0336	3072	3866	3418	8443	9590	8837	1.26811	2.84764e-237	2.8385e-235	up	chr2	755209	761001	-	Cs_ont_2g001370	--	K13430 serine/threonine-protein kinase PBS1 [EC:2.7.11.1] | (RefSeq) serine/threonine-protein kinase PBS1 (A)	ko04626: Plant-pathogen interaction	hypothetical protein CISIN_1g005001mg [Citrus sinensis]	SRF8_ARATH RecName: Full=Protein STRUBBELIG-RECEPTOR FAMILY 8; AltName: Full=Leucine-rich repeat receptor kinase-like protein SRF8; Flags: Precursor;	A0A067GI63_CITSI RecName: Full=Protein kinase domain-containing protein {ECO:0000259|PROSITE:PS50011};	Serine/threonine protein kinase	GO:0016021,integral component of membrane; GO:0005886,plasma membrane; GO:0005524,ATP binding; GO:0004714,transmembrane receptor protein tyrosine kinase activity; GO:0006468,protein phosphorylation; GO:0000166,nucleotide binding; GO:0003674,molecular_function; GO:0005488,binding; GO:0017076,purine nucleotide binding; GO:0030554,adenyl nucleotide binding; GO:0032553,ribonucleotide binding; GO:0032…	PF00069.28:Protein kinase domain	--	--	--
Cs_ont_3g006010	98.1296	107.934	98.859	32.0464	32.7743	30.5131	3315	4914	3603	1233	1432	1204	-1.70914	9.71516e-237	9.62456e-235	down	chr3	3711659	3712225	-	Cs_ont_3g006010	--	K02113 F-type H+-transporting ATPase subunit delta | (RefSeq) ATP synthase subunit delta, chloroplastic (A)	ko00190: Oxidative phosphorylation; ko00195: Photosynthesis; ko01100: Metabolic pathways	ATP synthase subunit delta, chloroplastic [Citrus sinensis]	ATPD_TOBAC RecName: Full=ATP synthase delta chain, chloroplastic; AltName: Full=F-ATPase delta chain; Flags: Precursor;	V4V734_CITCL SubName: Full=Uncharacterized protein {ECO:0000313|EMBL:ESR47894.1};	Mitochondrial F1F0-ATP synthase, subunit OSCP/ATP5	GO:0009535,chloroplast thylakoid membrane; GO:0045261,proton-transporting ATP synthase complex, catalytic core F(1); GO:0046933,proton-transporting ATP synthase activity, rotational mechanism; GO:0009773,photosynthetic electron transport in photosystem I; GO:0009772,photosynthetic electron transport in photosystem II; GO:0015986,proton motive force-driven ATP synthesis; GO:0003674,molecular_funct…	PF00213.21:ATP synthase delta (OSCP) subunit	--	--	--
Cs_ont_9g023950	63.7749	64.9269	56.9796	157.858	160.018	154.905	5236	7184	5047	14761	16992	14855	1.31672	1.03158e-236	1.01573e-234	up	chr9	28323382	28324759	-	Cs_ont_9g023950	--	K01051 pectinesterase [EC:3.1.1.11] | (RefSeq) PECS-1.1; pectinesterase 1 precursor (A)	ko00040: Pentose and glucuronate interconversions; ko01100: Metabolic pathways	21 kDa protein [Citrus sinensis]	21KD_DAUCA RecName: Full=21 kDa protein; AltName: Full=1.2 protein; Flags: Precursor;	A0A067FDE3_CITSI RecName: Full=PMEI domain-containing protein {ECO:0000259|SMART:SM00856};	--	GO:0004857,enzyme inhibitor activity; GO:0003674,molecular_function; GO:0030234,enzyme regulator activity; GO:0098772,molecular function regulator activity	PF04043.18:Plant invertase/pectin methylesterase inhibitor	--	--	--
Cs_ont_6g025470	39.4089	37.9047	38.8821	17.5555	17.432	18.0603	6518	8449	6938	3307	3729	3489	-1.16204	6.20591e-236	6.07352e-234	down	chr6	24313198	24317566	-	Cs_ont_6g025470	--	K09841 xanthoxin dehydrogenase [EC:1.1.1.288] | (RefSeq) ABA2; short chain alcohol dehydrogenase (A)	ko00906: Carotenoid biosynthesis; ko01100: Metabolic pathways; ko01110: Biosynthesis of secondary metabolites	xanthoxin dehydrogenase isoform X1 [Citrus clementina]	BDH2_SALOF RecName: Full=(+)-borneol dehydrogenase 2 {ECO:0000303|PubMed:31927319}; Short=SoBDH2 {ECO:0000303|PubMed:31927319}; EC=1.1.1.198 {ECO:0000269|PubMed:31927319};	V4SWC6_CITCL SubName: Full=Uncharacterized protein {ECO:0000313|EMBL:ESR41486.1};	Reductases with broad range of substrate specificities	GO:0016616,oxidoreductase activity, acting on the CH-OH group of donors, NAD or NADP as acceptor; GO:0003674,molecular_function; GO:0003824,catalytic activity; GO:0016491,oxidoreductase activity; GO:0016614,oxidoreductase activity, acting on CH-OH group of donors	PF13561.9:Enoyl-(Acyl carrier protein) reductase	--	--	--
Cs_ont_7g014320	24.3508	23.8197	23.9334	11.194	11.2074	11.7428	7405	9762	7852	3877	4408	4171	-1.10951	5.67286e-233	5.48535e-231	down	chr7	18471908	18481226	-	Cs_ont_7g014320	--	K16189 phytochrome-interacting factor 4 | (RefSeq) transcription factor PIF4-like isoform X3 (A)	ko04075: Plant hormone signal transduction	hypothetical protein Patl1_01407 [Pistacia atlantica]	Y1669_ARATH RecName: Full=Uncharacterized oxidoreductase At1g06690, chloroplastic; EC=1.-.-.-; Flags: Precursor;	A0A540L9D8_MALBA RecName: Full=BHLH domain-containing protein {ECO:0000259|PROSITE:PS50888};	Voltage-gated shaker-like K+ channel, subunit beta/KCNAB	GO:0009507,chloroplast; GO:0009941,chloroplast envelope; GO:0009535,chloroplast thylakoid membrane; GO:0005737,cytoplasm; GO:0005576,extracellular region; GO:0010287,plastoglobule; GO:0004033,aldo-keto reductase (NADP) activity; GO:0003674,molecular_function; GO:0003824,catalytic activity; GO:0016491,oxidoreductase activity; GO:0016614,oxidoreductase activity, acting on CH-OH group of donors; GO:…	PF00248.24:Aldo/keto reductase family	bHLH	TF	bHLH
Cs_ont_9g020900	53.2479	54.5875	56.3259	26.0747	27.3427	26.6269	10317	14254	11774	5754	6852	6026	-1.06718	3.98979e-232	3.83495e-230	down	chr9	25726400	25734098	-	Cs_ont_9g020900	--	K06207 GTP-binding protein | (RefSeq) putative elongation factor TypA-like SVR3, chloroplastic (A)	--	putative elongation factor TypA-like SVR3, chloroplastic [Citrus sinensis]	SVR3_ARATH RecName: Full=Putative elongation factor TypA-like SVR3, chloroplastic; AltName: Full=Protein HAPPY ON NORFLURAZON 23 {ECO:0000303|PubMed:21208309}; AltName: Full=Protein SUPPRESSOR OF VARIEGATION 3 {ECO:0000303|PubMed:21187014}; Flags: Precursor;	A0A067ER88_CITSI RecName: Full=Tr-type G domain-containing protein {ECO:0000259|PROSITE:PS51722};	Elongation factor-type GTP-binding protein	GO:0009507,chloroplast; GO:1990904,ribonucleoprotein complex; GO:0005525,GTP binding; GO:0003924,GTPase activity; GO:0003746,translation elongation factor activity; GO:0050821,protein stabilization; GO:0009409,response to cold; GO:0006364,rRNA processing; GO:0000166,nucleotide binding; GO:0003674,molecular_function; GO:0005488,binding; GO:0017076,purine nucleotide binding; GO:0019001,guanyl nucle…	PF00009.30:Elongation factor Tu GTP binding domain	--	--	--
Cs_ont_3g006840	17.5979	17.6073	18.0864	36.6372	36.6296	36.451	4044	5453	4484	9589	10887	9784	1.01086	9.75834e-231	9.21507e-229	up	chr3	4301987	4309170	+	Cs_ont_3g006840	--	K15446 tRNA:m4X modification enzyme [EC:2.1.1.225] | (RefSeq) tRNA:m(4)X modification enzyme TRM13 homolog isoform X2 (A)	--	tryptophan aminotransferase-related protein 4-like [Citrus sinensis]	TAR4_ARATH RecName: Full=Tryptophan aminotransferase-related protein 4; EC=2.6.1.-;	A0A2H5NI20_CITUN SubName: Full=Uncharacterized protein {ECO:0000313|EMBL:GAY39727.1};	--	GO:0016021,integral component of membrane; GO:0016846,carbon-sulfur lyase activity; GO:0008483,transaminase activity; GO:0006520,cellular amino acid metabolic process; GO:0003674,molecular_function; GO:0003824,catalytic activity; GO:0016829,lyase activity; GO:0016740,transferase activity; GO:0016769,transferase activity, transferring nitrogenous groups; GO:0006082,organic acid metabolic process; …	PF04864.16:Allinase	--	--	--
Cs_ont_4g025270	67.5939	66.362	63.4225	32.1353	31.7735	31.3407	9609	12714	9727	5203	5842	5204	-1.08232	1.21025e-230	1.13623e-228	down	chr4	29079073	29083697	+	Cs_ont_4g025270	--	K13422 transcription factor MYC2 | (RefSeq) transcription factor MYC2-like (A)	ko04016: MAPK signaling pathway - plant; ko04075: Plant hormone signal transduction	hypothetical protein CICLE_v100092852mg [Citrus clementina]	BH035_ARATH RecName: Full=Transcription factor bHLH35; AltName: Full=Basic helix-loop-helix protein 35; Short=AtbHLH35; Short=bHLH 35; AltName: Full=Transcription factor EN 41; AltName: Full=bHLH transcription factor bHLH035;	V4UV05_CITCL RecName: Full=BHLH domain-containing protein {ECO:0000259|PROSITE:PS50888};	--	GO:0005634,nucleus; GO:0003700,DNA-binding transcription factor activity; GO:0046983,protein dimerization activity; GO:0043565,sequence-specific DNA binding; GO:0006355,regulation of DNA-templated transcription; GO:0003674,molecular_function; GO:0140110,transcription regulator activity; GO:0005488,binding; GO:0005515,protein binding; GO:0003676,nucleic acid binding; GO:0003677,DNA binding; GO:009…	PF00010.29:Helix-loop-helix DNA-binding domain	bHLH	TF	bHLH
Cs_ont_2g017820	104.568	114.681	102.282	39.225	38.1843	34.9153	7146	10562	7541	3053	3375	2787	-1.54895	4.146e-230	3.82569e-228	down	chr2	12434002	12435376	-	Cs_ont_2g017820	--	--	--	cold and drought-regulated protein CORA [Citrus clementina]	GRP1_TOBAC RecName: Full=Glycine-rich protein; Flags: Precursor;	V4U4R7_CITCL SubName: Full=Uncharacterized protein {ECO:0000313|EMBL:ESR60937.1};	--	GO:0005576,extracellular region; GO:0071555,cell wall organization; GO:0006952,defense response; GO:0009607,response to biotic stimulus; GO:0008150,biological_process; GO:0009987,cellular process; GO:0016043,cellular component organization; GO:0045229,external encapsulating structure organization; GO:0071554,cell wall organization or biogenesis; GO:0071840,cellular component organization or bioge…	PF07172.14:Glycine rich protein family	--	--	--
Cs_ont_4g015540	6.3583	6.4107	6.4597	1.2189	1.2344	1.2084	1374	1867	1506	300	345	305	-2.42355	1.32731e-228	1.2178e-226	down	chr4	21221593	21225406	-	Cs_ont_4g015540	--	K08914 light-harvesting complex II chlorophyll a/b binding protein 3 | (RefSeq) chlorophyll a-b binding protein 13, chloroplastic (A)	ko00196: Photosynthesis - antenna proteins; ko01100: Metabolic pathways	chlorophyll a-b binding protein 3 [Citrus sinensis]	CB23_SOLLC RecName: Full=Chlorophyll a-b binding protein 13, chloroplastic; AltName: Full=LHCII type III CAB-13; Flags: Precursor;	A0A067G6K0_CITSI RecName: Full=Chlorophyll a-b binding protein, chloroplastic {ECO:0000256|RuleBase:RU363080};	--	GO:0009535,chloroplast thylakoid membrane; GO:0016021,integral component of membrane; GO:0009522,photosystem I; GO:0009523,photosystem II; GO:0016168,chlorophyll binding; GO:0046872,metal ion binding; GO:0009768,photosynthesis, light harvesting in photosystem I; GO:0009416,response to light stimulus; GO:0003674,molecular_function; GO:0005488,binding; GO:0046906,tetrapyrrole binding; GO:0097159,or…	PF00504.24:Chlorophyll A-B binding protein	--	--	--
Cs_ont_6g021000	31.9273	31.2297	30.6592	72.1648	68.4635	71.4522	3249	4283	3366	8364	9011	8493	1.14558	3.17546e-226	2.88075e-224	up	chr6	16695124	16697547	-	Cs_ont_6g021000	--	K13691 pathogen-inducible salicylic acid glucosyltransferase [EC:2.4.1.-] | (RefSeq) UDP-glycosyltransferase 74E2-like isoform X1 (A)	--	UDP-glycosyltransferase 86A1 [Citrus clementina]	U86A1_ARATH RecName: Full=UDP-glycosyltransferase 86A1; EC=2.4.1.-;	V4SWV8_CITCL RecName: Full=Glycosyltransferase {ECO:0000256|RuleBase:RU362057}; EC=2.4.1.- {ECO:0000256|RuleBase:RU362057};	UDP-glucuronosyl and UDP-glucosyl transferase	GO:0008194,UDP-glycosyltransferase activity; GO:0003674,molecular_function; GO:0003824,catalytic activity; GO:0016740,transferase activity; GO:0016757,glycosyltransferase activity	PF00201.21:UDP-glucoronosyl and UDP-glucosyl transferase	--	--	--
Cs_ont_9g001450	20.4929	20.724	21.6747	9.2074	9.0758	9.2136	5288	7207	6034	2706	3029	2777	-1.22485	6.62449e-226	5.9761e-224	down	chr9	849126	853832	+	Cs_ont_9g001450	--	--	--	protein high chlorophyll fluorescent 107 [Citrus sinensis]	CF107_ARATH RecName: Full=Protein high chlorophyll fluorescent 107 {ECO:0000312|EMBL:AEE75897.1}; Flags: Precursor;	A0A2H5N7V2_CITUN SubName: Full=Uncharacterized protein {ECO:0000313|EMBL:GAY35705.1};	FOG: TPR repeat	GO:0009507,chloroplast; GO:0009941,chloroplast envelope; GO:0031969,chloroplast membrane; GO:0009570,chloroplast stroma; GO:0000325,plant-type vacuole; GO:0003729,mRNA binding; GO:0043621,protein self-association; GO:0003727,single-stranded RNA binding; GO:0006397,mRNA processing; GO:1901918,negative regulation of exoribonuclease activity; GO:0009657,plastid organization; GO:0006417,regulation of…	PF07719.20:Tetratricopeptide repeat	--	--	--
novel.718	34.8147	41.0919	36.8139	131.317	136.162	129.859	838	1333	956	3600	4239	3651	1.78208	3.36915e-222	3.00581e-220	up	chr5	10320138	10320575	+	--	--	K20617 cytochrome P450 family 71 subfamily A | (RefSeq) LOW QUALITY PROTEIN: cytochrome P450 71A9-like (A)	--	cytochrome P450 83B1 [Citrus sinensis]	C71Z6_PASSA RecName: Full=5-OH-xanthotoxin synthase {ECO:0000303|PubMed:29971079}; EC=1.14.14.- {ECO:0000269|PubMed:29971079}; AltName: Full=Cytochrome P450 CYP71AZ6 {ECO:0000303|PubMed:29971079};	V4U321_CITCL SubName: Full=Uncharacterized protein {ECO:0000313|EMBL:ESR56566.1};	Cytochrome P450 CYP2 subfamily	GO:0005783,endoplasmic reticulum; GO:0016021,integral component of membrane; GO:0020037,heme binding; GO:0005506,iron ion binding; GO:0004497,monooxygenase activity; GO:0016705,oxidoreductase activity, acting on paired donors, with incorporation or reduction of molecular oxygen; GO:0009805,coumarin biosynthetic process; GO:0009611,response to wounding; GO:0003674,molecular_function; GO:0005488,bi…	PF00067.25:Cytochrome P450	--	--	--
Cs_ont_5g009070	11.7113	12.6689	11.5337	3.4052	3.3956	3.3857	2304	3359	2448	763	864	778	-1.85028	3.68963e-222	3.27364e-220	down	chr5	5882818	5886826	+	Cs_ont_5g009070	--	K11816 indole-3-pyruvate monooxygenase [EC:1.14.13.168] | (RefSeq) probable indole-3-pyruvate monooxygenase YUCCA10 (A)	ko00380: Tryptophan metabolism; ko01100: Metabolic pathways	reverse transcriptase domain-containing protein [Citrus sinensis]	YUC10_ARATH RecName: Full=Probable indole-3-pyruvate monooxygenase YUCCA10; EC=1.14.13.168; AltName: Full=Flavin-containing monooxygenase YUCCA10;	A0A067HHF3_CITSI RecName: Full=Flavin-containing monooxygenase {ECO:0000256|RuleBase:RU361177}; EC=1.-.-.- {ECO:0000256|RuleBase:RU361177};	Flavin-containing monooxygenase	GO:0050660,flavin adenine dinucleotide binding; GO:0103075,indole-3-pyruvate monooxygenase activity; GO:0004497,monooxygenase activity; GO:0050661,NADP binding; GO:0009851,auxin biosynthetic process; GO:0009723,response to ethylene; GO:0000166,nucleotide binding; GO:0003674,molecular_function; GO:0005488,binding; GO:0036094,small molecule binding; GO:0043167,ion binding; GO:0043168,anion binding;…	PF13966.9:zinc-binding in reverse transcriptase	--	--	--
Cs_ont_6g016620	13.7333	13.5231	14.3042	2.6709	2.0631	2.0865	1544	2049	1735	342	300	274	-2.64155	5.62365e-222	4.93536e-220	down	chr6	11382580	11389649	-	Cs_ont_6g016620	--	K00002 alcohol dehydrogenase (NADP+) [EC:1.1.1.2] | (RefSeq) NADPH-dependent aldo-keto reductase, chloroplastic-like (A)	ko00010: Glycolysis / Gluconeogenesis; ko00040: Pentose and glucuronate interconversions; ko00053: Ascorbate and aldarate metabolism; ko00561: Glycerolipid metabolism; ko00620: Pyruvate metabolism; ko01100: Metabolic pathways; ko01110: Biosynthesis of secondary metabolites; ko01240: Biosynthesis of cofactors	hypothetical protein CUMW_121480 [Citrus unshiu]	AKRC9_ARATH RecName: Full=NADPH-dependent aldo-keto reductase, chloroplastic {ECO:0000303|PubMed:21169366}; Short=AtChlAKR {ECO:0000303|PubMed:21169366}; EC=1.1.1.- {ECO:0000269|PubMed:19616008, ECO:0000269|PubMed:21169366}; AltName: Full=Aldo-keto reductase family 4 member C9;	A0A2H5PBP4_CITUN SubName: Full=Uncharacterized protein {ECO:0000313|EMBL:GAY49751.1};	Aldo/keto reductase family proteins	GO:0009507,chloroplast; GO:0005829,cytosol; GO:0005783,endoplasmic reticulum; GO:0008106,alcohol dehydrogenase (NADP+) activity; GO:0004032,alditol:NADP+ 1-oxidoreductase activity; GO:0004033,aldo-keto reductase (NADP) activity; GO:0070401,NADP+ binding; GO:0016229,steroid dehydrogenase activity; GO:0009409,response to cold; GO:0009651,response to salt stress; GO:0009636,response to toxic substan…	PF00248.24:Aldo/keto reductase family	--	--	--
Cs_ont_5g049420	7.6493	7.3588	7.6516	17.1001	17.2281	16.497	3069	3979	3312	7814	8940	7731	1.13529	1.17301e-219	1.01838e-217	up	chr5	49273274	49281759	+	Cs_ont_5g049420	--	K01179 endoglucanase [EC:3.2.1.4] | (RefSeq) endoglucanase 6 (A)	ko00500: Starch and sucrose metabolism; ko01100: Metabolic pathways	endoglucanase 6 [Citrus sinensis]	GUN6_ARATH RecName: Full=Endoglucanase 6; EC=3.2.1.4; AltName: Full=Endo-1,4-beta glucanase 6; Flags: Precursor;	A0A067GM42_CITSI RecName: Full=Endoglucanase {ECO:0000256|RuleBase:RU361166}; EC=3.2.1.4 {ECO:0000256|RuleBase:RU361166};	--	GO:0005576,extracellular region; GO:0030246,carbohydrate binding; GO:0008810,cellulase activity; GO:0071555,cell wall organization; GO:0030245,cellulose catabolic process; GO:0003674,molecular_function; GO:0005488,binding; GO:0003824,catalytic activity; GO:0004553,hydrolase activity, hydrolyzing O-glycosyl compounds; GO:0016787,hydrolase activity; GO:0016798,hydrolase activity, acting on glycosyl…	PF00759.22:Glycosyl hydrolase family 9	--	--	--
Cs_ont_5g049260	35.4822	34.751	36.0195	17.1635	17.8381	17.4637	7805	10302	8548	4300	5075	4487	-1.04859	2.24466e-219	1.93833e-217	down	chr5	49194156	49197847	-	Cs_ont_5g049260	--	--	--	putative WRKY transcription factor 53 [Citrus sinensis]	WRK53_ARATH RecName: Full=Probable WRKY transcription factor 53 {ECO:0000303|PubMed:17369373}; AltName: Full=WRKY DNA-binding protein 53 {ECO:0000303|PubMed:17369373};	V4VIW1_CITCL RecName: Full=WRKY domain-containing protein {ECO:0000259|PROSITE:PS50811};	--	GO:0009507,chloroplast; GO:0005634,nucleus; GO:0003677,DNA binding; GO:0003700,DNA-binding transcription factor activity; GO:0000976,transcription cis-regulatory region binding; GO:0042742,defense response to bacterium; GO:0010150,leaf senescence; GO:0045893,positive regulation of DNA-templated transcription; GO:0031347,regulation of defense response; GO:2000022,regulation of jasmonic acid mediat…	PF03106.18:WRKY DNA -binding domain	WRKY	TF	WRKY
Cs_ont_3g023890	17.1749	16.8291	17.0845	8.3252	8.289	8.5337	6682	8824	7171	3689	4171	3878	-1.05356	1.47779e-215	1.24939e-213	down	chr3	21633246	21640587	+	Cs_ont_3g023890	--	K13681 xyloglucan fucosyltransferase [EC:2.4.1.-] | (RefSeq) fucosyltransferase 2-like isoform X1 (A)	--	fucosyltransferase 2-like isoform X1 [Citrus sinensis]	FUT1_PEA RecName: Full=Galactoside 2-alpha-L-fucosyltransferase; EC=2.4.1.-; AltName: Full=PsFT1; AltName: Full=Xyloglucan alpha-(1,2)-fucosyltransferase;	A0A067DWW5_CITSI RecName: Full=UBA domain-containing protein {ECO:0000259|PROSITE:PS50030};	--	GO:0032580,Golgi cisterna membrane; GO:0016021,integral component of membrane; GO:0008107,galactoside 2-alpha-L-fucosyltransferase activity; GO:0042546,cell wall biogenesis; GO:0071555,cell wall organization; GO:0006486,protein glycosylation; GO:0003674,molecular_function; GO:0003824,catalytic activity; GO:0008417,fucosyltransferase activity; GO:0016740,transferase activity; GO:0016757,glycosyltr…	PF03254.16:Xyloglucan fucosyltransferase	--	--	--
Cs_ont_2g029030	25.7483	26.2826	25.1943	11.3221	11.5649	11.0939	4906	6749	5179	2457	2850	2469	-1.21553	3.00289e-215	2.52555e-213	down	chr2	27246863	27252411	-	Cs_ont_2g029030	--	K08695 anthocyanidin reductase [EC:1.3.1.77] | (RefSeq) anthocyanidin reductase ((2S)-flavan-3-ol-forming) isoform X1 (A)	ko00941: Flavonoid biosynthesis; ko01100: Metabolic pathways; ko01110: Biosynthesis of secondary metabolites	Epimerase domain-containing protein [Citrus sinensis]	SNL6_ORYSJ RecName: Full=Cinnamoyl-CoA reductase-like SNL6 {ECO:0000305}; EC=1.2.-.- {ECO:0000305}; AltName: Full=Protein SUPPRESSOR OF NH1-MEDIATED LESION 6 {ECO:0000303|PubMed:20862311};	V4TH93_CITCL RecName: Full=3Beta_HSD domain-containing protein {ECO:0000259|Pfam:PF01073};	Flavonol reductase/cinnamoyl-CoA reductase	GO:0003854,3-beta-hydroxy-delta5-steroid dehydrogenase activity; GO:0016616,oxidoreductase activity, acting on the CH-OH group of donors, NAD or NADP as acceptor; GO:0042742,defense response to bacterium; GO:0009809,lignin biosynthetic process; GO:0006694,steroid biosynthetic process; GO:0003674,molecular_function; GO:0003824,catalytic activity; GO:0016229,steroid dehydrogenase activity; GO:00164…	PF01073.22:3-beta hydroxysteroid dehydrogenase/isomerase family	--	--	--
Cs_ont_5g004310	84.6027	87.7202	90.534	43.5824	44.2539	44.6208	10298	14390	11889	6042	6967	6344	-1.02001	4.08972e-215	3.4218e-213	down	chr5	2750582	2752624	+	Cs_ont_5g004310	--	K08237 hydroquinone glucosyltransferase [EC:2.4.1.218] | (RefSeq) hydroquinone glucosyltransferase (A)	--	hydroquinone glucosyltransferase [Citrus sinensis]	HQGT_RAUSE RecName: Full=Hydroquinone glucosyltransferase; EC=2.4.1.218; AltName: Full=Arbutin synthase;	A0A067HEW5_CITSI RecName: Full=Glycosyltransferase {ECO:0000256|RuleBase:RU362057}; EC=2.4.1.- {ECO:0000256|RuleBase:RU362057};	UDP-glucuronosyl and UDP-glucosyl transferase	GO:0050505,hydroquinone glucosyltransferase activity; GO:0003674,molecular_function; GO:0003824,catalytic activity; GO:0008194,UDP-glycosyltransferase activity; GO:0016740,transferase activity; GO:0016757,glycosyltransferase activity; GO:0016758,hexosyltransferase activity; GO:0035251,UDP-glucosyltransferase activity; GO:0046527,glucosyltransferase activity	PF00201.21:UDP-glucoronosyl and UDP-glucosyl transferase	--	--	--
Cs_ont_8g027680	12.1975	13.2563	12.4654	29.0308	30.0139	29.5001	2662	3899	2935	7216	8472	7520	1.19075	1.86148e-211	1.54944e-209	up	chr8	31592605	31596480	-	Cs_ont_8g027680	--	--	--	protein NUCLEAR FUSION DEFECTIVE 4 [Citrus sinensis]	NFD4_ARATH RecName: Full=Protein NUCLEAR FUSION DEFECTIVE 4 {ECO:0000303|PubMed:16698901};	A0A2H5P0R6_CITUN RecName: Full=Nodulin-like domain-containing protein {ECO:0000259|Pfam:PF06813};	--	GO:0016021,integral component of membrane; GO:0016020,membrane; GO:0005739,mitochondrion; GO:0000741,karyogamy; GO:0010197,polar nucleus fusion; GO:0009651,response to salt stress; GO:0006996,organelle organization; GO:0006997,nucleus organization; GO:0008150,biological_process; GO:0009987,cellular process; GO:0016043,cellular component organization; GO:0048284,organelle fusion; GO:0071840,cellul…	PF06813.16:Nodulin-like	--	--	--
Cs_ont_4g014420	29.8994	29.2759	29.6427	8.0655	8.2244	9.1656	2184	2882	2336	671	777	782	-1.83412	1.38699e-207	1.13116e-205	down	chr4	20037980	20039377	+	Cs_ont_4g014420	--	K22374 3''-deamino-3''-oxonicotianamine reductase [EC:1.1.1.285] | (RefSeq) non-functional NADPH-dependent codeinone reductase 2-like (A)	ko00999: Biosynthesis of various plant secondary metabolites; ko01100: Metabolic pathways; ko01110: Biosynthesis of secondary metabolites	non-functional NADPH-dependent codeinone reductase 2-like [Citrus sinensis]	COR2_PAPSO RecName: Full=Non-functional NADPH-dependent codeinone reductase 2; EC=1.1.1.-;	A0A2H5P687_CITUN RecName: Full=Aldo_ket_red domain-containing protein {ECO:0000259|Pfam:PF00248};	Aldo/keto reductase family proteins	GO:0005829,cytosol; GO:0016616,oxidoreductase activity, acting on the CH-OH group of donors, NAD or NADP as acceptor; GO:0003674,molecular_function; GO:0003824,catalytic activity; GO:0016491,oxidoreductase activity; GO:0016614,oxidoreductase activity, acting on CH-OH group of donors; GO:0005575,cellular_component; GO:0005622,intracellular anatomical structure; GO:0005737,cytoplasm; GO:0110165,cel…	PF00248.24:Aldo/keto reductase family	--	--	--
Cs_ont_2g010880	92.6352	91.7123	86.2087	39.7694	40.1194	36.9639	7473	9971	7503	3654	4186	3483	-1.24219	5.22863e-207	4.24281e-205	down	chr2	6924180	6925533	+	Cs_ont_2g010880	--	--	--	ferredoxin-thioredoxin reductase, variable chain-like [Citrus sinensis]	FTRV_MAIZE RecName: Full=Ferredoxin-thioredoxin reductase, variable chain; Short=FTR-V; AltName: Full=Ferredoxin-thioredoxin reductase subunit A; Short=FTR-A;	V4TMQ2_CITCL RecName: Full=FeThRed_A domain-containing protein {ECO:0000259|Pfam:PF02941};	--	GO:0009507,chloroplast; GO:0016491,oxidoreductase activity; GO:0015979,photosynthesis; GO:0003674,molecular_function; GO:0003824,catalytic activity; GO:0008150,biological_process; GO:0008152,metabolic process; GO:0009987,cellular process; GO:0044237,cellular metabolic process; GO:0005575,cellular_component; GO:0005622,intracellular anatomical structure; GO:0005737,cytoplasm; GO:0009536,plastid; G…	PF02941.18:Ferredoxin thioredoxin reductase variable alpha chain	--	--	--
Cs_ont_4g008280	6.5276	6.1114	6.7456	18.41	18.0081	17.1515	1593	2010	1776	5117	5684	4889	1.43728	8.9409e-207	7.21888e-205	up	chr4	8857947	8862538	-	Cs_ont_4g008280	--	--	--	VARLMGL domain-containing protein [Citrus sinensis]	--	V4UEC5_CITCL RecName: Full=VARLMGL domain-containing protein {ECO:0000259|Pfam:PF14383};	--	--	PF14383.9:DUF761-associated sequence motif	--	--	--
Cs_ont_2g020770	76.4574	76.1869	77.6485	36.7309	38.5676	36.6403	6669	8956	7307	3649	4351	3733	-1.0713	4.34705e-206	3.49235e-204	down	chr2	16399867	16403995	-	Cs_ont_2g020770	--	--	--	protein THYLAKOID FORMATION1, chloroplastic [Citrus clementina]	THF1_SOLTU RecName: Full=Protein THYLAKOID FORMATION1, chloroplastic; Flags: Precursor;	V4U436_CITCL SubName: Full=Uncharacterized protein {ECO:0000313|EMBL:ESR60642.1};	--	GO:0009707,chloroplast outer membrane; GO:0009570,chloroplast stroma; GO:0016021,integral component of membrane; GO:0010207,photosystem II assembly; GO:0045037,protein import into chloroplast stroma; GO:0045038,protein import into chloroplast thylakoid membrane; GO:0010027,thylakoid membrane organization; GO:0006091,generation of precursor metabolites and energy; GO:0008150,biological_process; GO…	PF11264.11:Thylakoid formation protein	--	--	--
Cs_ont_8g012420	20.2528	20.6032	21.9795	6.6127	6.1068	6.4779	2318	3178	2714	862	904	866	-1.74283	1.77095e-203	1.40183e-201	down	chr8	10910634	10912650	+	Cs_ont_8g012420	--	--	--	pentatricopeptide repeat-containing protein [Citrus sinensis]	PP379_ARATH RecName: Full=Pentatricopeptide repeat-containing protein At5g13770, chloroplastic; Flags: Precursor;	A0A067F2W9_CITSI SubName: Full=Uncharacterized protein {ECO:0000313|EMBL:KDO57832.1};	FOG: PPR repeat	GO:0009507,chloroplast; GO:0003729,mRNA binding; GO:0009658,chloroplast organization; GO:0003674,molecular_function; GO:0003676,nucleic acid binding; GO:0003723,RNA binding; GO:0005488,binding; GO:0097159,organic cyclic compound binding; GO:1901363,heterocyclic compound binding; GO:0006996,organelle organization; GO:0008150,biological_process; GO:0009657,plastid organization; GO:0009987,cellular …	PF13041.9:PPR repeat family	--	--	--
Cs_ont_5g013240	25.4216	25.4541	24.0752	6.7435	7.4371	6.7856	2072	2796	2117	626	784	646	-1.86762	4.40226e-203	3.45086e-201	down	chr5	8626467	8628628	-	Cs_ont_5g013240	--	K18857 alcohol dehydrogenase class-P [EC:1.1.1.1] | (RefSeq) alcohol dehydrogenase 1-like isoform X1 (A)	ko00010: Glycolysis / Gluconeogenesis; ko00071: Fatty acid degradation; ko00350: Tyrosine metabolism; ko00592: alpha-Linolenic acid metabolism; ko00620: Pyruvate metabolism; ko01100: Metabolic pathways; ko01110: Biosynthesis of secondary metabolites	alcohol dehydrogenase 1-like isoform X1 [Citrus sinensis]	ADH1_SOLTU RecName: Full=Alcohol dehydrogenase 1 {ECO:0000303|PubMed:2102855}; EC=1.1.1.1 {ECO:0000269|PubMed:2102855};	V4T9C1_CITCL SubName: Full=Uncharacterized protein {ECO:0000313|EMBL:ESR56898.1};	Alcohol dehydrogenase, class III	GO:0005829,cytosol; GO:0004024,alcohol dehydrogenase activity, zinc-dependent; GO:0051903,S-(hydroxymethyl)glutathione dehydrogenase activity; GO:0008270,zinc ion binding; GO:0046294,formaldehyde catabolic process; GO:0003674,molecular_function; GO:0003824,catalytic activity; GO:0004022,alcohol dehydrogenase (NAD+) activity; GO:0016491,oxidoreductase activity; GO:0016614,oxidoreductase activity, …	PF00107.29:Zinc-binding dehydrogenase	--	--	--
Cs_ont_6g015270	32.8424	31.6225	33.5857	74.8812	74.3008	72.2334	2624	3405	2895	6814	7678	6741	1.14512	5.70489e-203	4.45037e-201	up	chr6	10071490	10073150	+	Cs_ont_6g015270	--	K09872 aquaporin PIP | (RefSeq) probable aquaporin PIP1-2 (A)	--	probable aquaporin PIP1-2 [Citrus clementina]	PIP12_MUSAM RecName: Full=Aquaporin PIP1-2 {ECO:0000303|PubMed:26307965}; AltName: Full=Plasma membrane intrinsic protein 1-2 {ECO:0000303|PubMed:26307965}; Short=MusaPIP1-2 {ECO:0000303|PubMed:26307965}; Short=MusaPIP1;2 {ECO:0000303|PubMed:26307965};	A0A067EQS8_CITSI SubName: Full=Putative aquaporin PIP12 {ECO:0000313|EMBL:QCX35419.1};	Aquaporin (major intrinsic protein family)	GO:0016021,integral component of membrane; GO:0015267,channel activity; GO:0003674,molecular_function; GO:0005215,transporter activity; GO:0022803,passive transmembrane transporter activity; GO:0022857,transmembrane transporter activity; GO:0005575,cellular_component; GO:0016020,membrane; GO:0031224,intrinsic component of membrane; GO:0110165,cellular anatomical entity	PF00230.23:Major intrinsic protein	--	--	--
Cs_ont_5g026340	53.2168	56.6246	55.1294	23.1462	23.6091	23.5904	4106	5888	4589	2034	2356	2126	-1.26142	2.44721e-202	1.89079e-200	down	chr5	23902040	23904771	+	Cs_ont_5g026340	--	--	--	uncharacterized protein LOC102619889 isoform X1 [Citrus sinensis]	--	A0A067ECZ1_CITSI RecName: Full=Rieske domain-containing protein {ECO:0000259|PROSITE:PS51296};	--	GO:0051537,2 iron, 2 sulfur cluster binding; GO:0046872,metal ion binding; GO:0008942,nitrite reductase [NAD(P)H] activity; GO:0003674,molecular_function; GO:0005488,binding; GO:0051536,iron-sulfur cluster binding; GO:0051540,metal cluster binding; GO:0043167,ion binding; GO:0043169,cation binding; GO:0003824,catalytic activity; GO:0016491,oxidoreductase activity; GO:0016661,oxidoreductase activi…	PF13806.9:Rieske-like [2Fe-2S] domain	--	--	--
Cs_ont_2g009010	13.4925	12.9337	13.17	4.307	4.6025	4.25	2525	3262	2659	918	1114	929	-1.61869	3.87705e-199	2.96714e-197	down	chr2	5603576	5613980	+	Cs_ont_2g009010	--	K13418 somatic embryogenesis receptor kinase 1 [EC:2.7.10.1 2.7.11.1] | (RefSeq) LRR receptor kinase BAK1-like isoform X4 (A)	--	probable LRR receptor-like serine/threonine-protein kinase At1g56130 isoform X1 [Citrus sinensis]	Y5614_ARATH RecName: Full=Probable LRR receptor-like serine/threonine-protein kinase At1g56140; EC=2.7.11.1; Flags: Precursor;	V4UCW2_CITCL RecName: Full=Protein kinase domain-containing protein {ECO:0000259|PROSITE:PS50011};	--	GO:0016021,integral component of membrane; GO:0005886,plasma membrane; GO:0005524,ATP binding; GO:0106310,protein serine kinase activity; GO:0004674,protein serine/threonine kinase activity; GO:0006468,protein phosphorylation; GO:0000166,nucleotide binding; GO:0003674,molecular_function; GO:0005488,binding; GO:0017076,purine nucleotide binding; GO:0030554,adenyl nucleotide binding; GO:0032553,rib…	PF07714.20:Protein tyrosine and serine/threonine kinase	--	--	--
Cs_ont_7g015250	15.0377	14.7074	15.6256	6.1121	6.4993	6.1069	4288	5652	4807	1985	2397	2034	-1.30731	6.03764e-198	4.59886e-196	down	chr7	19616237	19621894	-	Cs_ont_7g015250	--	K13420 LRR receptor-like serine/threonine-protein kinase FLS2 [EC:2.7.11.1] | (RefSeq) receptor kinase-like protein Xa21 isoform X1 (A)	ko04016: MAPK signaling pathway - plant; ko04626: Plant-pathogen interaction	protein kinase domain-containing protein [Citrus sinensis]	Y3475_ARATH RecName: Full=Probable LRR receptor-like serine/threonine-protein kinase At3g47570; EC=2.7.11.1; Flags: Precursor;	A0A067DAV9_CITSI RecName: Full=Protein kinase domain-containing protein {ECO:0000259|PROSITE:PS50011}; Flags: Fragment;	--	GO:0016021,integral component of membrane; GO:0005886,plasma membrane; GO:0005524,ATP binding; GO:0106310,protein serine kinase activity; GO:0004674,protein serine/threonine kinase activity; GO:0006468,protein phosphorylation; GO:0000166,nucleotide binding; GO:0003674,molecular_function; GO:0005488,binding; GO:0017076,purine nucleotide binding; GO:0030554,adenyl nucleotide binding; GO:0032553,rib…	PF00069.28:Protein kinase domain	--	--	--
Cs_ont_7g018130	119.97	120.839	110.262	46.5216	48.5022	47.1182	4739	6433	4699	2093	2478	2174	-1.3355	1.25956e-195	9.46018e-194	down	chr7	22073144	22076341	-	Cs_ont_7g018130	--	--	--	uncharacterized protein LOC102618262 isoform X2 [Citrus sinensis]	--	A0A067EP70_CITSI SubName: Full=Uncharacterized protein {ECO:0000313|EMBL:KDO53017.1};	--	--	PF11267.11:Domain of unknown function (DUF3067)	--	--	--
Cs_ont_3g029920	15.4468	15.3642	14.8646	5.5207	5.7391	5.5515	2749	3685	2854	1119	1321	1154	-1.47263	4.81226e-195	3.59761e-193	down	chr3	32523460	32528357	-	Cs_ont_3g029920	--	K09835 prolycopene isomerase [EC:5.2.1.13] | (RefSeq) prolycopene isomerase, chloroplastic (A)	ko00906: Carotenoid biosynthesis; ko01100: Metabolic pathways; ko01110: Biosynthesis of secondary metabolites	prolycopene isomerase 1, chloroplastic isoform X2 [Citrus sinensis]	CRTSO_ARATH RecName: Full=Prolycopene isomerase, chloroplastic; Short=CrtISO; EC=5.2.1.13; AltName: Full=Carotenoid and chloroplast regulation protein 2; AltName: Full=Carotenoid isomerase; Flags: Precursor;	V4T5K4_CITCL RecName: Full=Amino_oxidase domain-containing protein {ECO:0000259|Pfam:PF01593};	Phytoene desaturase	GO:0031969,chloroplast membrane; GO:0046608,carotenoid isomerase activity; GO:0016491,oxidoreductase activity; GO:0016117,carotenoid biosynthetic process; GO:0009662,etioplast organization; GO:0003674,molecular_function; GO:0003824,catalytic activity; GO:0016853,isomerase activity; GO:0016859,cis-trans isomerase activity; GO:0006629,lipid metabolic process; GO:0006720,isoprenoid metabolic process…	PF13450.9:NAD(P)-binding Rossmann-like domain	--	--	--
Cs_ont_1g002790	15.6425	14.8374	15.9188	4.8873	4.9013	4.7291	2206	2820	2422	785	894	779	-1.70623	6.49083e-195	4.83014e-193	down	chr1	2739507	2744041	+	Cs_ont_1g002790	--	K10999 cellulose synthase A [EC:2.4.1.12] | (RefSeq) cellulose synthase A catalytic subunit 7 [UDP-forming] isoform X1 (A)	--	hypothetical protein CUMW_188750 [Citrus unshiu]	CSLB4_ARATH RecName: Full=Cellulose synthase-like protein B4; Short=AtCslB4; EC=2.4.1.-;	A0A2H5Q2Z0_CITUN SubName: Full=Uncharacterized protein {ECO:0000313|EMBL:GAY58665.1};	--	GO:0000139,Golgi membrane; GO:0016021,integral component of membrane; GO:0005886,plasma membrane; GO:0016760,cellulose synthase (UDP-forming) activity; GO:0051753,mannan synthase activity; GO:0071555,cell wall organization; GO:0030244,cellulose biosynthetic process; GO:0009833,plant-type primary cell wall biogenesis; GO:0003674,molecular_function; GO:0003824,catalytic activity; GO:0008194,UDP-gly…	PF03552.17:Cellulose synthase	--	--	--
Cs_ont_2g030900	13.5644	15.2064	13.6963	2.4292	2.0824	2.1172	1108	1674	1207	226	220	202	-2.71464	2.47564e-191	1.83379e-189	down	chr2	28798790	28800692	-	Cs_ont_2g030900	--	K19861 benzyl alcohol O-benzoyltransferase [EC:2.3.1.196 2.3.1.232] | (RefSeq) benzyl alcohol O-benzoyltransferase (A)	--	methanol O-anthraniloyltransferase-like [Citrus sinensis]	ATRGB_MALDO RecName: Full=Alcohol acyl transferase 1 allele RGb {ECO:0000303|PubMed:24661745}; Short=AAT1-RGb {ECO:0000303|PubMed:24661745}; EC=2.3.1.- {ECO:0000250|UniProtKB:Q64FJ6};	V4U0U0_CITCL SubName: Full=Uncharacterized protein {ECO:0000313|EMBL:ESR59507.1};	--	GO:0016746,acyltransferase activity; GO:0006066,alcohol metabolic process; GO:0009836,fruit ripening, climacteric; GO:0003674,molecular_function; GO:0003824,catalytic activity; GO:0016740,transferase activity; GO:0008150,biological_process; GO:0008152,metabolic process; GO:0044281,small molecule metabolic process; GO:0071704,organic substance metabolic process; GO:1901615,organic hydroxy compound…	PF02458.18:Transferase family	--	--	--
Cs_ont_2g031670	23.1591	23.3921	22.4178	7.8686	7.6036	7.2243	2256	3071	2356	873	958	822	-1.63502	4.26411e-189	3.12986e-187	down	chr2	29384894	29391012	-	Cs_ont_2g031670	--	--	--	uncharacterized protein LOC102624564 isoform X4 [Citrus sinensis]	--	A0A067E965_CITSI RecName: Full=Sacchrp_dh_NADP domain-containing protein {ECO:0000259|Pfam:PF03435};	--	GO:0016491,oxidoreductase activity; GO:0003674,molecular_function; GO:0003824,catalytic activity	PF03435.21:Saccharopine dehydrogenase NADP binding domain	--	--	--
Cs_ont_8g007820	67.068	73.9597	65.6335	16.1832	16.9046	13.6055	1954	2904	2063	537	637	463	-2.17674	1.52637e-188	1.11529e-186	down	chr8	5538035	5538802	+	Cs_ont_8g007820	--	--	--	uncharacterized protein LOC102609694 [Citrus sinensis]	BIC1_ARATH RecName: Full=Protein BIC1 {ECO:0000303|PubMed:27846570}; AltName: Full=BLUE-LIGHT INHIBITOR OF CRYPTOCHROMES 1 {ECO:0000303|PubMed:27846570};	A0A2H5QUH4_CITUN SubName: Full=Uncharacterized protein {ECO:0000313|EMBL:GAY68274.1};	--	GO:0005634,nucleus; GO:0009785,blue light signaling pathway; GO:0007154,cell communication; GO:0007165,signal transduction; GO:0008150,biological_process; GO:0009314,response to radiation; GO:0009416,response to light stimulus; GO:0009628,response to abiotic stimulus; GO:0009637,response to blue light; GO:0009987,cellular process; GO:0023052,signaling; GO:0030522,intracellular receptor signaling …	--	--	--	--
Cs_ont_8g015890	13.0897	11.0628	11.5558	2.6667	2.375	2.3515	1892	2155	1802	439	444	397	-2.30278	2.41073e-188	1.74567e-186	down	chr8	18760766	18765438	+	Cs_ont_8g015890	--	K23094 2-carboxy-1,4-naphthoquinone phytyltransferase [EC:2.5.1.130] | (RefSeq) 2-carboxy-1,4-naphthoquinone phytyltransferase, chloroplastic isoform X1 (A)	ko00130: Ubiquinone and other terpenoid-quinone biosynthesis; ko01100: Metabolic pathways; ko01110: Biosynthesis of secondary metabolites; ko01240: Biosynthesis of cofactors	2-carboxy-1,4-naphthoquinone phytyltransferase [Citrus sinensis]	MENA_ARATH RecName: Full=2-carboxy-1,4-naphthoquinone phytyltransferase, chloroplastic; EC=2.5.1.130 {ECO:0000269|PubMed:15686525}; AltName: Full=1,4-dihydroxy-2-naphthoate phytyltransferase; AltName: Full=1,4-dihydroxy-2-naphthoate polyprenyltransferase; AltName: Full=Protein ABERRANT CHLOROPLAST DEVELOPMENT 4; AltName: Full=menA-like protein; Short=AtMENA; Flags: Precursor;	V4UCN0_CITCL SubName: Full=Uncharacterized protein {ECO:0000313|EMBL:ESR37049.1};	Predicted membrane protein	GO:0009507,chloroplast; GO:0031969,chloroplast membrane; GO:0016021,integral component of membrane; GO:0046428,1,4-dihydroxy-2-naphthoate octaprenyltransferase activity; GO:0004659,prenyltransferase activity; GO:0009772,photosynthetic electron transport in photosystem II; GO:0042372,phylloquinone biosynthetic process; GO:0010236,plastoquinone biosynthetic process; GO:0032194,ubiquinone biosynthet…	PF01040.21:UbiA prenyltransferase family	--	--	--
Cs_ont_5g036800	9.6236	9.4645	10.4449	1.6915	1.6187	1.4385	1094	1450	1281	219	238	191	-2.66711	6.35821e-188	4.58359e-186	down	chr5	40336248	40338250	-	Cs_ont_5g036800	--	K12129 pseudo-response regulator 7 | (RefSeq) two-component response regulator-like APRR7 (A)	ko04712: Circadian rhythm - plant	zinc finger protein CONSTANS-LIKE 16 [Citrus sinensis]	COL16_ARATH RecName: Full=Zinc finger protein CONSTANS-LIKE 16;	A0A067EU73_CITSI SubName: Full=Uncharacterized protein {ECO:0000313|EMBL:KDO57445.1};	GATA-4/5/6 transcription factors	GO:0005634,nucleus; GO:0003700,DNA-binding transcription factor activity; GO:0008270,zinc ion binding; GO:0006355,regulation of DNA-templated transcription; GO:0003674,molecular_function; GO:0140110,transcription regulator activity; GO:0005488,binding; GO:0043167,ion binding; GO:0043169,cation binding; GO:0046872,metal ion binding; GO:0046914,transition metal ion binding; GO:0006139,nucleobase-co…	PF06203.17:CCT motif	C2C2-CO-like	TF	C2C2->C2C2-CO-like
Cs_ont_1g027050	23.83	23.567	23.0611	8.7987	8.856	8.6811	2611	3480	2726	1098	1255	1111	-1.45064	1.31999e-187	9.4734e-186	down	chr1	28552404	28554752	-	Cs_ont_1g027050	--	K21483 salicylate 1-O-methyltransferase [EC:2.1.1.274] | (RefSeq) salicylate carboxymethyltransferase (A)	--	hypothetical protein CISIN_1g017514mg [Citrus sinensis]	BSMT1_PETHY RecName: Full=S-adenosyl-L-methionine:benzoic acid/salicylic acid carboxyl methyltransferase 1 {ECO:0000303|PubMed:14630969}; Short=PhBSMT1 {ECO:0000303|PubMed:14630969}; EC=2.1.1.273 {ECO:0000269|PubMed:14630969}; EC=2.1.1.274 {ECO:0000269|PubMed:14630969};	A0A067FXW1_CITSI SubName: Full=Uncharacterized protein {ECO:0000313|EMBL:KDO71000.1};	--	GO:0046872,metal ion binding; GO:0008168,methyltransferase activity; GO:0019438,aromatic compound biosynthetic process; GO:0032259,methylation; GO:0009723,response to ethylene; GO:0003674,molecular_function; GO:0005488,binding; GO:0043167,ion binding; GO:0043169,cation binding; GO:0003824,catalytic activity; GO:0016740,transferase activity; GO:0016741,transferase activity, transferring one-carbon…	PF03492.18:SAM dependent carboxyl methyltransferase	--	--	--
Cs_ont_2g005750	113.08	125.473	110.155	255.261	261.746	258.802	8361	12503	8787	21496	25031	22351	1.12176	1.08074e-186	7.72205e-185	up	chr2	3414575	3415815	-	Cs_ont_2g005750	--	--	--	ctenidin-3-like [Citrus sinensis]	--	A0A2H5N2D5_CITUN SubName: Full=Uncharacterized protein {ECO:0000313|EMBL:GAY34400.1};	--	--	PF07172.14:Glycine rich protein family	--	--	--
Cs_ont_4g025780	26.6327	28.1295	26.1646	7.8068	7.9149	8.3605	1920	2733	2035	641	738	704	-1.78093	2.05323e-186	1.4606e-184	down	chr4	29438977	29441290	+	Cs_ont_4g025780	--	K22074 NFU1 iron-sulfur cluster scaffold homolog, mitochondrial | (RefSeq) nifU-like protein 1, chloroplastic (A)	--	nifU-like protein 3, chloroplastic [Citrus clementina]	NIFU3_ARATH RecName: Full=NifU-like protein 3, chloroplastic; Short=AtCNfu3; Short=AtCnfU-IVa; Flags: Precursor;	V4UV78_CITCL SubName: Full=Uncharacterized protein {ECO:0000313|EMBL:ESR66561.1};	NifU-like domain-containing proteins	GO:0009507,chloroplast; GO:0009570,chloroplast stroma; GO:0005739,mitochondrion; GO:0051539,4 iron, 4 sulfur cluster binding; GO:0005506,iron ion binding; GO:0060090,molecular adaptor activity; GO:0005198,structural molecule activity; GO:0016226,iron-sulfur cluster assembly; GO:0048564,photosystem I assembly; GO:0097428,protein maturation by iron-sulfur cluster transfer; GO:0003674,molecular_func…	PF01106.20:NifU-like domain	--	--	--
Cs_ont_6g006600	60.6298	59.3819	60.8483	27.6713	26.8943	26.9298	3988	5264	4318	2073	2288	2069	-1.18111	1.06821e-185	7.56557e-184	down	chr6	3997585	3999354	-	Cs_ont_6g006600	--	--	--	esterase C25G4.2-like [Citrus sinensis]	STR6_ARATH RecName: Full=Rhodanese-like domain-containing protein 6; AltName: Full=Sulfurtransferase 6; Short=AtStr6;	A0A2H5N0U7_CITUN RecName: Full=FSH1 domain-containing protein {ECO:0000259|Pfam:PF03959};	Phospholipase/carboxyhydrolase	GO:0005737,cytoplasm; GO:0005634,nucleus; GO:0016787,hydrolase activity; GO:0003674,molecular_function; GO:0003824,catalytic activity; GO:0005575,cellular_component; GO:0005622,intracellular anatomical structure; GO:0110165,cellular anatomical entity; GO:0043226,organelle; GO:0043227,membrane-bounded organelle; GO:0043229,intracellular organelle; GO:0043231,intracellular membrane-bounded organelle	PF03959.16:Serine hydrolase (FSH1)	--	--	--
Cs_ont_8g005250	7.4436	7.3857	7.5589	18.4945	19.0451	19.1874	1287	1721	1410	3642	4259	3875	1.31072	2.19267e-184	1.54617e-182	up	chr8	3037364	3041204	-	Cs_ont_8g005250	--	K05391 cyclic nucleotide gated channel, plant | (RefSeq) protein CNGC15b-like (A)	ko04626: Plant-pathogen interaction	protein CNGC15b-like [Citrus sinensis]	CN15C_MEDTR RecName: Full=Protein CNGC15c {ECO:0000303|PubMed:27230377}; AltName: Full=Cyclic nucleotide-gated ion channel protein 15 c {ECO:0000303|PubMed:27230377};	A0A2H5NES3_CITUN SubName: Full=Uncharacterized protein {ECO:0000313|EMBL:GAY38391.1};	K+-channel ERG and related proteins, contain PAS/PAC sensor domain	GO:0016021,integral component of membrane; GO:0031965,nuclear membrane; GO:0044325,transmembrane transporter binding; GO:0005249,voltage-gated potassium channel activity; GO:0003674,molecular_function; GO:0005488,binding; GO:0005515,protein binding; GO:0005215,transporter activity; GO:0005216,ion channel activity; GO:0005244,voltage-gated ion channel activity; GO:0005261,cation channel activity; …	PF00520.34:Ion transport protein	--	--	--
Cs_ont_1g011110	23.7233	23.0044	23.9743	8.8367	8.9341	9.5948	3135	4097	3418	1330	1527	1481	-1.40024	1.23107e-183	8.64318e-182	down	chr1	15200934	15204134	-	Cs_ont_1g011110	--	--	--	photosynthetic NDH subunit of subcomplex B 1 [Citrus sinensis]	PNSB1_ARATH RecName: Full=Photosynthetic NDH subunit of subcomplex B 1, chloroplastic {ECO:0000303|PubMed:21785130}; Short=Protein PnsB1 {ECO:0000303|PubMed:21785130}; AltName: Full=NAD(P)H DEHYDROGENASE SUBUNIT 48 {ECO:0000303|PubMed:18974055}; AltName: Full=NDH-DEPENDENT CYCLIC ELECTRON FLOW 1 {ECO:0000303|PubMed:18785996}; Flags: Precursor;	A0A067DMA9_CITSI SubName: Full=Uncharacterized protein {ECO:0000313|EMBL:KDO44013.1};	--	GO:0009507,chloroplast; GO:0009534,chloroplast thylakoid; GO:0009535,chloroplast thylakoid membrane; GO:0010598,NAD(P)H dehydrogenase complex (plastoquinone); GO:0005634,nucleus; GO:0009773,photosynthetic electron transport in photosystem I; GO:0006091,generation of precursor metabolites and energy; GO:0008150,biological_process; GO:0008152,metabolic process; GO:0009767,photosynthetic electron tr…	--	--	--	--
Cs_ont_5g046560	10.2406	10.6787	11.1638	23.9579	23.4908	23.3855	2504	3519	2945	6672	7429	6679	1.11102	1.10195e-181	7.70314e-180	up	chr5	47534592	47538989	+	Cs_ont_5g046560	--	--	--	TORTIFOLIA1-like protein 3 [Citrus sinensis]	TORL3_ARATH RecName: Full=TORTIFOLIA1-like protein 3 {ECO:0000303|PubMed:15324671};	A0A2H5NFJ4_CITUN SubName: Full=Uncharacterized protein {ECO:0000313|EMBL:GAY38953.1};	--	GO:0005874,microtubule; GO:0008017,microtubule binding; GO:0003674,molecular_function; GO:0005488,binding; GO:0005515,protein binding; GO:0008092,cytoskeletal protein binding; GO:0015631,tubulin binding; GO:0005575,cellular_component; GO:0005622,intracellular anatomical structure; GO:0005856,cytoskeleton; GO:0015630,microtubule cytoskeleton; GO:0043226,organelle; GO:0043228,non-membrane-bounded o…	PF13646.9:HEAT repeats	--	--	--
Cs_ont_5g034550	52.0309	62.362	48.6887	3.766	3.4605	3.3529	837	1352	845	69	72	63	-3.98092	1.45424e-180	1.00786e-178	down	chr5	37761293	37761726	+	Cs_ont_5g034550	--	--	--	wound-induced proteinase inhibitor 1-like [Citrus sinensis]	--	V4VRJ6_CITCL SubName: Full=Uncharacterized protein {ECO:0000313|EMBL:ESR55649.1};	--	GO:0004867,serine-type endopeptidase inhibitor activity; GO:0009611,response to wounding; GO:0003674,molecular_function; GO:0004857,enzyme inhibitor activity; GO:0004866,endopeptidase inhibitor activity; GO:0030234,enzyme regulator activity; GO:0030414,peptidase inhibitor activity; GO:0061134,peptidase regulator activity; GO:0061135,endopeptidase regulator activity; GO:0098772,molecular function …	PF00280.21:Potato inhibitor I family	--	--	--
Cs_ont_5g049280	15.0773	17.4355	15.9265	50.0214	52.8024	50.4801	795	1239	906	3004	3601	3109	1.6272	2.17968e-180	1.49777e-178	up	chr5	49204559	49205527	-	Cs_ont_5g049280	--	--	--	hypothetical protein CUMW_043020 [Citrus unshiu]	--	A0A2H5NGE6_CITUN SubName: Full=Uncharacterized protein {ECO:0000313|EMBL:GAY39263.1};	--	--	--	--	--	--
Cs_ont_7g002960	59.395	59.0916	59.7492	30.7733	29.9771	29.4906	5616	7530	6095	3314	3666	3257	-1.0131	5.4631e-180	3.73806e-178	down	chr7	2372667	2374341	+	Cs_ont_7g002960	--	K23136 fraxetin 5-hydroxylase [EC:1.14.14.164] | (RefSeq) cytochrome P450 82C4-like (A)	ko00999: Biosynthesis of various plant secondary metabolites; ko01110: Biosynthesis of secondary metabolites	cytochrome P450 CYP82D47 [Citrus clementina]	C82C4_ARATH RecName: Full=Xanthotoxin 5-hydroxylase CYP82C4 {ECO:0000305|PubMed:18291319}; Short=8-methoxypsoralen 5-hydroxylase CYP82C4 {ECO:0000303|PubMed:18291319}; EC=1.14.14.- {ECO:0000269|PubMed:18291319}; AltName: Full=Cytochrome P450 82C4 {ECO:0000303|PubMed:21315474}; AltName: Full=Fraxetin 5-hydroxylase CYP82C4 {ECO:0000305|PubMed:29581584}; EC=1.14.14.164 {ECO:0000269|PubMed:29581584};	V4SN14_CITCL SubName: Full=Uncharacterized protein {ECO:0000313|EMBL:ESR49143.1};	Cytochrome P450 CYP2 subfamily	GO:0016021,integral component of membrane; GO:0106144,fraxetin 5-hydroxylase activity; GO:0020037,heme binding; GO:0005506,iron ion binding; GO:0004497,monooxygenase activity; GO:0071281,cellular response to iron ion; GO:0098542,defense response to other organism; GO:0010039,response to iron ion; GO:0106146,sideretin biosynthesis; GO:0003674,molecular_function; GO:0003824,catalytic activity; GO:0…	PF00067.25:Cytochrome P450	--	--	--
Cs_ont_3g001400	17.5679	17.2611	16.4583	7.136	6.9646	7.1325	3452	4571	3489	1597	1770	1637	-1.30372	2.47459e-179	1.67898e-177	down	chr3	943487	947379	-	Cs_ont_3g001400	--	K00121 S-(hydroxymethyl)glutathione dehydrogenase / alcohol dehydrogenase [EC:1.1.1.284 1.1.1.1] | (RefSeq) alcohol dehydrogenase-like 7 isoform X1 (A)	ko00010: Glycolysis / Gluconeogenesis; ko00071: Fatty acid degradation; ko00350: Tyrosine metabolism; ko00620: Pyruvate metabolism; ko01100: Metabolic pathways; ko01110: Biosynthesis of secondary metabolites; ko01200: Carbon metabolism	Alcohol dehydrogenase-like 7 [Citrus sinensis]	ADHL7_ARATH RecName: Full=Alcohol dehydrogenase-like 7; EC=1.1.1.1 {ECO:0000250|UniProtKB:P06525};	A0A067HB28_CITSI RecName: Full=ADH_N domain-containing protein {ECO:0000259|Pfam:PF08240};	Alcohol dehydrogenase, class III	GO:0005829,cytosol; GO:0004024,alcohol dehydrogenase activity, zinc-dependent; GO:0051903,S-(hydroxymethyl)glutathione dehydrogenase activity; GO:0008270,zinc ion binding; GO:0046294,formaldehyde catabolic process; GO:0003674,molecular_function; GO:0003824,catalytic activity; GO:0004022,alcohol dehydrogenase (NAD+) activity; GO:0016491,oxidoreductase activity; GO:0016614,oxidoreductase activity, …	PF08240.15:Alcohol dehydrogenase GroES-like domain	--	--	--
Cs_ont_5g005120	29.2096	29.7833	29.3258	10.5384	9.9759	11.3248	2694	3702	2918	1107	1190	1220	-1.5044	3.04714e-178	2.05022e-176	down	chr5	3363990	3365537	+	Cs_ont_5g005120	--	K13422 transcription factor MYC2 | (RefSeq) transcription factor MYC2-like (A)	ko04016: MAPK signaling pathway - plant; ko04075: Plant hormone signal transduction	transcription factor MYC2-like [Citrus sinensis]	MYC2_ARATH RecName: Full=Transcription factor MYC2; Short=AtMYC2; AltName: Full=Basic helix-loop-helix protein 6; Short=AtbHLH6; Short=bHLH 6; AltName: Full=Protein JASMONATE INSENSITIVE 1; AltName: Full=R-homologous Arabidopsis protein 1; Short=RAP-1; AltName: Full=Transcription factor EN 38; AltName: Full=Z-box binding factor 1 protein; AltName: Full=bHLH transcription factor bHLH006; AltName: …	A0A067H3Y0_CITSI RecName: Full=BHLH domain-containing protein {ECO:0000259|PROSITE:PS50888};	--	GO:0005634,nucleus; GO:0003677,DNA binding; GO:0003700,DNA-binding transcription factor activity; GO:0019900,kinase binding; GO:0046983,protein dimerization activity; GO:0043565,sequence-specific DNA binding; GO:0000976,transcription cis-regulatory region binding; GO:0009738,abscisic acid-activated signaling pathway; GO:0106167,extracellular ATP signaling; GO:0009759,indole glucosinolate biosynth…	PF14215.9:bHLH-MYC and R2R3-MYB transcription factors N-terminal	bHLH	TF	bHLH
Cs_ont_9g007830	37.4892	37.6752	38.6207	14.6175	13.5133	13.724	2486	3367	2763	1104	1159	1063	-1.47479	1.11569e-177	7.4447e-176	down	chr9	5388704	5390549	+	Cs_ont_9g007830	--	K24028 salicylic acid 3-hydroxylase [EC:1.14.11.-] | (RefSeq) protein DOWNY MILDEW RESISTANCE 6 (A)	--	1-aminocyclopropane-1-carboxylate oxidase homolog 1-like [Citrus sinensis]	ACCH1_ARATH RecName: Full=1-aminocyclopropane-1-carboxylate oxidase homolog 1;	A0A2H5PJP3_CITUN RecName: Full=Fe2OG dioxygenase domain-containing protein {ECO:0000259|PROSITE:PS51471};	Iron/ascorbate family oxidoreductases	GO:0046872,metal ion binding; GO:0016491,oxidoreductase activity; GO:0003674,molecular_function; GO:0005488,binding; GO:0043167,ion binding; GO:0043169,cation binding; GO:0003824,catalytic activity	PF03171.23:2OG-Fe(II) oxygenase superfamily	--	--	--
Cs_ont_2g018650	13.3475	13.3688	13.7759	5.6568	5.2749	5.7505	3410	4603	3797	1646	1743	1716	-1.31131	6.66405e-177	4.42844e-175	down	chr2	13257204	13264423	+	Cs_ont_2g018650	--	K06995 uncharacterized protein | (RefSeq) uncharacterized protein LOC102607448 (A)	--	uncharacterized protein LOC102620780 isoform X1 [Citrus sinensis]	--	V4UEZ4_CITCL SubName: Full=Uncharacterized protein {ECO:0000313|EMBL:ESR60856.1};	--	--	PF01266.27:FAD dependent oxidoreductase	--	--	--
novel.1159	12.6917	11.9783	12.0748	2.84	2.6228	2.6932	1287	1637	1321	328	344	319	-2.20317	5.35757e-176	3.54565e-174	down	chr8	1506098	1508799	-	--	--	K12356 coniferyl-alcohol glucosyltransferase [EC:2.4.1.111] | (RefSeq) anthocyanidin 3-O-glucosyltransferase 5-like (A)	ko00940: Phenylpropanoid biosynthesis; ko01110: Biosynthesis of secondary metabolites	UDP-glycosyltransferase 76B1-like [Citrus sinensis]	U76B1_ARATH RecName: Full=UDP-glycosyltransferase 76B1 {ECO:0000305}; EC=2.4.1.- {ECO:0000305};	A0A067FZS0_CITSI RecName: Full=Glycosyltransferase {ECO:0000256|RuleBase:RU362057}; EC=2.4.1.- {ECO:0000256|RuleBase:RU362057};	UDP-glucuronosyl and UDP-glucosyl transferase	GO:0046527,glucosyltransferase activity; GO:0080043,quercetin 3-O-glucosyltransferase activity; GO:0080044,quercetin 7-O-glucosyltransferase activity; GO:0052640,salicylic acid glucosyltransferase (glucoside-forming) activity; GO:0008194,UDP-glycosyltransferase activity; GO:0006952,defense response; GO:0010150,leaf senescence; GO:0002239,response to oomycetes; GO:0003674,molecular_function; GO:00…	PF00201.21:UDP-glucoronosyl and UDP-glucosyl transferase	--	--	--
Cs_ont_5g012750	19.1024	19.885	19.3736	6.489	5.7142	6.3512	2060	2890	2254	797	797	800	-1.68677	3.1053e-175	2.04671e-173	down	chr5	8260429	8262544	+	Cs_ont_5g012750	--	K08903 photosystem II 13kDa protein | (RefSeq) photosystem II reaction center PSB28 protein, chloroplastic isoform X2 (A)	ko00195: Photosynthesis; ko01100: Metabolic pathways	photosystem II reaction center PSB28 protein [Citrus sinensis]	PSB28_ORYSJ RecName: Full=Photosystem II reaction center PSB28 protein, chloroplastic; AltName: Full=Photosystem II protein W-like; Flags: Precursor;	A0A067F2K2_CITSI RecName: Full=Photosystem II reaction center Psb28 protein {ECO:0000256|RuleBase:RU003509};	--	GO:0009535,chloroplast thylakoid membrane; GO:0009654,photosystem II oxygen evolving complex; GO:0015979,photosynthesis; GO:0008150,biological_process; GO:0008152,metabolic process; GO:0009987,cellular process; GO:0044237,cellular metabolic process; GO:0005575,cellular_component; GO:0005622,intracellular anatomical structure; GO:0005737,cytoplasm; GO:0009507,chloroplast; GO:0009526,plastid envelo…	PF03912.17:Psb28 protein	--	--	--
Cs_ont_6g002310	50.4208	51.9495	48.5148	24.3264	25.037	24.4435	5909	8205	6134	3247	3795	3346	-1.06299	5.72342e-175	3.75699e-173	down	chr6	1408108	1410995	-	Cs_ont_6g002310	--	K17892 ferredoxin-thioredoxin reductase catalytic chain [EC:1.8.7.2] | (RefSeq) ferredoxin-thioredoxin reductase catalytic chain, chloroplastic (A)	--	hypothetical protein CISIN_1g031465mg [Citrus sinensis]	FTRC_SOYBN RecName: Full=Ferredoxin-thioredoxin reductase catalytic chain, chloroplastic; Short=FTR-C; EC=1.8.7.2; AltName: Full=Ferredoxin-thioredoxin reductase subunit B; Short=FTR-B; Flags: Precursor;	A0A067G1V7_CITSI RecName: Full=Ferredoxin-thioredoxin reductase catalytic chain, chloroplastic {ECO:0000256|ARBA:ARBA00018993}; EC=1.8.7.2 {ECO:0000256|ARBA:ARBA00012358}; AltName: Full=Ferredoxin-thioredoxin reductase subunit B {ECO:0000256|ARBA:ARBA00030295};	--	GO:0009507,chloroplast; GO:0051539,4 iron, 4 sulfur cluster binding; GO:0009055,electron transfer activity; GO:0103012,ferredoxin-thioredoxin reductase activity; GO:0046872,metal ion binding; GO:0016730,oxidoreductase activity, acting on iron-sulfur proteins as donors; GO:0003674,molecular_function; GO:0005488,binding; GO:0051536,iron-sulfur cluster binding; GO:0051540,metal cluster binding; GO:0…	PF02943.18:Ferredoxin thioredoxin reductase catalytic beta chain	--	--	--
Cs_ont_5g010220	17.6324	17.6238	18.0459	6.2258	6.2402	6.4656	2141	2884	2364	861	980	917	-1.52457	2.14658e-174	1.38652e-172	down	chr5	6582044	6584587	+	Cs_ont_5g010220	--	--	--	chloroplast stem-loop binding protein of 41 kDa a, chloroplastic [Citrus clementina]	CP41A_ARATH RecName: Full=Chloroplast stem-loop binding protein of 41 kDa a, chloroplastic; Short=CSP41-a; Flags: Precursor;	A0A067FMX6_CITSI RecName: Full=Epimerase domain-containing protein {ECO:0000259|Pfam:PF01370};	--	GO:0048046,apoplast; GO:0009507,chloroplast; GO:0009941,chloroplast envelope; GO:0009570,chloroplast stroma; GO:0009534,chloroplast thylakoid; GO:0005829,cytosol; GO:0010287,plastoglobule; GO:0005840,ribosome; GO:0010319,stromule; GO:0009579,thylakoid; GO:0003729,mRNA binding; GO:0008266,poly(U) RNA binding; GO:0003723,RNA binding; GO:0019843,rRNA binding; GO:0009658,chloroplast organization; GO:…	PF01370.24:NAD dependent epimerase/dehydratase family	--	--	--
Cs_ont_8g025230	52.6562	54.8365	50.4912	21.66	20.9668	19.1819	4000	5614	4138	1874	2060	1702	-1.38553	4.5156e-172	2.88213e-170	down	chr8	30062328	30064487	-	Cs_ont_8g025230	--	--	--	Stress enhanced protein 1 [Citrus sinensis]	STEP1_ARATH RecName: Full=Stress enhanced protein 1, chloroplastic {ECO:0000305}; Flags: Precursor;	V4S6Z2_CITCL SubName: Full=Uncharacterized protein {ECO:0000313|EMBL:ESR36182.1};	--	GO:0009535,chloroplast thylakoid membrane; GO:0016021,integral component of membrane; GO:0009523,photosystem II; GO:0016168,chlorophyll binding; GO:0071486,cellular response to high light intensity; GO:0071492,cellular response to UV-A; GO:0015979,photosynthesis; GO:0009644,response to high light intensity; GO:0009611,response to wounding; GO:0003674,molecular_function; GO:0005488,binding; GO:004…	--	--	--	--
Cs_ont_4g027080	52.8136	52.6741	48.769	110.995	108.52	106.79	3455	4644	3442	8270	9182	8160	1.04936	2.32784e-171	1.47412e-169	up	chr4	30216877	30218209	-	Cs_ont_4g027080	--	--	--	transcription factor IBH1-like 1 [Citrus clementina]	IBL1_ARATH RecName: Full=Transcription factor IBH1-like 1 {ECO:0000303|PubMed:24505057}; Short=AtIBL1 {ECO:0000303|PubMed:24505057}; AltName: Full=BHLH transcription factor eta; Short=bHLH eta {ECO:0000312|EMBL:CAE09173.1}; AltName: Full=Basic helix-loop-helix protein 159; Short=AtbHLH159 {ECO:0000303|PubMed:14600211}; Short=bHLH 159; AltName: Full=bHLH transcription factor bHLH159;	V4UQX9_CITCL SubName: Full=Uncharacterized protein {ECO:0000313|EMBL:ESR66730.1};	--	GO:0005634,nucleus; GO:0003700,DNA-binding transcription factor activity; GO:0046983,protein dimerization activity; GO:0000976,transcription cis-regulatory region binding; GO:0009742,brassinosteroid mediated signaling pathway; GO:0009740,gibberellic acid mediated signaling pathway; GO:0040008,regulation of growth; GO:0003674,molecular_function; GO:0140110,transcription regulator activity; GO:0005…	--	--	--	--
Cs_ont_1g028250	1.8129	1.8104	1.9814	9.0861	8.9356	9.0666	240	323	283	1370	1530	1402	2.24308	2.19198e-170	1.37728e-168	up	chr1	29530230	29532602	+	Cs_ont_1g028250	--	--	--	Pathogenesis-related thaumatin superfamily protein [Citrus sinensis]	THLP1_ARATH RecName: Full=Thaumatin-like protein 1 {ECO:0000303|PubMed:15988566}; Short=AtTLP1 {ECO:0000303|PubMed:15988566}; Flags: Precursor;	V4SIQ5_CITCL SubName: Full=Uncharacterized protein {ECO:0000313|EMBL:ESR38690.1};	--	GO:0006952,defense response; GO:0009617,response to bacterium; GO:0009723,response to ethylene; GO:0006950,response to stress; GO:0008150,biological_process; GO:0050896,response to stimulus; GO:0009605,response to external stimulus; GO:0009607,response to biotic stimulus; GO:0043207,response to external biotic stimulus; GO:0044419,biological process involved in interspecies interaction between or…	PF00314.20:Thaumatin family	--	--	--
Cs_ont_2g013090	12.9205	14.0441	13.02	1.8678	1.6206	1.8481	826	1210	898	136	134	138	-2.94121	3.80741e-168	2.35563e-166	down	chr2	8485173	8486589	+	Cs_ont_2g013090	--	--	--	hypothetical protein CISIN_1g027616mg [Citrus sinensis]	NDHL_ARATH RecName: Full=NAD(P)H-quinone oxidoreductase subunit L, chloroplastic; EC=7.1.1.- {ECO:0000305}; AltName: Full=NAD(P)H dehydrogenase subunit L {ECO:0000303|PubMed:21785130}; Short=NDH subunit L {ECO:0000305}; Short=NDH-L {ECO:0000305}; AltName: Full=NADH-plastoquinone oxidoreductase subunit L {ECO:0000305}; AltName: Full=Protein CHLORORESPIRATORY REDUCTION 23 {ECO:0000303|PubMed:183881…	A0A067FB26_CITSI SubName: Full=Uncharacterized protein {ECO:0000313|EMBL:KDO64594.1};	--	GO:0009535,chloroplast thylakoid membrane; GO:0016021,integral component of membrane; GO:0010598,NAD(P)H dehydrogenase complex (plastoquinone); GO:0042651,thylakoid membrane; GO:0016655,oxidoreductase activity, acting on NAD(P)H, quinone or similar compound as acceptor; GO:0048038,quinone binding; GO:0010258,NADH dehydrogenase complex (plastoquinone) assembly; GO:0009773,photosynthetic electron t…	PF10716.12:NADH dehydrogenase transmembrane subunit	--	--	--
Cs_ont_7g016670	19.3068	20.1887	19.6333	8.2631	8.5946	8.3212	3069	4325	3367	1496	1767	1545	-1.26294	4.27859e-168	2.63705e-166	down	chr7	20868491	20873161	-	Cs_ont_7g016670	--	K03093 RNA polymerase sigma factor | (RefSeq) RNA polymerase sigma factor sigC isoform X2 (A)	--	hypothetical protein CISIN_1g007404mg [Citrus sinensis]	SIGB_ARATH RecName: Full=RNA polymerase sigma factor sigB; Short=Sigma factor B; Short=Sigma-B; AltName: Full=Protein ABERRANT CHLOROPLAST 1; AltName: Full=RNA polymerase sigma factor sig1; Short=Atsig1; Short=Sigma factor 1; AltName: Full=RNA polymerase sigma factor sig2; Short=Atsig2; Short=Sigma factor 2; AltName: Full=RNA polymerase sigma factor sigA; Short=Sigma factor A; Short=Sigma-A; Flag…	A0A067E2F9_CITSI RecName: Full=Sigma70_r2 domain-containing protein {ECO:0000259|Pfam:PF04542};	--	GO:0009507,chloroplast; GO:0003677,DNA binding; GO:0016987,sigma factor activity; GO:0071482,cellular response to light stimulus; GO:0009658,chloroplast organization; GO:0006352,DNA-templated transcription initiation; GO:2001141,regulation of RNA biosynthetic process; GO:0010114,response to red light; GO:0006399,tRNA metabolic process; GO:0003674,molecular_function; GO:0003676,nucleic acid bindin…	PF00140.23:Sigma-70 factor, region 1.2	--	--	--
Cs_ont_8g005970	22.5052	22.4803	23.3036	10.2307	9.2255	9.3017	3859	5195	4311	1998	2046	1863	-1.27952	8.41787e-168	5.14893e-166	down	chr8	3539339	3542294	-	Cs_ont_8g005970	--	K20889 probable glucuronoxylan glucuronosyltransferase IRX7 [EC:2.4.1.-] | (RefSeq) probable glucuronoxylan glucuronosyltransferase IRX7 isoform X1 (A)	--	putative glucuronoxylan glucuronosyltransferase IRX7 [Citrus sinensis]	F8H_ARATH RecName: Full=Probable glucuronoxylan glucuronosyltransferase F8H; EC=2.4.1.-; AltName: Full=FRA8 homolog; AltName: Full=Protein FRAGILE FIBER 8 homolog;	V4UEH6_CITCL RecName: Full=Exostosin domain-containing protein {ECO:0000259|Pfam:PF03016};	Acetylglucosaminyltransferase EXT1/exostosin 1	GO:0005794,Golgi apparatus; GO:0000139,Golgi membrane; GO:0016021,integral component of membrane; GO:0016757,glycosyltransferase activity; GO:0071555,cell wall organization; GO:0010417,glucuronoxylan biosynthetic process; GO:0006486,protein glycosylation; GO:0003674,molecular_function; GO:0003824,catalytic activity; GO:0016740,transferase activity; GO:0008150,biological_process; GO:0009987,cellul…	PF03016.18:Exostosin family	--	--	--
Cs_ont_3g014090	9.4727	9.5332	9.6841	2.9879	3.4989	3.1997	2380	3228	2625	855	1137	939	-1.59576	3.34798e-167	2.03245e-165	down	chr3	9239039	9249154	-	Cs_ont_3g014090	--	K20884 riboflavin kinase / FMN hydrolase [EC:2.7.1.26 3.1.3.102] | (RefSeq) bifunctional riboflavin kinase/FMN phosphatase isoform X1 (A)	ko00740: Riboflavin metabolism; ko01100: Metabolic pathways; ko01110: Biosynthesis of secondary metabolites; ko01240: Biosynthesis of cofactors	protein SUPPRESSOR OF QUENCHING 1, chloroplastic [Citrus sinensis]	SOQ1_ARATH RecName: Full=Protein SUPPRESSOR OF QUENCHING 1, chloroplastic {ECO:0000303|PubMed:23818601}; EC=3.1.3.- {ECO:0000250|UniProtKB:P95649}; Flags: Precursor;	A0A067GPJ8_CITSI RecName: Full=Thioredoxin domain-containing protein {ECO:0000259|PROSITE:PS51352};	Predicted E3 ubiquitin ligase	GO:0009507,chloroplast; GO:0009570,chloroplast stroma; GO:0009534,chloroplast thylakoid; GO:0009535,chloroplast thylakoid membrane; GO:0016021,integral component of membrane; GO:0005634,nucleus; GO:0042651,thylakoid membrane; GO:0016787,hydrolase activity; GO:0046872,metal ion binding; GO:0010196,nonphotochemical quenching; GO:0003674,molecular_function; GO:0003824,catalytic activity; GO:0005488,…	PF01436.24:NHL repeat	--	--	--
novel.277	13.2675	13.3712	12.6632	3.1438	3.1639	3.0473	1245	1691	1282	336	384	334	-2.10194	6.21392e-167	3.75814e-165	down	chr2	30317912	30319651	-	--	--	--	--	UPF0481 protein At3g47200 isoform X1 [Citrus sinensis]	Y3720_ARATH RecName: Full=UPF0481 protein At3g47200;	A0A067FBN9_CITSI SubName: Full=Uncharacterized protein {ECO:0000313|EMBL:KDO64809.1};	--	GO:0016021,integral component of membrane; GO:0005886,plasma membrane; GO:0005575,cellular_component; GO:0016020,membrane; GO:0031224,intrinsic component of membrane; GO:0110165,cellular anatomical entity; GO:0071944,cell periphery	PF03140.18:Plant protein of unknown function	--	--	--
Cs_ont_2g008060	14.3621	16.8584	13.8498	60.8936	59.6625	58.9384	421	666	438	2033	2262	2018	1.95597	8.22879e-167	4.95815e-165	up	chr2	4969194	4969685	-	Cs_ont_2g008060	--	K01054 acylglycerol lipase [EC:3.1.1.23] | (RefSeq) caffeoylshikimate esterase-like (A)	ko00561: Glycerolipid metabolism; ko01100: Metabolic pathways	caffeoylshikimate esterase-like [Citrus sinensis]	CSE_ARATH RecName: Full=Caffeoylshikimate esterase; EC=3.1.1.-; AltName: Full=Lysophospholipase 2; Short=LysoPL2;	A0A2H5N118_CITUN RecName: Full=Hydrolase_4 domain-containing protein {ECO:0000259|Pfam:PF12146};	Lysophospholipase	GO:0005783,endoplasmic reticulum; GO:0005794,Golgi apparatus; GO:0016020,membrane; GO:0005634,nucleus; GO:0005886,plasma membrane; GO:0009506,plasmodesma; GO:0003846,2-acylglycerol O-acyltransferase activity; GO:0090430,caffeoyl-CoA: alcohol caffeoyl transferase activity; GO:0016787,hydrolase activity; GO:0016298,lipase activity; GO:0004622,lysophospholipase activity; GO:0009809,lignin biosynthet…	PF12146.11:Serine aminopeptidase, S33	--	--	--
Cs_ont_6g001120	22.1998	21.7139	23.012	8.9609	9.2165	9.4243	3017	3977	3374	1387	1620	1496	-1.30828	1.47482e-166	8.85329e-165	down	chr6	667342	669622	-	Cs_ont_6g001120	--	K15015 solute carrier family 32 (vesicular inhibitory amino acid transporter) | (RefSeq) amino acid transporter AVT1I-like (A)	--	amino acid transporter AVT1I-like [Citrus sinensis]	AVT1I_ARATH RecName: Full=Amino acid transporter AVT1I {ECO:0000305}; Short=AtAvt1I {ECO:0000303|PubMed:27925655};	A0A2H5PK38_CITUN RecName: Full=Aa_trans domain-containing protein {ECO:0000259|Pfam:PF01490};	Amino acid transporters	GO:0016021,integral component of membrane; GO:0016020,membrane; GO:0000325,plant-type vacuole; GO:0015171,amino acid transmembrane transporter activity; GO:0003333,amino acid transmembrane transport; GO:0003674,molecular_function; GO:0005215,transporter activity; GO:0005342,organic acid transmembrane transporter activity; GO:0022857,transmembrane transporter activity; GO:0046943,carboxylic acid t…	PF01490.21:Transmembrane amino acid transporter protein	--	--	--
Cs_ont_5g026980	24.1719	23.6336	23.2229	12.0368	12.0531	11.4509	5644	7437	5850	3201	3640	3123	-1.0297	2.29759e-166	1.37413e-164	down	chr5	25378313	25403577	-	Cs_ont_5g026980	--	K05894 12-oxophytodienoic acid reductase [EC:1.3.1.42] | (RefSeq) putative 12-oxophytodienoate reductase 11 (A)	ko00592: alpha-Linolenic acid metabolism; ko01100: Metabolic pathways; ko01110: Biosynthesis of secondary metabolites	12-oxophytodienoate reductase 2 [Citrus sinensis]	OPR1_SOLLC RecName: Full=12-oxophytodienoate reductase 1; EC=1.3.1.42; AltName: Full=12-oxophytodienoate-10,11-reductase 1; Short=OPDA-reductase 1; AltName: Full=LeOPR1;	A0A1S8ADN1_CITLI SubName: Full=12-oxophytodienoate reductase {ECO:0000313|EMBL:JAV45551.1};	NADH:flavin oxidoreductase/12-oxophytodienoate reductase	GO:0005737,cytoplasm; GO:0016629,12-oxophytodienoate reductase activity; GO:0010181,FMN binding; GO:0016491,oxidoreductase activity; GO:0006633,fatty acid biosynthetic process; GO:0031408,oxylipin biosynthetic process; GO:0003674,molecular_function; GO:0003824,catalytic activity; GO:0016627,oxidoreductase activity, acting on the CH-CH group of donors; GO:0016628,oxidoreductase activity, acting on…	PF00724.23:NADH:flavin oxidoreductase / NADH oxidase family	--	--	--
Cs_ont_4g025330	5.0836	5.1227	5.1642	1.303	1.2362	1.1477	1240	1684	1359	362	390	327	-2.09108	9.93476e-166	5.9198e-164	down	chr4	29113943	29118036	-	Cs_ont_4g025330	--	--	--	protein CHLOROPLAST IMPORT APPARATUS 2 isoform X2 [Citrus clementina]	CIA2_ARATH RecName: Full=Protein CHLOROPLAST IMPORT APPARATUS 2; Flags: Precursor;	V4U0X0_CITCL RecName: Full=CCT domain-containing protein {ECO:0000259|PROSITE:PS51017};	GATA-4/5/6 transcription factors	GO:0009507,chloroplast; GO:0005634,nucleus; GO:0045036,protein targeting to chloroplast; GO:0006355,regulation of DNA-templated transcription; GO:0006605,protein targeting; GO:0006810,transport; GO:0006886,intracellular protein transport; GO:0008104,protein localization; GO:0008150,biological_process; GO:0009987,cellular process; GO:0015031,protein transport; GO:0033036,macromolecule localization…	PF06203.17:CCT motif	Others	TR	Others
Cs_ont_7g013360	6.0644	6.1186	6.036	1.477	1.6066	1.5289	1287	1750	1382	357	441	379	-2.01168	2.28597e-165	1.35713e-163	down	chr7	17541759	17548681	-	Cs_ont_7g013360	--	K01191 alpha-mannosidase [EC:3.2.1.24] | (RefSeq) probable alpha-mannosidase At5g13980 isoform X2 (A)	ko00511: Other glycan degradation	probable alpha-mannosidase At5g13980 isoform X2 [Citrus sinensis]	MANA2_ARATH RecName: Full=Probable alpha-mannosidase At5g13980 {ECO:0000305}; EC=3.2.1.24 {ECO:0000305}; Flags: Precursor;	A0A067EK31_CITSI RecName: Full=Alpha-mannosidase {ECO:0000256|ARBA:ARBA00012752, ECO:0000256|RuleBase:RU361199}; EC=3.2.1.- {ECO:0000256|RuleBase:RU361199};	Glycosyl hydrolase, family 38 - alpha-mannosidase	GO:0048046,apoplast; GO:0000325,plant-type vacuole; GO:0099503,secretory vesicle; GO:0005773,vacuole; GO:0004559,alpha-mannosidase activity; GO:0030246,carbohydrate binding; GO:0046872,metal ion binding; GO:0006013,mannose metabolic process; GO:0003674,molecular_function; GO:0003824,catalytic activity; GO:0004553,hydrolase activity, hydrolyzing O-glycosyl compounds; GO:0015923,mannosidase activit…	PF01074.25:Glycosyl hydrolases family 38 N-terminal domain	--	--	--
Cs_ont_9g003790	19.6314	18.8218	19.508	8.3026	8.4586	8.6818	3413	4410	3659	1644	1902	1763	-1.21824	9.90724e-165	5.86015e-163	down	chr9	2279370	2283837	-	Cs_ont_9g003790	--	K01662 1-deoxy-D-xylulose-5-phosphate synthase [EC:2.2.1.7] | (RefSeq) probable 1-deoxy-D-xylulose-5-phosphate synthase, chloroplastic isoform X1 (A)	ko00730: Thiamine metabolism; ko00900: Terpenoid backbone biosynthesis; ko01100: Metabolic pathways; ko01110: Biosynthesis of secondary metabolites	probable 1-deoxy-D-xylulose-5-phosphate synthase, chloroplastic isoform X1 [Citrus sinensis]	DXS_CAPAN RecName: Full=Probable 1-deoxy-D-xylulose-5-phosphate synthase, chloroplastic; Short=1-deoxyxylulose-5-phosphate synthase; Short=DXP synthase; Short=DXPS; EC=2.2.1.7; AltName: Full=CapTKT2; Flags: Precursor;	A0A067G5T2_CITSI RecName: Full=1-deoxy-D-xylulose-5-phosphate synthase {ECO:0000256|ARBA:ARBA00013150}; EC=2.2.1.7 {ECO:0000256|ARBA:ARBA00013150};	Transketolase	GO:0009507,chloroplast; GO:0008661,1-deoxy-D-xylulose-5-phosphate synthase activity; GO:0046872,metal ion binding; GO:0052865,1-deoxy-D-xylulose 5-phosphate biosynthetic process; GO:0016114,terpenoid biosynthetic process; GO:0009228,thiamine biosynthetic process; GO:0003674,molecular_function; GO:0003824,catalytic activity; GO:0016740,transferase activity; GO:0016744,transketolase or transaldolas…	PF13292.9:1-deoxy-D-xylulose-5-phosphate synthase	--	--	--
Cs_ont_5g040330	80.3151	77.2335	76.7515	38.5787	38.6843	37.0439	5034	6524	5190	2754	3136	2712	-1.06601	1.08727e-164	6.40773e-163	down	chr5	43073494	43074545	-	Cs_ont_5g040330	--	--	--	thaumatin-like protein [Citrus sinensis]	TLP_ACTCC RecName: Full=Thaumatin-like protein; AltName: Allergen=Act c 2; Flags: Precursor;	A0A067DBQ4_CITSI SubName: Full=Uncharacterized protein {ECO:0000313|EMBL:KDO38995.1};	--	GO:0005576,extracellular region; GO:0050832,defense response to fungus; GO:0031640,killing of cells of another organism; GO:0006950,response to stress; GO:0006952,defense response; GO:0008150,biological_process; GO:0009605,response to external stimulus; GO:0009607,response to biotic stimulus; GO:0009620,response to fungus; GO:0043207,response to external biotic stimulus; GO:0044419,biological pro…	PF00314.20:Thaumatin family	--	--	--
Cs_ont_4g008460	21.3398	22.0423	23.2717	10.8938	10.8885	10.5506	5846	8138	6878	3399	3858	3376	-1.07484	9.96876e-164	5.85366e-162	down	chr4	9094434	9100652	-	Cs_ont_4g008460	--	--	--	RING-type E3 ubiquitin transferase [Citrus sinensis]	LIN1_LOTJA RecName: Full=Putative E3 ubiquitin-protein ligase LIN-1 {ECO:0000250|UniProtKB:D1FP53}; EC=2.3.2.27 {ECO:0000303|PubMed:19508425}; AltName: Full=Protein cerberus {ECO:0000303|PubMed:19508425}; AltName: Full=RING-type E3 ubiquitin transferase LIN-1 {ECO:0000305};	V4UJM3_CITCL RecName: Full=RING-type E3 ubiquitin transferase {ECO:0000256|ARBA:ARBA00012483}; EC=2.3.2.27 {ECO:0000256|ARBA:ARBA00012483};	--	GO:0004842,ubiquitin-protein transferase activity; GO:0009877,nodulation; GO:0003674,molecular_function; GO:0003824,catalytic activity; GO:0016740,transferase activity; GO:0019787,ubiquitin-like protein transferase activity; GO:0140096,catalytic activity, acting on a protein; GO:0008150,biological_process; GO:0009653,anatomical structure morphogenesis; GO:0032502,developmental process; GO:0048646…	PF04564.18:U-box domain	--	--	--
Cs_ont_5g039790	58.7997	58.4252	59.7769	27.8521	29.0757	27.3469	4267	5714	4680	2302	2729	2318	-1.10098	2.93516e-163	1.71728e-161	down	chr5	42734238	42738981	-	Cs_ont_5g039790	--	K01783 ribulose-phosphate 3-epimerase [EC:5.1.3.1] | (RefSeq) ribulose-phosphate 3-epimerase, chloroplastic isoform X1 (A)	ko00030: Pentose phosphate pathway; ko00040: Pentose and glucuronate interconversions; ko00710: Carbon fixation in photosynthetic organisms; ko01100: Metabolic pathways; ko01110: Biosynthesis of secondary metabolites; ko01200: Carbon metabolism; ko01230: Biosynthesis of amino acids	ribulose-phosphate 3-epimerase, chloroplastic isoform X1 [Citrus sinensis]	RPE_SPIOL RecName: Full=Ribulose-phosphate 3-epimerase, chloroplastic; EC=5.1.3.1 {ECO:0000269|PubMed:8616224, ECO:0000269|PubMed:9733539, ECO:0000269|PubMed:9890975}; AltName: Full=Pentose-5-phosphate 3-epimerase; Short=PPE; AltName: Full=R5P3E; Short=RPE; Flags: Precursor;	V4T132_CITCL RecName: Full=Ribulose-phosphate 3-epimerase {ECO:0000256|ARBA:ARBA00013188}; EC=5.1.3.1 {ECO:0000256|ARBA:ARBA00013188}; AltName: Full=Pentose-5-phosphate 3-epimerase {ECO:0000256|ARBA:ARBA00030599};	D-ribulose-5-phosphate 3-epimerase	GO:0009535,chloroplast thylakoid membrane; GO:0004750,D-ribulose-phosphate 3-epimerase activity; GO:0046872,metal ion binding; GO:0006098,pentose-phosphate shunt; GO:0019253,reductive pentose-phosphate cycle; GO:0003674,molecular_function; GO:0003824,catalytic activity; GO:0016853,isomerase activity; GO:0016854,racemase and epimerase activity; GO:0016857,racemase and epimerase activity, acting on…	PF00834.22:Ribulose-phosphate 3 epimerase family	--	--	--
Cs_ont_5g014970	24.8215	25.1053	23.6872	10.3553	10.4028	10.5528	3079	4197	3170	1463	1669	1529	-1.26486	2.54266e-162	1.47694e-160	down	chr5	9826882	9833262	+	Cs_ont_5g014970	--	K01792 glucose-6-phosphate 1-epimerase [EC:5.1.3.15] | (RefSeq) putative glucose-6-phosphate 1-epimerase (A)	ko00010: Glycolysis / Gluconeogenesis; ko01100: Metabolic pathways; ko01110: Biosynthesis of secondary metabolites	hypothetical protein POTOM_058064 [Populus tomentosa]	PNSB2_ARATH RecName: Full=Photosynthetic NDH subunit of subcomplex B 2, chloroplastic {ECO:0000303|PubMed:21785130}; Short=Protein PnsB2 {ECO:0000303|PubMed:21785130}; AltName: Full=NAD(P)H DEHYDROGENASE SUBUNIT 45 {ECO:0000303|PubMed:18974055}; AltName: Full=NDH-DEPENDENT CYCLIC ELECTRON FLOW 2 {ECO:0000303|PubMed:18785996}; Flags: Precursor;	A0A8J6CLA4_9ROSI SubName: Full=Uncharacterized protein {ECO:0000313|EMBL:KAG8479152.1};	--	GO:0009534,chloroplast thylakoid; GO:0009535,chloroplast thylakoid membrane; GO:0005737,cytoplasm; GO:0010598,NAD(P)H dehydrogenase complex (plastoquinone); GO:0030246,carbohydrate binding; GO:0047938,glucose-6-phosphate 1-epimerase activity; GO:0005975,carbohydrate metabolic process; GO:0009773,photosynthetic electron transport in photosystem I; GO:0003674,molecular_function; GO:0005488,binding;…	--	--	--	--
Cs_ont_4g000450	22.0906	22.5722	23.5861	9.792	9.8103	9.9923	3193	4397	3678	1612	1834	1687	-1.23673	2.70646e-162	1.56645e-160	down	chr4	2482235	2490273	-	Cs_ont_4g000450	--	K25656 cryptochrome | (RefSeq) cryptochrome DASH, chloroplastic/mitochondrial (A)	--	cryptochrome DASH, chloroplastic/mitochondrial [Citrus sinensis]	CRYD_SOLLC RecName: Full=Cryptochrome DASH, chloroplastic/mitochondrial {ECO:0000303|PubMed:16876787}; AltName: Full=Cryptochrome-3 {ECO:0000303|PubMed:16876787}; AltName: Full=Protein CRY-DASH {ECO:0000303|PubMed:16876787}; Flags: Precursor;	A0A067FUY0_CITSI RecName: Full=Cryptochrome DASH {ECO:0000256|RuleBase:RU367151};	Deoxyribodipyrimidine photolyase/cryptochrome	GO:0009507,chloroplast; GO:0005739,mitochondrion; GO:0003677,DNA binding; GO:0003913,DNA photolyase activity; GO:0071949,FAD binding; GO:0000719,photoreactive repair; GO:0003674,molecular_function; GO:0003676,nucleic acid binding; GO:0005488,binding; GO:0097159,organic cyclic compound binding; GO:1901363,heterocyclic compound binding; GO:0003824,catalytic activity; GO:0016829,lyase activity; GO:0…	PF03441.17:FAD binding domain of DNA photolyase	--	--	--
Cs_ont_2g029450	9.7428	10.1232	10.1273	3.1946	3.4851	3.1688	1861	2606	2087	695	861	707	-1.63679	4.07321e-162	2.34908e-160	down	chr2	27621004	27627425	+	Cs_ont_2g029450	--	K03549 KUP system potassium uptake protein | (RefSeq) potassium transporter 8-like (A)	--	Potassium transporter 8 [Citrus sinensis]	POT8_ARATH RecName: Full=Potassium transporter 8; Short=AtHAK8; Short=AtPOT8;	V4W1G5_CITCL RecName: Full=Potassium transporter {ECO:0000256|RuleBase:RU321113};	--	GO:0016021,integral component of membrane; GO:0016020,membrane; GO:0005886,plasma membrane; GO:0015079,potassium ion transmembrane transporter activity; GO:0006813,potassium ion transport; GO:0003674,molecular_function; GO:0005215,transporter activity; GO:0008324,cation transmembrane transporter activity; GO:0015075,ion transmembrane transporter activity; GO:0015318,inorganic molecular entity tra…	PF02705.19:K+ potassium transporter	--	--	--
Cs_ont_3g017310	16.4431	15.0997	15.04	4.0199	4.3789	3.9375	1591	1969	1570	443	548	445	-1.94541	2.64009e-160	1.49587e-158	down	chr3	11633158	11635410	+	Cs_ont_3g017310	--	--	--	UPF0603 protein At1g54780, chloroplastic [Citrus clementina]	U603_ARATH RecName: Full=UPF0603 protein At1g54780, chloroplastic; AltName: Full=Thylakoid lumen 18.3 kDa protein; Flags: Precursor;	A0A067E153_CITSI RecName: Full=TPM_phosphatase domain-containing protein {ECO:0000259|Pfam:PF04536};	--	GO:0009507,chloroplast; GO:0009534,chloroplast thylakoid; GO:0009535,chloroplast thylakoid membrane; GO:0016021,integral component of membrane; GO:0005634,nucleus; GO:0009579,thylakoid; GO:0031977,thylakoid lumen; GO:0003993,acid phosphatase activity; GO:0003729,mRNA binding; GO:0010206,photosystem II repair; GO:0003674,molecular_function; GO:0003824,catalytic activity; GO:0016787,hydrolase activ…	PF04536.17:TPM domain	--	--	--
Cs_ont_1g020360	10.2681	9.9188	10.8053	4.0403	3.7947	3.5869	2816	3666	3197	1262	1346	1149	-1.47093	6.36839e-160	3.59569e-158	down	chr1	23989514	23995185	-	Cs_ont_1g020360	--	K05666 ATP-binding cassette, subfamily C (CFTR/MRP), member 2 | (RefSeq) ABC transporter C family member 10-like (A)	ko02010: ABC transporters	LOW QUALITY PROTEIN: ABC transporter C family member 8 [Citrus clementina]	AB8C_ARATH RecName: Full=ABC transporter C family member 8; Short=ABC transporter ABCC.8; Short=AtABCC8; EC=7.6.2.2; AltName: Full=ATP-energized glutathione S-conjugate pump 6; AltName: Full=Glutathione S-conjugate-transporting ATPase 6; AltName: Full=Multidrug resistance-associated protein 6; Flags: Precursor;	A0A2H5NEH4_CITUN RecName: Full=ABC-type xenobiotic transporter {ECO:0000256|ARBA:ARBA00012191}; EC=7.6.2.2 {ECO:0000256|ARBA:ARBA00012191};	Multidrug resistance-associated protein/mitoxantrone resistance protein, ABC superfamily	GO:0005829,cytosol; GO:0016021,integral component of membrane; GO:0016020,membrane; GO:0000325,plant-type vacuole; GO:0005774,vacuolar membrane; GO:0008559,ABC-type xenobiotic transporter activity; GO:0005524,ATP binding; GO:0042626,ATPase-coupled transmembrane transporter activity; GO:0055085,transmembrane transport; GO:0003674,molecular_function; GO:0005215,transporter activity; GO:0015399,prim…	PF00005.30:ABC transporter	--	--	--
Cs_ont_8g005850	24.594	23.4332	23.9795	11.0992	10.9426	11.6758	4393	5641	4621	2258	2528	2436	-1.12552	1.30426e-159	7.31293e-158	down	chr8	3468186	3477817	-	Cs_ont_8g005850	--	K01904 4-coumarate--CoA ligase [EC:6.2.1.12] | (RefSeq) 4-coumarate--CoA ligase-like 7 isoform X1 (A)	ko00130: Ubiquinone and other terpenoid-quinone biosynthesis; ko00940: Phenylpropanoid biosynthesis; ko01100: Metabolic pathways; ko01110: Biosynthesis of secondary metabolites	4-coumarate--CoA ligase-like 7 isoform X1 [Citrus sinensis]	CCL7_HUMLU RecName: Full=Probable CoA ligase CCL7 {ECO:0000305|PubMed:23300257}; Short=HlCCL7 {ECO:0000303|PubMed:23300257}; EC=6.2.1.- {ECO:0000305|PubMed:23300257};	A0A2H5QQL4_CITUN SubName: Full=Uncharacterized protein {ECO:0000313|EMBL:GAY66906.1};	Acyl-CoA synthetase	GO:0005829,cytosol; GO:0005524,ATP binding; GO:0016405,CoA-ligase activity; GO:0000166,nucleotide binding; GO:0003674,molecular_function; GO:0005488,binding; GO:0017076,purine nucleotide binding; GO:0030554,adenyl nucleotide binding; GO:0032553,ribonucleotide binding; GO:0032555,purine ribonucleotide binding; GO:0032559,adenyl ribonucleotide binding; GO:0035639,purine ribonucleoside triphosphate …	PF00501.31:AMP-binding enzyme	--	--	--
Cs_ont_4g001080	26.4015	28.4611	27.4729	11.5763	12.1756	11.7488	3286	4774	3689	1641	1960	1708	-1.24519	4.28621e-159	2.39494e-157	down	chr4	2915574	2917793	+	Cs_ont_4g001080	--	K12129 pseudo-response regulator 7 | (RefSeq) two-component response regulator-like APRR3 isoform X1 (A)	ko04712: Circadian rhythm - plant	zinc finger protein CONSTANS-LIKE 4 [Citrus sinensis]	COL4_ARATH RecName: Full=Zinc finger protein CONSTANS-LIKE 4;	A0A067FJ23_CITSI SubName: Full=Uncharacterized protein {ECO:0000313|EMBL:KDO67358.1};	GATA-4/5/6 transcription factors	GO:0005634,nucleus; GO:0008270,zinc ion binding; GO:0009909,regulation of flower development; GO:0003674,molecular_function; GO:0005488,binding; GO:0043167,ion binding; GO:0043169,cation binding; GO:0046872,metal ion binding; GO:0046914,transition metal ion binding; GO:0000003,reproduction; GO:0003006,developmental process involved in reproduction; GO:0007275,multicellular organism development; G…	PF06203.17:CCT motif	C2C2-CO-like	TF	C2C2->C2C2-CO-like
Cs_ont_5g045760	30.5015	32.4908	31.2146	13.9366	13.4997	13.4216	3113	4469	3437	1620	1782	1600	-1.23752	1.24182e-158	6.91481e-157	down	chr5	46959833	46962374	-	Cs_ont_5g045760	--	--	--	uncharacterized protein LOC102628195 [Citrus sinensis]	--	A0A067FQE5_CITSI SubName: Full=Uncharacterized protein {ECO:0000313|EMBL:KDO69609.1};	Putative Mg2+ and Co2+ transporter CorD	--	PF04379.17:ApaG domain	--	--	--
Cs_ont_4g005430	12.0806	10.7365	11.5533	1.7932	2.0001	1.8439	976	1169	1007	165	209	174	-2.63532	6.66503e-158	3.67327e-156	down	chr4	6160462	6171256	-	Cs_ont_4g005430	--	K24273 U2 small nuclear ribonucleoprotein auxiliary factor 35 kDa subunit-related protein | (RefSeq) zinc finger CCCH domain-containing protein 5 (A)	--	seed lectin [Citrus clementina]	C3H5_ARATH RecName: Full=Zinc finger CCCH domain-containing protein 5; Short=AtC3H5;	V4UDC6_CITCL RecName: Full=Non-specific serine/threonine protein kinase {ECO:0000256|ARBA:ARBA00012513}; EC=2.7.11.1 {ECO:0000256|ARBA:ARBA00012513};	U2 snRNP splicing factor, small subunit, and related proteins	GO:0005681,spliceosomal complex; GO:0089701,U2AF complex; GO:0003677,DNA binding; GO:0046872,metal ion binding; GO:0030628,pre-mRNA 3'-splice site binding; GO:0000398,mRNA splicing, via spliceosome; GO:0003674,molecular_function; GO:0003676,nucleic acid binding; GO:0005488,binding; GO:0097159,organic cyclic compound binding; GO:1901363,heterocyclic compound binding; GO:0043167,ion binding; GO:004…	PF00139.22:Legume lectin domain	--	--	--
Cs_ont_4g008230	29.9335	29.3095	30.5648	15.5588	15.0049	14.7977	5147	6792	5670	3047	3337	2972	-1.01635	1.45623e-157	7.94431e-156	down	chr4	8825236	8831565	+	Cs_ont_4g008230	--	K03100 signal peptidase I [EC:3.4.21.89] | (RefSeq) chloroplast processing peptidase isoform X1 (A)	ko03060: Protein export	hypothetical protein CUMW_171310 [Citrus unshiu]	PLSP1_ARATH RecName: Full=Chloroplast processing peptidase; EC=3.4.21.89; AltName: Full=Signal peptidase I-3; Flags: Precursor;	A0A2H5PVK0_CITUN RecName: Full=Peptidase_S26 domain-containing protein {ECO:0000259|Pfam:PF10502};	Mitochondrial inner membrane protease, subunit IMP1	GO:0009507,chloroplast; GO:0009941,chloroplast envelope; GO:0009535,chloroplast thylakoid membrane; GO:0005887,integral component of plasma membrane; GO:0009526,plastid envelope; GO:0055035,plastid thylakoid membrane; GO:0008233,peptidase activity; GO:0004252,serine-type endopeptidase activity; GO:0051604,protein maturation; GO:0006465,signal peptide processing; GO:0010027,thylakoid membrane orga…	PF13041.9:PPR repeat family	--	--	--
Cs_ont_6g009950	35.3452	31.8984	34.0413	12.3236	12.4334	11.2614	2765	3363	2873	1098	1258	1029	-1.52108	1.61435e-157	8.7773e-156	down	chr6	6301320	6304689	-	Cs_ont_6g009950	--	K14493 gibberellin receptor GID1 [EC:3.-.-.-] | (RefSeq) gibberellin receptor GID1C (A)	ko04075: Plant hormone signal transduction	probable carboxylesterase 15 [Citrus sinensis]	CXE15_ARATH RecName: Full=Probable carboxylesterase 15; AltName: Full=AtCXE15; EC=3.1.1.1;	A0A067FTU4_CITSI RecName: Full=Abhydrolase_3 domain-containing protein {ECO:0000259|Pfam:PF07859};	Arylacetamide deacetylase	GO:0080030,methyl indole-3-acetate esterase activity; GO:0003674,molecular_function; GO:0003824,catalytic activity; GO:0016787,hydrolase activity; GO:0016788,hydrolase activity, acting on ester bonds; GO:0052689,carboxylic ester hydrolase activity	PF07859.16:alpha/beta hydrolase fold	--	--	--
Cs_ont_6g000600	32.2867	31.0892	32.6224	12.3022	12.3577	11.0145	2620	3400	2856	1137	1297	1044	-1.45814	3.23369e-157	1.75227e-155	down	chr6	371891	374494	+	Cs_ont_6g000600	--	--	--	uncharacterized protein LOC102619721 [Citrus sinensis]	--	A0A2H5PK97_CITUN SubName: Full=Uncharacterized protein {ECO:0000313|EMBL:GAY52772.1};	--	--	PF14234.9:Domain of unknown function (DUF4336)	--	--	--
Cs_ont_2g012490	27.1277	28.2514	28.1856	13.8259	14.4168	13.2626	5623	7892	6303	3264	3865	3211	-1.04057	9.58309e-156	5.15826e-154	down	chr2	7994284	8000723	-	Cs_ont_2g012490	--	K05681 ATP-binding cassette, subfamily G (WHITE), member 2 | (RefSeq) ABC transporter G family member 21 isoform X2 (A)	ko02010: ABC transporters	hypothetical protein CUMW_158550 [Citrus unshiu]	AB7G_ARATH RecName: Full=ABC transporter G family member 7; Short=ABC transporter ABCG.7; Short=AtABCG7; AltName: Full=White-brown complex homolog protein 7; Short=AtWBC7;	A0A2H5PQN4_CITUN RecName: Full=ABC transporter domain-containing protein {ECO:0000259|PROSITE:PS50893};	Transporter, ABC superfamily (Breast cancer resistance protein)	GO:0009507,chloroplast; GO:0009941,chloroplast envelope; GO:0016021,integral component of membrane; GO:0005739,mitochondrion; GO:0140359,ABC-type transporter activity; GO:0005524,ATP binding; GO:0003674,molecular_function; GO:0005215,transporter activity; GO:0015399,primary active transmembrane transporter activity; GO:0022804,active transmembrane transporter activity; GO:0022857,transmembrane tr…	PF01061.27:ABC-2 type transporter	--	--	--
Cs_ont_5g044640	11.038	11.4477	11.3716	3.5722	3.6645	3.6986	1579	2207	1755	582	678	618	-1.6619	6.47417e-155	3.45032e-153	down	chr5	46280788	46283699	+	Cs_ont_5g044640	--	K10523 speckle-type POZ protein | (RefSeq) BTB/POZ and MATH domain-containing protein 4 isoform X1 (A)	--	BTB/POZ and TAZ domain-containing protein 1 [Citrus sinensis]	BT1_ARATH RecName: Full=BTB/POZ and TAZ domain-containing protein 1; AltName: Full=BTB and TAZ domain protein 1;	A0A067FPW5_CITSI RecName: Full=BTB domain-containing protein {ECO:0000259|PROSITE:PS50097};	CREB binding protein/P300 and related TAZ Zn-finger proteins	GO:0005737,cytoplasm; GO:0005634,nucleus; GO:0005516,calmodulin binding; GO:0046872,metal ion binding; GO:0009553,embryo sac development; GO:0009555,pollen development; GO:0016567,protein ubiquitination; GO:0006355,regulation of DNA-templated transcription; GO:0009733,response to auxin; GO:0042542,response to hydrogen peroxide; GO:0009751,response to salicylic acid; GO:0003674,molecular_function;…	PF02135.19:TAZ zinc finger	TAZ	TR	TAZ
Cs_ont_5g018280	6.9737	6.5669	6.7013	15.65	17.0294	15.8116	1743	2212	1807	4455	5505	4616	1.23092	4.56035e-154	2.41445e-152	up	chr5	13361099	13365387	+	Cs_ont_5g018280	--	K13420 LRR receptor-like serine/threonine-protein kinase FLS2 [EC:2.7.11.1] | (RefSeq) LRR receptor-like serine/threonine-protein kinase FLS2 (A)	ko04016: MAPK signaling pathway - plant; ko04626: Plant-pathogen interaction	LRR receptor-like serine/threonine-protein kinase FLS2 [Citrus clementina]	FLS2_ARATH RecName: Full=LRR receptor-like serine/threonine-protein kinase FLS2; EC=2.7.11.1; AltName: Full=Protein FLAGELLIN-SENSING 2 {ECO:0000303|PubMed:10911994}; AltName: Full=Protein FLAGELLIN-SENSITIVE 2 {ECO:0000303|PubMed:10911994}; Flags: Precursor;	V4TWX2_CITCL RecName: Full=Protein kinase domain-containing protein {ECO:0000259|PROSITE:PS50011};	--	GO:0012505,endomembrane system; GO:0005768,endosome; GO:0010008,endosome membrane; GO:0016021,integral component of membrane; GO:0016020,membrane; GO:0005886,plasma membrane; GO:0005524,ATP binding; GO:0042802,identical protein binding; GO:0106310,protein serine kinase activity; GO:0004675,transmembrane receptor protein serine/threonine kinase activity; GO:0052544,defense response by callose depo…	PF13855.9:Leucine rich repeat	--	--	--
Cs_ont_5g049700	52.3641	56.9524	49.8475	15.7025	15.1155	15.715	1666	2442	1711	569	622	584	-1.80737	1.25886e-152	6.60003e-151	down	chr5	49440325	49441708	+	Cs_ont_5g049700	--	--	--	uncharacterized protein LOC102627756 [Citrus sinensis]	--	A0A067GMN2_CITSI SubName: Full=Uncharacterized protein {ECO:0000313|EMBL:KDO76581.1};	--	--	--	--	--	--
Cs_ont_4g000850	15.9417	15.3434	15.1148	33.9445	34.5522	35.2226	1703	2209	1742	4130	4774	4395	1.13012	2.27961e-152	1.18745e-150	up	chr4	2729394	2731186	-	Cs_ont_4g000850	--	K00306 sarcosine oxidase / L-pipecolate oxidase [EC:1.5.3.1 1.5.3.7] | (RefSeq) probable sarcosine oxidase (A)	ko00260: Glycine, serine and threonine metabolism; ko00310: Lysine degradation; ko01100: Metabolic pathways; ko04146: Peroxisome	probable sarcosine oxidase [Citrus sinensis]	SOX_ARATH RecName: Full=Probable sarcosine oxidase; EC=1.5.3.1;	A0A067FIU9_CITSI RecName: Full=Sarcosine oxidase {ECO:0000256|ARBA:ARBA00012769}; EC=1.5.3.1 {ECO:0000256|ARBA:ARBA00012769};	FAD-dependent oxidoreductase	GO:0050660,flavin adenine dinucleotide binding; GO:0008115,sarcosine oxidase activity; GO:0000166,nucleotide binding; GO:0003674,molecular_function; GO:0005488,binding; GO:0036094,small molecule binding; GO:0043167,ion binding; GO:0043168,anion binding; GO:0097159,organic cyclic compound binding; GO:1901265,nucleoside phosphate binding; GO:1901363,heterocyclic compound binding; GO:0003824,catalyt…	PF01266.27:FAD dependent oxidoreductase	--	--	--
Cs_ont_2g013020	3.8666	4.3081	3.8778	0.322	0.2499	0.3353	622	934	673	59	52	63	-3.77157	2.2332e-150	1.14119e-148	down	chr2	8424743	8428352	-	Cs_ont_2g013020	--	--	--	uncharacterized protein LOC18053498 [Citrus clementina]	--	V4UBD9_CITCL RecName: Full=Phosphoglucomutase (alpha-D-glucose-1,6-bisphosphate-dependent) {ECO:0000256|ARBA:ARBA00012728}; EC=5.4.2.2 {ECO:0000256|ARBA:ARBA00012728};	Phosphoglucomutase/phosphomannomutase	GO:0016868,intramolecular transferase activity, phosphotransferases; GO:0046872,metal ion binding; GO:0005975,carbohydrate metabolic process; GO:0003674,molecular_function; GO:0003824,catalytic activity; GO:0016853,isomerase activity; GO:0016866,intramolecular transferase activity; GO:0005488,binding; GO:0043167,ion binding; GO:0043169,cation binding; GO:0008150,biological_process; GO:0008152,met…	PF02879.19:Phosphoglucomutase/phosphomannomutase, alpha/beta/alpha domain II	--	--	--
Cs_ont_6g000990	153.098	151.084	138.826	63.1365	67.9129	64.8883	4652	6187	4551	2185	2669	2303	-1.20759	1.41979e-149	7.23242e-148	down	chr6	596317	596826	-	Cs_ont_6g000990	--	K02183 calmodulin | (RefSeq) probable calcium-binding protein CML45 (A)	ko04016: MAPK signaling pathway - plant; ko04070: Phosphatidylinositol signaling system; ko04626: Plant-pathogen interaction	putative calcium-binding protein CML46 [Citrus sinensis]	CML46_ARATH RecName: Full=Probable calcium-binding protein CML46 {ECO:0000305}; AltName: Full=Calmodulin-like protein 46 {ECO:0000303|Ref.4};	A0A2H5PK55_CITUN SubName: Full=Uncharacterized protein {ECO:0000313|EMBL:GAY52724.1};	Calmodulin and related proteins (EF-Hand superfamily)	GO:0005509,calcium ion binding; GO:1900425,negative regulation of defense response to bacterium; GO:0003674,molecular_function; GO:0005488,binding; GO:0043167,ion binding; GO:0043169,cation binding; GO:0046872,metal ion binding; GO:0002831,regulation of response to biotic stimulus; GO:0002832,negative regulation of response to biotic stimulus; GO:0006950,response to stress; GO:0006952,defense res…	PF00036.35:EF hand	--	--	--
Cs_ont_1g024260	13.8229	14.3593	14.6964	3.7417	3.4048	4.004	1265	1771	1451	390	403	428	-1.97668	1.02897e-148	5.20869e-147	down	chr1	26598739	26600370	+	Cs_ont_1g024260	--	K13260 isoflavone/4'-methoxyisoflavone 2'-hydroxylase [EC:1.14.14.90 1.14.14.89] | (RefSeq) cytochrome P450 81E8-like (A)	ko00943: Isoflavonoid biosynthesis; ko01100: Metabolic pathways; ko01110: Biosynthesis of secondary metabolites	cytochrome P450 81E8-like [Citrus sinensis]	CYQ32_CATRO RecName: Full=Cytochrome P450 81Q32 {ECO:0000303|PubMed:24710322}; Short=CrCYP81Q32 {ECO:0000303|PubMed:24710322}; EC=1.14.-.- {ECO:0000305};	A0A2H5PD43_CITUN SubName: Full=Uncharacterized protein {ECO:0000313|EMBL:GAY50251.1};	Cytochrome P450 CYP2 subfamily	GO:0016021,integral component of membrane; GO:0020037,heme binding; GO:0005506,iron ion binding; GO:0004497,monooxygenase activity; GO:0016705,oxidoreductase activity, acting on paired donors, with incorporation or reduction of molecular oxygen; GO:0003674,molecular_function; GO:0005488,binding; GO:0046906,tetrapyrrole binding; GO:0097159,organic cyclic compound binding; GO:1901363,heterocyclic c…	PF00067.25:Cytochrome P450	--	--	--
Cs_ont_4g017750	89.699	90.7446	84.3126	44.7642	43.5862	45.0762	5542	7556	5620	3150	3483	3253	-1.02036	1.62846e-148	8.192e-147	down	chr4	23866646	23868229	-	Cs_ont_4g017750	--	--	--	protein LHCP TRANSLOCATION DEFECT [Citrus clementina]	LTD_ARATH RecName: Full=Protein LHCP TRANSLOCATION DEFECT; AltName: Full=Protein GRANA-DEFICIENT CHLOROPLAST 1; Flags: Precursor;	A0A067EGF1_CITSI SubName: Full=Uncharacterized protein {ECO:0000313|EMBL:KDO50277.1};	--	GO:0009507,chloroplast; GO:0009941,chloroplast envelope; GO:0009570,chloroplast stroma; GO:0009535,chloroplast thylakoid membrane; GO:0090391,granum assembly; GO:0006886,intracellular protein transport; GO:0006996,organelle organization; GO:0008150,biological_process; GO:0009657,plastid organization; GO:0009658,chloroplast organization; GO:0009987,cellular process; GO:0016043,cellular component o…	PF12796.10:Ankyrin repeats (3 copies)	--	--	--
Cs_ont_1g024330	45.9448	43.205	42.0286	22.0362	22.1244	20.7733	7328	9287	7232	4003	4564	3870	-1.04511	3.85695e-148	1.93423e-146	down	chr1	26647885	26650561	-	Cs_ont_1g024330	--	K09422 transcription factor MYB, plant | (RefSeq) MYB8; putative R2R3-Myb transcription factor (A)	--	transcription factor MYB73 [Citrus sinensis]	MYB44_ARATH RecName: Full=Transcription factor MYB44 {ECO:0000303|PubMed:11597504}; AltName: Full=Myb-related protein 44 {ECO:0000303|PubMed:11597504}; Short=AtMYB44 {ECO:0000303|PubMed:11597504}; AltName: Full=Myb-related protein R1 {ECO:0000303|PubMed:9678577}; Short=AtMYBR1 {ECO:0000303|PubMed:9678577};	A5HLW7_CITSI SubName: Full=Putative R2R3-Myb transcription factor {ECO:0000313|EMBL:ABQ10818.1};	Transcription factor, Myb superfamily	GO:0005634,nucleus; GO:0003700,DNA-binding transcription factor activity; GO:0000981,DNA-binding transcription factor activity, RNA polymerase II-specific; GO:0042802,identical protein binding; GO:0000978,RNA polymerase II cis-regulatory region sequence-specific DNA binding; GO:0043565,sequence-specific DNA binding; GO:0000976,transcription cis-regulatory region binding; GO:0009738,abscisic acid-…	PF00249.34:Myb-like DNA-binding domain	MYB	TF	MYB->MYB
Cs_ont_7g028810	24.2863	22.9611	23.0488	8.2192	7.7577	8.116	1842	2347	1886	710	761	719	-1.57607	5.00005e-148	2.49972e-146	down	chr7	29328782	29331325	+	Cs_ont_7g028810	--	--	--	protein TAB2 homolog, chloroplastic [Citrus sinensis]	ATAB2_ARATH RecName: Full=Protein TAB2 homolog, chloroplastic {ECO:0000305}; AltName: Full=Protein ATAB2 {ECO:0000303|PubMed:17139246}; Flags: Precursor;	A0A2H5N9X1_CITUN SubName: Full=Uncharacterized protein {ECO:0000313|EMBL:GAY37018.1};	--	GO:0009507,chloroplast; GO:0003723,RNA binding; GO:0009658,chloroplast organization; GO:0009704,de-etiolation; GO:0048564,photosystem I assembly; GO:0006412,translation; GO:0003674,molecular_function; GO:0003676,nucleic acid binding; GO:0005488,binding; GO:0097159,organic cyclic compound binding; GO:1901363,heterocyclic compound binding; GO:0006996,organelle organization; GO:0008150,biological_pr…	PF20429.1:RNA-binding protein Tab2/Atab2, C terminal	--	--	--
Cs_ont_3g021730	18.6338	16.9145	18.3354	6.2781	5.4292	5.8798	2176	2662	2310	835	820	802	-1.64693	7.80369e-147	3.84189e-145	down	chr3	17712038	17721990	+	Cs_ont_3g021730	--	--	--	plastidal glycolate/glycerate translocator 1, chloroplastic-like [Citrus sinensis]	PLGG1_ARATH RecName: Full=Plastidal glycolate/glycerate translocator 1, chloroplastic; AltName: Full=Bacterial membrane protein LrgB-like protein; Short=AtLrgB; Flags: Precursor;	A0A2H5QJC8_CITUN SubName: Full=Uncharacterized protein {ECO:0000313|EMBL:GAY64727.1};	--	GO:0009507,chloroplast; GO:0009941,chloroplast envelope; GO:0009706,chloroplast inner membrane; GO:0016021,integral component of membrane; GO:1901974,glycerate transmembrane transporter activity; GO:0043879,glycolate transmembrane transporter activity; GO:0042631,cellular response to water deprivation; GO:0009658,chloroplast organization; GO:1901975,glycerate transmembrane transport; GO:0097339,g…	PF04172.19:LrgB-like family	--	--	--
Cs_ont_7g027190	35.0656	35.6611	33.6676	12.4807	11.9766	12.787	1897	2600	1965	769	838	808	-1.51935	8.13852e-147	3.99456e-145	down	chr7	28418718	28420496	-	Cs_ont_7g027190	--	--	--	hypothetical protein CISIN_1g044549mg, partial [Citrus sinensis]	--	A0A067GTN8_CITSI SubName: Full=Uncharacterized protein {ECO:0000313|EMBL:KDO83083.1}; Flags: Fragment;	--	--	--	--	--	--
Cs_ont_5g019260	7.7164	7.1617	7.5594	2.4555	2.2941	2.5476	1810	2264	1913	656	696	698	-1.65175	1.00169e-146	4.90159e-145	down	chr5	14321328	14395735	-	Cs_ont_5g019260	--	K15803 (-)-germacrene D synthase [EC:4.2.3.75] | (RefSeq) (-)-germacrene D synthase-like (A)	ko00909: Sesquiterpenoid and triterpenoid biosynthesis	(-)-germacrene D synthase [Citrus clementina]	TPSGD_VITVI RecName: Full=(-)-germacrene D synthase; EC=4.2.3.22; EC=4.2.3.75;	A0A290U6N1_CITSI SubName: Full=SQS1 {ECO:0000313|EMBL:ATD14141.1};	--	GO:0005737,cytoplasm; GO:0034004,germacradienol synthase activity; GO:0052577,germacrene-D synthase activity; GO:0000287,magnesium ion binding; GO:0016102,diterpenoid biosynthetic process; GO:0003674,molecular_function; GO:0003824,catalytic activity; GO:0016829,lyase activity; GO:0016835,carbon-oxygen lyase activity; GO:0016838,carbon-oxygen lyase activity, acting on phosphates; GO:0010333,terpen…	PF03936.19:Terpene synthase family, metal binding domain	--	--	--
Cs_ont_1g025020	20.3087	20.1383	19.5294	47.5636	49.5071	46.3121	1308	1748	1357	3489	4124	3484	1.22658	8.28706e-146	3.98272e-144	up	chr1	27146522	27148591	+	Cs_ont_1g025020	--	K13545 red chlorophyll catabolite reductase [EC:1.3.7.12] | (RefSeq) red chlorophyll catabolite reductase-like (A)	ko00860: Porphyrin metabolism; ko01110: Biosynthesis of secondary metabolites	red chlorophyll catabolite reductase-like [Citrus sinensis]	RCCR_ARATH RecName: Full=Red chlorophyll catabolite reductase, chloroplastic {ECO:0000303|PubMed:10743659}; Short=AtRCCR {ECO:0000303|PubMed:10743659}; Short=RCC reductase {ECO:0000305}; EC=1.3.7.12 {ECO:0000269|PubMed:10743659}; AltName: Full=Accelerated cell death protein 2 {ECO:0000303|PubMed:11149948}; Flags: Precursor;	V4SF05_CITCL SubName: Full=Uncharacterized protein {ECO:0000313|EMBL:ESR39132.1};	--	GO:0009507,chloroplast; GO:0009941,chloroplast envelope; GO:0009570,chloroplast stroma; GO:0009535,chloroplast thylakoid membrane; GO:0005737,cytoplasm; GO:0005829,cytosol; GO:0005739,mitochondrion; GO:0005886,plasma membrane; GO:0051743,red chlorophyll catabolite reductase activity; GO:0015996,chlorophyll catabolic process; GO:0098542,defense response to other organism; GO:0010363,regulation of …	PF06405.14:Red chlorophyll catabolite reductase (RCC reductase)	--	--	--
Cs_ont_8g020340	18.3136	17.8408	18.8989	6.5487	6.2428	6.6746	1844	2421	2053	751	813	785	-1.53125	1.07685e-145	5.15991e-144	down	chr8	26085586	26087412	-	Cs_ont_8g020340	--	--	--	GATA transcription factor 5-like [Citrus sinensis]	GATA5_ARATH RecName: Full=GATA transcription factor 5;	A0A067DEU9_CITSI RecName: Full=GATA transcription factor {ECO:0000256|PIRNR:PIRNR016992};	GATA-4/5/6 transcription factors	GO:0005634,nucleus; GO:0003700,DNA-binding transcription factor activity; GO:0000976,transcription cis-regulatory region binding; GO:0008270,zinc ion binding; GO:0030154,cell differentiation; GO:0045893,positive regulation of DNA-templated transcription; GO:0003674,molecular_function; GO:0140110,transcription regulator activity; GO:0001067,transcription regulatory region nucleic acid binding; GO:…	PF00320.30:GATA zinc finger	C2C2-GATA	TF	C2C2->C2C2-GATA
Cs_ont_6g018490	27.482	28.0431	28.3699	11.5304	10.2893	10.3212	2348	3229	2615	1122	1137	1030	-1.41656	1.27606e-145	6.09638e-144	down	chr6	13595275	13597401	-	Cs_ont_6g018490	--	K19747 BAHD acyltransferase [EC:2.3.1.-] | (RefSeq) BAHD acyltransferase DCR (A)	--	uncharacterized acetyltransferase At3g50280 [Citrus clementina]	Y3028_ARATH RecName: Full=Uncharacterized acetyltransferase At3g50280; EC=2.3.1.-;	V4S4A5_CITCL SubName: Full=Uncharacterized protein {ECO:0000313|EMBL:ESR42218.1};	--	GO:0016746,acyltransferase activity; GO:0003674,molecular_function; GO:0003824,catalytic activity; GO:0016740,transferase activity	PF02458.18:Transferase family	--	--	--
Cs_ont_3g026050	1.9217	1.8681	1.8376	10.337	11.0304	10.9542	158	207	163	968	1173	1052	2.49208	5.99946e-145	2.84939e-143	up	chr3	25566775	25568240	+	Cs_ont_3g026050	--	K13065 shikimate O-hydroxycinnamoyltransferase [EC:2.3.1.133] | (RefSeq) vinorine synthase-like (A)	ko00940: Phenylpropanoid biosynthesis; ko00941: Flavonoid biosynthesis; ko00945: Stilbenoid, diarylheptanoid and gingerol biosynthesis; ko01100: Metabolic pathways; ko01110: Biosynthesis of secondary metabolites	acylsugar acyltransferase 3-like [Citrus sinensis]	ASAT3_SOLLC RecName: Full=Acylsugar acyltransferase 3 {ECO:0000303|PubMed:25862303}; Short=Sl-ASAT3 {ECO:0000303|PubMed:25862303}; EC=2.3.1.- {ECO:0000305};	V4SC95_CITCL SubName: Full=Uncharacterized protein {ECO:0000313|EMBL:ESR45173.1};	--	GO:0016746,acyltransferase activity; GO:0005985,sucrose metabolic process; GO:0003674,molecular_function; GO:0003824,catalytic activity; GO:0016740,transferase activity; GO:0005975,carbohydrate metabolic process; GO:0005984,disaccharide metabolic process; GO:0008150,biological_process; GO:0008152,metabolic process; GO:0009311,oligosaccharide metabolic process; GO:0009987,cellular process; GO:0044…	PF02458.18:Transferase family	--	--	--
Cs_ont_Un005900	28.5848	27.3698	30.7162	13.1622	12.7381	12.7135	4256	5492	4934	2232	2453	2211	-1.19711	4.31623e-144	2.02612e-142	down	chrUn	31747807	31753594	+	Cs_ont_Un005900	--	--	--	uncharacterized protein LOC102624935 [Citrus sinensis]	HC173_ARATH RecName: Full=Protein HIGH CHLOROPHYLL FLUORESCENCE PHENOTYPE 173, chloroplastic {ECO:0000303|PubMed:17435084}; Flags: Precursor;	V4SD18_CITCL SubName: Full=Uncharacterized protein {ECO:0000313|EMBL:ESR38442.1};	Predicted dehydrogenase	GO:0009507,chloroplast; GO:0009941,chloroplast envelope; GO:0031969,chloroplast membrane; GO:0009570,chloroplast stroma; GO:0009535,chloroplast thylakoid membrane; GO:0009523,photosystem II; GO:0042651,thylakoid membrane; GO:0003729,mRNA binding; GO:0003723,RNA binding; GO:0010207,photosystem II assembly; GO:0006413,translational initiation; GO:0003674,molecular_function; GO:0003676,nucleic acid …	PF13460.9:NAD(P)H-binding	--	--	--
Cs_ont_2g008070	14.8218	12.5159	12.9644	53.3013	57.1698	54.3683	355	404	335	1454	1771	1521	2.00699	6.74158e-144	3.15545e-142	up	chr2	4969803	4970204	-	Cs_ont_2g008070	--	K01054 acylglycerol lipase [EC:3.1.1.23] | (RefSeq) caffeoylshikimate esterase-like (A)	ko00561: Glycerolipid metabolism; ko01100: Metabolic pathways	caffeoylshikimate esterase-like [Citrus sinensis]	CSE_ARATH RecName: Full=Caffeoylshikimate esterase; EC=3.1.1.-; AltName: Full=Lysophospholipase 2; Short=LysoPL2;	A0A2H5N151_CITUN RecName: Full=Hydrolase_4 domain-containing protein {ECO:0000259|Pfam:PF12146};	Lysophospholipase	GO:0005783,endoplasmic reticulum; GO:0005794,Golgi apparatus; GO:0016020,membrane; GO:0005634,nucleus; GO:0005886,plasma membrane; GO:0009506,plasmodesma; GO:0003846,2-acylglycerol O-acyltransferase activity; GO:0090430,caffeoyl-CoA: alcohol caffeoyl transferase activity; GO:0016787,hydrolase activity; GO:0016298,lipase activity; GO:0004622,lysophospholipase activity; GO:0009809,lignin biosynthet…	PF12146.11:Serine aminopeptidase, S33	--	--	--
Cs_ont_6g010280	0.5647	0.4341	0.5297	4.8385	4.8131	4.6015	83	86	84	810	915	790	3.20425	8.81618e-143	4.06753e-141	up	chr6	6555695	6559420	-	Cs_ont_6g010280	--	K13356 alcohol-forming fatty acyl-CoA reductase [EC:1.2.1.84] | (RefSeq) fatty acyl-CoA reductase 2 isoform X1 (A)	ko00073: Cutin, suberine and wax biosynthesis; ko04146: Peroxisome	fatty acyl-CoA reductase 2 isoform X1 [Citrus sinensis]	FACR2_ARATH RecName: Full=Fatty acyl-CoA reductase 2, chloroplastic {ECO:0000305|PubMed:19062129}; Short=AtFAR2 {ECO:0000303|PubMed:27274541}; EC=1.2.1.84 {ECO:0000269|PubMed:19062129, ECO:0000269|PubMed:21813653, ECO:0000269|PubMed:27274541}; AltName: Full=Fatty acid reductase 2 {ECO:0000303|PubMed:8390620}; AltName: Full=Male sterility protein 2 {ECO:0000303|PubMed:9351246}; Flags: Precursor;	A0A2H5MXP1_CITUN RecName: Full=Fatty acyl-CoA reductase {ECO:0000256|RuleBase:RU363097}; EC=1.2.1.84 {ECO:0000256|RuleBase:RU363097};	Acyl-CoA reductase	GO:0009507,chloroplast; GO:0043231,intracellular membrane-bounded organelle; GO:0102965,alcohol-forming fatty acyl-CoA reductase activity; GO:0080019,fatty-acyl-CoA reductase (alcohol-forming) activity; GO:0016628,oxidoreductase activity, acting on the CH-CH group of donors, NAD or NADP as acceptor; GO:1903175,fatty alcohol biosynthetic process; GO:0035336,long-chain fatty-acyl-CoA metabolic proc…	PF07993.15:Male sterility protein	--	--	--
Cs_ont_6g003820	9.0237	9.0089	9.239	3.3232	3.1733	3.4893	1893	2547	2091	794	861	855	-1.4814	2.17623e-142	1.00119e-140	down	chr6	2286646	2293490	+	Cs_ont_6g003820	--	--	--	RHOMBOID-like protein 9, chloroplastic isoform X1 [Citrus sinensis]	RBL9_ARATH RecName: Full=RHOMBOID-like protein 9, chloroplastic {ECO:0000303|PubMed:17181860}; Short=AtRBL9 {ECO:0000303|PubMed:17181860}; EC=3.4.21.- {ECO:0000305}; Flags: Precursor;	V4S954_CITCL RecName: Full=Rhomboid domain-containing protein {ECO:0000259|Pfam:PF01694};	Rhomboid family proteins	GO:0031969,chloroplast membrane; GO:0016021,integral component of membrane; GO:0005743,mitochondrial inner membrane; GO:0004252,serine-type endopeptidase activity; GO:0006465,signal peptide processing; GO:0003674,molecular_function; GO:0003824,catalytic activity; GO:0004175,endopeptidase activity; GO:0008233,peptidase activity; GO:0008236,serine-type peptidase activity; GO:0016787,hydrolase activ…	PF01694.25:Rhomboid family	--	--	--
Cs_ont_3g006570	37.4484	35.0499	35.0517	14.5947	13.9656	14.7344	2548	3214	2573	1131	1229	1171	-1.34372	2.73083e-142	1.25277e-140	down	chr3	4121347	4122915	+	Cs_ont_3g006570	--	K23051 NAD(P)H-quinone oxidoreductase subunit T, chloroplastic [EC:7.1.1.-] | (RefSeq) NAD(P)H-quinone oxidoreductase subunit T, chloroplastic (A)	--	NAD(P)H-quinone oxidoreductase subunit T, chloroplastic [Citrus sinensis]	NDHT_ARATH RecName: Full=NAD(P)H-quinone oxidoreductase subunit T, chloroplastic {ECO:0000305}; EC=7.1.1.- {ECO:0000305}; AltName: Full=DNA J PROTEIN C75 {ECO:0000303|PubMed:23894646}; AltName: Full=NAD(P)H dehydrogenase subunit T {ECO:0000303|PubMed:21785130}; Short=NDH subunit T {ECO:0000305}; AltName: Full=NADH-plastoquinone oxidoreductase subunit T {ECO:0000305}; AltName: Full=Protein CHLOROR…	A0A067GW77_CITSI RecName: Full=J domain-containing protein {ECO:0000259|PROSITE:PS50076};	Molecular chaperone (DnaJ superfamily)	GO:0009507,chloroplast; GO:0009535,chloroplast thylakoid membrane; GO:0016021,integral component of membrane; GO:0010598,NAD(P)H dehydrogenase complex (plastoquinone); GO:0048038,quinone binding; GO:0003674,molecular_function; GO:0005488,binding; GO:0005575,cellular_component; GO:0005622,intracellular anatomical structure; GO:0005737,cytoplasm; GO:0009536,plastid; GO:0043226,organelle; GO:0043227…	PF00226.34:DnaJ domain	--	--	--
Cs_ont_2g024810	12.2469	12.4087	13.4651	3.5955	4.1036	3.5059	1606	2193	1905	537	696	537	-1.79527	1.58457e-140	7.18756e-139	down	chr2	23655990	23658190	+	Cs_ont_2g024810	--	--	--	hypothetical protein CISIN_1g025990mg [Citrus sinensis]	NAC83_ARATH RecName: Full=NAC domain-containing protein 83 {ECO:0000303|PubMed:15029955}; Short=ANAC083 {ECO:0000303|PubMed:15029955}; AltName: Full=Protein VND-INTERACTING 2 {ECO:0000303|PubMed:20388856};	A0A067FCI4_CITSI RecName: Full=NAC domain-containing protein {ECO:0000259|PROSITE:PS51005};	--	GO:0005634,nucleus; GO:0003677,DNA binding; GO:0003700,DNA-binding transcription factor activity; GO:0010150,leaf senescence; GO:0045892,negative regulation of DNA-templated transcription; GO:0009737,response to abscisic acid; GO:0009651,response to salt stress; GO:0010089,xylem development; GO:0003674,molecular_function; GO:0003676,nucleic acid binding; GO:0005488,binding; GO:0097159,organic cyc…	PF02365.18:No apical meristem (NAM) protein	NAC	TF	NAC
Cs_ont_8g025670	5.2406	5.0775	5.5222	0.4897	0.4791	0.4547	592	773	673	63	70	60	-3.50635	3.71793e-140	1.67702e-138	down	chr8	30303070	30304965	+	Cs_ont_8g025670	--	--	--	hypothetical protein CISIN_1g042451mg [Citrus sinensis]	--	A0A067E274_CITSI SubName: Full=Uncharacterized protein {ECO:0000313|EMBL:KDO47960.1};	--	--	--	--	--	--
Cs_ont_4g017550	25.534	26.9254	23.2507	64.9418	69.5478	72.5302	1249	1775	1227	3618	4400	4144	1.41841	9.96773e-140	4.47108e-138	up	chr4	23697054	23698149	-	Cs_ont_4g017550	--	--	--	vascular-related unknown protein 1-like [Citrus sinensis]	VUP1_ARATH RecName: Full=Vascular-related unknown protein 1 {ECO:0000303|PubMed:24567189};	A0A2H5PIP6_CITUN SubName: Full=Uncharacterized protein {ECO:0000313|EMBL:GAY52214.1};	--	GO:0005829,cytosol; GO:0005634,nucleus; GO:0010089,xylem development; GO:0008150,biological_process; GO:0009888,tissue development; GO:0010087,phloem or xylem histogenesis; GO:0032502,developmental process; GO:0048856,anatomical structure development; GO:0005575,cellular_component; GO:0005622,intracellular anatomical structure; GO:0005737,cytoplasm; GO:0110165,cellular anatomical entity; GO:00432…	--	--	--	--
Cs_ont_9g026510	16.7984	17.6905	17.3041	8.298	8.5544	8.4824	3530	5010	3923	1986	2325	2082	-1.0632	6.82218e-139	3.04322e-137	down	chr9	30258457	30262268	-	Cs_ont_9g026510	--	K12133 MYB-related transcription factor LHY | (RefSeq) protein LHY-like isoform X1 (A)	ko04712: Circadian rhythm - plant	hypothetical protein CISIN_1g020389mg [Citrus sinensis]	RVE6_ARATH RecName: Full=Protein REVEILLE 6;	A0A067F0T7_CITSI SubName: Full=Uncharacterized protein {ECO:0000313|EMBL:KDO56806.1};	Zuotin and related molecular chaperones (DnaJ superfamily), contains DNA-binding domains	GO:0005634,nucleus; GO:0003677,DNA binding; GO:0003700,DNA-binding transcription factor activity; GO:0042752,regulation of circadian rhythm; GO:0003674,molecular_function; GO:0003676,nucleic acid binding; GO:0005488,binding; GO:0097159,organic cyclic compound binding; GO:1901363,heterocyclic compound binding; GO:0140110,transcription regulator activity; GO:0007623,circadian rhythm; GO:0008150,bio…	PF00249.34:Myb-like DNA-binding domain	--	--	--
Cs_ont_5g003340	12.2902	13.5993	13.4383	1.6469	1.5711	1.7899	629	938	742	96	104	107	-3.0075	1.28321e-137	5.69265e-136	down	chr5	2172449	2174188	+	Cs_ont_5g003340	--	--	--	hypothetical protein CUMW_134580 [Citrus unshiu]	--	A0A2H5PGL0_CITUN SubName: Full=Uncharacterized protein {ECO:0000313|EMBL:GAY51490.1};	--	--	PF00702.29:haloacid dehalogenase-like hydrolase	--	--	--
Cs_ont_4g013840	1.6752	1.243	1.5626	9.0859	9.2142	9.6584	158	158	159	976	1124	1064	2.6236	6.7821e-137	2.98412e-135	up	chr4	19090340	19092153	-	Cs_ont_4g013840	--	--	--	uncharacterized protein LOC18054014 [Citrus clementina]	--	A0A067ETM1_CITSI SubName: Full=Uncharacterized protein {ECO:0000313|EMBL:KDO58529.1};	--	--	--	--	--	--
Cs_ont_3g010420	120.898	128.141	114.224	52.3428	52.796	50.4995	3263	4661	3326	1609	1843	1592	-1.25467	1.02148e-136	4.48231e-135	down	chr3	6639415	6639976	+	Cs_ont_3g010420	--	K07213 copper chaperone | (RefSeq) copper transport protein ATX1-like (A)	--	heavy metal-associated isoprenylated plant protein 24 [Citrus sinensis]	HIP24_ARATH RecName: Full=Heavy metal-associated isoprenylated plant protein 24 {ECO:0000303|PubMed:21072340, ECO:0000303|PubMed:23368984}; Short=AtHIP24 {ECO:0000303|PubMed:21072340, ECO:0000303|PubMed:23368984}; Flags: Precursor;	A0A067GMN0_CITSI RecName: Full=HMA domain-containing protein {ECO:0000259|PROSITE:PS50846};	Copper chaperone	GO:0046872,metal ion binding; GO:0050896,response to stimulus; GO:0003674,molecular_function; GO:0005488,binding; GO:0043167,ion binding; GO:0043169,cation binding; GO:0008150,biological_process	PF00403.29:Heavy-metal-associated domain	--	--	--
Cs_ont_7g013940	42.0625	42.5535	41.3474	20.3899	19.1024	19.8586	3090	4213	3277	1706	1815	1704	-1.1178	7.54399e-134	3.2399e-132	down	chr7	18079333	18081707	-	Cs_ont_7g013940	--	K01724 4a-hydroxytetrahydrobiopterin dehydratase [EC:4.2.1.96] | (RefSeq) pterin-4-alpha-carbinolamine dehydratase 2, mitochondrial (A)	ko00790: Folate biosynthesis; ko01100: Metabolic pathways	probable pterin-4-alpha-carbinolamine dehydratase, chloroplastic [Citrus sinensis]	ATP1_ARATH RecName: Full=Probable pterin-4-alpha-carbinolamine dehydratase, chloroplastic {ECO:0000305}; EC=4.2.1.96 {ECO:0000305}; AltName: Full=4-alpha-hydroxy-tetrahydropterin dehydratase {ECO:0000305}; AltName: Full=PCD/DCoH-like protein 1 {ECO:0000303|Ref.1}; AltName: Full=Protein AIRP2 TARGET PROTEIN 1 {ECO:0000303|PubMed:28626006}; AltName: Full=Protein SDIR1-INTERACTING PROTEIN 1 {ECO:000…	A0A2H5Q7K3_CITUN RecName: Full=4a-hydroxytetrahydrobiopterin dehydratase {ECO:0000256|ARBA:ARBA00013252}; EC=4.2.1.96 {ECO:0000256|ARBA:ARBA00013252};	--	GO:0071944,cell periphery; GO:0009507,chloroplast; GO:0009570,chloroplast stroma; GO:0005634,nucleus; GO:0005886,plasma membrane; GO:0009536,plastid; GO:0008124,4-alpha-hydroxytetrahydrobiopterin dehydratase activity; GO:0009737,response to abscisic acid; GO:0009651,response to salt stress; GO:0110102,ribulose bisphosphate carboxylase complex assembly; GO:0006729,tetrahydrobiopterin biosynthetic …	PF01329.22:Pterin 4 alpha carbinolamine dehydratase	--	--	--
Cs_ont_7g001730	50.5063	49.7397	46.7987	21.2796	21.4609	22.3445	2955	3922	2954	1418	1624	1527	-1.20715	7.4524e-133	3.18363e-131	down	chr7	1606988	1610423	+	Cs_ont_7g001730	--	--	--	transmembrane protein [Citrus sinensis]	--	A0A067G0D0_CITSI SubName: Full=Uncharacterized protein {ECO:0000313|EMBL:KDO68921.1};	--	--	--	--	--	--
Cs_ont_5g041370	17.2572	18.0201	17.4138	6.8849	7.5942	7.2892	2335	3286	2542	1061	1329	1152	-1.30605	8.87017e-133	3.7793e-131	down	chr5	43890081	43893535	+	Cs_ont_5g041370	--	K01669 deoxyribodipyrimidine photo-lyase [EC:4.1.99.3] | (RefSeq) deoxyribodipyrimidine photo-lyase isoform X1 (A)	--	hypothetical protein CISIN_1g010783mg [Citrus sinensis]	PHR_ARATH RecName: Full=Deoxyribodipyrimidine photo-lyase; EC=4.1.99.3; AltName: Full=AtCPDII; AltName: Full=DNA photolyase; AltName: Full=Photoreactivating enzyme 1; AltName: Full=Protein UV RESISTANCE 2;	A0A067FCA1_CITSI RecName: Full=Deoxyribodipyrimidine photo-lyase {ECO:0000256|ARBA:ARBA00014046}; EC=4.1.99.3 {ECO:0000256|ARBA:ARBA00013149}; AltName: Full=DNA photolyase {ECO:0000256|ARBA:ARBA00031671};	Deoxyribodipyrimidine photolyase/cryptochrome	GO:0005634,nucleus; GO:0003904,deoxyribodipyrimidine photo-lyase activity; GO:0003677,DNA binding; GO:0003913,DNA photolyase activity; GO:0071949,FAD binding; GO:0000719,photoreactive repair; GO:0009650,UV protection; GO:0003674,molecular_function; GO:0003824,catalytic activity; GO:0016829,lyase activity; GO:0016830,carbon-carbon lyase activity; GO:0140097,catalytic activity, acting on DNA; GO:01…	PF00875.21:DNA photolyase	--	--	--
Cs_ont_2g012440	6.703	6.7142	6.8112	17.7493	16.5455	17.4371	883	1192	968	2663	2819	2683	1.32317	9.02854e-133	3.83666e-131	up	chr2	7955535	7960139	-	Cs_ont_2g012440	--	--	--	uncharacterized protein LOC102627408 [Citrus sinensis]	--	A0A2H5PQM2_CITUN SubName: Full=Uncharacterized protein {ECO:0000313|EMBL:GAY54663.1};	--	GO:0016021,integral component of membrane; GO:0005886,plasma membrane; GO:0006811,ion transport; GO:0006810,transport; GO:0008150,biological_process; GO:0051179,localization; GO:0051234,establishment of localization; GO:0005575,cellular_component; GO:0016020,membrane; GO:0031224,intrinsic component of membrane; GO:0110165,cellular anatomical entity; GO:0071944,cell periphery	PF04906.16:Tweety	--	--	--
Cs_ont_6g005080	24.6359	25.2232	25.2753	10.6814	11.2701	11.5937	2667	3680	2952	1317	1578	1466	-1.19444	2.06901e-132	8.74619e-131	down	chr6	3043767	3045583	+	Cs_ont_6g005080	--	K13448 calcium-binding protein CML | (RefSeq) calcium-binding allergen Ole e 8-like (A)	ko04626: Plant-pathogen interaction	probable calcium-binding protein cml18, partial [Phtheirospermum japonicum]	CML24_ARATH RecName: Full=Calcium-binding protein CML24; AltName: Full=Calmodulin-like protein 24; AltName: Full=Touch-induced calmodulin-related protein 2;	A0A830BVD9_9LAMI SubName: Full=Probable calcium-binding protein cml18 {ECO:0000313|EMBL:GFP91430.1};	Calmodulin and related proteins (EF-Hand superfamily)	GO:0005509,calcium ion binding; GO:0045087,innate immune response; GO:0048574,long-day photoperiodism, flowering; GO:0009909,regulation of flower development; GO:0080164,regulation of nitric oxide metabolic process; GO:0009737,response to abscisic acid; GO:0009646,response to absence of light; GO:0009733,response to auxin; GO:0051592,response to calcium ion; GO:0009409,response to cold; GO:000940…	--	--	--	--
Cs_ont_2g028990	67.0522	73.8091	70.8218	31.46	33.8786	33.5964	3971	5891	4525	2122	2595	2324	-1.12894	1.72022e-131	7.25276e-130	down	chr2	27220678	27221671	+	Cs_ont_2g028990	--	K02935 large subunit ribosomal protein L7/L12 | (RefSeq) LOW QUALITY PROTEIN: 50S ribosomal protein L12, chloroplastic (A)	ko03010: Ribosome	50S ribosomal protein L12-1 [Citrus sinensis]	RK12_NICSY RecName: Full=50S ribosomal protein L12, chloroplastic; AltName: Full=CL12; Flags: Precursor;	V4U1K9_CITCL SubName: Full=Uncharacterized protein {ECO:0000313|EMBL:ESR59762.1};	Mitochondrial/chloroplast ribosomal protein L12	GO:0009507,chloroplast; GO:0005840,ribosome; GO:0003735,structural constituent of ribosome; GO:0006412,translation; GO:0003674,molecular_function; GO:0005198,structural molecule activity; GO:0006518,peptide metabolic process; GO:0006807,nitrogen compound metabolic process; GO:0008150,biological_process; GO:0008152,metabolic process; GO:0009058,biosynthetic process; GO:0009059,macromolecule biosyn…	PF00542.22:Ribosomal protein L7/L12 C-terminal domain	--	--	--
Cs_ont_5g004920	35.297	34.7879	33.8645	16.5313	16.0835	16.6495	3022	4014	3128	1612	1781	1665	-1.10872	2.30977e-131	9.71306e-130	down	chr5	3219098	3220534	-	Cs_ont_5g004920	--	K02113 F-type H+-transporting ATPase subunit delta | (RefSeq) ATP synthase delta chain, chloroplastic-like (A)	ko00190: Oxidative phosphorylation; ko00195: Photosynthesis; ko01100: Metabolic pathways	hypothetical protein CUMW_091870 [Citrus unshiu]	ATPD_TOBAC RecName: Full=ATP synthase delta chain, chloroplastic; AltName: Full=F-ATPase delta chain; Flags: Precursor;	A0A2H5P074_CITUN SubName: Full=Uncharacterized protein {ECO:0000313|EMBL:GAY45766.1};	Mitochondrial F1F0-ATP synthase, subunit OSCP/ATP5	GO:0009535,chloroplast thylakoid membrane; GO:0045261,proton-transporting ATP synthase complex, catalytic core F(1); GO:0046933,proton-transporting ATP synthase activity, rotational mechanism; GO:0009773,photosynthetic electron transport in photosystem I; GO:0009772,photosynthetic electron transport in photosystem II; GO:0015986,proton motive force-driven ATP synthesis; GO:0003674,molecular_funct…	PF00213.21:ATP synthase delta (OSCP) subunit	--	--	--
Cs_ont_7g027770	10.3171	9.838	10.7738	4.2311	4.3078	4.2405	2385	3065	2687	1114	1288	1145	-1.30509	4.10379e-131	1.72125e-129	down	chr7	28762521	28766919	+	Cs_ont_7g027770	--	K08332 vacuolar protein 8 | (RefSeq) U-box domain-containing protein 44-like (A)	--	U-box domain-containing protein 44-like [Citrus sinensis]	PUB44_ARATH RecName: Full=U-box domain-containing protein 44; EC=2.3.2.27; AltName: Full=Plant U-box protein 44; AltName: Full=Protein SENESCENCE-ASSOCIATED E3 UBIQUITIN LIGASE 1; AltName: Full=RING-type E3 ubiquitin transferase PUB44 {ECO:0000305};	V4SW61_CITCL SubName: Full=Uncharacterized protein {ECO:0000313|EMBL:ESR52123.1};	FOG: Armadillo/beta-catenin-like repeats	GO:0005737,cytoplasm; GO:0005634,nucleus; GO:0005886,plasma membrane; GO:0070696,transmembrane receptor protein serine/threonine kinase binding; GO:0004842,ubiquitin-protein transferase activity; GO:0010150,leaf senescence; GO:0090359,negative regulation of abscisic acid biosynthetic process; GO:0010115,regulation of abscisic acid biosynthetic process; GO:0010380,regulation of chlorophyll biosynt…	PF00514.26:Armadillo/beta-catenin-like repeat	--	--	--
Cs_ont_8g028820	13.8765	14.4478	14.4328	3.5477	4.4575	4.0602	1384	1942	1553	403	575	473	-1.85398	6.23759e-131	2.60945e-129	down	chr8	32362604	32365974	-	Cs_ont_8g028820	--	K19073 divinyl chlorophyllide a 8-vinyl-reductase [EC:1.3.1.75] | (RefSeq) divinyl chlorophyllide a 8-vinyl-reductase, chloroplastic (A)	ko00860: Porphyrin metabolism; ko01100: Metabolic pathways; ko01110: Biosynthesis of secondary metabolites	uncharacterized protein ycf39 [Citrus sinensis]	HC244_ARATH RecName: Full=Protein HIGH CHLOROPHYLL FLUORESCENCE PHENOTYPE 244, chloroplastic {ECO:0000303|PubMed:23027666}; Flags: Precursor;	A0A067FXW0_CITSI RecName: Full=NmrA domain-containing protein {ECO:0000259|Pfam:PF05368};	Predicted dehydrogenase	GO:0009507,chloroplast; GO:0009570,chloroplast stroma; GO:0009534,chloroplast thylakoid; GO:0009535,chloroplast thylakoid membrane; GO:0009523,photosystem II; GO:0005886,plasma membrane; GO:0042651,thylakoid membrane; GO:0003743,translation initiation factor activity; GO:0010207,photosystem II assembly; GO:0003674,molecular_function; GO:0003676,nucleic acid binding; GO:0005488,binding; GO:0008135…	PF05368.16:NmrA-like family	--	--	--
novel.1252	8.1534	7.8627	7.2884	20.6461	20.135	21.2938	871	1132	840	2512	2782	2657	1.38227	6.62258e-131	2.76334e-129	up	chr8	21643723	21645587	+	--	--	K22983 cytochrome P450 family 76 subfamily A | (RefSeq) cytochrome P450 76A1-like (A)	--	geraniol 8-hydroxylase-like [Citrus sinensis]	C76B6_CATRO RecName: Full=Geraniol 8-hydroxylase; EC=1.14.14.83 {ECO:0000269|PubMed:11718718, ECO:0000269|PubMed:21504162}; AltName: Full=Cytochrome P450 76B6; AltName: Full=Geraniol 10-hydroxylase; Short=CrG10H;	V4SDP6_CITCL SubName: Full=Uncharacterized protein {ECO:0000313|EMBL:ESR36955.1};	Cytochrome P450 CYP2 subfamily	GO:0005789,endoplasmic reticulum membrane; GO:0016021,integral component of membrane; GO:0102811,geraniol 10-hydroxylase activity; GO:0020037,heme binding; GO:0005506,iron ion binding; GO:0016709,oxidoreductase activity, acting on paired donors, with incorporation or reduction of molecular oxygen, NAD(P)H as one donor, and incorporation of one atom of oxygen; GO:0016099,monoterpenoid biosynthetic…	PF00067.25:Cytochrome P450	--	--	--
Cs_ont_9g003990	6.9821	7.4071	7.3552	2.2283	2.0233	2.2501	1238	1770	1407	450	464	466	-1.7754	2.61376e-130	1.08781e-128	down	chr9	2411718	2417538	-	Cs_ont_9g003990	--	K01006 pyruvate, orthophosphate dikinase [EC:2.7.9.1] | (RefSeq) pyruvate, phosphate dikinase, chloroplastic isoform X1 (A)	ko00010: Glycolysis / Gluconeogenesis; ko00620: Pyruvate metabolism; ko00710: Carbon fixation in photosynthetic organisms; ko01100: Metabolic pathways; ko01110: Biosynthesis of secondary metabolites; ko01200: Carbon metabolism	pyruvate, phosphate dikinase, chloroplastic isoform X1 [Citrus sinensis]	PPDK_MESCR RecName: Full=Pyruvate, phosphate dikinase, chloroplastic; EC=2.7.9.1 {ECO:0000250|UniProtKB:P11155}; AltName: Full=Pyruvate, orthophosphate dikinase; Flags: Precursor;	V4RYN4_CITCL RecName: Full=Pyruvate, phosphate dikinase {ECO:0000256|ARBA:ARBA00011994}; EC=2.7.9.1 {ECO:0000256|ARBA:ARBA00011994};	--	GO:0009507,chloroplast; GO:0005524,ATP binding; GO:0016301,kinase activity; GO:0046872,metal ion binding; GO:0050242,pyruvate, phosphate dikinase activity; GO:0016310,phosphorylation; GO:0015979,photosynthesis; GO:0006090,pyruvate metabolic process; GO:0000166,nucleotide binding; GO:0003674,molecular_function; GO:0005488,binding; GO:0017076,purine nucleotide binding; GO:0030554,adenyl nucleotide …	PF02896.21:PEP-utilising enzyme, PEP-binding domain	--	--	--
novel.279	61.7563	58.7547	58.4741	27.3466	27.6611	27.3627	2881	3694	2943	1453	1669	1491	-1.14999	7.07838e-130	2.93834e-128	down	chr2	30366303	30367085	-	--	--	--	--	UPF0481 protein At3g47200-like [Citrus sinensis]	Y3720_ARATH RecName: Full=UPF0481 protein At3g47200;	V4U0A1_CITCL SubName: Full=Uncharacterized protein {ECO:0000313|EMBL:ESR59297.1};	--	GO:0016021,integral component of membrane; GO:0005886,plasma membrane; GO:0005575,cellular_component; GO:0016020,membrane; GO:0031224,intrinsic component of membrane; GO:0110165,cellular anatomical entity; GO:0071944,cell periphery	PF03140.18:Plant protein of unknown function	--	--	--
Cs_ont_5g036870	47.601	48.7022	44.2839	22.5552	21.9603	22.3681	3806	5248	3820	2054	2271	2089	-1.10369	7.39747e-129	3.02416e-127	down	chr5	40448713	40450962	+	Cs_ont_5g036870	--	--	--	uncharacterized protein LOC102624149 [Citrus sinensis]	--	A0A2H5PM50_CITUN SubName: Full=Uncharacterized protein {ECO:0000313|EMBL:GAY53436.1};	--	GO:0016021,integral component of membrane; GO:0005575,cellular_component; GO:0016020,membrane; GO:0031224,intrinsic component of membrane; GO:0110165,cellular anatomical entity	--	--	--	--
Cs_ont_2g035490	57.4755	63.0335	60.9283	27.9843	30.7198	28.5888	4914	7263	5620	2725	3397	2855	-1.08672	8.54802e-129	3.48569e-127	down	chr2	32664633	32667113	+	Cs_ont_2g035490	--	--	--	protein MET1, chloroplastic [Citrus clementina]	MET1_ARATH RecName: Full=Protein MET1, chloroplastic {ECO:0000303|PubMed:25587003}; AltName: Full=PDZ domain, K-box domain, and TPR region containing protein {ECO:0000303|PubMed:15914918}; Flags: Precursor;	A0A067ETB8_CITSI RecName: Full=PDZ domain-containing protein {ECO:0000259|PROSITE:PS50106};	--	GO:0009507,chloroplast; GO:0009941,chloroplast envelope; GO:0031969,chloroplast membrane; GO:0009570,chloroplast stroma; GO:0009534,chloroplast thylakoid; GO:0009535,chloroplast thylakoid membrane; GO:0009575,chromoplast stroma; GO:0035448,extrinsic component of thylakoid membrane; GO:0005634,nucleus; GO:0009523,photosystem II; GO:0009579,thylakoid; GO:0015979,photosynthesis; GO:0010207,photosyst…	PF13432.9:Tetratricopeptide repeat	--	--	--
Cs_ont_5g034570	4.4696	4.9212	4.4573	0.4096	0.341	0.4066	527	782	567	55	52	56	-3.61862	3.40321e-128	1.37388e-126	down	chr5	37778635	37903867	+	Cs_ont_5g034570	--	--	--	21 kDa seed protein-like [Citrus sinensis]	ASP_THECC RecName: Full=21 kDa seed protein; Flags: Precursor;	V4TVD2_CITCL SubName: Full=Uncharacterized protein {ECO:0000313|EMBL:ESR55650.1};	--	GO:0004866,endopeptidase inhibitor activity; GO:0003674,molecular_function; GO:0004857,enzyme inhibitor activity; GO:0030234,enzyme regulator activity; GO:0030414,peptidase inhibitor activity; GO:0061134,peptidase regulator activity; GO:0061135,endopeptidase regulator activity; GO:0098772,molecular function regulator activity	PF00197.21:Trypsin and protease inhibitor	--	--	--
Cs_ont_3g021810	13.4145	12.9907	13.5288	4.0037	4.6159	4.2803	1465	1912	1594	498	652	546	-1.65883	2.12768e-127	8.51e-126	down	chr3	17798958	17803897	+	Cs_ont_3g021810	--	K13691 pathogen-inducible salicylic acid glucosyltransferase [EC:2.4.1.-] | (RefSeq) UDP-glycosyltransferase 74G1-like (A)	--	UDP-glycosyltransferase 83A1 [Citrus sinensis]	U83A1_ARATH RecName: Full=UDP-glycosyltransferase 83A1; EC=2.4.1.-;	V4V244_CITCL SubName: Full=Uncharacterized protein {ECO:0000313|EMBL:ESR45884.1}; Flags: Fragment;	UDP-glucuronosyl and UDP-glucosyl transferase	GO:0008194,UDP-glycosyltransferase activity; GO:0003674,molecular_function; GO:0003824,catalytic activity; GO:0016740,transferase activity; GO:0016757,glycosyltransferase activity	PF16276.8:Nucleophosmin C-terminal domain	--	--	--
Cs_ont_2g025930	10.1248	10.0639	10.5756	23.3165	23.6034	23.6419	1119	1499	1261	2935	3374	3052	1.16718	2.52165e-127	1.00542e-125	up	chr2	24772707	24774822	+	Cs_ont_2g025930	--	K08235 xyloglucan:xyloglucosyl transferase [EC:2.4.1.207] | (RefSeq) probable xyloglucan endotransglucosylase/hydrolase protein 5 (A)	--	probable xyloglucan endotransglucosylase/hydrolase protein 5 [Citrus clementina]	XTH34_POPPZ RecName: Full=Xyloglucan endotransglucosylase protein 34 {ECO:0000305}; Short=XET protein 34 {ECO:0000305}; EC=2.4.1.207 {ECO:0000255|RuleBase:RU361120, ECO:0000269|PubMed:12595718, ECO:0000269|PubMed:15020748, ECO:0000269|PubMed:15125664, ECO:0000269|PubMed:15804235, ECO:0000269|PubMed:16014999}; AltName: Full=PttXET16-34 {ECO:0000303|PubMed:17504814}; AltName: Full=PttXET16A {ECO:00…	A0A067FJU1_CITSI RecName: Full=Xyloglucan endotransglucosylase/hydrolase {ECO:0000256|RuleBase:RU361120}; EC=2.4.1.207 {ECO:0000256|RuleBase:RU361120};	--	GO:0048046,apoplast; GO:0005737,cytoplasm; GO:0004553,hydrolase activity, hydrolyzing O-glycosyl compounds; GO:0030247,polysaccharide binding; GO:0016762,xyloglucan:xyloglucosyl transferase activity; GO:0042546,cell wall biogenesis; GO:0071555,cell wall organization; GO:0010411,xyloglucan metabolic process; GO:0003674,molecular_function; GO:0003824,catalytic activity; GO:0016787,hydrolase activit…	PF00722.24:Glycosyl hydrolases family 16	--	--	--
Cs_ont_7g018970	35.7326	36.6599	37.3987	16.5111	16.2794	17.0078	2493	3447	2815	1312	1469	1386	-1.17229	3.95593e-127	1.57341e-125	down	chr7	22912403	22915431	-	Cs_ont_7g018970	--	K03671 thioredoxin 1 | (RefSeq) thioredoxin M-type, chloroplastic-like (A)	--	thioredoxin X, chloroplastic [Citrus clementina]	TRXX_ARATH RecName: Full=Thioredoxin X, chloroplastic; Short=AtTrxx; Flags: Precursor;	A0A2H5P3S3_CITUN RecName: Full=Thioredoxin domain-containing protein {ECO:0000259|PROSITE:PS51352};	Thioredoxin-like protein	GO:0009507,chloroplast; GO:0009570,chloroplast stroma; GO:0005737,cytoplasm; GO:0008047,enzyme activator activity; GO:0016491,oxidoreductase activity; GO:0016671,oxidoreductase activity, acting on a sulfur group of donors, disulfide as acceptor; GO:0043085,positive regulation of catalytic activity; GO:0003674,molecular_function; GO:0030234,enzyme regulator activity; GO:0098772,molecular function …	PF00085.23:Thioredoxin	--	--	--
Cs_ont_1g002170	11.3266	9.8583	10.847	25.9227	25.7326	25.9892	1266	1485	1308	3300	3720	3393	1.24964	1.79883e-125	7.08474e-124	up	chr1	2147369	2149375	-	Cs_ont_1g002170	--	K20619 cytochrome P450 family 78 subfamily A | (RefSeq) cytochrome P450 78A7-like (A)	--	cytochrome P450 78A7 [Citrus clementina]	C78A7_ARATH RecName: Full=Cytochrome P450 78A7; EC=1.14.-.-;	V4SKU4_CITCL SubName: Full=Uncharacterized protein {ECO:0000313|EMBL:ESR41267.1};	Cytochrome P450 CYP2 subfamily	GO:0016021,integral component of membrane; GO:0020037,heme binding; GO:0005506,iron ion binding; GO:0004497,monooxygenase activity; GO:0016705,oxidoreductase activity, acting on paired donors, with incorporation or reduction of molecular oxygen; GO:0040008,regulation of growth; GO:0003674,molecular_function; GO:0005488,binding; GO:0046906,tetrapyrrole binding; GO:0097159,organic cyclic compound b…	PF00067.25:Cytochrome P450	--	--	--
Cs_ont_2g013140	2.0076	2.2462	2.3114	6.4575	6.9484	6.7229	508	766	631	1861	2274	1987	1.58317	2.01722e-125	7.92556e-124	up	chr2	8522760	8527313	+	Cs_ont_2g013140	--	--	--	myosin-binding protein 2 [Citrus sinensis]	MYOB2_ARATH RecName: Full=Myosin-binding protein 2 {ECO:0000303|PubMed:23995081};	A0A2H5Q2S3_CITUN RecName: Full=GTD-binding domain-containing protein {ECO:0000259|PROSITE:PS51775};	--	GO:0016021,integral component of membrane; GO:0030133,transport vesicle; GO:0017022,myosin binding; GO:0080115,myosin XI tail binding; GO:0003674,molecular_function; GO:0005488,binding; GO:0005515,protein binding; GO:0008092,cytoskeletal protein binding; GO:0032029,myosin tail binding; GO:0032036,myosin heavy chain binding; GO:0005575,cellular_component; GO:0016020,membrane; GO:0031224,intrinsic …	PF04576.18:Zein-binding	--	--	--
Cs_ont_3g002420	15.1916	17.4462	15.6071	3.3307	3.1543	3.6	849	1314	941	212	228	235	-2.29291	1.54982e-124	6.05967e-123	down	chr3	1543453	1545513	+	Cs_ont_3g002420	--	K22520 protein disulfide-isomerase [EC:5.3.4.1] | (RefSeq) protein disulfide-isomerase LQY1, chloroplastic (A)	--	protein disulfide-isomerase LQY1 [Citrus sinensis]	LQY1_ARATH RecName: Full=Protein disulfide-isomerase LQY1, chloroplastic {ECO:0000303|PubMed:21586683}; EC=5.3.4.1; AltName: Full=Protein LOW QUANTUM YIELD OF PHOTOSYSTEM II 1 {ECO:0000303|PubMed:21586683}; Flags: Precursor;	V4TA51_CITCL SubName: Full=Uncharacterized protein {ECO:0000313|EMBL:ESR48405.1};	--	GO:0009507,chloroplast; GO:0009570,chloroplast stroma; GO:0009534,chloroplast thylakoid; GO:0009535,chloroplast thylakoid membrane; GO:0016021,integral component of membrane; GO:0005739,mitochondrion; GO:0046872,metal ion binding; GO:0003756,protein disulfide isomerase activity; GO:0010206,photosystem II repair; GO:0003674,molecular_function; GO:0005488,binding; GO:0043167,ion binding; GO:0043169…	PF17302.5:Family of unknown function (DUF5351)	--	--	--
Cs_ont_4g028570	13.5714	13.3171	12.5794	2.8817	2.9444	2.1934	980	1296	980	237	275	185	-2.3282	5.46777e-124	2.1327e-122	down	chr4	31192557	31194106	+	Cs_ont_4g028570	--	K11982 E3 ubiquitin-protein ligase RNF115/126 [EC:2.3.2.27] | (RefSeq) E3 ubiquitin-protein ligase SIRP1 (A)	--	probable E3 ubiquitin-protein ligase RHY1A [Citrus sinensis]	RHY1A_ARATH RecName: Full=Probable E3 ubiquitin-protein ligase RHY1A {ECO:0000305}; EC=2.3.2.27; AltName: Full=RING-H2 finger Y1a {ECO:0000303|PubMed:9781696}; AltName: Full=RING-H2 zinc finger protein RHY1a {ECO:0000305}; AltName: Full=RING-type E3 ubiquitin transferase RHY1A {ECO:0000305};	A0A2H5PWD8_CITUN RecName: Full=RING-type domain-containing protein {ECO:0000259|PROSITE:PS50089};	FOG: Predicted E3 ubiquitin ligase	GO:0046872,metal ion binding; GO:0016740,transferase activity; GO:0016567,protein ubiquitination; GO:0003674,molecular_function; GO:0005488,binding; GO:0043167,ion binding; GO:0043169,cation binding; GO:0003824,catalytic activity; GO:0006807,nitrogen compound metabolic process; GO:0008150,biological_process; GO:0008152,metabolic process; GO:0019538,protein metabolic process; GO:0032446,protein mo…	PF13639.9:Ring finger domain	--	--	--
Cs_ont_5g027790	7.5387	7.2539	7.4918	2.7524	2.7588	2.9299	1705	2211	1828	709	807	774	-1.43125	1.6169e-123	6.29149e-122	down	chr5	26235829	26241563	+	Cs_ont_5g027790	--	--	--	uncharacterized protein LOC102630953 isoform X2 [Citrus sinensis]	--	A0A067ELF1_CITSI SubName: Full=Uncharacterized protein {ECO:0000313|EMBL:KDO56014.1};	--	GO:0016021,integral component of membrane; GO:0005575,cellular_component; GO:0016020,membrane; GO:0031224,intrinsic component of membrane; GO:0110165,cellular anatomical entity	PF05623.15:Protein of unknown function (DUF789)	--	--	--
Cs_ont_6g021720	31.2621	29.5504	30.4219	10.3682	10.7316	9.8722	1464	1865	1537	553	650	540	-1.58798	2.14322e-123	8.31942e-122	down	chr6	18230950	18232561	-	Cs_ont_6g021720	--	--	--	hypothetical protein CICLE_v10012507mg [Citrus clementina]	--	V4UQA9_CITCL SubName: Full=Uncharacterized protein {ECO:0000313|EMBL:ESR41684.1};	--	GO:0016021,integral component of membrane; GO:0005575,cellular_component; GO:0016020,membrane; GO:0031224,intrinsic component of membrane; GO:0110165,cellular anatomical entity	PF13301.9:Protein of unknown function (DUF4079)	--	--	--
Cs_ont_2g000480	41.6287	44.3929	42.8493	20.9789	22.3635	21.346	3765	5411	4181	2161	2616	2255	-1.02566	4.44907e-123	1.71875e-121	down	chr2	293886	296815	-	Cs_ont_2g000480	--	K07213 copper chaperone | (RefSeq) copper transport protein ATX1 (A)	--	heavy metal-associated isoprenylated plant protein 7 [Citrus sinensis]	HIP7_ARATH RecName: Full=Heavy metal-associated isoprenylated plant protein 7 {ECO:0000303|PubMed:21072340, ECO:0000303|PubMed:23368984}; Short=AtHIP07 {ECO:0000303|PubMed:21072340, ECO:0000303|PubMed:23368984}; AltName: Full=Farnesylated protein 3 {ECO:0000303|PubMed:8837031}; Short=AtFP3 {ECO:0000303|PubMed:8837031}; Flags: Precursor;	A0A067GSV9_CITSI SubName: Full=Uncharacterized protein {ECO:0000313|EMBL:KDO78537.1};	Copper chaperone	GO:0046914,transition metal ion binding; GO:0046916,cellular transition metal ion homeostasis; GO:0003674,molecular_function; GO:0005488,binding; GO:0043167,ion binding; GO:0043169,cation binding; GO:0046872,metal ion binding; GO:0006873,cellular ion homeostasis; GO:0006875,cellular metal ion homeostasis; GO:0008150,biological_process; GO:0009987,cellular process; GO:0019725,cellular homeostasis;…	PF00403.29:Heavy-metal-associated domain	--	--	--
Cs_ont_2g014210	28.9331	26.7871	27.2686	12.9069	12.2255	11.6732	3096	3863	3148	1573	1692	1459	-1.20352	1.65042e-122	6.33039e-121	down	chr2	9406063	9408960	-	Cs_ont_2g014210	--	K14379 tartrate-resistant acid phosphatase type 5 [EC:3.1.3.2] | (RefSeq) purple acid phosphatase 8-like (A)	ko00740: Riboflavin metabolism; ko01100: Metabolic pathways	purple acid phosphatase 8 [Citrus clementina]	PPA8_ARATH RecName: Full=Purple acid phosphatase 8; EC=3.1.3.2; Flags: Precursor;	V4UAZ9_CITCL RecName: Full=Purple acid phosphatase {ECO:0000256|PIRNR:PIRNR000898}; EC=3.1.3.2 {ECO:0000256|PIRNR:PIRNR000898};	Purple (tartrate-resistant) acid phosphatase	GO:0005576,extracellular region; GO:0003993,acid phosphatase activity; GO:0008199,ferric iron binding; GO:0008198,ferrous iron binding; GO:0016311,dephosphorylation; GO:0003674,molecular_function; GO:0003824,catalytic activity; GO:0016787,hydrolase activity; GO:0016788,hydrolase activity, acting on ester bonds; GO:0016791,phosphatase activity; GO:0042578,phosphoric ester hydrolase activity; GO:00…	PF00149.31:Calcineurin-like phosphoesterase	--	--	--
Cs_ont_2g029310	18.6909	18.137	18.0302	8.3566	8.0092	7.8947	2333	3051	2428	1188	1293	1151	-1.20818	8.67603e-122	3.31992e-120	down	chr2	27465847	27469804	-	Cs_ont_2g029310	--	--	--	peptidyl-prolyl cis-trans isomerase CYP38, chloroplastic isoform X1 [Citrus sinensis]	CYP38_ARATH RecName: Full=Peptidyl-prolyl cis-trans isomerase CYP38, chloroplastic; Short=PPIase CYP38; EC=5.2.1.8; AltName: Full=Rotamase CYP38; AltName: Full=Thylakoid lumen PPIase; Flags: Precursor;	A0A067FS25_CITSI RecName: Full=Peptidylprolyl isomerase {ECO:0000256|ARBA:ARBA00013194}; EC=5.2.1.8 {ECO:0000256|ARBA:ARBA00013194};	--	GO:0009507,chloroplast; GO:0009570,chloroplast stroma; GO:0009534,chloroplast thylakoid; GO:0009543,chloroplast thylakoid lumen; GO:0009535,chloroplast thylakoid membrane; GO:0005829,cytosol; GO:0009579,thylakoid; GO:0031977,thylakoid lumen; GO:0003755,peptidyl-prolyl cis-trans isomerase activity; GO:0010102,lateral root morphogenesis; GO:0010207,photosystem II assembly; GO:0042549,photosystem II…	PF00160.24:Cyclophilin type peptidyl-prolyl cis-trans isomerase/CLD	--	--	--
Cs_ont_5g042720	6.5026	6.6041	6.7178	1.4989	1.2899	1.5678	838	1147	934	220	215	236	-2.22048	1.66766e-121	6.36628e-120	down	chr5	44894914	44897699	-	Cs_ont_5g042720	--	--	--	Nudix hydrolase 8 [Citrus sinensis]	NUDT8_ARATH RecName: Full=Nudix hydrolase 8; Short=AtNUDT8; EC=3.6.1.-;	A0A2H5NTZ7_CITUN RecName: Full=Nudix hydrolase domain-containing protein {ECO:0000259|PROSITE:PS51462};	Predicted NUDIX hydrolase FGF-2 and related proteins	GO:0005829,cytosol; GO:0047631,ADP-ribose diphosphatase activity; GO:0046872,metal ion binding; GO:0051287,NAD binding; GO:0035529,NADH pyrophosphatase activity; GO:0009611,response to wounding; GO:0003674,molecular_function; GO:0003824,catalytic activity; GO:0016462,pyrophosphatase activity; GO:0016787,hydrolase activity; GO:0016817,hydrolase activity, acting on acid anhydrides; GO:0016818,hydro…	PF18290.4:Nudix hydrolase domain	--	--	--
Cs_ont_7g027850	3.5879	3.2722	3.2021	12.8446	13.6211	12.1917	323	397	311	1317	1586	1282	1.91382	1.84923e-121	7.04276e-120	up	chr7	28801533	28804081	-	Cs_ont_7g027850	--	K23877 xyloglucan O-acetyltransferase | (RefSeq) protein ALTERED XYLOGLUCAN 4-like (A)	--	protein trichome birefringence-like 38 [Citrus sinensis]	TBL38_ARATH RecName: Full=Protein trichome birefringence-like 38;	A0A2H5NB34_CITUN RecName: Full=PMR5N domain-containing protein {ECO:0000259|Pfam:PF14416};	--	GO:0005794,Golgi apparatus; GO:0016021,integral component of membrane; GO:0016413,O-acetyltransferase activity; GO:0003674,molecular_function; GO:0003824,catalytic activity; GO:0008374,O-acyltransferase activity; GO:0016407,acetyltransferase activity; GO:0016740,transferase activity; GO:0016746,acyltransferase activity; GO:0016747,acyltransferase activity, transferring groups other than amino-acy…	PF13839.9:GDSL/SGNH-like Acyl-Esterase family found in Pmr5 and Cas1p	--	--	--
Cs_ont_4g027500	5.5009	5.3347	6.4009	2.0123	1.9196	1.8137	2189	2861	2748	912	988	843	-1.61557	2.42e-121	9.19487e-120	down	chr4	30506380	30518072	-	Cs_ont_4g027500	--	K03255 protein TIF31 | (RefSeq) protein TSS (A)	--	protein TSS [Citrus sinensis]	REC2_ARATH RecName: Full=Protein REDUCED CHLOROPLAST COVERAGE 2 {ECO:0000303|PubMed:26862170}; AltName: Full=Protein TPR-domain suppressor of STIMPY {ECO:0000303|PubMed:21185286};	V4UKV3_CITCL RecName: Full=Clu domain-containing protein {ECO:0000259|PROSITE:PS51823};	Uncharacterized protein CLU1/cluA/TIF31 involved in mitochondrial morphology/distribution, also found associated with eIF-3	GO:0005737,cytoplasm; GO:0005829,cytosol; GO:0005634,nucleus; GO:0005886,plasma membrane; GO:0003729,mRNA binding; GO:0007049,cell cycle; GO:0019750,chloroplast localization; GO:0006996,organelle organization; GO:0003674,molecular_function; GO:0003676,nucleic acid binding; GO:0003723,RNA binding; GO:0005488,binding; GO:0097159,organic cyclic compound binding; GO:1901363,heterocyclic compound bind…	PF13424.9:Tetratricopeptide repeat	--	--	--
Cs_ont_6g024320	5.9943	6.3248	6.4341	0.6316	0.6303	0.6056	500	711	579	60	68	59	-3.35939	3.10685e-121	1.17493e-119	down	chr6	22979520	22980993	+	Cs_ont_6g024320	--	--	--	S-norcoclaurine synthase 2 [Citrus sinensis]	NBS_NARPS RecName: Full=Norbelladine synthase {ECO:0000303|PubMed:30526483}; Short=NpNBS {ECO:0000303|PubMed:30526483}; EC=4.2.1.- {ECO:0000269|PubMed:30526483};	A0A067DUT2_CITSI RecName: Full=Bet_v_1 domain-containing protein {ECO:0000259|SMART:SM01037};	--	GO:0016829,lyase activity; GO:0009820,alkaloid metabolic process; GO:0006952,defense response; GO:0003674,molecular_function; GO:0003824,catalytic activity; GO:0006807,nitrogen compound metabolic process; GO:0008150,biological_process; GO:0008152,metabolic process; GO:0071704,organic substance metabolic process; GO:1901564,organonitrogen compound metabolic process; GO:0006950,response to stress; …	PF00407.22:Pathogenesis-related protein Bet v 1 family	--	--	--
Cs_ont_6g008760	36.0931	35.4672	37.311	11.8397	12.134	11.5939	1258	1666	1403	470	547	472	-1.64404	5.27674e-121	1.99086e-119	down	chr6	5511232	5513289	-	Cs_ont_6g008760	--	--	--	uncharacterized protein LOC102614458 isoform X1 [Citrus sinensis]	--	A0A2H5MYJ2_CITUN SubName: Full=Uncharacterized protein {ECO:0000313|EMBL:GAY33058.1}; Flags: Fragment;	--	--	--	--	--	--
Cs_ont_3g006350	33.8217	34.3635	31.326	14.9369	14.1719	13.9249	2670	3656	2668	1343	1447	1284	-1.24142	6.38056e-121	2.39612e-119	down	chr3	3972924	3975707	-	Cs_ont_3g006350	--	K02888 large subunit ribosomal protein L21 | (RefSeq) 50S ribosomal protein L21, chloroplastic (A)	ko03010: Ribosome	50S ribosomal protein L21, chloroplastic [Citrus sinensis]	RK21_ARATH RecName: Full=50S ribosomal protein L21, chloroplastic; AltName: Full=CL21; Flags: Precursor;	A0A2H5NHR3_CITUN SubName: Full=Uncharacterized protein {ECO:0000313|EMBL:GAY39662.1};	Mitochondrial/chloroplast ribosomal L21 protein	GO:0009507,chloroplast; GO:0009941,chloroplast envelope; GO:0009570,chloroplast stroma; GO:0005634,nucleus; GO:0005840,ribosome; GO:0003729,mRNA binding; GO:0019843,rRNA binding; GO:0003735,structural constituent of ribosome; GO:0009658,chloroplast organization; GO:0009793,embryo development ending in seed dormancy; GO:0010027,thylakoid membrane organization; GO:0006412,translation; GO:0003674,mo…	PF00829.24:Ribosomal prokaryotic L21 protein	--	--	--
Cs_ont_6g024150	11.5439	11.0359	11.9716	2.2599	2.2522	2.3487	749	965	838	167	189	178	-2.36277	7.807e-121	2.91823e-119	down	chr6	22703478	22704733	+	Cs_ont_6g024150	--	K22588 acetylserotonin O-methyltransferase, plant [EC:2.1.1.4] | (RefSeq) trans-resveratrol di-O-methyltransferase-like (A)	ko00380: Tryptophan metabolism; ko01100: Metabolic pathways; ko01110: Biosynthesis of secondary metabolites	probable O-methyltransferase 3 [Citrus sinensis]	OMT3_HUMLU RecName: Full=Probable O-methyltransferase 3 {ECO:0000303|PubMed:18223037}; Short=HlOMT3 {ECO:0000303|PubMed:18223037}; EC=2.1.1.- {ECO:0000305};	V4SMI8_CITCL SubName: Full=Uncharacterized protein {ECO:0000313|EMBL:ESR41872.1};	Hydroxyindole-O-methyltransferase and related SAM-dependent methyltransferases	GO:0008171,O-methyltransferase activity; GO:0046983,protein dimerization activity; GO:0032259,methylation; GO:0003674,molecular_function; GO:0003824,catalytic activity; GO:0008168,methyltransferase activity; GO:0016740,transferase activity; GO:0016741,transferase activity, transferring one-carbon groups; GO:0005488,binding; GO:0005515,protein binding; GO:0008150,biological_process; GO:0008152,met…	PF00891.21:O-methyltransferase domain	--	--	--
Cs_ont_4g013100	7.6669	7.6405	7.6598	3.071	2.881	2.9027	1644	2208	1772	750	799	727	-1.40687	8.57787e-121	3.19897e-119	down	chr4	17746238	17753965	+	Cs_ont_4g013100	--	K22374 3''-deamino-3''-oxonicotianamine reductase [EC:1.1.1.285] | (RefSeq) non-functional NADPH-dependent codeinone reductase 2-like (A)	ko00999: Biosynthesis of various plant secondary metabolites; ko01100: Metabolic pathways; ko01110: Biosynthesis of secondary metabolites	hypothetical protein CUMW_194640 [Citrus unshiu]	COR2_PAPSO RecName: Full=Non-functional NADPH-dependent codeinone reductase 2; EC=1.1.1.-;	A0A2H5Q4A5_CITUN SubName: Full=Uncharacterized protein {ECO:0000313|EMBL:GAY59468.1};	Aldo/keto reductase family proteins	GO:0005829,cytosol; GO:0016616,oxidoreductase activity, acting on the CH-OH group of donors, NAD or NADP as acceptor; GO:0003674,molecular_function; GO:0003824,catalytic activity; GO:0016491,oxidoreductase activity; GO:0016614,oxidoreductase activity, acting on CH-OH group of donors; GO:0005575,cellular_component; GO:0005622,intracellular anatomical structure; GO:0005737,cytoplasm; GO:0110165,cel…	PF00248.24:Aldo/keto reductase family	--	--	--
Cs_ont_2g016730	11.782	11.9343	11.9408	4.5001	4.5042	4.5592	1531	2090	1674	666	757	692	-1.42583	2.88163e-120	1.07218e-118	down	chr2	11657856	11660036	-	Cs_ont_2g016730	--	K08065 nuclear transcription Y subunit beta | (RefSeq) nuclear transcription factor Y subunit B-3 (A)	--	nuclear transcription factor Y subunit B-3 [Citrus sinensis]	NFYB2_ARATH RecName: Full=Nuclear transcription factor Y subunit B-2 {ECO:0000303|PubMed:11250072}; Short=AtNF-YB-2 {ECO:0000303|PubMed:11250072}; Short=AtNF-YB2 {ECO:0000303|PubMed:25490919}; AltName: Full=Transcriptional activator HAP3B {ECO:0000303|PubMed:9662544};	A0A1S8ADR6_CITLI SubName: Full=Nuclear factor Y, subunit B3 {ECO:0000313|EMBL:JAV45593.1};	CCAAT-binding factor, subunit A (HAP3)	GO:0016602,CCAAT-binding factor complex; GO:0009536,plastid; GO:0001228,DNA-binding transcription activator activity, RNA polymerase II-specific; GO:0003700,DNA-binding transcription factor activity; GO:0000981,DNA-binding transcription factor activity, RNA polymerase II-specific; GO:0046982,protein heterodimerization activity; GO:0000976,transcription cis-regulatory region binding; GO:0003712,tr…	PF00808.26:Histone-like transcription factor (CBF/NF-Y) and archaeal histone	NF-YB	TF	NF-Y->NF-YB
Cs_ont_5g008720	1.7918	1.5131	1.5322	6.632	6.2786	6.4048	297	338	274	1252	1346	1240	1.97156	7.86354e-120	2.90573e-118	up	chr5	5646924	5651837	+	Cs_ont_5g008720	--	K03549 KUP system potassium uptake protein | (RefSeq) potassium transporter 5 (A)	--	potassium transporter 5 [Citrus clementina]	HAK5_ORYSJ RecName: Full=Potassium transporter 5; AltName: Full=OsHAK5;	A0A067HGY9_CITSI RecName: Full=Potassium transporter {ECO:0000256|RuleBase:RU321113};	--	GO:0016021,integral component of membrane; GO:0016020,membrane; GO:0015079,potassium ion transmembrane transporter activity; GO:0006813,potassium ion transport; GO:0003674,molecular_function; GO:0005215,transporter activity; GO:0008324,cation transmembrane transporter activity; GO:0015075,ion transmembrane transporter activity; GO:0015318,inorganic molecular entity transmembrane transporter activ…	PF02705.19:K+ potassium transporter	--	--	--
Cs_ont_9g016410	40.8845	44.2541	40.7715	15.0515	17.1086	17.1022	2280	3326	2453	956	1234	1114	-1.38502	1.76173e-119	6.46569e-118	down	chr9	18944239	18952637	-	Cs_ont_9g016410	--	K02945 small subunit ribosomal protein S1 | (RefSeq) 30S ribosomal protein S1, chloroplastic (A)	ko03010: Ribosome	uncharacterized protein LOC102616265 isoform X3 [Citrus sinensis]	RPS1_ARATH RecName: Full=30S ribosomal protein S1, chloroplastic {ECO:0000305}; AltName: Full=Plastid ribosomal protein S1 {ECO:0000303|PubMed:22900828}; Short=PRPS1 {ECO:0000303|PubMed:22900828}; Flags: Precursor;	V4S1Z7_CITCL RecName: Full=S1 motif domain-containing protein {ECO:0000259|PROSITE:PS50126};	--	GO:0009507,chloroplast; GO:0009570,chloroplast stroma; GO:0022627,cytosolic small ribosomal subunit; GO:0009536,plastid; GO:0009579,thylakoid; GO:0003729,mRNA binding; GO:0003735,structural constituent of ribosome; GO:0006412,translation; GO:0003674,molecular_function; GO:0003676,nucleic acid binding; GO:0003723,RNA binding; GO:0005488,binding; GO:0097159,organic cyclic compound binding; GO:19013…	PF00575.26:S1 RNA binding domain	--	--	--
Cs_ont_4g016690	21.7649	22.1885	19.93	10.0593	9.672	9.4954	3391	4659	3350	1785	1949	1728	-1.16004	1.76177e-119	6.46569e-118	down	chr4	22809623	22812462	+	Cs_ont_4g016690	--	K02895 large subunit ribosomal protein L24 | (RefSeq) 50S ribosomal protein L24, chloroplastic (A)	ko03010: Ribosome	hypothetical protein CICLE_v10009584mg [Citrus clementina]	RK24_ARATH RecName: Full=50S ribosomal protein L24, chloroplastic; AltName: Full=CL24; AltName: Full=Protein SUPPRESSOR OF VARIEGATION 8 {ECO:0000303|PubMed:22900828}; Flags: Precursor;	V4TXP3_CITCL RecName: Full=KOW domain-containing protein {ECO:0000259|SMART:SM00739};	Mitochondrial/chloroplast ribosomal protein L24	GO:0009507,chloroplast; GO:0009941,chloroplast envelope; GO:0009570,chloroplast stroma; GO:0005739,mitochondrion; GO:0009536,plastid; GO:0005840,ribosome; GO:0003729,mRNA binding; GO:0019843,rRNA binding; GO:0003735,structural constituent of ribosome; GO:0032544,plastid translation; GO:0006412,translation; GO:0003674,molecular_function; GO:0003676,nucleic acid binding; GO:0003723,RNA binding; GO:…	PF17136.7:Ribosomal proteins 50S L24/mitochondrial 39S L24	--	--	--
Cs_ont_8g028700	28.891	30.631	28.3886	13.2122	13.1414	12.428	2446	3495	2593	1274	1439	1229	-1.21263	8.86697e-119	3.2468e-117	down	chr8	32255937	32257605	+	Cs_ont_8g028700	--	--	--	NAC domain-containing protein 22 [Citrus clementina]	NAC6_SOYBN RecName: Full=NAC domain-containing protein 6 {ECO:0000303|PubMed:16919368}; Short=GmNAC6 {ECO:0000303|PubMed:16919368};	A0A6M2YGN0_CITRE SubName: Full=Transcription factor NAC036 {ECO:0000313|EMBL:QDL95066.1};	--	GO:0005634,nucleus; GO:0003677,DNA binding; GO:0006355,regulation of DNA-templated transcription; GO:0003674,molecular_function; GO:0003676,nucleic acid binding; GO:0005488,binding; GO:0097159,organic cyclic compound binding; GO:1901363,heterocyclic compound binding; GO:0006139,nucleobase-containing compound metabolic process; GO:0006351,DNA-templated transcription; GO:0006725,cellular aromatic c…	PF02365.18:No apical meristem (NAM) protein	NAC	TF	NAC
Cs_ont_9g009170	36.2334	35.9419	35.8843	17.0268	17.3611	16.3114	2556	3417	2731	1368	1584	1344	-1.12234	1.30457e-118	4.76609e-117	down	chr9	6442556	6444658	-	Cs_ont_9g009170	--	K02902 large subunit ribosomal protein L28 | (RefSeq) 50S ribosomal protein L28, chloroplastic (A)	ko03010: Ribosome	50S ribosomal protein L28, chloroplastic [Citrus sinensis]	RK28_ARATH RecName: Full=50S ribosomal protein L28, chloroplastic; AltName: Full=CL28; Flags: Precursor;	A0A067EJL2_CITSI SubName: Full=Uncharacterized protein {ECO:0000313|EMBL:KDO54080.1};	--	GO:0009507,chloroplast; GO:0009941,chloroplast envelope; GO:0009570,chloroplast stroma; GO:0005783,endoplasmic reticulum; GO:0005762,mitochondrial large ribosomal subunit; GO:0003729,mRNA binding; GO:0003735,structural constituent of ribosome; GO:0006412,translation; GO:0003674,molecular_function; GO:0003676,nucleic acid binding; GO:0003723,RNA binding; GO:0005488,binding; GO:0097159,organic cycl…	PF00830.22:Ribosomal L28 family	--	--	--
Cs_ont_4g012480	16.9365	16.3468	15.5573	2.5612	3.0801	3.3175	778	1012	771	134	183	178	-2.47573	1.41234e-118	5.14818e-117	down	chr4	16645211	16646256	-	Cs_ont_4g012480	--	K14826 FK506-binding nuclear protein [EC:5.2.1.8] | (RefSeq) peptidyl-prolyl cis-trans isomerase FKBP53-like (A)	--	peptidyl-prolyl cis-trans isomerase FKBP17-2, chloroplastic [Citrus clementina]	FK172_ARATH RecName: Full=Peptidyl-prolyl cis-trans isomerase FKBP17-2, chloroplastic; Short=PPIase FKBP17-2; EC=5.2.1.8; AltName: Full=FK506-binding protein 17-2; Short=AtFKBP17-2; AltName: Full=Immunophilin FKBP17-2; AltName: Full=Rotamase; Flags: Precursor;	A0A067F8S9_CITSI RecName: Full=Peptidylprolyl isomerase {ECO:0000256|PROSITE-ProRule:PRU00277}; EC=5.2.1.8 {ECO:0000256|PROSITE-ProRule:PRU00277};	FKBP-type peptidyl-prolyl cis-trans isomerase	GO:0009507,chloroplast; GO:0009543,chloroplast thylakoid lumen; GO:0009535,chloroplast thylakoid membrane; GO:0005634,nucleus; GO:0003755,peptidyl-prolyl cis-trans isomerase activity; GO:0003674,molecular_function; GO:0003824,catalytic activity; GO:0016853,isomerase activity; GO:0016859,cis-trans isomerase activity; GO:0140096,catalytic activity, acting on a protein; GO:0005575,cellular_component…	PF00254.31:FKBP-type peptidyl-prolyl cis-trans isomerase	--	--	--
Cs_ont_7g000370	1.2655	1.4085	1.2759	7.8557	7.8016	8.9239	114	171	124	806	909	939	2.6009	3.1344e-118	1.13996e-116	up	chr7	582825	585433	-	Cs_ont_7g000370	--	--	--	uncharacterized protein LOC18044710 [Citrus clementina]	--	A0A067G194_CITSI SubName: Full=Uncharacterized protein {ECO:0000313|EMBL:KDO69226.1};	--	--	--	--	--	--
Cs_ont_9g018930	6.3902	6.6048	6.2794	2.1654	2.0843	2.2225	1280	1783	1357	494	540	520	-1.607	5.15081e-118	1.86075e-116	down	chr9	22652001	22661978	+	Cs_ont_9g018930	--	K00574 cyclopropane-fatty-acyl-phospholipid synthase [EC:2.1.1.79] | (RefSeq) uncharacterized protein LOC102615883 (A)	--	uncharacterized protein LOC102615883 [Citrus sinensis]	TNMT2_PAPBR RecName: Full=Probable (S)-tetrahydroprotoberberine N-methyltransferase 2; Short=PbTNMT2; EC=2.1.1.122;	V4S6C3_CITCL SubName: Full=Uncharacterized protein {ECO:0000313|EMBL:ESR34380.1};	--	GO:0005737,cytoplasm; GO:0030782,(S)-tetrahydroprotoberberine N-methyltransferase activity; GO:0032259,methylation; GO:0003674,molecular_function; GO:0003824,catalytic activity; GO:0008168,methyltransferase activity; GO:0008757,S-adenosylmethionine-dependent methyltransferase activity; GO:0016740,transferase activity; GO:0016741,transferase activity, transferring one-carbon groups; GO:0008150,bio…	PF02353.23:Mycolic acid cyclopropane synthetase	--	--	--
novel.681	25.2757	25.4096	25.9903	8.7826	8.9025	8.4617	1271	1722	1410	503	579	497	-1.58275	1.21685e-117	4.38608e-116	down	chr4	30524956	30528076	+	--	--	K02916 large subunit ribosomal protein L35 | (RefSeq) 50S ribosomal protein L35, chloroplastic (A)	ko03010: Ribosome	50S ribosomal protein L35 [Citrus sinensis]	RK35_SPIOL RecName: Full=50S ribosomal protein L35, chloroplastic {ECO:0000303|PubMed:10874046}; AltName: Full=CL35; AltName: Full=Chloroplastic large ribosomal subunit protein bL35c {ECO:0000303|PubMed:28007896}; Flags: Precursor;	A0A067F845_CITSI RecName: Full=50S ribosomal protein L35 {ECO:0000256|RuleBase:RU000568};	--	GO:0009507,chloroplast; GO:0015934,large ribosomal subunit; GO:0003735,structural constituent of ribosome; GO:0006412,translation; GO:0003674,molecular_function; GO:0005198,structural molecule activity; GO:0006518,peptide metabolic process; GO:0006807,nitrogen compound metabolic process; GO:0008150,biological_process; GO:0008152,metabolic process; GO:0009058,biosynthetic process; GO:0009059,macro…	PF01632.22:Ribosomal protein L35	--	--	--
Cs_ont_5g049580	28.0712	27.8204	30.4359	12.3877	12.3957	13.4417	2875	3840	3363	1445	1642	1608	-1.20634	1.8772e-117	6.75123e-116	down	chr5	49361611	49366506	+	Cs_ont_5g049580	--	--	--	uncharacterized protein LOC102607348 [Citrus sinensis]	--	A0A2H5NGK0_CITUN SubName: Full=Uncharacterized protein {ECO:0000313|EMBL:GAY39300.1};	--	--	PF01535.23:PPR repeat	--	--	--
Cs_ont_9g025070	8.118	8.233	8.3348	0.9235	1.1683	0.9005	548	749	607	71	102	71	-3.06927	2.52884e-117	9.07459e-116	down	chr9	29230933	29232162	+	Cs_ont_9g025070	--	--	--	uncharacterized protein LOC18031645 [Citrus clementina]	--	A0A067F1Y5_CITSI SubName: Full=Uncharacterized protein {ECO:0000313|EMBL:KDO60115.1};	--	--	--	--	--	--
Cs_ont_7g016290	18.0013	17.9362	18.0117	3.1311	3.1204	4.2231	843	1132	910	167	189	231	-2.39785	3.13611e-117	1.12288e-115	down	chr7	20545976	20548839	+	Cs_ont_7g016290	--	K03327 multidrug resistance protein, MATE family | (RefSeq) protein DETOXIFICATION 25-like (A)	--	protein DETOXIFICATION 24 [Citrus sinensis]	DTX24_ARATH RecName: Full=Protein DETOXIFICATION 24 {ECO:0000303|PubMed:11739388}; Short=AtDTX24 {ECO:0000303|PubMed:11739388}; AltName: Full=Multidrug and toxic compound extrusion protein 24 {ECO:0000305}; Short=MATE protein 24 {ECO:0000305};	A0A2H5PEA8_CITUN RecName: Full=Protein DETOXIFICATION {ECO:0000256|RuleBase:RU004914}; AltName: Full=Multidrug and toxic compound extrusion protein {ECO:0000256|RuleBase:RU004914};	Uncharacterized membrane protein, predicted efflux pump	GO:0016021,integral component of membrane; GO:0016020,membrane; GO:0015297,antiporter activity; GO:0022857,transmembrane transporter activity; GO:0042910,xenobiotic transmembrane transporter activity; GO:1990961,xenobiotic detoxification by transmembrane export across the plasma membrane; GO:0003674,molecular_function; GO:0005215,transporter activity; GO:0015291,secondary active transmembrane tra…	PF01554.21:MatE	--	--	--
Cs_ont_5g042990	15.6393	15.36	14.1487	6.4014	6.2944	6.4138	2336	3092	2280	1089	1216	1119	-1.27184	6.81582e-117	2.435e-115	down	chr5	45186210	45189404	-	Cs_ont_5g042990	--	K09838 zeaxanthin epoxidase [EC:1.14.15.21] | (RefSeq) zeaxanthin epoxidase, chloroplastic-like (A)	ko00906: Carotenoid biosynthesis; ko01100: Metabolic pathways; ko01110: Biosynthesis of secondary metabolites	monooxygenase 2 isoform X3 [Citrus sinensis]	MO2_ARATH RecName: Full=Monooxygenase 2 {ECO:0000303|PubMed:10216258}; Short=AtMO2 {ECO:0000303|PubMed:10216258}; EC=1.14.13.-;	V4TP12_CITCL RecName: Full=FAD_binding_3 domain-containing protein {ECO:0000259|Pfam:PF01494};	Kynurenine 3-monooxygenase and related flavoprotein monooxygenases	GO:0005886,plasma membrane; GO:0071949,FAD binding; GO:0004497,monooxygenase activity; GO:0002239,response to oomycetes; GO:0000166,nucleotide binding; GO:0003674,molecular_function; GO:0005488,binding; GO:0036094,small molecule binding; GO:0043167,ion binding; GO:0043168,anion binding; GO:0050660,flavin adenine dinucleotide binding; GO:0097159,organic cyclic compound binding; GO:1901265,nucleosi…	PF01494.22:FAD binding domain	--	--	--
Cs_ont_5g006370	34.1708	33.0269	33.1275	14.6137	15.7609	14.7893	2439	3177	2551	1188	1455	1233	-1.18113	1.42626e-116	5.07295e-115	down	chr5	4151336	4152707	-	Cs_ont_5g006370	--	K00430 peroxidase [EC:1.11.1.7] | (RefSeq) peroxidase 5 (A)	ko00940: Phenylpropanoid biosynthesis; ko01100: Metabolic pathways; ko01110: Biosynthesis of secondary metabolites	peroxidase 5 [Citrus clementina]	PER5_VITVI RecName: Full=Peroxidase 5 {ECO:0000250|UniProtKB:P22195}; EC=1.11.1.7; Flags: Precursor;	A0A067H4S3_CITSI RecName: Full=Peroxidase {ECO:0000256|ARBA:ARBA00012313, ECO:0000256|RuleBase:RU362060}; EC=1.11.1.7 {ECO:0000256|ARBA:ARBA00012313, ECO:0000256|RuleBase:RU362060};	--	GO:0005576,extracellular region; GO:0020037,heme binding; GO:0046872,metal ion binding; GO:0004601,peroxidase activity; GO:0042744,hydrogen peroxide catabolic process; GO:0006979,response to oxidative stress; GO:0003674,molecular_function; GO:0005488,binding; GO:0046906,tetrapyrrole binding; GO:0097159,organic cyclic compound binding; GO:1901363,heterocyclic compound binding; GO:0043167,ion bindi…	PF00141.26:Peroxidase	--	--	--
Cs_ont_2g031340	16.9472	17.6198	17.6735	5.8484	6.2751	6.3256	1351	1893	1520	531	647	589	-1.53254	6.81082e-116	2.38571e-114	down	chr2	29133872	29138574	-	Cs_ont_2g031340	--	--	--	sanguinarine reductase isoform X1 [Citrus sinensis]	Y2766_ARATH RecName: Full=Uncharacterized protein At2g37660, chloroplastic; Flags: Precursor;	V4TGI3_CITCL RecName: Full=NAD(P)-bd_dom domain-containing protein {ECO:0000259|Pfam:PF13460};	Predicted dehydrogenase	GO:0048046,apoplast; GO:0009507,chloroplast; GO:0009570,chloroplast stroma; GO:0005783,endoplasmic reticulum; GO:0009579,thylakoid; GO:0005507,copper ion binding; GO:0016491,oxidoreductase activity; GO:0003674,molecular_function; GO:0005488,binding; GO:0043167,ion binding; GO:0043169,cation binding; GO:0046872,metal ion binding; GO:0046914,transition metal ion binding; GO:0003824,catalytic activi…	PF13460.9:NAD(P)H-binding	--	--	--
Cs_ont_1g026600	26.1465	28.2032	25.8671	60.8261	61.1264	57.8892	1307	1900	1395	3463	3952	3380	1.13158	7.94798e-116	2.77801e-114	up	chr1	28289237	28290300	+	Cs_ont_1g026600	--	--	--	uncharacterized protein LOC18037186 [Citrus clementina]	--	A0A067GIH8_CITSI SubName: Full=Uncharacterized protein {ECO:0000313|EMBL:KDO79533.1};	--	--	--	--	--	--
Cs_ont_5g007080	496.087	557.225	481.781	189.666	192.614	187.735	27813	42103	29141	12111	13967	12294	-1.46044	8.30965e-116	2.89815e-114	down	chr5	4660093	4661033	+	Cs_ont_5g007080	--	--	--	calvin cycle protein CP12-2, chloroplastic [Citrus clementina]	CP122_ARATH RecName: Full=Calvin cycle protein CP12-2, chloroplastic; AltName: Full=CP12 domain-containing protein 2; AltName: Full=Chloroplast protein 12-2; Flags: Precursor;	A0A067H4Q8_CITSI RecName: Full=CP12 domain-containing protein {ECO:0000259|SMART:SM01093};	--	GO:0009507,chloroplast; GO:0009570,chloroplast stroma; GO:0005829,cytosol; GO:0032991,protein-containing complex; GO:0099080,supramolecular complex; GO:0005507,copper ion binding; GO:0019899,enzyme binding; GO:0016151,nickel cation binding; GO:0044877,protein-containing complex binding; GO:0030674,protein-macromolecule adaptor activity; GO:0071454,cellular response to anoxia; GO:0070417,cellular …	PF02672.18:CP12 domain	--	--	--
Cs_ont_9g000830	42.3007	41.0697	38.7164	17.8123	16.8791	18.335	2548	3334	2516	1222	1315	1290	-1.23493	1.0802e-115	3.75118e-114	down	chr9	524765	525949	-	Cs_ont_9g000830	--	--	--	hypothetical protein CICLE_v10006399mg [Citrus clementina]	--	A0A067FXG1_CITSI SubName: Full=Uncharacterized protein {ECO:0000313|EMBL:KDO72043.1};	--	--	--	--	--	--
Cs_ont_1g010980	43.8319	43.6035	40.1806	22.0963	21.1485	21.9	4450	5966	4401	2555	2777	2597	-1.00182	1.18809e-115	4.11701e-114	down	chr1	15073966	15076159	+	Cs_ont_1g010980	--	K20623 typhasterol/6-deoxotyphasterol 2alpha-hydroxylase | (RefSeq) flavonoid 3'-monooxygenase-like (A)	ko00905: Brassinosteroid biosynthesis; ko01100: Metabolic pathways; ko01110: Biosynthesis of secondary metabolites	cytochrome P450 71A1-like [Citrus sinensis]	C92C6_MAIZE RecName: Full=Trimethyltridecatetraene synthase {ECO:0000303|PubMed:27662898}; EC=1.14.14.58 {ECO:0000269|PubMed:27662898}; AltName: Full=Cytochrome P-450 20 {ECO:0000312|EMBL:ONM27923.1}; AltName: Full=Cytochrome P450 92C6 {ECO:0000303|PubMed:27662898};	V4SJR8_CITCL SubName: Full=Uncharacterized protein {ECO:0000313|EMBL:ESR40882.1};	Cytochrome P450 CYP2 subfamily	GO:0016021,integral component of membrane; GO:0097007,4,8,12-trimethyltrideca-1,3,7,11-tetraene synthase activity; GO:0020037,heme binding; GO:0005506,iron ion binding; GO:0010333,terpene synthase activity; GO:0080027,response to herbivore; GO:0016114,terpenoid biosynthetic process; GO:0003674,molecular_function; GO:0003824,catalytic activity; GO:0004497,monooxygenase activity; GO:0016491,oxidore…	PF00067.25:Cytochrome P450	--	--	--
Cs_ont_3g008950	5.2597	5.0068	4.9237	15.9628	16.2162	16.1126	403	517	407	1393	1607	1442	1.63896	1.80962e-115	6.24398e-114	up	chr3	5723315	5724600	+	Cs_ont_3g008950	--	--	--	uncharacterized protein LOC18041717 [Citrus clementina]	--	V4V643_CITCL SubName: Full=Uncharacterized protein {ECO:0000313|EMBL:ESR47494.1};	--	--	PF05097.15:Protein of unknown function (DUF688)	--	--	--
Cs_ont_2g025070	6.9339	6.6024	7.0707	2.308	2.4543	2.4289	1398	1794	1538	530	640	572	-1.54823	2.21505e-115	7.61036e-114	down	chr2	23952476	23955966	-	Cs_ont_2g025070	--	--	--	hypothetical protein CICLE_v10015595mg [Citrus clementina]	COL14_ARATH RecName: Full=Zinc finger protein CONSTANS-LIKE 14;	V4U2X2_CITCL SubName: Full=Uncharacterized protein {ECO:0000313|EMBL:ESR60217.1};	--	GO:0005634,nucleus; GO:0003700,DNA-binding transcription factor activity; GO:0008270,zinc ion binding; GO:0006355,regulation of DNA-templated transcription; GO:0003674,molecular_function; GO:0140110,transcription regulator activity; GO:0005488,binding; GO:0043167,ion binding; GO:0043169,cation binding; GO:0046872,metal ion binding; GO:0046914,transition metal ion binding; GO:0006139,nucleobase-co…	PF00643.27:B-box zinc finger	Others	TR	Others
Cs_ont_1g021980	6.8904	6.5429	6.5098	14.5397	13.8867	13.9462	1505	1926	1534	3617	3923	3558	1.05695	5.33109e-115	1.81617e-113	up	chr1	25085598	25094848	+	Cs_ont_1g021980	--	--	--	uncharacterized protein LOC102607095 [Citrus sinensis]	--	A0A067EZN9_CITSI SubName: Full=Uncharacterized protein {ECO:0000313|EMBL:KDO60604.1};	--	--	--	--	--	--
Cs_ont_8g023130	5.4588	5.5263	5.5018	1.2616	1.4311	1.4504	870	1187	946	229	295	270	-2.02234	5.46712e-114	1.83541e-112	down	chr8	28594321	28598816	-	Cs_ont_8g023130	--	--	--	hypothetical protein CICLE_v10028081mg [Citrus clementina]	TIC62_ARATH RecName: Full=Protein TIC 62, chloroplastic {ECO:0000303|PubMed:12426385}; AltName: Full=Translocon at the inner envelope membrane of chloroplasts 62 {ECO:0000303|PubMed:12426385}; Short=AtTIC62 {ECO:0000303|PubMed:12426385}; Flags: Precursor;	V4SC25_CITCL RecName: Full=NAD(P)-bd_dom domain-containing protein {ECO:0000259|Pfam:PF13460};	Predicted dehydrogenase	GO:0009507,chloroplast; GO:0009941,chloroplast envelope; GO:0009706,chloroplast inner membrane; GO:0009570,chloroplast stroma; GO:0009534,chloroplast thylakoid; GO:0009535,chloroplast thylakoid membrane; GO:0098807,chloroplast thylakoid membrane protein complex; GO:0005829,cytosol; GO:0015031,protein transport; GO:0006810,transport; GO:0008104,protein localization; GO:0008150,biological_process; …	PF13460.9:NAD(P)H-binding	--	--	--
Cs_ont_2g004600	20.1599	20.6181	19.4028	9.342	9.5193	8.8594	2556	3523	2654	1349	1561	1312	-1.14954	6.7465e-114	2.26022e-112	down	chr2	2679710	2683288	+	Cs_ont_2g004600	--	--	--	hypothetical protein CISIN_1g026857mg [Citrus sinensis]	DI194_ORYSJ RecName: Full=Protein DEHYDRATION-INDUCED 19 homolog 4; AltName: Full=OsDi19-4;	A0A067GQL7_CITSI SubName: Full=Uncharacterized protein {ECO:0000313|EMBL:KDO77672.1};	--	--	PF14571.9:Stress-induced protein Di19, C-terminal	--	--	--
Cs_ont_8g006370	10.5181	10.7551	10.3237	22.9892	23.2654	22.3796	1222	1684	1294	3042	3496	3037	1.08733	1.01727e-113	3.401e-112	up	chr8	3847176	3850733	+	Cs_ont_8g006370	--	K01285 lysosomal Pro-X carboxypeptidase [EC:3.4.16.2] | (RefSeq) lysosomal Pro-X carboxypeptidase-like (A)	--	prolylcarboxypeptidase-like protein [Citrus sinensis]	EDA2_ARATH RecName: Full=Probable serine protease EDA2; EC=3.4.-.-; AltName: Full=Protein EMBRYO SAC DEVELOPMENT ARREST 2; Flags: Precursor;	V4SB09_CITCL SubName: Full=Uncharacterized protein {ECO:0000313|EMBL:ESR37657.1};	Prolylcarboxypeptidase (angiotensinase C)	GO:0005576,extracellular region; GO:0008239,dipeptidyl-peptidase activity; GO:0008236,serine-type peptidase activity; GO:0009561,megagametogenesis; GO:0006508,proteolysis; GO:0003674,molecular_function; GO:0003824,catalytic activity; GO:0008233,peptidase activity; GO:0008238,exopeptidase activity; GO:0016787,hydrolase activity; GO:0140096,catalytic activity, acting on a protein; GO:0017171,serine…	PF05577.15:Serine carboxypeptidase S28	--	--	--
Cs_ont_2g027570	6.6564	5.7143	5.7012	20.1667	21.485	20.7752	395	457	365	1363	1649	1440	1.76208	1.18768e-113	3.94621e-112	up	chr2	26043842	26046073	-	Cs_ont_2g027570	--	K09510 DnaJ homolog subfamily B member 4 | (RefSeq) dnaJ homolog subfamily B member 13-like (A)	--	dnaJ homolog subfamily B member 13-like [Citrus sinensis]	DNJH_CUCSA RecName: Full=DnaJ protein homolog; AltName: Full=DNAJ-1; Flags: Precursor;	A0A2H5PTA4_CITUN RecName: Full=J domain-containing protein {ECO:0000259|PROSITE:PS50076};	Molecular chaperone (DnaJ superfamily)	GO:0005886,plasma membrane; GO:0005524,ATP binding; GO:0030544,Hsp70 protein binding; GO:0046872,metal ion binding; GO:0051082,unfolded protein binding; GO:0006457,protein folding; GO:0009408,response to heat; GO:0000166,nucleotide binding; GO:0003674,molecular_function; GO:0005488,binding; GO:0017076,purine nucleotide binding; GO:0030554,adenyl nucleotide binding; GO:0032553,ribonucleotide bindi…	PF01556.21:DnaJ C terminal domain	--	--	--
Cs_ont_7g017290	7.2614	7.5368	7.6907	2.4379	2.7421	2.4143	1339	1873	1530	512	654	520	-1.59576	1.60237e-113	5.31316e-112	down	chr7	21370924	21375676	-	Cs_ont_7g017290	--	K03086 RNA polymerase primary sigma factor | (RefSeq) RNA polymerase sigma factor sigA (A)	--	RNA polymerase sigma factor sigA [Citrus sinensis]	SIGA_ARATH RecName: Full=RNA polymerase sigma factor sigA; Short=Sigma factor A; Short=Sigma-A; AltName: Full=RNA polymerase sigma factor sig1; Short=Atsig1; Short=Sigma factor 1; AltName: Full=RNA polymerase sigma factor sig2; Short=Atsig2; Short=Sigma factor 2; AltName: Full=RNA polymerase sigma factor sigB; Short=Sigma factor B; Short=Sigma-B; Flags: Precursor;	V4SS73_CITCL RecName: Full=RNA_pol_sigma70 domain-containing protein {ECO:0000259|PROSITE:PS00715};	--	GO:0009507,chloroplast; GO:0003677,DNA binding; GO:0016987,sigma factor activity; GO:0071482,cellular response to light stimulus; GO:0071461,cellular response to redox state; GO:0006352,DNA-templated transcription initiation; GO:0080005,photosystem stoichiometry adjustment; GO:2001141,regulation of RNA biosynthetic process; GO:0006355,regulation of DNA-templated transcription; GO:0003674,molecula…	PF04542.17:Sigma-70 region 2	--	--	--
Cs_ont_4g022530	13.0115	12.5176	11.1464	34.7431	34.6053	35.8779	607	787	561	1846	2088	1955	1.48934	8.69181e-113	2.83546e-111	up	chr4	27216608	27217899	-	Cs_ont_4g022530	--	K14488 SAUR family protein | (RefSeq) auxin-responsive protein SAUR41 (A)	ko04075: Plant hormone signal transduction	auxin-responsive protein SAUR76 [Citrus sinensis]	SAU76_ARATH RecName: Full=Auxin-responsive protein SAUR76 {ECO:0000305}; AltName: Full=Protein SMALL AUXIN UP RNA 76 {ECO:0000303|PubMed:24312429};	A0A2H5NCI8_CITUN SubName: Full=Uncharacterized protein {ECO:0000313|EMBL:GAY37601.1};	--	GO:0005737,cytoplasm; GO:0019897,extrinsic component of plasma membrane; GO:0005634,nucleus; GO:0009873,ethylene-activated signaling pathway; GO:0030307,positive regulation of cell growth; GO:0009733,response to auxin; GO:0000160,phosphorelay signal transduction system; GO:0007154,cell communication; GO:0007165,signal transduction; GO:0008150,biological_process; GO:0009719,response to endogenous …	PF02519.17:Auxin responsive protein	--	--	--
Cs_ont_7g009070	30.4395	27.9292	28.7231	14.1044	13.8916	14.7218	3551	4391	3615	1874	2096	2006	-1.05815	6.75214e-112	2.19384e-110	down	chr7	8970831	8973774	+	Cs_ont_7g009070	--	--	--	hypothetical protein CICLE_v10015803mg [Citrus clementina]	--	V4U4E2_CITCL RecName: Full=AB hydrolase-1 domain-containing protein {ECO:0000259|Pfam:PF12697};	--	--	PF12697.10:Alpha/beta hydrolase family	--	--	--
Cs_ont_7g011760	13.7615	13.3383	14.4982	6.2302	6.1702	6.0381	2240	2926	2546	1155	1299	1148	-1.20415	7.09924e-112	2.30198e-110	down	chr7	14939105	14945389	-	Cs_ont_7g011760	--	K14491 two-component response regulator ARR-B family | (RefSeq) two-component response regulator ORR24 (A)	ko04075: Plant hormone signal transduction	two-component response regulator-like APRR2 isoform X1 [Citrus clementina]	APRR2_ARATH RecName: Full=Two-component response regulator-like APRR2; AltName: Full=Pseudo-response regulator 2; AltName: Full=TOC2 protein;	V4VCE5_CITCL SubName: Full=Uncharacterized protein {ECO:0000313|EMBL:ESR50029.1};	GATA-4/5/6 transcription factors	GO:0005634,nucleus; GO:0003700,DNA-binding transcription factor activity; GO:0000976,transcription cis-regulatory region binding; GO:0000160,phosphorelay signal transduction system; GO:0045893,positive regulation of DNA-templated transcription; GO:0003674,molecular_function; GO:0140110,transcription regulator activity; GO:0001067,transcription regulatory region nucleic acid binding; GO:0003676,nu…	PF00249.34:Myb-like DNA-binding domain	GARP-ARR-B	TF	GARP->GARP-ARR-B
Cs_ont_5g002770	101.231	104.052	96.4859	50.7404	49.5416	48.5746	3076	4261	3163	1756	1947	1724	-1.05141	1.24943e-111	4.04323e-110	down	chr5	1865533	1867424	+	Cs_ont_5g002770	--	K15095 (+)-neomenthol dehydrogenase [EC:1.1.1.208] | (RefSeq) (+)-neomenthol dehydrogenase-like (A)	ko00902: Monoterpenoid biosynthesis; ko01110: Biosynthesis of secondary metabolites	(+)-neomenthol dehydrogenase [Citrus sinensis]	SDR1_ARATH RecName: Full=(+)-neomenthol dehydrogenase {ECO:0000303|PubMed:18599651}; EC=1.1.1.- {ECO:0000269|PubMed:21169366}; EC=1.1.1.208 {ECO:0000269|PubMed:18599651}; AltName: Full=Menthone:neomenthol reductase; AltName: Full=Short-chain dehydrogenase/reductase 1; Short=AtSDR1;	V4TDE3_CITCL SubName: Full=Uncharacterized protein {ECO:0000313|EMBL:ESR58343.1};	Dehydrogenases with different specificities (related to short-chain alcohol dehydrogenases)	GO:0005737,cytoplasm; GO:0047501,(+)-neomenthol dehydrogenase activity; GO:0006952,defense response; GO:0003674,molecular_function; GO:0003824,catalytic activity; GO:0016491,oxidoreductase activity; GO:0016614,oxidoreductase activity, acting on CH-OH group of donors; GO:0016616,oxidoreductase activity, acting on the CH-OH group of donors, NAD or NADP as acceptor; GO:0006950,response to stress; GO…	PF00106.28:short chain dehydrogenase	--	--	--
Cs_ont_5g034410	76.6997	83.9918	72.42	22.7333	23.6906	21.2201	1179	1740	1201	398	471	381	-1.81671	1.88744e-111	6.09567e-110	down	chr5	37445783	37446617	+	Cs_ont_5g034410	--	--	--	hypothetical protein CICLE_v10023104mg [Citrus clementina]	--	V4T5W8_CITCL SubName: Full=Uncharacterized protein {ECO:0000313|EMBL:ESR55623.1};	--	--	--	--	--	--
Cs_ont_3g021820	12.2717	12.2906	13.126	2.5769	2.6238	2.3714	669	903	772	160	185	151	-2.34519	6.92493e-110	2.20125e-108	down	chr3	17805524	17808529	+	Cs_ont_3g021820	--	K13691 pathogen-inducible salicylic acid glucosyltransferase [EC:2.4.1.-] | (RefSeq) UDP-glycosyltransferase 74E2-like isoform X1 (A)	--	UDP-glycosyltransferase 83A1 [Citrus clementina]	U83A1_ARATH RecName: Full=UDP-glycosyltransferase 83A1; EC=2.4.1.-;	V4SE34_CITCL SubName: Full=Uncharacterized protein {ECO:0000313|EMBL:ESR45878.1};	UDP-glucuronosyl and UDP-glucosyl transferase	GO:0008194,UDP-glycosyltransferase activity; GO:0003674,molecular_function; GO:0003824,catalytic activity; GO:0016740,transferase activity; GO:0016757,glycosyltransferase activity	--	--	--	--
Cs_ont_5g049730	18.8381	21.5869	19.507	6.1235	5.8308	6.6139	1229	1898	1373	455	492	504	-1.72466	9.93675e-110	3.15243e-108	down	chr5	49446825	49447919	+	Cs_ont_5g049730	--	K17479 glutaredoxin domain-containing cysteine-rich protein 1 | (RefSeq) glutaredoxin domain-containing cysteine-rich protein CG12206 (A)	--	glutaredoxin domain-containing cysteine-rich protein CG12206 [Citrus sinensis]	Y5986_ARATH RecName: Full=Uncharacterized protein At5g39865;	V4TRM2_CITCL RecName: Full=Glutaredoxin domain-containing protein {ECO:0000259|Pfam:PF00462};	Glutaredoxin-related protein	GO:0097573,glutathione oxidoreductase activity; GO:0003674,molecular_function; GO:0003824,catalytic activity; GO:0015035,protein-disulfide reductase activity; GO:0015036,disulfide oxidoreductase activity; GO:0016491,oxidoreductase activity; GO:0016667,oxidoreductase activity, acting on a sulfur group of donors; GO:0140096,catalytic activity, acting on a protein	PF00462.27:Glutaredoxin	--	--	--
Cs_ont_5g033850	2.5162	2.7826	2.4842	9.3109	10.4278	10.3995	261	389	278	1100	1399	1260	1.91833	1.81329e-108	5.73015e-107	up	chr5	36633902	36636622	-	Cs_ont_5g033850	--	K13415 protein brassinosteroid insensitive 1 [EC:2.7.10.1 2.7.11.1] | (RefSeq) protein BRASSINOSTEROID INSENSITIVE 1 (A)	ko04075: Plant hormone signal transduction	receptor-like serine/threonine-protein kinase At1g78530 [Citrus sinensis]	Y1853_ARATH RecName: Full=Receptor-like serine/threonine-protein kinase At1g78530; EC=2.7.11.1;	A0A067EA93_CITSI RecName: Full=Protein kinase domain-containing protein {ECO:0000259|PROSITE:PS50011};	Serine/threonine protein kinase	GO:0016021,integral component of membrane; GO:0005886,plasma membrane; GO:0005524,ATP binding; GO:0106310,protein serine kinase activity; GO:0004674,protein serine/threonine kinase activity; GO:0006468,protein phosphorylation; GO:0000166,nucleotide binding; GO:0003674,molecular_function; GO:0005488,binding; GO:0017076,purine nucleotide binding; GO:0030554,adenyl nucleotide binding; GO:0032553,rib…	PF07714.20:Protein tyrosine and serine/threonine kinase	--	--	--
Cs_ont_7g019580	28.3651	27.0743	27.7734	11.7721	11.4258	10.7946	1739	2237	1837	822	906	773	-1.32198	3.5273e-107	1.10172e-105	down	chr7	23387538	23388683	-	Cs_ont_7g019580	--	K19032 30S ribosomal protein 3 | (RefSeq) 30S ribosomal protein 3-1, chloroplastic isoform X1 (A)	--	30S ribosomal protein 3-1, chloroplastic isoform X2 [Citrus clementina]	RRP31_ARATH RecName: Full=30S ribosomal protein 3-1, chloroplastic; AltName: Full=Plastid-specific 30S ribosomal protein 3-1; Short=PSRP-3 1; Flags: Precursor;	V4TM89_CITCL SubName: Full=Uncharacterized protein {ECO:0000313|EMBL:ESR50941.1};	--	GO:0009507,chloroplast; GO:0009570,chloroplast stroma; GO:0009535,chloroplast thylakoid membrane; GO:0005739,mitochondrion; GO:0005840,ribosome; GO:0009579,thylakoid; GO:0003735,structural constituent of ribosome; GO:0032544,plastid translation; GO:0003674,molecular_function; GO:0005198,structural molecule activity; GO:0006412,translation; GO:0006518,peptide metabolic process; GO:0006807,nitrogen…	PF04839.16:Plastid and cyanobacterial ribosomal protein (PSRP-3 / Ycf65)	--	--	--
Cs_ont_1g013880	28.3745	26.3159	27.0271	13.9388	13.4867	13.706	3185	3981	3273	1782	1958	1797	-1.02085	1.61439e-106	5.02295e-105	down	chr1	18409100	18411485	-	Cs_ont_1g013880	--	--	--	hypothetical protein CUMW_157610, partial [Citrus unshiu]	PIFI_ARATH RecName: Full=Protein POST-ILLUMINATION CHLOROPHYLL FLUORESCENCE INCREASE, chloroplastic {ECO:0000303|PubMed:17573537}; Flags: Precursor;	A0A2H5PQD0_CITUN SubName: Full=Uncharacterized protein {ECO:0000313|EMBL:GAY54559.1}; Flags: Fragment;	--	GO:0009507,chloroplast; GO:0009570,chloroplast stroma; GO:0005829,cytosol; GO:0009579,thylakoid; GO:0070370,cellular heat acclimation; GO:0010478,chlororespiration; GO:0010196,nonphotochemical quenching; GO:0006950,response to stress; GO:0008150,biological_process; GO:0009266,response to temperature stimulus; GO:0009408,response to heat; GO:0009628,response to abiotic stimulus; GO:0009987,cellula…	--	--	--	--
Cs_ont_2g021750	8.6206	9.3083	8.5748	1.5083	1.121	1.1469	547	796	587	109	92	85	-2.84851	9.72468e-106	3.00257e-104	down	chr2	19064774	19065838	-	Cs_ont_2g021750	--	K08902 photosystem II Psb27 protein | (RefSeq) photosystem II repair protein PSB27-H1, chloroplastic (A)	ko00195: Photosynthesis; ko01100: Metabolic pathways	photosystem II repair protein PSB27-H1, chloroplastic [Citrus clementina]	PB27A_ARATH RecName: Full=Photosystem II repair protein PSB27-H1, chloroplastic; Short=Psb27-H1; AltName: Full=Thylakoid lumenal protein PSB27-H1; Flags: Precursor;	V4UE58_CITCL SubName: Full=Uncharacterized protein {ECO:0000313|EMBL:ESR60571.1};	--	GO:0009507,chloroplast; GO:0009534,chloroplast thylakoid; GO:0009543,chloroplast thylakoid lumen; GO:0009535,chloroplast thylakoid membrane; GO:0005576,extracellular region; GO:0009523,photosystem II; GO:0009579,thylakoid; GO:0071484,cellular response to light intensity; GO:0010207,photosystem II assembly; GO:0010206,photosystem II repair; GO:0008150,biological_process; GO:0009314,response to rad…	PF13326.9:Photosystem II Pbs27	--	--	--
Cs_ont_4g006750	14.4089	14.5498	14.2873	6.4932	7.1636	6.9997	2566	3492	2745	1317	1650	1456	-1.09637	1.22895e-105	3.78724e-104	down	chr4	7266146	7271001	-	Cs_ont_4g006750	--	--	--	SOUL heme-binding family protein [Citrus sinensis]	HBPL1_ARATH RecName: Full=Heme-binding-like protein At3g10130, chloroplastic; Flags: Precursor;	A0A067GYF9_CITSI SubName: Full=Uncharacterized protein {ECO:0000313|EMBL:KDO80371.1};	--	GO:0009507,chloroplast; GO:0009535,chloroplast thylakoid membrane; GO:0010287,plastoglobule; GO:0020037,heme binding; GO:0003674,molecular_function; GO:0005488,binding; GO:0046906,tetrapyrrole binding; GO:0097159,organic cyclic compound binding; GO:1901363,heterocyclic compound binding; GO:0005575,cellular_component; GO:0005622,intracellular anatomical structure; GO:0005737,cytoplasm; GO:0009536,…	PF04832.15:SOUL heme-binding protein	--	--	--
Cs_ont_4g021230	4.3856	4.2121	4.7489	0.117	0.2218	0.1667	428	554	500	13	28	19	-4.73639	9.57025e-104	2.91586e-102	down	chr4	26284908	26287077	+	Cs_ont_4g021230	--	K01623 fructose-bisphosphate aldolase, class I [EC:4.1.2.13] | (RefSeq) fructose-bisphosphate aldolase, cytoplasmic isozyme 1 (A)	ko00010: Glycolysis / Gluconeogenesis; ko00030: Pentose phosphate pathway; ko00051: Fructose and mannose metabolism; ko00710: Carbon fixation in photosynthetic organisms; ko01100: Metabolic pathways; ko01110: Biosynthesis of secondary metabolites; ko01200: Carbon metabolism; ko01230: Biosynthesis of amino acids	hypothetical protein CUMW_107060, partial [Citrus unshiu]	ALF1_PEA RecName: Full=Fructose-bisphosphate aldolase, cytoplasmic isozyme 1; EC=4.1.2.13;	A0A2H5P5X9_CITUN RecName: Full=Fructose-bisphosphate aldolase {ECO:0000256|ARBA:ARBA00013068, ECO:0000256|RuleBase:RU003994}; EC=4.1.2.13 {ECO:0000256|ARBA:ARBA00013068, ECO:0000256|RuleBase:RU003994}; Flags: Fragment;	Fructose-biphosphate aldolase	GO:0005737,cytoplasm; GO:0004332,fructose-bisphosphate aldolase activity; GO:0006096,glycolytic process; GO:0003674,molecular_function; GO:0003824,catalytic activity; GO:0016829,lyase activity; GO:0016830,carbon-carbon lyase activity; GO:0016832,aldehyde-lyase activity; GO:0005975,carbohydrate metabolic process; GO:0006082,organic acid metabolic process; GO:0006090,pyruvate metabolic process; GO:…	PF00274.22:Fructose-bisphosphate aldolase class-I	--	--	--
Cs_ont_5g022670	4.61	5.0821	4.7178	0.6774	0.6401	0.6927	490	728	541	82	88	86	-2.87598	1.00487e-103	3.05585e-102	down	chr5	18371084	18373504	+	Cs_ont_5g022670	--	--	--	transcription factor bHLH162-like [Citrus sinensis]	BH162_ARATH RecName: Full=Transcription factor bHLH162; AltName: Full=Basic helix-loop-helix protein 162; Short=AtbHLH162 {ECO:0000303|PubMed:14600211}; Short=bHLH 162; AltName: Full=bHLH transcription factor bHLH162;	A0A2H5QF85_CITUN RecName: Full=BHLH domain-containing protein {ECO:0000259|PROSITE:PS50888};	--	GO:0090575,RNA polymerase II transcription regulator complex; GO:0003700,DNA-binding transcription factor activity; GO:0000981,DNA-binding transcription factor activity, RNA polymerase II-specific; GO:0046983,protein dimerization activity; GO:0000977,RNA polymerase II transcription regulatory region sequence-specific DNA binding; GO:0050832,defense response to fungus; GO:0006357,regulation of tra…	PF00010.29:Helix-loop-helix DNA-binding domain	bHLH	TF	bHLH
Cs_ont_1g000950	6.9393	7.0642	6.6021	19.17	18.8875	20.0207	492	675	505	1548	1732	1658	1.46241	4.86614e-103	1.47151e-101	up	chr1	960524	961807	-	Cs_ont_1g000950	--	K07213 copper chaperone | (RefSeq) copper transport protein ATX1-like (A)	--	heavy metal-associated isoprenylated plant protein 23 [Citrus clementina]	HIP23_ARATH RecName: Full=Heavy metal-associated isoprenylated plant protein 23 {ECO:0000303|PubMed:21072340, ECO:0000303|PubMed:23368984}; Short=AtHIP23 {ECO:0000303|PubMed:21072340, ECO:0000303|PubMed:23368984}; Flags: Precursor;	V4S1Z4_CITCL RecName: Full=HMA domain-containing protein {ECO:0000259|PROSITE:PS50846};	Copper chaperone	GO:0046872,metal ion binding; GO:0050896,response to stimulus; GO:0003674,molecular_function; GO:0005488,binding; GO:0043167,ion binding; GO:0043169,cation binding; GO:0008150,biological_process	PF00403.29:Heavy-metal-associated domain	--	--	--
Cs_ont_9g026920	6.4251	5.5654	5.4322	1.1094	1.0185	0.9436	717	837	654	141	147	123	-2.53418	5.10916e-103	1.54211e-101	down	chr9	30544535	30546407	+	Cs_ont_9g026920	--	K22845 phlorizin synthase [EC:2.4.1.357] | (RefSeq) UDP-glycosyltransferase 88B1-like (A)	ko00941: Flavonoid biosynthesis; ko01110: Biosynthesis of secondary metabolites	anthocyanidin 5,3-O-glucosyltransferase-like [Citrus sinensis]	ANGLT_ROSHC RecName: Full=Anthocyanidin 5,3-O-glucosyltransferase; EC=2.4.1.-; AltName: Full=UDP-glucose: anthocyanidin 5,3-O-glucosyltransferase;	A0A067EP34_CITSI RecName: Full=Glycosyltransferase {ECO:0000256|RuleBase:RU362057}; EC=2.4.1.- {ECO:0000256|RuleBase:RU362057};	UDP-glucuronosyl and UDP-glucosyl transferase	GO:0008194,UDP-glycosyltransferase activity; GO:0009718,anthocyanin-containing compound biosynthetic process; GO:0003674,molecular_function; GO:0003824,catalytic activity; GO:0016740,transferase activity; GO:0016757,glycosyltransferase activity; GO:0008150,biological_process; GO:0008152,metabolic process; GO:0009058,biosynthetic process; GO:0009812,flavonoid metabolic process; GO:0009813,flavonoi…	PF00201.21:UDP-glucoronosyl and UDP-glucosyl transferase	--	--	--
Cs_ont_8g002040	6.0175	5.2127	6.3549	1.2002	1.3783	1.2125	854	997	973	194	253	201	-2.24022	2.53707e-102	7.60086e-101	down	chr8	1081263	1085616	-	Cs_ont_8g002040	--	K22733 magnesium transporter | (RefSeq) uncharacterized protein LOC102612526 (A)	--	hypothetical protein CUMW_033640 [Citrus unshiu]	PPR32_ARATH RecName: Full=Pentatricopeptide repeat-containing protein At1g11290, chloroplastic {ECO:0000305}; AltName: Full=Protein CHLORORESPIRATORY REDUCTION 22 {ECO:0000303|PubMed:19182104}; Flags: Precursor;	A0A2H5NDS7_CITUN SubName: Full=Uncharacterized protein {ECO:0000313|EMBL:GAY38041.1};	FOG: PPR repeat	GO:0009507,chloroplast; GO:0004519,endonuclease activity; GO:0003729,mRNA binding; GO:0008270,zinc ion binding; GO:0016556,mRNA modification; GO:0006397,mRNA processing; GO:0003674,molecular_function; GO:0003824,catalytic activity; GO:0004518,nuclease activity; GO:0016787,hydrolase activity; GO:0016788,hydrolase activity, acting on ester bonds; GO:0003676,nucleic acid binding; GO:0003723,RNA bind…	PF13041.9:PPR repeat family	--	--	--
Cs_ont_6g000490	11.3932	12.179	11.5392	2.1633	2.4779	1.935	615	886	672	133	173	122	-2.445	3.67654e-102	1.09942e-100	down	chr6	317271	318359	+	Cs_ont_6g000490	--	--	--	uncharacterized protein LOC102622977 [Citrus sinensis]	--	A0A067GB55_CITSI SubName: Full=Uncharacterized protein {ECO:0000313|EMBL:KDO72702.1};	--	--	PF02622.18:Uncharacterized ACR, COG1678	--	--	--
Cs_ont_7g014070	0.3109	0.3394	0.3088	2.3125	2.3008	2.3918	70	103	75	593	670	629	2.83219	6.27134e-102	1.86844e-100	up	chr7	18196900	18202955	+	Cs_ont_7g014070	--	K14431 transcription factor TGA | (RefSeq) bZIP transcription factor TGA10 isoform X1 (A)	ko04075: Plant hormone signal transduction	bZIP transcription factor TGA10 isoform X1 [Citrus sinensis]	TGA10_TOBAC RecName: Full=bZIP transcription factor TGA10 {ECO:0000303|PubMed:12777042}; AltName: Full=Protein TGACG (TGA) motif-binding protein 10 {ECO:0000303|PubMed:12777042};	A0A2H5Q7M0_CITUN SubName: Full=Uncharacterized protein {ECO:0000313|EMBL:GAY60636.1};	--	GO:0005634,nucleus; GO:0003700,DNA-binding transcription factor activity; GO:0043565,sequence-specific DNA binding; GO:0045893,positive regulation of DNA-templated transcription; GO:0009733,response to auxin; GO:0009753,response to jasmonic acid; GO:0009751,response to salicylic acid; GO:0006351,DNA-templated transcription; GO:0003674,molecular_function; GO:0140110,transcription regulator activit…	PF14144.9:Seed dormancy control	bZIP	TF	bZIP
Cs_ont_4g028450	21.5453	20.8067	23.427	10.7065	10.6763	10.9655	3403	4429	3992	1926	2181	2023	-1.05449	7.19893e-102	2.14085e-100	down	chr4	31131016	31135788	-	Cs_ont_4g028450	--	K00939 adenylate kinase [EC:2.7.4.3] | (RefSeq) adenylate kinase 5, chloroplastic isoform X1 (A)	ko00230: Purine metabolism; ko00730: Thiamine metabolism; ko01100: Metabolic pathways; ko01110: Biosynthesis of secondary metabolites; ko01232: Nucleotide metabolism; ko01240: Biosynthesis of cofactors	hypothetical protein CUMW_173990 [Citrus unshiu]	KAD5_ARATH RecName: Full=Adenylate kinase 5, chloroplastic; EC=2.7.4.3; AltName: Full=ATP-AMP transphosphorylase 5; AltName: Full=ATP:AMP phosphotransferase; AltName: Full=Adenylate monophosphate kinase 5; Short=AMK5; Flags: Precursor;	A0A2H5PWL3_CITUN RecName: Full=Adenylate kinase {ECO:0000256|ARBA:ARBA00012955}; EC=2.7.4.3 {ECO:0000256|ARBA:ARBA00012955}; AltName: Full=ATP:AMP phosphotransferase {ECO:0000256|ARBA:ARBA00031517};	Adenylate kinase	GO:0009507,chloroplast; GO:0009941,chloroplast envelope; GO:0009534,chloroplast thylakoid; GO:0009535,chloroplast thylakoid membrane; GO:0005737,cytoplasm; GO:0009536,plastid; GO:0004017,adenylate kinase activity; GO:0005524,ATP binding; GO:0004127,cytidylate kinase activity; GO:0004550,nucleoside diphosphate kinase activity; GO:0006165,nucleoside diphosphate phosphorylation; GO:0009142,nucleosid…	PF09353.13:Domain of unknown function (DUF1995)	--	--	--
Cs_ont_6g016840	32.4908	30.0344	29.2346	13.145	14.212	12.8935	2563	3193	2488	1181	1450	1188	-1.21829	2.29582e-101	6.76513e-100	down	chr6	11569284	11571333	-	Cs_ont_6g016840	--	K08081 tropinone reductase I [EC:1.1.1.206] | (RefSeq) tropinone reductase homolog At5g06060-like (A)	ko00960: Tropane, piperidine and pyridine alkaloid biosynthesis; ko01100: Metabolic pathways; ko01110: Biosynthesis of secondary metabolites	tropinone reductase homolog At5g06060 [Citrus clementina]	TRNHF_ARATH RecName: Full=Tropinone reductase homolog At5g06060 {ECO:0000305}; EC=1.1.1.- {ECO:0000305};	V4SNZ0_CITCL SubName: Full=Uncharacterized protein {ECO:0000313|EMBL:ESR42392.1};	Reductases with broad range of substrate specificities	GO:0005886,plasma membrane; GO:0016491,oxidoreductase activity; GO:0003674,molecular_function; GO:0003824,catalytic activity; GO:0005575,cellular_component; GO:0016020,membrane; GO:0071944,cell periphery; GO:0110165,cellular anatomical entity	PF13561.9:Enoyl-(Acyl carrier protein) reductase	--	--	--
Cs_ont_7g013700	25.4276	25.7784	23.0364	6.2016	7.4789	7.236	1062	1451	1038	295	404	353	-1.85714	4.52609e-101	1.32645e-99	down	chr7	17859593	17860641	+	Cs_ont_7g013700	--	--	--	uncharacterized protein LOC18045427 [Citrus clementina]	--	V4VCY7_CITCL RecName: Full=Rubredoxin-like domain-containing protein {ECO:0000259|PROSITE:PS50903};	--	GO:0016021,integral component of membrane; GO:0005506,iron ion binding; GO:0003674,molecular_function; GO:0005488,binding; GO:0043167,ion binding; GO:0043169,cation binding; GO:0046872,metal ion binding; GO:0046914,transition metal ion binding; GO:0005575,cellular_component; GO:0016020,membrane; GO:0031224,intrinsic component of membrane; GO:0110165,cellular anatomical entity	PF00301.23:Rubredoxin	--	--	--
Cs_ont_5g030800	38.1245	38.0832	35.5658	17.7395	18.0573	19.4635	3255	4382	3276	1725	1994	1941	-1.04777	5.44466e-101	1.58988e-99	down	chr5	32094873	32097484	-	Cs_ont_5g030800	--	--	--	hypothetical protein CISIN_1g026264mg [Citrus sinensis]	STR14_ARATH RecName: Full=Rhodanese-like domain-containing protein 14, chloroplastic; AltName: Full=Sulfurtransferase 14; Short=AtStr14; Flags: Precursor;	A0A067F0T5_CITSI RecName: Full=Rhodanese domain-containing protein {ECO:0000259|PROSITE:PS50206};	--	GO:0009507,chloroplast; GO:0009941,chloroplast envelope; GO:0009534,chloroplast thylakoid; GO:0009535,chloroplast thylakoid membrane; GO:0005856,cytoskeleton; GO:0005575,cellular_component; GO:0005622,intracellular anatomical structure; GO:0005737,cytoplasm; GO:0009536,plastid; GO:0043226,organelle; GO:0043227,membrane-bounded organelle; GO:0043229,intracellular organelle; GO:0043231,intracellula…	PF00581.23:Rhodanese-like domain	--	--	--
Cs_ont_7g014650	55.1555	53.5951	52.2002	25.4184	24.8318	24.8304	2090	2737	2134	1097	1217	1099	-1.13118	3.9744e-100	1.14605e-98	down	chr7	18842836	18844448	+	Cs_ont_7g014650	--	K00799 glutathione S-transferase [EC:2.5.1.18] | (RefSeq) glutathione S-transferase F9-like (A)	ko00480: Glutathione metabolism; ko01100: Metabolic pathways	glutathione S-transferase F9-like [Citrus sinensis]	GSTF9_ARATH RecName: Full=Glutathione S-transferase F9 {ECO:0000303|PubMed:12090627}; Short=AtGSTF9 {ECO:0000303|PubMed:12090627}; EC=2.5.1.18 {ECO:0000269|PubMed:12090627, ECO:0000269|PubMed:16538523}; AltName: Full=AtGSTF7 {ECO:0000303|PubMed:12090627}; AltName: Full=GST class-phi member 9 {ECO:0000303|PubMed:12090627, ECO:0000303|PubMed:29732642};	V4TKM8_CITCL RecName: Full=Glutathione transferase {ECO:0000256|ARBA:ARBA00012452}; EC=2.5.1.18 {ECO:0000256|ARBA:ARBA00012452};	Glutathione S-transferase	GO:0048046,apoplast; GO:0009507,chloroplast; GO:0009570,chloroplast stroma; GO:0005737,cytoplasm; GO:0005829,cytosol; GO:0005777,peroxisome; GO:0000325,plant-type vacuole; GO:0005886,plasma membrane; GO:0009506,plasmodesma; GO:0009579,thylakoid; GO:0005507,copper ion binding; GO:0043295,glutathione binding; GO:0004602,glutathione peroxidase activity; GO:0004364,glutathione transferase activity; G…	PF00043.28:Glutathione S-transferase, C-terminal domain	--	--	--
Cs_ont_4g002370	15.8683	15.8619	15.3121	7.4875	7.291	7.8643	2339	3151	2435	1257	1390	1354	-1.08676	8.99233e-100	2.57919e-98	down	chr4	3929320	3933759	-	Cs_ont_4g002370	--	--	--	uncharacterized protein LOC102623657 [Citrus sinensis]	--	A0A2H5P0F7_CITUN RecName: Full=C2 NT-type domain-containing protein {ECO:0000259|PROSITE:PS51840};	--	--	PF10358.12:N-terminal C2 in EEIG1 and EHBP1 proteins	--	--	--
Cs_ont_5g037590	16.3005	15.83	14.6109	6.5269	6.1146	6.4256	1820	2382	1760	830	883	838	-1.32553	1.1733e-99	3.35931e-98	down	chr5	41192254	41195979	+	Cs_ont_5g037590	--	--	--	calcium sensing receptor, chloroplastic [Citrus sinensis]	CAS_ARATH RecName: Full=Calcium sensing receptor, chloroplastic; AltName: Full=Sulfurtransferase 3; Short=AtStr3; Flags: Precursor;	A0A067FE05_CITSI RecName: Full=Rhodanese domain-containing protein {ECO:0000259|PROSITE:PS50206};	--	GO:0009507,chloroplast; GO:0009534,chloroplast thylakoid; GO:0009535,chloroplast thylakoid membrane; GO:0016021,integral component of membrane; GO:0005739,mitochondrion; GO:0009536,plastid; GO:0009579,thylakoid; GO:0071277,cellular response to calcium ion; GO:0009704,de-etiolation; GO:0090333,regulation of stomatal closure; GO:0008150,biological_process; GO:0009987,cellular process; GO:0010035,re…	PF00581.23:Rhodanese-like domain	--	--	--
Cs_ont_5g016820	21.674	20.6585	20.7023	67.6107	71.4246	59.2884	492	632	507	1748	2097	1572	1.62421	1.24867e-99	3.56877e-98	up	chr5	11582503	11582984	-	Cs_ont_5g016820	--	--	--	uncharacterized protein At1g05835 [Citrus clementina]	Y1583_ARATH RecName: Full=Uncharacterized protein At1g05835; Flags: Precursor;	V4TXD7_CITCL SubName: Full=Uncharacterized protein {ECO:0000313|EMBL:ESR56390.1};	Histone H3 (Lys4) methyltransferase complex, subunit SET1 and related methyltransferases	GO:0001709,cell fate determination; GO:0008150,biological_process; GO:0009987,cellular process; GO:0030154,cell differentiation; GO:0032502,developmental process; GO:0045165,cell fate commitment; GO:0048869,cellular developmental process	--	--	--	--
Cs_ont_5g047230	48.0577	51.1209	47.6657	25.2523	23.3638	24.6376	2869	4113	3070	1717	1804	1718	-1.0362	2.90408e-99	8.25619e-98	down	chr5	47946282	47947527	-	Cs_ont_5g047230	--	--	--	uncharacterized protein LOC102607239 [Citrus sinensis]	--	A0A2H5NFY7_CITUN SubName: Full=Uncharacterized protein {ECO:0000313|EMBL:GAY39012.1};	--	GO:0016021,integral component of membrane; GO:0005575,cellular_component; GO:0016020,membrane; GO:0031224,intrinsic component of membrane; GO:0110165,cellular anatomical entity	PF06549.15:Protein of unknown function (DUF1118)	--	--	--
Cs_ont_9g023730	6.0102	5.7452	6.0833	2.5766	2.4612	2.4457	1620	2087	1769	791	858	770	-1.28388	1.30184e-98	3.68162e-97	down	chr9	28062193	28067912	+	Cs_ont_9g023730	--	K01087 trehalose 6-phosphate phosphatase [EC:3.1.3.12] | (RefSeq) trehalose-phosphate phosphatase A (A)	ko00500: Starch and sucrose metabolism; ko01100: Metabolic pathways; ko01110: Biosynthesis of secondary metabolites	trehalose-phosphate phosphatase A [Citrus sinensis]	TPPA_ARATH RecName: Full=Trehalose-phosphate phosphatase A; Short=AtTPPA; EC=3.1.3.12; AltName: Full=Trehalose 6-phosphate phosphatase;	A0A2H5PMS3_CITUN RecName: Full=Trehalose 6-phosphate phosphatase {ECO:0000256|RuleBase:RU361117}; EC=3.1.3.12 {ECO:0000256|RuleBase:RU361117};	Trehalose-6-phosphate synthase component TPS1 and related subunits	GO:0004805,trehalose-phosphatase activity; GO:0005992,trehalose biosynthetic process; GO:0003674,molecular_function; GO:0003824,catalytic activity; GO:0016787,hydrolase activity; GO:0016788,hydrolase activity, acting on ester bonds; GO:0016791,phosphatase activity; GO:0019203,carbohydrate phosphatase activity; GO:0042578,phosphoric ester hydrolase activity; GO:0005975,carbohydrate metabolic proce…	PF02358.19:Trehalose-phosphatase	--	--	--
Cs_ont_3g001180	5.5189	5.7612	5.3381	2.0011	2.1205	1.8503	1310	1843	1367	541	651	513	-1.5072	1.79336e-98	5.0628e-97	down	chr3	821678	827486	-	Cs_ont_3g001180	--	--	--	Inactive purple acid phosphatase-like protein [Citrus sinensis]	--	A0A067GZB2_CITSI SubName: Full=Uncharacterized protein {ECO:0000313|EMBL:KDO85063.1};	--	--	--	--	--	--
Cs_ont_7g016690	10.6782	10.5951	9.7653	3.1196	3.5131	3.3926	1121	1499	1106	373	477	416	-1.6603	4.94984e-98	1.39251e-96	down	chr7	20878824	20882214	-	Cs_ont_7g016690	--	K03439 tRNA (guanine-N7-)-methyltransferase [EC:2.1.1.33] | (RefSeq) uncharacterized protein LOC102623271 (A)	--	uncharacterized protein LOC102622982 isoform X1 [Citrus sinensis]	--	A0A2H5NSM4_CITUN RecName: Full=GPI inositol-deacylase {ECO:0000256|RuleBase:RU365011}; EC=3.1.-.- {ECO:0000256|RuleBase:RU365011};	--	GO:0005789,endoplasmic reticulum membrane; GO:0016788,hydrolase activity, acting on ester bonds; GO:0015031,protein transport; GO:0003674,molecular_function; GO:0003824,catalytic activity; GO:0016787,hydrolase activity; GO:0006810,transport; GO:0008104,protein localization; GO:0008150,biological_process; GO:0009987,cellular process; GO:0033036,macromolecule localization; GO:0045184,establishment …	PF07819.16:PGAP1-like protein	--	--	--
Cs_ont_3g012380	15.4359	13.9752	16.0662	31.5664	32.7783	30.5062	2221	2710	2494	5173	6100	5127	1.03148	4.99906e-98	1.40391e-96	up	chr3	8140867	8145482	+	Cs_ont_3g012380	--	K00600 glycine hydroxymethyltransferase [EC:2.1.2.1] | (RefSeq) serine hydroxymethyltransferase 2, mitochondrial-like (A)	ko00260: Glycine, serine and threonine metabolism; ko00460: Cyanoamino acid metabolism; ko00630: Glyoxylate and dicarboxylate metabolism; ko00670: One carbon pool by folate; ko01100: Metabolic pathways; ko01110: Biosynthesis of secondary metabolites; ko01200: Carbon metabolism; ko01230: Biosynthesis of amino acids; ko01240: Biosynthesis of cofactors	serine hydroxymethyltransferase 2, mitochondrial-like [Citrus sinensis]	GLYM_SOLTU RecName: Full=Serine hydroxymethyltransferase, mitochondrial; Short=SHMT; EC=2.1.2.1; AltName: Full=Glycine hydroxymethyltransferase; AltName: Full=Serine methylase; Flags: Precursor;	A0A067GRH7_CITSI RecName: Full=Serine hydroxymethyltransferase {ECO:0000256|RuleBase:RU000585}; EC=2.1.2.1 {ECO:0000256|RuleBase:RU000585};	Glycine/serine hydroxymethyltransferase	GO:0005737,cytoplasm; GO:0005739,mitochondrion; GO:0004372,glycine hydroxymethyltransferase activity; GO:0030170,pyridoxal phosphate binding; GO:0070905,serine binding; GO:0008270,zinc ion binding; GO:0046655,folic acid metabolic process; GO:0019264,glycine biosynthetic process from serine; GO:0006565,L-serine catabolic process; GO:0006730,one-carbon metabolic process; GO:0035999,tetrahydrofolate…	PF00464.22:Serine hydroxymethyltransferase	--	--	--
Cs_ont_1g011030	17.776	16.6179	17.0659	8.0382	7.9763	7.6928	2097	2642	2172	1080	1217	1060	-1.14812	5.02018e-98	1.40739e-96	down	chr1	15128727	15136360	-	Cs_ont_1g011030	--	--	--	protein LOW PSII ACCUMULATION 3 [Citrus sinensis]	LPA3_ARATH RecName: Full=Protein LPA3 {ECO:0000305}; AltName: Full=Protein LOW PSII ACCUMULATION 3, chloroplastic {ECO:0000303|PubMed:20605914}; Flags: Precursor;	A0A067DMD3_CITSI RecName: Full=DUF1995 domain-containing protein {ECO:0000259|Pfam:PF09353};	--	GO:0009507,chloroplast; GO:0009570,chloroplast stroma; GO:0005739,mitochondrion; GO:0005575,cellular_component; GO:0005622,intracellular anatomical structure; GO:0005737,cytoplasm; GO:0009536,plastid; GO:0043226,organelle; GO:0043227,membrane-bounded organelle; GO:0043229,intracellular organelle; GO:0043231,intracellular membrane-bounded organelle; GO:0110165,cellular anatomical entity; GO:000953…	PF09353.13:Domain of unknown function (DUF1995)	--	--	--
Cs_ont_3g021060	12.3941	12.3508	12.6262	4.3732	4.3794	4.3634	1070	1437	1176	430	489	440	-1.5415	9.02801e-98	2.51786e-96	down	chr3	16840516	16842954	-	Cs_ont_3g021060	--	K23136 fraxetin 5-hydroxylase [EC:1.14.14.164] | (RefSeq) cytochrome P450 82C4-like (A)	ko00999: Biosynthesis of various plant secondary metabolites; ko01110: Biosynthesis of secondary metabolites	Xanthotoxin 5-hydroxylase CYP82C4 [Citrus sinensis]	C82D6_SINHE RecName: Full=Demethylepipodophyllotoxin synthase {ECO:0000303|PubMed:26359402}; EC=1.14.14.132 {ECO:0000269|PubMed:26359402}; AltName: Full=Cytochrome P450 family 82 subfamily D polypeptide 61 {ECO:0000303|PubMed:26359402};	A0A067DT48_CITSI SubName: Full=Uncharacterized protein {ECO:0000313|EMBL:KDO42182.1};	Cytochrome P450 CYP2 subfamily	GO:0016021,integral component of membrane; GO:0020037,heme binding; GO:0005506,iron ion binding; GO:0004497,monooxygenase activity; GO:0016705,oxidoreductase activity, acting on paired donors, with incorporation or reduction of molecular oxygen; GO:0019438,aromatic compound biosynthetic process; GO:0009699,phenylpropanoid biosynthetic process; GO:0003674,molecular_function; GO:0005488,binding; GO…	PF00067.25:Cytochrome P450	--	--	--
Cs_ont_9g015300	9.2698	10.1662	8.8766	3.5152	3.9005	3.3846	1843	2724	1904	796	1003	786	-1.42142	1.69145e-97	4.685e-96	down	chr9	16054212	16058253	+	Cs_ont_9g015300	--	--	--	haloacid dehalogenase-like hydrolase domain-containing protein 3 [Citrus sinensis]	--	A0A067DT07_CITSI SubName: Full=Uncharacterized protein {ECO:0000313|EMBL:KDO41711.1};	Predicted hydrolase (HAD superfamily)	--	--	--	--	--
Cs_ont_9g010680	1.274	1.3509	1.5506	4.2897	4.4427	4.4452	345	493	453	1323	1556	1406	1.62712	3.05521e-96	8.40469e-95	up	chr9	7887543	7904719	+	Cs_ont_9g010680	--	K10357 myosin V | (RefSeq) myosin-6 isoform X1 (A)	--	myosin-6 isoform X1 [Citrus sinensis]	MYO8_ARATH RecName: Full=Myosin-8; AltName: Full=Myosin XI B; Short=AtXIB;	A0A2H5QRD1_CITUN SubName: Full=Uncharacterized protein {ECO:0000313|EMBL:GAY66845.1};	Myosin class V heavy chain	GO:0015629,actin cytoskeleton; GO:0005737,cytoplasm; GO:0016459,myosin complex; GO:0051015,actin filament binding; GO:0005524,ATP binding; GO:0005516,calmodulin binding; GO:0003774,cytoskeletal motor activity; GO:0000146,microfilament motor activity; GO:0007015,actin filament organization; GO:0030048,actin filament-based movement; GO:0048767,root hair elongation; GO:0030050,vesicle transport alon…	PF00063.24:Myosin head (motor domain)	--	--	--
Cs_ont_3g020830	11.0764	11.2169	12.0216	5.6978	5.4799	5.439	2352	3210	2754	1378	1505	1349	-1.07747	1.31663e-95	3.59744e-94	down	chr3	16557839	16564947	+	Cs_ont_3g020830	--	K11446 [histone H3]-trimethyl-L-lysine4 demethylase [EC:1.14.11.67] | (RefSeq) lysine-specific demethylase 5B isoform X1 (A)	--	lysine-specific demethylase JMJ706 [Citrus clementina]	JMJ13_ARATH RecName: Full=Lysine-specific demethylase JMJ13 {ECO:0000303|PubMed:30899015}; EC=1.14.11.- {ECO:0000269|PubMed:30899015}; AltName: Full=Jumonji domain-containing protein 13 {ECO:0000303|PubMed:18713399, ECO:0000303|PubMed:30899015}; Short=AtJMJ13 {ECO:0000303|PubMed:18713399}; Short=Protein JUMONJI 13 {ECO:0000303|PubMed:18713399, ECO:0000303|PubMed:30899015}; AltName: Full=Lysine-sp…	A0A2H5PYS3_CITUN SubName: Full=Uncharacterized protein {ECO:0000313|EMBL:GAY57493.1};	DNA-binding protein jumonji/RBP2/SMCY, contains JmjC domain	GO:0005634,nucleus; GO:0003700,DNA-binding transcription factor activity; GO:0042393,histone binding; GO:0032452,histone demethylase activity; GO:0071558,histone H3-tri/di-methyl-lysine-27 demethylase activity; GO:0034647,histone H3-tri/di/monomethyl-lysine-4 demethylase activity; GO:0006338,chromatin remodeling; GO:0048571,long-day photoperiodism; GO:0045814,negative regulation of gene expressio…	PF02373.25:JmjC domain, hydroxylase	Jumonji	TR	Jumonji
Cs_ont_5g034040	13.1121	12.7788	13.8366	5.3975	6.1928	5.363	2246	2950	2557	1053	1372	1073	-1.25764	2.05122e-95	5.58568e-94	down	chr5	36894134	36897125	-	Cs_ont_5g034040	--	K15382 solute carrier family 50 (sugar transporter) | (RefSeq) bidirectional sugar transporter SWEET2 isoform X1 (A)	--	hypothetical protein CUMW_160920 [Citrus unshiu]	SWET2_ARATH RecName: Full=Bidirectional sugar transporter SWEET2 {ECO:0000303|PubMed:21107422}; Short=AtSWEET2 {ECO:0000303|PubMed:21107422}; AltName: Full=Protein SUGARS WILL EVENTUALLY BE EXPORTED TRANSPORTERS 2 {ECO:0000303|PubMed:21107422};	A0A2H5PSA9_CITUN RecName: Full=Bidirectional sugar transporter SWEET {ECO:0000256|RuleBase:RU910715};	Multitransmembrane protein	GO:0016021,integral component of membrane; GO:0005887,integral component of plasma membrane; GO:0051119,sugar transmembrane transporter activity; GO:0008643,carbohydrate transport; GO:0003674,molecular_function; GO:0005215,transporter activity; GO:0015144,carbohydrate transmembrane transporter activity; GO:0022857,transmembrane transporter activity; GO:0006810,transport; GO:0008150,biological_pro…	PF03083.19:Sugar efflux transporter for intercellular exchange	--	--	--
Cs_ont_6g000040	60.8426	62.8925	54.321	16.5787	13.5177	13.7109	870	1212	838	270	250	229	-2.05761	3.31665e-95	9.00122e-94	down	chr6	30785	31024	+	Cs_ont_6g000040	--	--	--	hypothetical protein CUMW_145080 [Citrus unshiu]	RLF27_ARATH RecName: Full=Protein RALF-like 27; Flags: Precursor;	A0A2H5PKF8_CITUN SubName: Full=Uncharacterized protein {ECO:0000313|EMBL:GAY52840.1};	--	GO:0048046,apoplast; GO:0005179,hormone activity; GO:0019722,calcium-mediated signaling; GO:0007267,cell-cell signaling; GO:0003674,molecular_function; GO:0005102,signaling receptor binding; GO:0005488,binding; GO:0005515,protein binding; GO:0030545,signaling receptor regulator activity; GO:0030546,signaling receptor activator activity; GO:0048018,receptor ligand activity; GO:0098772,molecular fu…	PF05498.14:Rapid ALkalinization Factor (RALF)	--	--	--
novel.1073	6.2432	6.0212	6.1852	2.4588	2.351	2.5242	1351	1756	1444	606	658	638	-1.36224	2.98564e-94	8.04877e-93	down	chr7	6332139	6335770	-	--	--	K13415 protein brassinosteroid insensitive 1 [EC:2.7.10.1 2.7.11.1] | (RefSeq) protein BRASSINOSTEROID INSENSITIVE 1 (A)	ko04075: Plant hormone signal transduction	protein kinase domain-containing protein [Citrus sinensis]	MIK2_ARATH RecName: Full=MDIS1-interacting receptor like kinase 2 {ECO:0000303|PubMed:26863186}; Short=AtMIK2 {ECO:0000303|PubMed:26863186}; AltName: Full=Probable LRR receptor-like serine/threonine-protein kinase At4g08850; EC=2.7.11.1 {ECO:0000305}; Flags: Precursor;	A0A2H5PTY7_CITUN RecName: Full=Protein kinase domain-containing protein {ECO:0000259|PROSITE:PS50011};	--	GO:0016021,integral component of membrane; GO:0005886,plasma membrane; GO:0009506,plasmodesma; GO:0090406,pollen tube; GO:0005524,ATP binding; GO:0106310,protein serine kinase activity; GO:0004674,protein serine/threonine kinase activity; GO:0009755,hormone-mediated signaling pathway; GO:0010183,pollen tube guidance; GO:0006468,protein phosphorylation; GO:0000166,nucleotide binding; GO:0003674,mo…	PF00069.28:Protein kinase domain	--	--	--
Cs_ont_2g027550	24.7557	25.2606	24.8951	50.3904	50.6216	55.0519	1354	1862	1469	3139	3581	3517	1.02709	6.2368e-94	1.67295e-92	up	chr2	26024557	26026711	-	Cs_ont_2g027550	--	K09510 DnaJ homolog subfamily B member 4 | (RefSeq) dnaJ homolog subfamily B member 13-like (A)	--	dnaJ homolog subfamily B member 13-like [Citrus sinensis]	DNJH_CUCSA RecName: Full=DnaJ protein homolog; AltName: Full=DNAJ-1; Flags: Precursor;	A0A2H5PT74_CITUN RecName: Full=J domain-containing protein {ECO:0000259|PROSITE:PS50076};	Molecular chaperone (DnaJ superfamily)	GO:0005886,plasma membrane; GO:0005524,ATP binding; GO:0030544,Hsp70 protein binding; GO:0046872,metal ion binding; GO:0051082,unfolded protein binding; GO:0006457,protein folding; GO:0009408,response to heat; GO:0000166,nucleotide binding; GO:0003674,molecular_function; GO:0005488,binding; GO:0017076,purine nucleotide binding; GO:0030554,adenyl nucleotide binding; GO:0032553,ribonucleotide bindi…	PF01556.21:DnaJ C terminal domain	--	--	--
Cs_ont_6g006120	3.5629	2.8393	3.2729	0.2455	0.2285	0.2257	446	479	442	35	37	33	-3.81877	6.91396e-94	1.85152e-92	down	chr6	3745958	3749212	+	Cs_ont_6g006120	--	K09571 FK506-binding protein 4/5 [EC:5.2.1.8] | (RefSeq) peptidyl-prolyl cis-trans isomerase FKBP62 (A)	--	peptidylprolyl isomerase [Citrus sinensis]	FKB70_WHEAT RecName: Full=70 kDa peptidyl-prolyl isomerase; EC=5.2.1.8; AltName: Full=Peptidyl-prolyl cis-trans isomerase; Short=PPIase; AltName: Full=Rotamase;	V4T2K9_CITCL RecName: Full=Peptidylprolyl isomerase {ECO:0000256|PROSITE-ProRule:PRU00277}; EC=5.2.1.8 {ECO:0000256|PROSITE-ProRule:PRU00277};	FKBP-type peptidyl-prolyl cis-trans isomerase	GO:0005737,cytoplasm; GO:0005516,calmodulin binding; GO:0003755,peptidyl-prolyl cis-trans isomerase activity; GO:0061077,chaperone-mediated protein folding; GO:0000413,protein peptidyl-prolyl isomerization; GO:0003674,molecular_function; GO:0005488,binding; GO:0005515,protein binding; GO:0003824,catalytic activity; GO:0016853,isomerase activity; GO:0016859,cis-trans isomerase activity; GO:0140096…	PF00254.31:FKBP-type peptidyl-prolyl cis-trans isomerase	--	--	--
Cs_ont_8g004560	16.1092	14.9702	15.9099	7.4648	8.1018	8.031	3007	3766	3204	1587	1956	1751	-1.0232	1.21243e-93	3.24145e-92	down	chr8	2595667	2601511	-	Cs_ont_8g004560	--	K14486 auxin response factor | (RefSeq) auxin response factor 3-like isoform X1 (A)	ko04075: Plant hormone signal transduction	auxin response factor 4 isoform X2 [Citrus clementina]	ARFD_ARATH RecName: Full=Auxin response factor 4;	V4UEW1_CITCL RecName: Full=Auxin response factor {ECO:0000256|RuleBase:RU004561};	--	GO:0005634,nucleus; GO:0003700,DNA-binding transcription factor activity; GO:0000976,transcription cis-regulatory region binding; GO:0010158,abaxial cell fate specification; GO:0009734,auxin-activated signaling pathway; GO:0010050,vegetative phase change; GO:0003674,molecular_function; GO:0140110,transcription regulator activity; GO:0001067,transcription regulatory region nucleic acid binding; GO…	PF06507.16:Auxin response factor	B3-ARF	TF	B3->B3-ARF
Cs_ont_7g003290	78.5659	82.2258	74.4529	35.7189	34.1419	31.784	1966	2773	2010	1018	1105	929	-1.24276	1.92993e-93	5.13419e-92	down	chr7	2591909	2592328	-	Cs_ont_7g003290	--	--	--	uncharacterized protein LOC18043608 [Citrus clementina]	--	V4T7L7_CITCL SubName: Full=Uncharacterized protein {ECO:0000313|EMBL:ESR49187.1};	--	GO:0009507,chloroplast; GO:0005575,cellular_component; GO:0005622,intracellular anatomical structure; GO:0005737,cytoplasm; GO:0009536,plastid; GO:0043226,organelle; GO:0043227,membrane-bounded organelle; GO:0043229,intracellular organelle; GO:0043231,intracellular membrane-bounded organelle; GO:0110165,cellular anatomical entity	--	--	--	--
Cs_ont_1g009820	9.5716	8.8978	9.6677	18.8912	19.1807	20.1683	1416	1774	1543	3183	3670	3485	1.02033	1.29246e-92	3.40467e-91	up	chr1	13588336	13592525	+	Cs_ont_1g009820	--	K01904 4-coumarate--CoA ligase [EC:6.2.1.12] | (RefSeq) 4-coumarate--CoA ligase 1-like (A)	ko00130: Ubiquinone and other terpenoid-quinone biosynthesis; ko00940: Phenylpropanoid biosynthesis; ko01100: Metabolic pathways; ko01110: Biosynthesis of secondary metabolites	4-coumarate--CoA ligase 1 [Citrus sinensis]	4CL1_TOBAC RecName: Full=4-coumarate--CoA ligase 1; Short=4CL 1; EC=6.2.1.12; AltName: Full=4-coumaroyl-CoA synthase 1;	A0A2H5PAR4_CITUN SubName: Full=Uncharacterized protein {ECO:0000313|EMBL:GAY49438.1};	Acyl-CoA synthetase	GO:0016207,4-coumarate-CoA ligase activity; GO:0005524,ATP binding; GO:0016405,CoA-ligase activity; GO:0009698,phenylpropanoid metabolic process; GO:0003674,molecular_function; GO:0003824,catalytic activity; GO:0016874,ligase activity; GO:0016877,ligase activity, forming carbon-sulfur bonds; GO:0016878,acid-thiol ligase activity; GO:0000166,nucleotide binding; GO:0005488,binding; GO:0017076,purin…	PF00501.31:AMP-binding enzyme	--	--	--
Cs_ont_5g043230	10.81	10.2248	10.0992	21.2145	21.0901	21.3381	1263	1610	1273	2823	3187	2912	1.00149	1.37182e-92	3.60783e-91	up	chr5	45312808	45316693	-	Cs_ont_5g043230	--	K00261 glutamate dehydrogenase (NAD(P)+) [EC:1.4.1.3] | (RefSeq) glutamate dehydrogenase 2 isoform X1 (A)	ko00220: Arginine biosynthesis; ko00250: Alanine, aspartate and glutamate metabolism; ko00910: Nitrogen metabolism; ko01100: Metabolic pathways; ko01200: Carbon metabolism	glutamate dehydrogenase 2 isoform X2 [Citrus sinensis]	DHE2_ARATH RecName: Full=Glutamate dehydrogenase 2; Short=GDH 2; EC=1.4.1.3;	A0A067EPB7_CITSI RecName: Full=Glutamate dehydrogenase {ECO:0000256|PIRNR:PIRNR000185};	Glutamate/leucine/phenylalanine/valine dehydrogenases	GO:0005739,mitochondrion; GO:0000325,plant-type vacuole; GO:0005886,plasma membrane; GO:0005524,ATP binding; GO:0050897,cobalt ion binding; GO:0005507,copper ion binding; GO:0004352,glutamate dehydrogenase (NAD+) activity; GO:0004354,glutamate dehydrogenase (NADP+) activity; GO:0004353,glutamate dehydrogenase [NAD(P)+] activity; GO:0008270,zinc ion binding; GO:0006538,glutamate catabolic process;…	PF02812.21:Glu/Leu/Phe/Val dehydrogenase, dimerisation domain	--	--	--
Cs_ont_7g011390	3.4603	3.098	3.2496	8.9542	9.9077	10.0007	455	549	461	1341	1685	1536	1.52981	4.41699e-91	1.14856e-89	up	chr7	14254024	14256688	-	Cs_ont_7g011390	--	--	--	NAC domain-containing protein 71 [Citrus sinensis]	NAC71_ARATH RecName: Full=NAC domain-containing protein 71 {ECO:0000303|PubMed:15029955}; Short=ANAC071 {ECO:0000303|PubMed:15029955};	A0A067E7U9_CITSI RecName: Full=NAC domain-containing protein {ECO:0000259|PROSITE:PS51005};	--	GO:0005634,nucleus; GO:0003700,DNA-binding transcription factor activity; GO:0043565,sequence-specific DNA binding; GO:0051301,cell division; GO:0071365,cellular response to auxin stimulus; GO:0009611,response to wounding; GO:0003674,molecular_function; GO:0140110,transcription regulator activity; GO:0003676,nucleic acid binding; GO:0003677,DNA binding; GO:0005488,binding; GO:0097159,organic cycl…	PF02365.18:No apical meristem (NAM) protein	NAC	TF	NAC
Cs_ont_5g031040	17.0633	17.1307	16.5921	8.3179	8.7392	8.2832	2201	2978	2309	1222	1458	1248	-1.03363	1.56548e-90	4.03823e-89	down	chr5	32369673	32372149	+	Cs_ont_5g031040	--	--	--	thylakoid lumenal 17.4 kDa protein, chloroplastic [Citrus sinensis]	TL17_ARATH RecName: Full=Thylakoid lumenal 17.4 kDa protein, chloroplastic {ECO:0000303|PubMed:9654141}; AltName: Full=P17.4 {ECO:0000303|PubMed:9654141}; Flags: Precursor;	A0A2H5QLG1_CITUN SubName: Full=Uncharacterized protein {ECO:0000313|EMBL:GAY65085.1};	--	GO:0009543,chloroplast thylakoid lumen; GO:0005575,cellular_component; GO:0005622,intracellular anatomical structure; GO:0005737,cytoplasm; GO:0009507,chloroplast; GO:0009534,chloroplast thylakoid; GO:0009536,plastid; GO:0009579,thylakoid; GO:0031976,plastid thylakoid; GO:0031977,thylakoid lumen; GO:0031978,plastid thylakoid lumen; GO:0031984,organelle subcompartment; GO:0043226,organelle; GO:004…	--	--	--	--
Cs_ont_2g006630	9.9153	9.7359	9.501	4.6446	4.6244	4.5789	1865	2468	1928	995	1125	1006	-1.10491	2.76279e-90	7.0815e-89	down	chr2	3998722	4002331	+	Cs_ont_2g006630	--	K13430 serine/threonine-protein kinase PBS1 [EC:2.7.11.1] | (RefSeq) probable serine/threonine-protein kinase PBL7 (A)	ko04626: Plant-pathogen interaction	putative receptor-like protein kinase At4g00960 [Citrus sinensis]	CRK34_ARATH RecName: Full=Cysteine-rich receptor-like protein kinase 34 {ECO:0000305}; Short=Cysteine-rich RLK34 {ECO:0000305}; EC=2.7.11.1 {ECO:0000250|UniProtKB:O48814}; Flags: Precursor;	V4UJ70_CITCL SubName: Full=Uncharacterized protein {ECO:0000313|EMBL:ESR62361.1};	--	GO:0016021,integral component of membrane; GO:0005886,plasma membrane; GO:0005524,ATP binding; GO:0106310,protein serine kinase activity; GO:0004674,protein serine/threonine kinase activity; GO:0042742,defense response to bacterium; GO:0006468,protein phosphorylation; GO:0000166,nucleotide binding; GO:0003674,molecular_function; GO:0005488,binding; GO:0017076,purine nucleotide binding; GO:0030554…	PF07714.20:Protein tyrosine and serine/threonine kinase	--	--	--
Cs_ont_4g011270	13.5671	13.0116	13.7486	6.6564	6.3203	6.5131	2058	2660	2250	1150	1240	1154	-1.07994	3.96416e-90	1.01127e-88	down	chr4	13467326	13483115	+	Cs_ont_4g011270	--	K06444 lycopene epsilon-cyclase [EC:5.5.1.18] | (RefSeq) lycopene epsilon cyclase, chloroplastic isoform X1 (A)	ko00906: Carotenoid biosynthesis; ko01100: Metabolic pathways; ko01110: Biosynthesis of secondary metabolites	lycopene epsilon cyclase, chloroplastic isoform X1 [Citrus sinensis]	LCYE_ARATH RecName: Full=Lycopene epsilon cyclase, chloroplastic {ECO:0000303|PubMed:8837512}; EC=5.5.1.18 {ECO:0000269|PubMed:11226339, ECO:0000269|PubMed:8837512}; AltName: Full=Protein LUTEIN DEFICIENT 2 {ECO:0000303|PubMed:9789087}; Flags: Precursor;	Q1T796_CITUN SubName: Full=Lycopene epsilon-cyclase {ECO:0000313|EMBL:BAE93359.1};	--	GO:0031969,chloroplast membrane; GO:0016021,integral component of membrane; GO:0045435,lycopene epsilon cyclase activity; GO:0016491,oxidoreductase activity; GO:0016705,oxidoreductase activity, acting on paired donors, with incorporation or reduction of molecular oxygen; GO:0016120,carotene biosynthetic process; GO:0016117,carotenoid biosynthetic process; GO:0006744,ubiquinone biosynthetic proces…	PF05834.15:Lycopene cyclase protein	--	--	--
Cs_ont_8g007560	12.2168	12.6308	12.2441	5.4748	5.2571	5.6104	1538	2143	1663	785	856	825	-1.21499	4.95669e-90	1.26247e-88	down	chr8	5283017	5287828	+	Cs_ont_8g007560	--	K13356 alcohol-forming fatty acyl-CoA reductase [EC:1.2.1.84] | (RefSeq) alcohol-forming fatty acyl-CoA reductase-like isoform X1 (A)	ko00073: Cutin, suberine and wax biosynthesis; ko04146: Peroxisome	Fatty acyl-CoA reductase 3 [Citrus sinensis]	FAR_SIMCH RecName: Full=Alcohol-forming fatty acyl-CoA reductase; EC=1.2.1.84;	A0A2H5PNE2_CITUN RecName: Full=Fatty acyl-CoA reductase {ECO:0000256|RuleBase:RU363097}; EC=1.2.1.84 {ECO:0000256|RuleBase:RU363097};	Acyl-CoA reductase	GO:0102965,alcohol-forming fatty acyl-CoA reductase activity; GO:0080019,fatty-acyl-CoA reductase (alcohol-forming) activity; GO:0006629,lipid metabolic process; GO:0003674,molecular_function; GO:0003824,catalytic activity; GO:0016491,oxidoreductase activity; GO:0016620,oxidoreductase activity, acting on the aldehyde or oxo group of donors, NAD or NADP as acceptor; GO:0016903,oxidoreductase activ…	PF07993.15:Male sterility protein	--	--	--
novel.946	22.699	23.173	23.4263	10.7165	9.4261	9.6273	1631	2244	1816	877	876	808	-1.25161	7.45082e-90	1.89176e-88	down	chr6	1358718	1361272	+	--	--	--	--	hypothetical protein CUMW_096470 [Citrus unshiu]	--	A0A2H5P1W5_CITUN SubName: Full=Uncharacterized protein {ECO:0000313|EMBL:GAY46359.1};	--	GO:0003676,nucleic acid binding; GO:0004523,RNA-DNA hybrid ribonuclease activity; GO:0003674,molecular_function; GO:0005488,binding; GO:0097159,organic cyclic compound binding; GO:1901363,heterocyclic compound binding; GO:0003824,catalytic activity; GO:0004518,nuclease activity; GO:0004519,endonuclease activity; GO:0004521,endoribonuclease activity; GO:0004540,ribonuclease activity; GO:0016787,hy…	--	--	--	--
Cs_ont_3g016160	9.1422	9.7848	9.3686	3.5282	3.2697	3.0947	1042	1503	1152	458	482	412	-1.54898	1.21636e-89	3.07865e-88	down	chr3	10538176	10542070	-	Cs_ont_3g016160	--	--	--	hypothetical protein CISIN_1g0026731mg, partial [Citrus sinensis]	--	A0A067EZE8_CITSI RecName: Full=DUF1995 domain-containing protein {ECO:0000259|Pfam:PF09353}; Flags: Fragment;	--	--	PF09353.13:Domain of unknown function (DUF1995)	--	--	--
Cs_ont_2g014470	18.8989	18.997	17.3176	7.3819	8.3338	7.7956	1841	2494	1820	819	1050	887	-1.2619	1.03501e-88	2.59927e-87	down	chr2	9588085	9590069	-	Cs_ont_2g014470	--	K22374 3''-deamino-3''-oxonicotianamine reductase [EC:1.1.1.285] | (RefSeq) non-functional NADPH-dependent codeinone reductase 2-like (A)	ko00999: Biosynthesis of various plant secondary metabolites; ko01100: Metabolic pathways; ko01110: Biosynthesis of secondary metabolites	Deoxymugineic acid synthase 1 [Citrus sinensis]	COR2_PAPSO RecName: Full=Non-functional NADPH-dependent codeinone reductase 2; EC=1.1.1.-;	V4TLF5_CITCL RecName: Full=Aldo_ket_red domain-containing protein {ECO:0000259|Pfam:PF00248};	Aldo/keto reductase family proteins	GO:0005829,cytosol; GO:0016616,oxidoreductase activity, acting on the CH-OH group of donors, NAD or NADP as acceptor; GO:0003674,molecular_function; GO:0003824,catalytic activity; GO:0016491,oxidoreductase activity; GO:0016614,oxidoreductase activity, acting on CH-OH group of donors; GO:0005575,cellular_component; GO:0005622,intracellular anatomical structure; GO:0005737,cytoplasm; GO:0110165,cel…	PF00248.24:Aldo/keto reductase family	--	--	--
Cs_ont_4g006170	15.5285	14.7674	14.6138	7.8822	8.0654	6.9661	4378	5611	4445	2531	2941	2294	-1.00114	1.4552e-88	3.63192e-87	down	chr4	6779030	6784928	-	Cs_ont_4g006170	--	--	--	uncharacterized protein LOC102627939 [Citrus sinensis]	BSD2_ARATH RecName: Full=Protein BUNDLE SHEATH DEFECTIVE 2, chloroplastic {ECO:0000303|PubMed:29217567}; Short=AtBSD2 {ECO:0000303|PubMed:29217567}; Flags: Precursor;	A0A067GKL8_CITSI SubName: Full=Uncharacterized protein {ECO:0000313|EMBL:KDO80253.1};	--	GO:0101031,chaperone complex; GO:0009507,chloroplast; GO:0009570,chloroplast stroma; GO:0005829,cytosol; GO:0046872,metal ion binding; GO:1905538,polysome binding; GO:0044183,protein folding chaperone; GO:0061077,chaperone-mediated protein folding; GO:0110102,ribulose bisphosphate carboxylase complex assembly; GO:0003674,molecular_function; GO:0005488,binding; GO:0043167,ion binding; GO:0043169,c…	PF00684.22:DnaJ central domain	--	--	--
Cs_ont_8g017120	26.3099	25.392	25.3544	11.0561	11.7285	11.5347	1613	2098	1677	772	930	826	-1.19683	1.67286e-88	4.16873e-87	down	chr8	21178283	21181968	-	Cs_ont_8g017120	--	K05275 pyridoxine 4-dehydrogenase [EC:1.1.1.65] | (RefSeq) pyridoxal reductase, chloroplastic isoform X1 (A)	ko00750: Vitamin B6 metabolism; ko01100: Metabolic pathways	auxin-induced protein PCNT115-like isoform X1 [Citrus sinensis]	AKR2_ORYSI RecName: Full=Probable aldo-keto reductase 2; EC=1.1.1.-;	A0A067E4P2_CITSI RecName: Full=Aldo_ket_red domain-containing protein {ECO:0000259|Pfam:PF00248};	Voltage-gated shaker-like K+ channel, subunit beta/KCNAB	GO:0016491,oxidoreductase activity; GO:0003674,molecular_function; GO:0003824,catalytic activity	PF00248.24:Aldo/keto reductase family	--	--	--
[truncated: 832 more rows]

## Sheet: CK2_vs_CK3
Supplementary Table S5b. Differentially expressed genes identified in CK2 vs. CK3
[truncated: 1,767 more rows]

## Sheet: LM1_vs_LM2
Supplementary Table S5c. Differentially expressed genes identified in LM1 vs. LM2
[truncated: 202 more rows]

## Sheet: LM2_vs_LM3
Supplementary Table S5d. Differentially expressed genes identified in LM2 vs. LM3
[truncated: 2,633 more rows]

## Sheet: LM3_vs_LM4
Supplementary Table S5e. Differentially expressed genes identified in LM3 vs. LM4
[truncated: 1,835 more rows]

[truncated: 4 more sheets: CK1_vs_LM1, CK2_vs_LM2, CK3_vs_LM3, CK3_vs_LM4]
