# Supplementary material for: Integrated hormone and transcriptome profiles provide insight into the pericarp differential development mechanism between Mandarin ‘Shatangju’ and ‘Chunhongtangju’
Source: Front Plant Sci. 2024 Oct 10;15:1461316. doi: 10.3389/fpls.2024.1461316 (PMC11499144; doi:10.3389/fpls.2024.1461316)
Supplement: Supplementary file 7 [file Table6.xlsx]

## Sheet: Sheet1
Supplementary Table S6. Different module expression patterns of all DEGs in all samples
ID	Sub class	LM1_1	LM1_2	LM1_3	LM2_1	LM2_2	LM2_3	LM3_1	LM3_2	LM3_3	LM4_1	LM4_2	LM4_3	CK1_1	CK1_2	CK1_3	CK2_1	CK2_2	CK2_3	CK3_1	CK3_2	CK3_3	chr	start	end	strand	gene_name	gene_description	KEGG	KEGG pathway	NR	Swissprot	Tremble	KOG	GO	Pfam	TF-Family	TF-Category	TF-Classification
Cs_ont_1g001770	1	0.0851	0.1016	0.0764	0.0907	0.0853	0.0345	0.1786	0.4254	0.2046	0.3943	0.4173	0.3709	0.0224	0.0083	0.0831	0.187	0.1734	0.384	0.7867	0.7985	0.8543	chr1	1725080	1748030	+	Cs_ont_1g001770	--	K20562 biphenyl-4-hydroxylase | (RefSeq) cytochrome P450 CYP736A12-like (A)	--	cytochrome P450 CYP736A12 [Citrus clementina]	C7150_PRUMU RecName: Full=Cytochrome P450 71AU50 {ECO:0000303|PubMed:25015725}; EC=1.14.-.- {ECO:0000305};	V4SVX2_CITCL SubName: Full=Uncharacterized protein {ECO:0000313|EMBL:ESR41311.1};	Cytochrome P450 CYP2 subfamily	GO:0016021,integral component of membrane; GO:0020037,heme binding; GO:0005506,iron ion binding; GO:0004497,monooxygenase activity; GO:0016705,oxidoreductase activity, acting on paired donors, with incorporation or reduction of molecular oxygen; GO:0003674,molecular_function; GO:0005488,binding; GO:0046906,tetrapyrrole binding; GO:0097159,organic cyclic compound binding; GO:1901363,heterocyclic c…	PF00067.25:Cytochrome P450	--	--	--
Cs_ont_1g002030	1	0.2205	0.1756	0.2829	0.3395	0.5841	0.2981	2.0974	1.7254	1.941	6.4183	7.0945	6.4426	0.2616	0.1941	0.2155	0.8549	0.7078	0.9704	3.5826	3.1789	3.5081	chr1	2023575	2025141	-	Cs_ont_1g002030	--	--	--	uncharacterized protein LOC18037326 [Citrus clementina]	--	A0A067D880_CITSI SubName: Full=Uncharacterized protein {ECO:0000313|EMBL:KDO39058.1};	--	GO:0016021,integral component of membrane; GO:0005575,cellular_component; GO:0016020,membrane; GO:0031224,intrinsic component of membrane; GO:0110165,cellular anatomical entity	PF04654.15:Protein of unknown function, DUF599	--	--	--
Cs_ont_1g002170	1	8.7831	9.7591	8.7955	8.8503	9.3312	9.4344	83.4164	79.9781	83.7714	76.0978	77.9015	76.462	11.3266	9.8583	10.847	25.9227	25.7326	25.9892	80.5771	82.7591	83.9119	chr1	2147369	2149375	-	Cs_ont_1g002170	--	K20619 cytochrome P450 family 78 subfamily A | (RefSeq) cytochrome P450 78A7-like (A)	--	cytochrome P450 78A7 [Citrus clementina]	C78A7_ARATH RecName: Full=Cytochrome P450 78A7; EC=1.14.-.-;	V4SKU4_CITCL SubName: Full=Uncharacterized protein {ECO:0000313|EMBL:ESR41267.1};	Cytochrome P450 CYP2 subfamily	GO:0016021,integral component of membrane; GO:0020037,heme binding; GO:0005506,iron ion binding; GO:0004497,monooxygenase activity; GO:0016705,oxidoreductase activity, acting on paired donors, with incorporation or reduction of molecular oxygen; GO:0040008,regulation of growth; GO:0003674,molecular_function; GO:0005488,binding; GO:0046906,tetrapyrrole binding; GO:0097159,organic cyclic compound b…	PF00067.25:Cytochrome P450	--	--	--
Cs_ont_1g002880	1	8.016	8.127	9.031	6.9	6.9012	7.0507	8.4353	8.2945	8.8104	19.3882	18.9503	19.1669	10.2442	10.3654	10.6035	7.1273	6.7599	6.5987	15.6252	15.1064	15.0167	chr1	2823490	2826201	+	Cs_ont_1g002880	--	--	--	GDNF domain-containing protein [Citrus sinensis]	--	V4S1J3_CITCL RecName: Full=VDE domain-containing protein {ECO:0000259|Pfam:PF07137};	--	GO:0046422,violaxanthin de-epoxidase activity; GO:0010028,xanthophyll cycle; GO:0003674,molecular_function; GO:0003824,catalytic activity; GO:0016491,oxidoreductase activity; GO:0006629,lipid metabolic process; GO:0006720,isoprenoid metabolic process; GO:0006721,terpenoid metabolic process; GO:0008150,biological_process; GO:0008152,metabolic process; GO:0009987,cellular process; GO:0016108,tetrat…	PF07137.14:VDE lipocalin domain	--	--	--
Cs_ont_1g005610	1	7.0616	7.6095	6.6248	6.7089	6.2936	6.959	15.7823	15.7861	14.6101	17.2926	16.1206	16.5346	8.2489	7.5427	7.9114	7.8035	7.8339	8.1088	18.9855	16.8786	19.15	chr1	6011383	6014824	+	Cs_ont_1g005610	--	--	--	vitellogenin-A2 [Citrus clementina]	--	A0A2H5QBU5_CITUN SubName: Full=Uncharacterized protein {ECO:0000313|EMBL:GAY62116.1};	--	--	--	--	--	--
Cs_ont_1g006680	1	33.8732	34.178	33.4743	33.0336	34.8352	32.6745	128.105	124.947	128.787	241.404	243.141	238.459	41.5036	41.1116	41.4862	51.5536	50.544	50.4438	229.631	236.899	232.566	chr1	7481752	7491796	+	Cs_ont_1g006680	--	K02433 aspartyl-tRNA(Asn)/glutamyl-tRNA(Gln) amidotransferase subunit A [EC:6.3.5.6 6.3.5.7] | (RefSeq) glutamyl-tRNA(Gln) amidotransferase subunit A, chloroplastic/mitochondrial (A)	ko00970: Aminoacyl-tRNA biosynthesis; ko01100: Metabolic pathways	fatty acid amide hydrolase [Citrus clementina]	FAAH_ORYSI RecName: Full=Fatty acid amide hydrolase {ECO:0000305}; EC=3.5.1.- {ECO:0000250|UniProtKB:Q0JFH7}; AltName: Full=N-acylethanolamine amidohydrolase {ECO:0000305};	A0A067ELZ9_CITSI RecName: Full=Amidase domain-containing protein {ECO:0000259|Pfam:PF01425};	Amidases	GO:0005789,endoplasmic reticulum membrane; GO:0005886,plasma membrane; GO:0016811,hydrolase activity, acting on carbon-nitrogen (but not peptide) bonds, in linear amides; GO:0016042,lipid catabolic process; GO:0003674,molecular_function; GO:0003824,catalytic activity; GO:0016787,hydrolase activity; GO:0016810,hydrolase activity, acting on carbon-nitrogen (but not peptide) bonds; GO:0006629,lipid …	PF01425.24:Amidase	--	--	--
Cs_ont_1g006760	1	107.043	104.389	104.708	93.5187	91.8292	89.6143	278.947	279.81	281.484	395.639	399.2	396.007	104.596	104.928	103.983	126.569	127.908	124.754	378.352	365.943	367.539	chr1	7645917	7650974	-	Cs_ont_1g006760	--	K00487 trans-cinnamate 4-monooxygenase [EC:1.14.14.91] | (RefSeq) C4H2; cinnamate 4-hydroxylase CYP73 (A)	ko00130: Ubiquinone and other terpenoid-quinone biosynthesis; ko00940: Phenylpropanoid biosynthesis; ko00941: Flavonoid biosynthesis; ko00945: Stilbenoid, diarylheptanoid and gingerol biosynthesis; ko01100: Metabolic pathways; ko01110: Biosynthesis of secondary metabolites	trans-cinnamate 4-monooxygenase [Citrus clementina]	TCMO_POPKI RecName: Full=Trans-cinnamate 4-monooxygenase; EC=1.14.14.91 {ECO:0000250|UniProtKB:Q04468}; AltName: Full=Cinnamic acid 4-hydroxylase; Short=C4H; Short=CA4H; AltName: Full=Cytochrome P450 73; AltName: Full=Cytochrome P450C4H;	Q94JM5_CITPA SubName: Full=Cinnamate 4-hydroxylase {ECO:0000313|EMBL:AAK57011.1};	Cytochrome P450 CYP2 subfamily	GO:0016021,integral component of membrane; GO:0020037,heme binding; GO:0005506,iron ion binding; GO:0016710,trans-cinnamate 4-monooxygenase activity; GO:0003674,molecular_function; GO:0005488,binding; GO:0046906,tetrapyrrole binding; GO:0097159,organic cyclic compound binding; GO:1901363,heterocyclic compound binding; GO:0043167,ion binding; GO:0043169,cation binding; GO:0046872,metal ion binding…	PF00067.25:Cytochrome P450	--	--	--
Cs_ont_1g007210	1	79.9192	79.3302	74.8576	62.1599	60.0425	61.0635	108.421	107.768	105.222	102.851	97.159	107.081	51.9299	53.7578	48.3476	41.5801	41.6442	41.337	92.6679	88.9943	85.2183	chr1	8456234	8510736	+	Cs_ont_1g007210	--	--	--	non-specific lipid-transfer protein 1-like isoform X1 [Citrus sinensis]	NLTP1_ORYSI RecName: Full=Non-specific lipid-transfer protein 1; Short=LTP 1; Short=PAPI; Flags: Precursor;	A0A2H5QQ42_CITUN RecName: Full=Non-specific lipid-transfer protein {ECO:0000256|RuleBase:RU000628};	--	GO:0008289,lipid binding; GO:0006869,lipid transport; GO:0003674,molecular_function; GO:0005488,binding; GO:0006810,transport; GO:0008150,biological_process; GO:0010876,lipid localization; GO:0033036,macromolecule localization; GO:0051179,localization; GO:0051234,establishment of localization; GO:0071702,organic substance transport	PF00234.25:Protease inhibitor/seed storage/LTP family	--	--	--
Cs_ont_1g007990	1	3.3951	3.5103	3.6158	2.7505	3.3003	2.9953	6.4335	6.4279	6.579	8.2877	7.7561	8.3018	2.243	2.1841	2.3082	2.6103	2.5308	2.7872	5.1413	5.1215	5.4394	chr1	10460929	10465918	+	Cs_ont_1g007990	--	K10268 F-box and leucine-rich repeat protein 2/20 | (RefSeq) F-box/LRR-repeat protein 3-like (A)	--	F-box/LRR-repeat protein 3-like [Citrus sinensis]	FBL3_ARATH RecName: Full=F-box/LRR-repeat protein 3;	A0A067DL41_CITSI SubName: Full=Uncharacterized protein {ECO:0000313|EMBL:KDO42290.1};	Leucine rich repeat proteins, some proteins contain F-box	GO:0005634,nucleus; GO:0019005,SCF ubiquitin ligase complex; GO:0016567,protein ubiquitination; GO:0031146,SCF-dependent proteasomal ubiquitin-dependent protein catabolic process; GO:0006511,ubiquitin-dependent protein catabolic process; GO:0006807,nitrogen compound metabolic process; GO:0008150,biological_process; GO:0008152,metabolic process; GO:0019538,protein metabolic process; GO:0032446,pro…	PF13516.9:Leucine Rich repeat	--	--	--
Cs_ont_1g008300	1	2.4574	2.3901	2.538	2.2324	2.6509	2.5029	4.647	3.841	4.5443	5.7408	5.9207	5.7924	5.1313	5.4688	5.3617	6.6722	6.2942	6.8597	13.395	13.9685	13.4928	chr1	10934427	10942020	-	Cs_ont_1g008300	--	K15813 beta-amyrin synthase [EC:5.4.99.39] | (RefSeq) beta-amyrin synthase-like (A)	ko00909: Sesquiterpenoid and triterpenoid biosynthesis; ko01110: Biosynthesis of secondary metabolites	beta-amyrin synthase-like [Citrus sinensis]	BAMS_BETPL RecName: Full=Beta-amyrin synthase; EC=5.4.99.39;	V4UB72_CITCL RecName: Full=Terpene cyclase/mutase family member {ECO:0000256|RuleBase:RU362003}; EC=5.4.99.- {ECO:0000256|RuleBase:RU362003};	Oxidosqualene-lanosterol cyclase and related proteins	GO:0005811,lipid droplet; GO:0042300,beta-amyrin synthase activity; GO:0019745,pentacyclic triterpenoid biosynthetic process; GO:0003674,molecular_function; GO:0003824,catalytic activity; GO:0016853,isomerase activity; GO:0016866,intramolecular transferase activity; GO:0031559,oxidosqualene cyclase activity; GO:0006629,lipid metabolic process; GO:0006720,isoprenoid metabolic process; GO:0006721,t…	PF13249.9:Squalene-hopene cyclase N-terminal domain	--	--	--
Cs_ont_1g008510	1	17.9582	17.5079	17.9505	25.1612	25.8137	26.2858	27.0666	28.4077	27.2702	77.0568	77.6785	74.6733	42.3326	39.6909	42.7097	39.2776	39.1327	38.3713	101.502	103.523	99.7025	chr1	11362986	11373816	-	Cs_ont_1g008510	--	K15813 beta-amyrin synthase [EC:5.4.99.39] | (RefSeq) beta-amyrin synthase-like (A)	ko00909: Sesquiterpenoid and triterpenoid biosynthesis; ko01110: Biosynthesis of secondary metabolites	Beta-amyrin synthase [Citrus sinensis]	BAMS_BETPL RecName: Full=Beta-amyrin synthase; EC=5.4.99.39;	V4TDJ4_CITCL RecName: Full=Terpene cyclase/mutase family member {ECO:0000256|RuleBase:RU362003}; EC=5.4.99.- {ECO:0000256|RuleBase:RU362003};	Oxidosqualene-lanosterol cyclase and related proteins	GO:0005811,lipid droplet; GO:0042300,beta-amyrin synthase activity; GO:0019745,pentacyclic triterpenoid biosynthetic process; GO:0003674,molecular_function; GO:0003824,catalytic activity; GO:0016853,isomerase activity; GO:0016866,intramolecular transferase activity; GO:0031559,oxidosqualene cyclase activity; GO:0006629,lipid metabolic process; GO:0006720,isoprenoid metabolic process; GO:0006721,t…	PF13243.9:Squalene-hopene cyclase C-terminal domain	--	--	--
Cs_ont_1g008730	1	1.3929	1.7479	1.3998	1.2703	1.2855	1.3258	3.509	3.3647	3.5089	3.653	3.6348	3.5111	1.8204	1.8145	1.9629	2.4241	2.388	2.2079	3.5732	4.0749	3.6598	chr1	11682109	11686015	-	Cs_ont_1g008730	--	K08900 mitochondrial chaperone BCS1 | (RefSeq) AAA-ATPase At3g50940-like (A)	--	AAA-ATPase [Citrus sinensis]	AATPC_ARATH RecName: Full=AAA-ATPase At3g50940; EC=3.6.1.- {ECO:0000250|UniProtKB:Q9FLD5}; Flags: Precursor;	A0A067DVJ0_CITSI SubName: Full=Uncharacterized protein {ECO:0000313|EMBL:KDO46838.1};	AAA+-type ATPase	GO:0005524,ATP binding; GO:0016887,ATP hydrolysis activity; GO:0009651,response to salt stress; GO:0000166,nucleotide binding; GO:0003674,molecular_function; GO:0005488,binding; GO:0017076,purine nucleotide binding; GO:0030554,adenyl nucleotide binding; GO:0032553,ribonucleotide binding; GO:0032555,purine ribonucleotide binding; GO:0032559,adenyl ribonucleotide binding; GO:0035639,purine ribonucl…	PF14363.9:Domain associated at C-terminal with AAA	--	--	--
Cs_ont_1g010380	1	34.4507	33.2338	32.7525	49.9447	48.2992	48.337	49.6583	52.919	50.3894	83.4706	80.0529	83.2544	61.7663	61.1762	62.379	71.822	72.0759	72.274	121.795	118.281	120.031	chr1	14208258	14210751	-	Cs_ont_1g010380	--	K03283 heat shock 70kDa protein 1/2/6/8 | (RefSeq) LOW QUALITY PROTEIN: heat shock 70 kDa protein (A)	ko03040: Spliceosome; ko04141: Protein processing in endoplasmic reticulum; ko04144: Endocytosis	heat shock cognate 71 kda protein [Citrus sinensis]	HSP70_SOYBN RecName: Full=Heat shock 70 kDa protein;	V4SUS3_CITCL SubName: Full=Uncharacterized protein {ECO:0000313|EMBL:ESR40906.1};	Molecular chaperones HSP70/HSC70, HSP70 superfamily	GO:0005737,cytoplasm; GO:0005524,ATP binding; GO:0016887,ATP hydrolysis activity; GO:0140662,ATP-dependent protein folding chaperone; GO:0031072,heat shock protein binding; GO:0051787,misfolded protein binding; GO:0044183,protein folding chaperone; GO:0051082,unfolded protein binding; GO:0034620,cellular response to unfolded protein; GO:0051085,chaperone cofactor-dependent protein refolding; GO:0…	PF00012.23:Hsp70 protein	--	--	--
Cs_ont_1g010750	1	1.3974	1.4839	1.6155	2.4966	2.411	1.9895	2.3771	2.6023	2.6148	4.1473	3.5191	3.6609	3.0957	3.0581	2.8695	3.3239	3.1001	3.321	6.313	6.1194	5.1453	chr1	14751609	14752655	-	Cs_ont_1g010750	--	K03283 heat shock 70kDa protein 1/2/6/8 | (RefSeq) LOW QUALITY PROTEIN: heat shock 70 kDa protein (A)	ko03040: Spliceosome; ko04141: Protein processing in endoplasmic reticulum; ko04144: Endocytosis	hypothetical protein CISIN_1g043979mg [Citrus sinensis]	HSP70_SOYBN RecName: Full=Heat shock 70 kDa protein;	A0A067EVW7_CITSI SubName: Full=Uncharacterized protein {ECO:0000313|EMBL:KDO55357.1};	Molecular chaperones HSP70/HSC70, HSP70 superfamily	GO:0005737,cytoplasm; GO:0005524,ATP binding; GO:0016887,ATP hydrolysis activity; GO:0140662,ATP-dependent protein folding chaperone; GO:0031072,heat shock protein binding; GO:0051787,misfolded protein binding; GO:0044183,protein folding chaperone; GO:0051082,unfolded protein binding; GO:0034620,cellular response to unfolded protein; GO:0051085,chaperone cofactor-dependent protein refolding; GO:0…	PF00012.23:Hsp70 protein	--	--	--
Cs_ont_1g010810	1	5.3128	4.8657	5.4012	5.8596	5.9506	5.5782	16.9728	16.9888	16.5787	11.7091	11.3076	10.9915	10.0927	10.5745	10.3171	15.0576	14.9455	15.7165	34.8513	35.8273	35.6198	chr1	14860121	14862691	+	Cs_ont_1g010810	--	K03283 heat shock 70kDa protein 1/2/6/8 | (RefSeq) heat shock 70 kDa protein 5-like (A)	ko03040: Spliceosome; ko04141: Protein processing in endoplasmic reticulum; ko04144: Endocytosis	heat shock 70 kDa protein 5-like [Citrus sinensis]	HSP70_SOYBN RecName: Full=Heat shock 70 kDa protein;	A0A067EJK1_CITSI SubName: Full=Uncharacterized protein {ECO:0000313|EMBL:KDO55354.1};	Molecular chaperones HSP70/HSC70, HSP70 superfamily	GO:0005737,cytoplasm; GO:0005524,ATP binding; GO:0016887,ATP hydrolysis activity; GO:0140662,ATP-dependent protein folding chaperone; GO:0031072,heat shock protein binding; GO:0051787,misfolded protein binding; GO:0044183,protein folding chaperone; GO:0051082,unfolded protein binding; GO:0034620,cellular response to unfolded protein; GO:0051085,chaperone cofactor-dependent protein refolding; GO:0…	PF00012.23:Hsp70 protein	--	--	--
Cs_ont_1g011180	1	34.8211	33.4292	33.5044	52.8291	52.8265	53.811	81.0932	82.0471	79.5612	171.331	170.631	184.952	41.5392	43.2763	40.5351	80.7861	81.4862	82.9438	186.2	189.814	182.978	chr1	15328604	15335160	+	Cs_ont_1g011180	--	K09753 cinnamoyl-CoA reductase [EC:1.2.1.44] | (RefSeq) cinnamoyl-CoA reductase 1-like (A)	ko00940: Phenylpropanoid biosynthesis; ko01100: Metabolic pathways; ko01110: Biosynthesis of secondary metabolites	cinnamoyl-CoA reductase 1-like [Citrus sinensis]	CCR1_PETHY RecName: Full=Cinnamoyl-CoA reductase 1 {ECO:0000303|PubMed:24985707, ECO:0000303|PubMed:25217505}; Short=PhCCR1 {ECO:0000303|PubMed:24985707, ECO:0000303|PubMed:25217505}; EC=1.2.1.44 {ECO:0000250|UniProtKB:Q9S9N9}; AltName: Full=Coniferylaldehyde synthase {ECO:0000305}; EC=1.2.1.- {ECO:0000269|PubMed:24985707, ECO:0000269|PubMed:25217505};	A0A2H5PSY4_CITUN RecName: Full=Epimerase domain-containing protein {ECO:0000259|Pfam:PF01370};	Flavonol reductase/cinnamoyl-CoA reductase	GO:0005737,cytoplasm; GO:0016621,cinnamoyl-CoA reductase activity; GO:0000166,nucleotide binding; GO:0007623,circadian rhythm; GO:0010597,green leaf volatile biosynthetic process; GO:0009809,lignin biosynthetic process; GO:0009699,phenylpropanoid biosynthetic process; GO:0003674,molecular_function; GO:0003824,catalytic activity; GO:0016491,oxidoreductase activity; GO:0016620,oxidoreductase activi…	PF01370.24:NAD dependent epimerase/dehydratase family	--	--	--
Cs_ont_1g012050	1	0.1799	0.2547	0.5846	0.6248	0.7555	0.4539	11.7906	11.3751	11.2762	16.9687	16.5807	17.7086	1.5172	1.29	0.9375	4.8567	4.1302	4.0051	19.0323	21.4675	21.0669	chr1	16403688	16404423	+	Cs_ont_1g012050	--	K09286 EREBP-like factor | (RefSeq) ethylene-responsive transcription factor 3-like (A)	--	ethylene-responsive transcription factor ERF003-like [Citrus sinensis]	ERF03_ARATH RecName: Full=Ethylene-responsive transcription factor ERF003;	A0A067E3X8_CITSI RecName: Full=AP2/ERF domain-containing protein {ECO:0000259|PROSITE:PS51032};	--	GO:0005634,nucleus; GO:0003677,DNA binding; GO:0003700,DNA-binding transcription factor activity; GO:0009873,ethylene-activated signaling pathway; GO:0003674,molecular_function; GO:0003676,nucleic acid binding; GO:0005488,binding; GO:0097159,organic cyclic compound binding; GO:1901363,heterocyclic compound binding; GO:0140110,transcription regulator activity; GO:0000160,phosphorelay signal transd…	PF00847.23:AP2 domain	AP2/ERF-ERF	TF	AP2/ERF->AP2/ERF-ERF
Cs_ont_1g014190	1	70.5069	82.5718	67.3408	60.9757	65.8099	61.3092	82.2301	82.7679	79.4948	105.642	93.5631	94.7414	68.0674	59.4268	57.6139	35.7521	32.5624	28.9117	102.581	101.94	124.799	chr1	18741775	18754836	-	Cs_ont_1g014190	--	K00588 caffeoyl-CoA O-methyltransferase [EC:2.1.1.104] | (RefSeq) caffeoyl-CoA O-methyltransferase 5-like (A)	ko00940: Phenylpropanoid biosynthesis; ko00941: Flavonoid biosynthesis; ko00945: Stilbenoid, diarylheptanoid and gingerol biosynthesis; ko01100: Metabolic pathways; ko01110: Biosynthesis of secondary metabolites	Caffeoyl-CoA O-methyltransferase 1 [Citrus sinensis]	CAMT_MEDSA RecName: Full=Caffeoyl-CoA O-methyltransferase; EC=2.1.1.104; AltName: Full=Trans-caffeoyl-CoA 3-O-methyltransferase; Short=CCoAMT; Short=CCoAOMT;	A0A2H5QER3_CITUN SubName: Full=Uncharacterized protein {ECO:0000313|EMBL:GAY63092.1};	O-methyltransferase	GO:0042409,caffeoyl-CoA O-methyltransferase activity; GO:0046872,metal ion binding; GO:0009809,lignin biosynthetic process; GO:0032259,methylation; GO:0003674,molecular_function; GO:0003824,catalytic activity; GO:0008168,methyltransferase activity; GO:0008171,O-methyltransferase activity; GO:0008757,S-adenosylmethionine-dependent methyltransferase activity; GO:0016740,transferase activity; GO:001…	PF01596.20:O-methyltransferase	--	--	--
Cs_ont_1g014220	1	13.1372	13.388	12.9732	10.3257	10.0413	13.515	14.4402	15.9952	15.7839	14.68	14.0067	15.0266	10.8355	11.2987	10.4605	6.2977	6.979	7.6201	15.0362	15.2004	15.7279	chr1	18777795	18787384	-	Cs_ont_1g014220	--	--	--	DCC family protein At1g52590, chloroplastic isoform X3 [Citrus clementina]	Y1259_ARATH RecName: Full=DCC family protein At1g52590, chloroplastic; Flags: Precursor;	V4UM56_CITCL SubName: Full=Uncharacterized protein {ECO:0000313|EMBL:ESR40494.1};	--	GO:0010287,plastoglobule; GO:0015035,protein-disulfide reductase activity; GO:0003674,molecular_function; GO:0003824,catalytic activity; GO:0015036,disulfide oxidoreductase activity; GO:0016491,oxidoreductase activity; GO:0016667,oxidoreductase activity, acting on a sulfur group of donors; GO:0140096,catalytic activity, acting on a protein; GO:0005575,cellular_component; GO:0005622,intracellular …	PF04134.15:DCC1-like thiol-disulfide oxidoreductase	--	--	--
Cs_ont_1g014350	1	4.6637	4.9123	4.6158	4.9601	4.919	4.7829	13.4377	13.8165	14.1686	10.7798	11.4964	10.9386	4.7739	5.1631	5.3306	6.1374	6.3994	6.5353	13.8514	13.2446	13.3787	chr1	18844731	18847718	+	Cs_ont_1g014350	--	K01462 peptide deformylase [EC:3.5.1.88] | (RefSeq) peptide deformylase 1A, chloroplastic/mitochondrial (A)	--	peptide deformylase 1A [Citrus sinensis]	DEF1A_ARATH RecName: Full=Peptide deformylase 1A, chloroplastic/mitochondrial; Short=AtDEF1; Short=AtPDF1A; Short=PDF 1A; EC=3.5.1.88 {ECO:0000269|PubMed:11553738, ECO:0000269|PubMed:11733990}; AltName: Full=Polypeptide deformylase; Flags: Precursor;	A0A2H5QET6_CITUN RecName: Full=Peptide deformylase {ECO:0000256|ARBA:ARBA00012175, ECO:0000256|RuleBase:RU362111}; EC=3.5.1.88 {ECO:0000256|ARBA:ARBA00012175, ECO:0000256|RuleBase:RU362111};	Peptide deformylase	GO:0009507,chloroplast; GO:0009570,chloroplast stroma; GO:0005739,mitochondrion; GO:0009505,plant-type cell wall; GO:0046872,metal ion binding; GO:0042586,peptide deformylase activity; GO:0043686,co-translational protein modification; GO:0031365,N-terminal protein amino acid modification; GO:0018206,peptidyl-methionine modification; GO:0006412,translation; GO:0003674,molecular_function; GO:000548…	PF01327.24:Polypeptide deformylase	--	--	--
Cs_ont_1g014400	1	0.6161	0.5388	0.4928	0.4892	0.4878	0.4214	0.8237	0.9004	0.9907	0.83	1.0667	0.7234	0.8693	0.8577	0.5933	0.6542	0.3988	0.3108	1.2229	1.2393	1.042	chr1	18884586	18886342	-	Cs_ont_1g014400	--	--	--	F-box protein At5g49610 [Citrus sinensis]	FB242_ARATH RecName: Full=Putative F-box protein At4g22180;	A0A067E1X8_CITSI RecName: Full=F-box domain-containing protein {ECO:0000259|Pfam:PF00646};	--	--	PF01344.28:Kelch motif	--	--	--
Cs_ont_1g014780	1	0.1389	0.1475	0.1158	0.074	0.0099	0.0845	0.8148	1.0866	1.0706	1.5998	1.7745	1.8907	0.2288	0.1901	0.2545	0.7151	0.5519	0.6738	3.3583	3.1194	3.0754	chr1	19282656	19286467	-	Cs_ont_1g014780	--	--	--	uncharacterized protein LOC102618171 [Citrus sinensis]	--	A0A2H5Q5Y5_CITUN SubName: Full=Uncharacterized protein {ECO:0000313|EMBL:GAY60057.1};	--	--	PF04862.15:Protein of unknown function (DUF642)	--	--	--
Cs_ont_1g014990	1	3.2817	4.356	3.7976	3.274	4.7786	4.1532	14.1611	13.8317	14.0622	36.4924	38.5836	40.1734	4.9506	5.0526	5.6464	14.8013	13.7596	15.1416	30.8532	30.733	33.9637	chr1	19550154	19551559	+	Cs_ont_1g014990	--	K05681 ATP-binding cassette, subfamily G (WHITE), member 2 | (RefSeq) ABC transporter G family member 9-like (A)	ko02010: ABC transporters	ABC transporter G family member 40 [Citrus sinensis]	PDR1_NICPL RecName: Full=Pleiotropic drug resistance protein 1; AltName: Full=NpPDR1;	A0A2H5QCK1_CITUN SubName: Full=Uncharacterized protein {ECO:0000313|EMBL:GAY62370.1};	Pleiotropic drug resistance proteins (PDR1-15), ABC superfamily	GO:0016021,integral component of membrane; GO:0005886,plasma membrane; GO:0140359,ABC-type transporter activity; GO:0005524,ATP binding; GO:0006952,defense response; GO:0003674,molecular_function; GO:0005215,transporter activity; GO:0015399,primary active transmembrane transporter activity; GO:0022804,active transmembrane transporter activity; GO:0022857,transmembrane transporter activity; GO:004…	PF14510.9:ABC-transporter N-terminal	--	--	--
Cs_ont_1g015180	1	24.5636	23.6215	23.3402	31.3203	30.4093	29.6891	46.452	42.2864	46.3085	109.845	108.829	113.698	35.4862	36.0783	34.7745	48.4802	43.0499	46.6285	101.636	93.598	98.7646	chr1	19857169	19860430	-	Cs_ont_1g015180	--	--	--	neurogenic locus notch homolog protein 3-like isoform X1 [Citrus sinensis]	--	A0A067EWF8_CITSI SubName: Full=Uncharacterized protein {ECO:0000313|EMBL:KDO58200.1};	--	--	--	--	--	--
Cs_ont_1g016840	1	13.122	13.8634	13.3655	14.2732	13.3381	14.4404	12.9931	13.1973	13.2822	15.7118	15.5949	15.4116	14.5059	14.6764	15.248	13.4634	13.8179	14.2038	25.2987	26.3404	25.5187	chr1	21518353	21523953	-	Cs_ont_1g016840	--	K09338 homeobox-leucine zipper protein | (RefSeq) homeobox-leucine zipper protein GLABRA 2 (A)	--	homeobox-leucine zipper protein GLABRA 2 [Citrus sinensis]	HGL2_ARATH RecName: Full=Homeobox-leucine zipper protein GLABRA 2 {ECO:0000305}; Short=Protein GLABRA2 {ECO:0000303|PubMed:7926739}; AltName: Full=HD-ZIP protein ATHB-10 {ECO:0000305}; AltName: Full=Homeobox-leucine zipper protein ATHB-10 {ECO:0000305};	A0A067EP76_CITSI SubName: Full=Uncharacterized protein {ECO:0000313|EMBL:KDO56918.1};	--	GO:0005634,nucleus; GO:0003677,DNA binding; GO:0000981,DNA-binding transcription factor activity, RNA polymerase II-specific; GO:0008289,lipid binding; GO:0003674,molecular_function; GO:0003676,nucleic acid binding; GO:0005488,binding; GO:0097159,organic cyclic compound binding; GO:1901363,heterocyclic compound binding; GO:0003700,DNA-binding transcription factor activity; GO:0140110,transcriptio…	PF01852.22:START domain	HB-HD-ZIP	TF	HB->HB-HD-ZIP
Cs_ont_1g017580	1	46.2669	45.1704	46.7169	47.6236	48.0337	48.9922	87.7986	85.096	85.944	70.5774	70.7836	72.1167	46.7696	45.7505	43.8829	52.3113	52.4929	53.48	113.196	113.15	110.098	chr1	22025432	22028359	+	Cs_ont_1g017580	--	--	--	clavaminate synthase-like protein [Citrus sinensis]	Y3136_ARATH RecName: Full=Clavaminate synthase-like protein At3g21360; EC=1.-.-.-;	A0A2H5PVP3_CITUN RecName: Full=TauD domain-containing protein {ECO:0000259|Pfam:PF02668};	--	GO:0005829,cytosol; GO:0005634,nucleus; GO:0046872,metal ion binding; GO:0016491,oxidoreductase activity; GO:0003674,molecular_function; GO:0005488,binding; GO:0043167,ion binding; GO:0043169,cation binding; GO:0003824,catalytic activity; GO:0005575,cellular_component; GO:0005622,intracellular anatomical structure; GO:0005737,cytoplasm; GO:0110165,cellular anatomical entity; GO:0043226,organelle;…	PF02668.19:Taurine catabolism dioxygenase TauD, TfdA family	--	--	--
Cs_ont_1g018400	1	0.7591	0.6652	0.6656	0.5515	0.7176	0.7493	0.9322	1.0938	0.9734	0.7555	0.8071	0.9141	0.6993	0.7957	0.6266	0.4435	0.727	0.459	1.1347	0.9092	1.2277	chr1	22614850	22617615	-	Cs_ont_1g018400	--	K13993 HSP20 family protein | (RefSeq) 17.4 kDa class III heat shock protein (A)	ko04141: Protein processing in endoplasmic reticulum	17.4 kDa class III heat shock protein [Citrus sinensis]	HS174_ARATH RecName: Full=17.4 kDa class III heat shock protein; AltName: Full=17.4 kDa heat shock protein 2; Short=AtHsp17.4B;	A0A067E4D3_CITSI RecName: Full=SHSP domain-containing protein {ECO:0000259|PROSITE:PS01031};	Molecular chaperone (small heat-shock protein Hsp26/Hsp42)	GO:0005737,cytoplasm; GO:0043621,protein self-association; GO:0051082,unfolded protein binding; GO:0071456,cellular response to hypoxia; GO:0051259,protein complex oligomerization; GO:0006457,protein folding; GO:0009408,response to heat; GO:0042542,response to hydrogen peroxide; GO:0009651,response to salt stress; GO:0003674,molecular_function; GO:0005488,binding; GO:0005515,protein binding; GO:0…	PF00011.24:Hsp20/alpha crystallin family	--	--	--
Cs_ont_1g018450	1	12.2195	13.2853	13.482	11.1195	11.02	11.3338	23.2838	24.0654	22.8268	20.4538	20.8242	19.9864	10.6617	11.0467	11.2338	10.5712	10.2248	11.0392	34.1472	34.791	33.5007	chr1	22634240	22638324	+	Cs_ont_1g018450	--	K09506 DnaJ homolog subfamily A member 5 | (RefSeq) DNAJ protein JJJ1 homolog isoform X1 (A)	--	J domain-containing protein [Citrus sinensis]	DJC16_ORYSJ RecName: Full=DnaJ protein P58IPK homolog A {ECO:0000305}; Short=OsP58A {ECO:0000303|PubMed:24153418}; AltName: Full=Chaperone protein dnaJ C16 {ECO:0000305}; Short=OsDjC16 {ECO:0000303|PubMed:23160806}; Flags: Precursor;	V4UKU7_CITCL RecName: Full=J domain-containing protein {ECO:0000259|PROSITE:PS50076};	Molecular chaperone (DnaJ superfamily)	GO:0005788,endoplasmic reticulum lumen; GO:0005575,cellular_component; GO:0005622,intracellular anatomical structure; GO:0005737,cytoplasm; GO:0005783,endoplasmic reticulum; GO:0012505,endomembrane system; GO:0031974,membrane-enclosed lumen; GO:0043226,organelle; GO:0043227,membrane-bounded organelle; GO:0043229,intracellular organelle; GO:0043231,intracellular membrane-bounded organelle; GO:0043…	PF00226.34:DnaJ domain	--	--	--
Cs_ont_1g018550	1	0	0	0	0	0	0	0.0405	0.0925	0.0269	0.1787	0.2711	0.3812	0.0216	0.016	0.01	0.0853	0.0668	0.0647	0.9115	1.0028	0.7969	chr1	22691168	22694269	-	Cs_ont_1g018550	--	K09458 3-oxoacyl-[acyl-carrier-protein] synthase II [EC:2.3.1.179] | (RefSeq) 3-oxoacyl-[acyl-carrier-protein] synthase II, chloroplastic-like (A)	ko00061: Fatty acid biosynthesis; ko00780: Biotin metabolism; ko01100: Metabolic pathways; ko01212: Fatty acid metabolism; ko01240: Biosynthesis of cofactors	3-oxoacyl-(acyl-carrier-protein) synthase II [Citrus sinensis]	KASC2_ARATH RecName: Full=3-oxoacyl-[acyl-carrier-protein] synthase II, chloroplastic; EC=2.3.1.41; AltName: Full=Beta-ketoacyl-acyl-carrier-protein synthase II; Short=AtKAS2; Short=Beta-ketoacyl-ACP synthetase 2; AltName: Full=Protein FATTY ACID BIOSYNTHESIS 1; Flags: Precursor;	A0A067E3A7_CITSI RecName: Full=Beta-ketoacyl-[acyl-carrier-protein] synthase I {ECO:0000256|ARBA:ARBA00013191}; EC=2.3.1.41 {ECO:0000256|ARBA:ARBA00013191};	3-oxoacyl-(acyl-carrier-protein) synthase (I and II)	GO:0009507,chloroplast; GO:0009570,chloroplast stroma; GO:0005829,cytosol; GO:0009536,plastid; GO:0004315,3-oxoacyl-[acyl-carrier-protein] synthase activity; GO:0009631,cold acclimation; GO:0009793,embryo development ending in seed dormancy; GO:0006633,fatty acid biosynthetic process; GO:0006636,unsaturated fatty acid biosynthetic process; GO:0003674,molecular_function; GO:0003824,catalytic activ…	PF00109.29:Beta-ketoacyl synthase, N-terminal domain	--	--	--
Cs_ont_1g018720	1	0.0257	0	0	0.0487	0.0294	0	0.1016	0.0829	0.0562	0.4204	0.3635	0.4781	0.0406	0.0101	0.0251	0.0595	0.0314	0.1276	1.3744	1.3266	1.4885	chr1	22797813	22800034	-	Cs_ont_1g018720	--	K09458 3-oxoacyl-[acyl-carrier-protein] synthase II [EC:2.3.1.179] | (RefSeq) 3-oxoacyl-[acyl-carrier-protein] synthase II, chloroplastic-like (A)	ko00061: Fatty acid biosynthesis; ko00780: Biotin metabolism; ko01100: Metabolic pathways; ko01212: Fatty acid metabolism; ko01240: Biosynthesis of cofactors	3-oxoacyl-[acyl-carrier-protein]	KASC2_ARATH RecName: Full=3-oxoacyl-[acyl-carrier-protein] synthase II, chloroplastic; EC=2.3.1.41; AltName: Full=Beta-ketoacyl-acyl-carrier-protein synthase II; Short=AtKAS2; Short=Beta-ketoacyl-ACP synthetase 2; AltName: Full=Protein FATTY ACID BIOSYNTHESIS 1; Flags: Precursor;	A0A067E3A7_CITSI RecName: Full=Beta-ketoacyl-[acyl-carrier-protein] synthase I {ECO:0000256|ARBA:ARBA00013191}; EC=2.3.1.41 {ECO:0000256|ARBA:ARBA00013191};	3-oxoacyl-(acyl-carrier-protein) synthase (I and II)	GO:0009507,chloroplast; GO:0009570,chloroplast stroma; GO:0005829,cytosol; GO:0009536,plastid; GO:0004315,3-oxoacyl-[acyl-carrier-protein] synthase activity; GO:0009631,cold acclimation; GO:0009793,embryo development ending in seed dormancy; GO:0006633,fatty acid biosynthetic process; GO:0006636,unsaturated fatty acid biosynthetic process; GO:0003674,molecular_function; GO:0003824,catalytic activ…	PF00109.29:Beta-ketoacyl synthase, N-terminal domain	--	--	--
Cs_ont_1g018990	1	125.516	125.891	124.35	131.169	128.271	128.404	123.164	118.163	122.297	213.008	211.161	211.365	101.59	95.9368	99.6195	65.8308	68.5577	68.884	179.375	173.928	177.093	chr1	23016463	23018127	-	Cs_ont_1g018990	--	K13464 jasmonate ZIM domain-containing protein | (RefSeq) protein TIFY 10A-like (A)	ko04075: Plant hormone signal transduction	protein TIFY 10A-like [Citrus sinensis]	TI10A_ARATH RecName: Full=Protein TIFY 10A {ECO:0000303|PubMed:17499004}; AltName: Full=Jasmonate ZIM domain-containing protein 1 {ECO:0000303|PubMed:17637675, ECO:0000303|PubMed:19151223};	A0A067FFM9_CITSI RecName: Full=Tify domain-containing protein {ECO:0000259|PROSITE:PS51320};	--	GO:0005634,nucleus; GO:0005886,plasma membrane; GO:0042802,identical protein binding; GO:0042742,defense response to bacterium; GO:0009908,flower development; GO:0009867,jasmonic acid mediated signaling pathway; GO:0009555,pollen development; GO:1900067,regulation of cellular response to alkaline pH; GO:0031347,regulation of defense response; GO:2000022,regulation of jasmonic acid mediated signal…	PF06200.17:tify domain	Tify	TF	Tify
Cs_ont_1g019150	1	0	0.0823	0.1856	0.0734	0.0592	0.0279	1.5577	1.3341	2.1249	0.6482	0.967	0.8013	0.436	0.0607	0.1263	0.2871	0.1685	0.14	2.3769	1.5248	1.8138	chr1	23105070	23106228	-	Cs_ont_1g019150	--	K03868 E3 ubiquitin-protein ligase RBX1 [EC:2.3.2.32] | (RefSeq) RING-box protein 1-like (A)	ko03420: Nucleotide excision repair; ko04120: Ubiquitin mediated proteolysis; ko04141: Protein processing in endoplasmic reticulum	RING-box protein 1-like [Citrus sinensis]	RBX1A_ARATH RecName: Full=RING-box protein 1a; AltName: Full=At-Rbx1;1; AltName: Full=Protein RING of cullins 1; AltName: Full=RBX1-2; AltName: Full=RBX1a-At;	V4RY64_CITCL RecName: Full=RING-type domain-containing protein {ECO:0000259|PROSITE:PS50089};	SCF ubiquitin ligase, Rbx1 component	GO:0031461,cullin-RING ubiquitin ligase complex; GO:0005737,cytoplasm; GO:0005634,nucleus; GO:0019005,SCF ubiquitin ligase complex; GO:0097602,cullin family protein binding; GO:0061630,ubiquitin protein ligase activity; GO:0008270,zinc ion binding; GO:0009734,auxin-activated signaling pathway; GO:0009867,jasmonic acid mediated signaling pathway; GO:0016567,protein ubiquitination; GO:0009733,respo…	PF12678.10:RING-H2 zinc finger domain	--	--	--
Cs_ont_1g019220	1	76.2386	76.8186	76.4325	125.388	122.104	125.714	316.849	312.707	322.274	471.496	463.883	454.024	106.729	108.888	98.6069	157.5	157.256	154.334	427.748	417.023	404.975	chr1	23178138	23180732	+	Cs_ont_1g019220	--	K20623 typhasterol/6-deoxotyphasterol 2alpha-hydroxylase | (RefSeq) cytochrome P450 71A1-like (A)	ko00905: Brassinosteroid biosynthesis; ko01100: Metabolic pathways; ko01110: Biosynthesis of secondary metabolites	cytochrome P450 71A1-like [Citrus sinensis]	C92C6_MAIZE RecName: Full=Trimethyltridecatetraene synthase {ECO:0000303|PubMed:27662898}; EC=1.14.14.58 {ECO:0000269|PubMed:27662898}; AltName: Full=Cytochrome P-450 20 {ECO:0000312|EMBL:ONM27923.1}; AltName: Full=Cytochrome P450 92C6 {ECO:0000303|PubMed:27662898};	A0A2H5NE28_CITUN SubName: Full=Uncharacterized protein {ECO:0000313|EMBL:GAY38440.1};	Cytochrome P450 CYP2 subfamily	GO:0016021,integral component of membrane; GO:0097007,4,8,12-trimethyltrideca-1,3,7,11-tetraene synthase activity; GO:0020037,heme binding; GO:0005506,iron ion binding; GO:0010333,terpene synthase activity; GO:0080027,response to herbivore; GO:0016114,terpenoid biosynthetic process; GO:0003674,molecular_function; GO:0003824,catalytic activity; GO:0004497,monooxygenase activity; GO:0016491,oxidore…	PF00067.25:Cytochrome P450	--	--	--
Cs_ont_1g019790	1	1.6977	2.1939	1.8572	2.0481	1.9996	1.888	4.7952	4.8778	5.1693	7.9644	8.2728	8.3923	2.803	2.4557	2.9424	4.2401	4.948	4.4092	6.7568	7.044	7.3673	chr1	23605024	23607436	-	Cs_ont_1g019790	--	K20472 coatomer subunit zeta | (RefSeq) coatomer subunit zeta-2-like isoform X1 (A)	--	coatomer subunit zeta-2-like isoform X1 [Citrus sinensis]	COPZ2_ARATH RecName: Full=Coatomer subunit zeta-2; AltName: Full=Zeta-2-coat protein; AltName: Full=Zeta-COP 2;	A0A2H5NEA2_CITUN RecName: Full=Coatomer subunit zeta {ECO:0000256|RuleBase:RU366053};	Vesicle coat complex COPI, zeta subunit	GO:0030126,COPI vesicle coat; GO:0000139,Golgi membrane; GO:0006891,intra-Golgi vesicle-mediated transport; GO:0006886,intracellular protein transport; GO:0006890,retrograde vesicle-mediated transport, Golgi to endoplasmic reticulum; GO:0006810,transport; GO:0008150,biological_process; GO:0016192,vesicle-mediated transport; GO:0048193,Golgi vesicle transport; GO:0051179,localization; GO:0051234,e…	PF01217.23:Clathrin adaptor complex small chain	--	--	--
Cs_ont_1g019950	1	18.3522	21.0529	32.2201	50.0577	16.3774	15.7821	20.7558	21.1155	17.4704	15.1105	16.1429	18.2247	50.2748	17.9314	16.6377	14.3273	30.3998	14.5026	32.3462	30.5379	46.5544	chr1	23711077	23711627	-	Cs_ont_1g019950	--	--	--	hypothetical protein CISIN_1g030692mg [Citrus sinensis]	MED9_ARATH RecName: Full=Mediator of RNA polymerase II transcription subunit 9;	A0A067FGI5_CITSI SubName: Full=Uncharacterized protein {ECO:0000313|EMBL:KDO65220.1};	--	GO:0016592,mediator complex; GO:0005575,cellular_component; GO:0005622,intracellular anatomical structure; GO:0005634,nucleus; GO:0032991,protein-containing complex; GO:0043226,organelle; GO:0043227,membrane-bounded organelle; GO:0043229,intracellular organelle; GO:0043231,intracellular membrane-bounded organelle; GO:0110165,cellular anatomical entity; GO:0140513,nuclear protein-containing complex	--	--	--	--
Cs_ont_1g020300	1	15.4549	15.5039	15.5638	20.7079	21.7899	21.6497	13.3868	13.6872	13.8176	27.5315	28.0932	28.0561	18.791	17.6149	19.4678	19.8925	20.397	20.8547	36.7102	37.096	40.0919	chr1	23943155	23947570	+	Cs_ont_1g020300	--	K13457 disease resistance protein RPM1 | (RefSeq) disease resistance protein RPM1-like (A)	ko04626: Plant-pathogen interaction	putative disease resistance protein RGA3 [Citrus sinensis]	RGA1_SOLBU RecName: Full=Putative disease resistance protein RGA1; AltName: Full=RGA3-blb;	A0A067FD94_CITSI SubName: Full=Uncharacterized protein {ECO:0000313|EMBL:KDO65298.1};	Apoptotic ATPase	GO:0043531,ADP binding; GO:0005524,ATP binding; GO:0050832,defense response to fungus; GO:0000166,nucleotide binding; GO:0003674,molecular_function; GO:0005488,binding; GO:0017076,purine nucleotide binding; GO:0030554,adenyl nucleotide binding; GO:0032553,ribonucleotide binding; GO:0032555,purine ribonucleotide binding; GO:0032559,adenyl ribonucleotide binding; GO:0036094,small molecule binding; …	PF00931.25:NB-ARC domain	--	--	--
Cs_ont_1g020920	1	189.542	184.306	193.953	189.51	186.395	180.742	224.156	226.017	221.542	275.415	283.995	286.558	249.538	267.063	252.541	112.338	112.244	110.636	286.492	263.291	270.095	chr1	24370946	24374011	-	Cs_ont_1g020920	--	K05278 flavonol synthase [EC:1.14.20.6] | (RefSeq) flavonol synthase/flavanone 3-hydroxylase (A)	ko00941: Flavonoid biosynthesis; ko01100: Metabolic pathways; ko01110: Biosynthesis of secondary metabolites	flavonol synthase/flavanone 3-hydroxylase [Citrus sinensis]	FLS_CITUN RecName: Full=Flavonol synthase/flavanone 3-hydroxylase; EC=1.14.11.9 {ECO:0000250|UniProtKB:Q7XZQ6}; EC=1.14.20.6 {ECO:0000250|UniProtKB:Q7XZQ6}; AltName: Full=CitFLS; Short=FLS;	A0A067F6C5_CITSI RecName: Full=Fe2OG dioxygenase domain-containing protein {ECO:0000259|PROSITE:PS51471};	Iron/ascorbate family oxidoreductases	GO:0005737,cytoplasm; GO:0045431,flavonol synthase activity; GO:0031418,L-ascorbic acid binding; GO:0046872,metal ion binding; GO:0045486,naringenin 3-dioxygenase activity; GO:0003674,molecular_function; GO:0003824,catalytic activity; GO:0016491,oxidoreductase activity; GO:0016705,oxidoreductase activity, acting on paired donors, with incorporation or reduction of molecular oxygen; GO:0016706,2-o…	PF03171.23:2OG-Fe(II) oxygenase superfamily	--	--	--
Cs_ont_1g021280	1	7.0536	6.5381	7.0564	5.7297	5.8789	6.4244	7.1547	6.8779	7.0744	12.0431	13.6835	13.058	5.7644	7.0208	6.1613	5.8181	6.8338	5.4686	11.6607	11.9152	12.237	chr1	24614465	24616080	+	Cs_ont_1g021280	--	K14493 gibberellin receptor GID1 [EC:3.-.-.-] | (RefSeq) gibberellin receptor GID1C (A)	ko04075: Plant hormone signal transduction	probable carboxylesterase 18 [Citrus sinensis]	CXE18_ARATH RecName: Full=Probable carboxylesterase 18; AltName: Full=AtCXE18; EC=3.1.1.1;	V4UJX3_CITCL RecName: Full=Abhydrolase_3 domain-containing protein {ECO:0000259|Pfam:PF07859};	Arylacetamide deacetylase	GO:0052689,carboxylic ester hydrolase activity; GO:0080030,methyl indole-3-acetate esterase activity; GO:0009860,pollen tube growth; GO:0003674,molecular_function; GO:0003824,catalytic activity; GO:0016787,hydrolase activity; GO:0016788,hydrolase activity, acting on ester bonds; GO:0000003,reproduction; GO:0000902,cell morphogenesis; GO:0000904,cell morphogenesis involved in differentiation; GO:0…	PF07859.16:alpha/beta hydrolase fold	--	--	--
Cs_ont_1g021930	1	2.9774	3.0876	3.1366	2.8777	3.08	2.898	6.3346	6.484	6.1608	5.3777	5.4005	5.7698	3.7325	3.5266	3.8143	3.9189	4.0728	3.6197	6.3159	6.3005	6.4908	chr1	25043527	25049469	+	Cs_ont_1g021930	--	K00850 6-phosphofructokinase 1 [EC:2.7.1.11] | (RefSeq) ATP-dependent 6-phosphofructokinase 5, chloroplastic (A)	ko00010: Glycolysis / Gluconeogenesis; ko00030: Pentose phosphate pathway; ko00051: Fructose and mannose metabolism; ko00052: Galactose metabolism; ko01100: Metabolic pathways; ko01110: Biosynthesis of secondary metabolites; ko01200: Carbon metabolism; ko01230: Biosynthesis of amino acids; ko03018: RNA degradation	ATP-dependent 6-phosphofructokinase 5 [Citrus sinensis]	PFKA5_ARATH RecName: Full=ATP-dependent 6-phosphofructokinase 5, chloroplastic {ECO:0000255|HAMAP-Rule:MF_03186}; Short=ATP-PFK 5 {ECO:0000255|HAMAP-Rule:MF_03186}; Short=Phosphofructokinase 5 {ECO:0000255|HAMAP-Rule:MF_03186}; EC=2.7.1.11 {ECO:0000255|HAMAP-Rule:MF_03186}; AltName: Full=Phosphohexokinase 5 {ECO:0000255|HAMAP-Rule:MF_03186}; Flags: Precursor;	A0A2H5NF15_CITUN RecName: Full=ATP-dependent 6-phosphofructokinase {ECO:0000256|HAMAP-Rule:MF_03186}; Short=ATP-PFK {ECO:0000256|HAMAP-Rule:MF_03186}; Short=Phosphofructokinase {ECO:0000256|HAMAP-Rule:MF_03186}; EC=2.7.1.11 {ECO:0000256|HAMAP-Rule:MF_03186}; AltName: Full=Phosphohexokinase {ECO:0000256|HAMAP-Rule:MF_03186};	Pyrophosphate-dependent phosphofructo-1-kinase	GO:0009507,chloroplast; GO:0005737,cytoplasm; GO:0003872,6-phosphofructokinase activity; GO:0005524,ATP binding; GO:0046872,metal ion binding; GO:0006002,fructose 6-phosphate metabolic process; GO:0006096,glycolytic process; GO:0003674,molecular_function; GO:0003824,catalytic activity; GO:0008443,phosphofructokinase activity; GO:0016301,kinase activity; GO:0016740,transferase activity; GO:0016772…	PF00365.23:Phosphofructokinase	--	--	--
Cs_ont_1g021980	1	2.3667	2.3195	2.1212	2.4599	2.7506	2.5079	13.744	13.1866	12.9714	16.3286	16.0306	16.2247	6.8904	6.5429	6.5098	14.5397	13.8867	13.9462	30.0592	31.5545	31.7296	chr1	25085598	25094848	+	Cs_ont_1g021980	--	--	--	uncharacterized protein LOC102607095 [Citrus sinensis]	--	A0A067EZN9_CITSI SubName: Full=Uncharacterized protein {ECO:0000313|EMBL:KDO60604.1};	--	--	--	--	--	--
Cs_ont_1g022180	1	28.0679	26.5282	25.2307	16.794	16.5694	17.8021	40.8472	41.7046	39.0191	37.2852	35.3669	29.2196	17.1759	16.877	16.0783	16.06	16.3875	16.3598	37.6684	39.0548	34.9753	chr1	25206620	25209856	+	Cs_ont_1g022180	--	--	--	uncharacterized protein LOC102613010 isoform X2 [Citrus sinensis]	--	V4UJH1_CITCL SubName: Full=Uncharacterized protein {ECO:0000313|EMBL:ESR39504.1};	--	--	--	--	--	--
Cs_ont_1g022320	1	0.4463	0.4222	0.383	0.7071	0.6599	0.5353	0.9541	0.5969	0.7523	0.9557	1.0811	1	0.308	0.3745	0.3727	0.8487	0.926	0.8276	1.1194	0.8922	0.9537	chr1	25275002	25276963	+	Cs_ont_1g022320	--	K22772 flavonol-3-O-glucoside L-rhamnosyltransferase [EC:2.4.1.159] | (RefSeq) 1,6-rhamnosyltransferase (A)	ko00944: Flavone and flavonol biosynthesis; ko01110: Biosynthesis of secondary metabolites	UDP-glycosyltransferase 91A1 [Citrus sinensis]	U91A1_ARATH RecName: Full=UDP-glycosyltransferase 91A1; EC=2.4.1.-;	A0A067FBE8_CITSI SubName: Full=Uncharacterized protein {ECO:0000313|EMBL:KDO60536.1};	UDP-glucuronosyl and UDP-glucosyl transferase	GO:0008194,UDP-glycosyltransferase activity; GO:0003674,molecular_function; GO:0003824,catalytic activity; GO:0016740,transferase activity; GO:0016757,glycosyltransferase activity	PF00201.21:UDP-glucoronosyl and UDP-glucosyl transferase	--	--	--
Cs_ont_1g022630	1	44.1335	45.1274	45.643	48.9676	49.8608	48.67	121.413	118.795	115.798	174.045	173.989	176.814	62.0632	59.3081	61.393	89.2928	90.295	91.3103	271.65	274.724	276.234	chr1	25495539	25502088	+	Cs_ont_1g022630	--	--	--	hypothetical protein CUMW_039770 [Citrus unshiu]	GRDP1_ARATH RecName: Full=Glycine-rich domain-containing protein 1 {ECO:0000303|Ref.4}; Short=AtGRDP1 {ECO:0000303|Ref.4};	A0A2H5NFL5_CITUN SubName: Full=Uncharacterized protein {ECO:0000313|EMBL:GAY38837.1};	--	GO:0005886,plasma membrane; GO:0009738,abscisic acid-activated signaling pathway; GO:0071470,cellular response to osmotic stress; GO:0009787,regulation of abscisic acid-activated signaling pathway; GO:0007154,cell communication; GO:0007165,signal transduction; GO:0008150,biological_process; GO:0009719,response to endogenous stimulus; GO:0009725,response to hormone; GO:0009737,response to abscisic…	PF07173.15:Glycine-rich domain-containing protein-like	--	--	--
Cs_ont_1g022820	1	1.2427	1.2506	1.1919	2.9314	3.0608	3.4785	3.9166	3.7002	3.2254	12.631	12.1566	13.0139	2.8858	2.9419	2.9924	4.7819	4.7737	4.1716	8.0956	7.5041	8.0082	chr1	25680136	25682463	+	Cs_ont_1g022820	--	K13422 transcription factor MYC2 | (RefSeq) transcription factor MYC2-like (A)	ko04016: MAPK signaling pathway - plant; ko04075: Plant hormone signal transduction	transcription factor bHLH25-like [Citrus sinensis]	BH025_ARATH RecName: Full=Transcription factor bHLH25; AltName: Full=Basic helix-loop-helix protein 25; Short=AtbHLH25; Short=bHLH 25; AltName: Full=Transcription factor EN 29; AltName: Full=bHLH transcription factor bHLH025;	V4SKN6_CITCL RecName: Full=BHLH domain-containing protein {ECO:0000259|PROSITE:PS50888};	--	GO:0005634,nucleus; GO:0003700,DNA-binding transcription factor activity; GO:0046983,protein dimerization activity; GO:0000976,transcription cis-regulatory region binding; GO:0006355,regulation of DNA-templated transcription; GO:0003674,molecular_function; GO:0140110,transcription regulator activity; GO:0005488,binding; GO:0005515,protein binding; GO:0001067,transcription regulatory region nuclei…	PF00010.29:Helix-loop-helix DNA-binding domain	bHLH	TF	bHLH
Cs_ont_1g023140	1	0.0327	0.0463	0.0112	0.0517	0.0437	0.0354	0.2156	0.1267	0.1718	0.3986	0.4282	0.3891	0.0978	0.0982	0.1226	0.2475	0.3424	0.2955	0.4472	0.395	0.4752	chr1	25904490	25908455	-	Cs_ont_1g023140	--	K01179 endoglucanase [EC:3.2.1.4] | (RefSeq) endoglucanase 2-like (A)	ko00500: Starch and sucrose metabolism; ko01100: Metabolic pathways	endoglucanase 2-like [Citrus sinensis]	GUN2_ARATH RecName: Full=Endoglucanase 2; EC=3.2.1.4; AltName: Full=Endo-1,4-beta glucanase 2; Flags: Precursor;	A0A2H5PCN7_CITUN RecName: Full=Endoglucanase {ECO:0000256|RuleBase:RU361166}; EC=3.2.1.4 {ECO:0000256|RuleBase:RU361166};	--	GO:0005576,extracellular region; GO:0008810,cellulase activity; GO:0071555,cell wall organization; GO:0030245,cellulose catabolic process; GO:0003674,molecular_function; GO:0003824,catalytic activity; GO:0004553,hydrolase activity, hydrolyzing O-glycosyl compounds; GO:0016787,hydrolase activity; GO:0016798,hydrolase activity, acting on glycosyl bonds; GO:0008150,biological_process; GO:0009987,cel…	PF00759.22:Glycosyl hydrolase family 9	--	--	--
Cs_ont_1g023540	1	21.1896	20.659	19.7367	16.2385	16.2227	16.6878	47.3679	46.9719	45.6834	56.0474	54.5938	57.2286	21.5897	22.0988	21.3044	39.7746	40.9881	42.0349	74.4303	72.8359	71.4155	chr1	26137625	26140741	-	Cs_ont_1g023540	--	--	--	uncharacterized protein LOC102627102 [Citrus sinensis]	--	A0A2H5PCJ2_CITUN SubName: Full=Uncharacterized protein {ECO:0000313|EMBL:GAY50092.1};	--	--	PF14009.9:PADRE domain	--	--	--
Cs_ont_1g023580	1	1.9463	1.6958	2.3763	1.8531	1.429	2.0401	4.3691	4.8174	4.5921	5.6382	5.5564	5.702	1.2312	1.179	1.268	3.474	3.6449	3.7748	3.2928	3.3861	3.9752	chr1	26153298	26156142	+	Cs_ont_1g023580	--	K18810 cyclin D1/2/4, plant | (RefSeq) cyclin-D1-1-like (A)	--	cyclin-D1-1-like [Citrus sinensis]	CCD11_ARATH RecName: Full=Cyclin-D1-1; AltName: Full=Cyclin-delta-1; Short=Cyclin-d1; AltName: Full=G1/S-specific cyclin-D1-1; Short=CycD1;1;	V4SKG5_CITCL RecName: Full=Cyclin N-terminal domain-containing protein {ECO:0000259|PROSITE:PS00292};	G1/S-specific cyclin D	GO:0000307,cyclin-dependent protein kinase holoenzyme complex; GO:0005737,cytoplasm; GO:0005634,nucleus; GO:0016538,cyclin-dependent protein serine/threonine kinase regulator activity; GO:0051301,cell division; GO:0044772,mitotic cell cycle phase transition; GO:0000079,regulation of cyclin-dependent protein serine/threonine kinase activity; GO:0003674,molecular_function; GO:0019207,kinase regulat…	PF00134.26:Cyclin, N-terminal domain	--	--	--
Cs_ont_1g023710	1	1.388	1.2945	1.5978	1.2005	1.3825	1.3901	1.783	1.433	1.3091	2.0796	1.7789	1.9039	1.4825	1.3077	1.3623	0.8826	0.8904	1.0513	1.9668	1.7722	2.0412	chr1	26229175	26232239	-	Cs_ont_1g023710	--	K18811 cyclin D5, plant | (RefSeq) cyclin-D5-1 (A)	--	cyclin-D5-1 [Citrus sinensis]	CCD51_ARATH RecName: Full=Cyclin-D5-1; AltName: Full=G1/S-specific cyclin-D5-1; Short=CycD5;1;	A0A067GUD9_CITSI RecName: Full=Cyclin N-terminal domain-containing protein {ECO:0000259|PROSITE:PS00292};	G1/S-specific cyclin D	GO:0000307,cyclin-dependent protein kinase holoenzyme complex; GO:0005737,cytoplasm; GO:0005634,nucleus; GO:0016538,cyclin-dependent protein serine/threonine kinase regulator activity; GO:0051301,cell division; GO:0042023,DNA endoreduplication; GO:0044772,mitotic cell cycle phase transition; GO:0000079,regulation of cyclin-dependent protein serine/threonine kinase activity; GO:0003674,molecular_f…	PF00134.26:Cyclin, N-terminal domain	--	--	--
Cs_ont_1g023740	1	11.5354	11.7903	12.3288	12.0304	12.4217	12.5805	14.3996	14.4273	14.2249	10.2004	10.0594	9.7034	10.6743	11.4266	10.039	11.4937	11.7235	11.9606	27.7987	27.7317	27.7935	chr1	26237632	26241477	+	Cs_ont_1g023740	--	--	--	hypothetical protein CISIN_1g037646mg [Citrus sinensis]	BT4_ARATH RecName: Full=BTB/POZ and TAZ domain-containing protein 4; AltName: Full=BTB and TAZ domain protein 4;	A0A067GH24_CITSI RecName: Full=BTB domain-containing protein {ECO:0000259|PROSITE:PS50097};	CREB binding protein/P300 and related TAZ Zn-finger proteins	GO:0005737,cytoplasm; GO:0000325,plant-type vacuole; GO:0005516,calmodulin binding; GO:0046872,metal ion binding; GO:0016567,protein ubiquitination; GO:0006355,regulation of DNA-templated transcription; GO:0009733,response to auxin; GO:0009739,response to gibberellin; GO:0042542,response to hydrogen peroxide; GO:0009753,response to jasmonic acid; GO:0009751,response to salicylic acid; GO:0009651,…	PF02135.19:TAZ zinc finger	--	--	--
Cs_ont_1g025300	1	0.0544	0.1484	0.0638	0.1471	0.1601	0.1848	0.2993	0.3007	0.2921	0.813	0.6945	0.8608	0.0982	0.2369	0.2428	0.2372	0.3165	0.2103	0.4891	0.4269	0.4071	chr1	27340964	27345192	+	Cs_ont_1g025300	--	--	--	uncharacterized protein LOC18036566 [Citrus clementina]	--	V4SET5_CITCL SubName: Full=Uncharacterized protein {ECO:0000313|EMBL:ESR39092.1};	--	--	PF04784.17:Protein of unknown function, DUF547	--	--	--
Cs_ont_1g025320	1	2.7712	2.6788	2.0299	1.8556	1.6527	1.5398	3.437	3.0213	3.1093	7.4404	6.9852	7.4441	2.8612	2.28	2.4373	1.1411	1.0204	1.1213	11.1005	10.84	11.0294	chr1	27366749	27369098	+	Cs_ont_1g025320	--	K10251 17beta-estradiol 17-dehydrogenase / very-long-chain 3-oxoacyl-CoA reductase [EC:1.1.1.62 1.1.1.330] | (RefSeq) very-long-chain 3-oxoacyl-CoA reductase-like protein At1g24470 (A)	ko00062: Fatty acid elongation; ko01040: Biosynthesis of unsaturated fatty acids; ko01100: Metabolic pathways; ko01110: Biosynthesis of secondary metabolites; ko01212: Fatty acid metabolism	uncharacterized protein LOC18036547 [Citrus clementina]	ADRC3_ARATH RecName: Full=NADPH-dependent aldehyde reductase-like protein, chloroplastic {ECO:0000250|UniProtKB:Q9SQR2}; EC=1.1.1.- {ECO:0000250|UniProtKB:Q9SQR2}; Flags: Precursor;	V4SJR5_CITCL SubName: Full=Uncharacterized protein {ECO:0000313|EMBL:ESR39090.1};	17 beta-hydroxysteroid dehydrogenase type 3, HSD17B3	GO:0009507,chloroplast; GO:0016491,oxidoreductase activity; GO:0003674,molecular_function; GO:0003824,catalytic activity; GO:0005575,cellular_component; GO:0005622,intracellular anatomical structure; GO:0005737,cytoplasm; GO:0009536,plastid; GO:0043226,organelle; GO:0043227,membrane-bounded organelle; GO:0043229,intracellular organelle; GO:0043231,intracellular membrane-bounded organelle; GO:0110…	PF00106.28:short chain dehydrogenase	--	--	--
Cs_ont_1g026080	1	0.9553	0.8901	0.9361	0.7473	0.9389	0.7799	3.3617	3.1497	3.0621	9.6786	9.2639	9.1775	1.644	1.7984	1.3251	2.8812	2.9189	3.4936	10.5177	10.1073	10.2251	chr1	27876957	27880947	+	Cs_ont_1g026080	--	K23678 solute carrier family 66 (lysosomal lysine-arginine transporter), member 1 | (RefSeq) probable vacuolar amino acid transporter YPQ1 (A)	--	probable vacuolar amino acid transporter YPQ1 isoform X2 [Citrus clementina]	--	V4SEJ4_CITCL SubName: Full=Uncharacterized protein {ECO:0000313|EMBL:ESR38992.1};	Predicted membrane protein	GO:0016021,integral component of membrane; GO:0005575,cellular_component; GO:0016020,membrane; GO:0031224,intrinsic component of membrane; GO:0110165,cellular anatomical entity	PF04193.17:PQ loop repeat	--	--	--
Cs_ont_1g026600	1	17.6087	15.2729	17.8752	32.5329	30.5795	30.5143	52.8357	53.823	53.359	102.138	98.8776	98.3246	26.1465	28.2032	25.8671	60.8261	61.1264	57.8892	98.3367	98.0584	96.4768	chr1	28289237	28290300	+	Cs_ont_1g026600	--	--	--	uncharacterized protein LOC18037186 [Citrus clementina]	--	A0A067GIH8_CITSI SubName: Full=Uncharacterized protein {ECO:0000313|EMBL:KDO79533.1};	--	--	--	--	--	--
Cs_ont_1g026790	1	0.4834	0.5989	0.4134	0.3511	0.3138	0.244	0.6369	0.603	0.6342	0.4042	0.3382	0.662	0.6625	0.5798	0.4881	0.5817	0.5254	0.6109	1.4498	1.1883	1.1173	chr1	28391412	28392758	-	Cs_ont_1g026790	--	--	--	late embryogenesis abundant protein D-29 [Citrus clementina]	--	A0A067GLL6_CITSI SubName: Full=Uncharacterized protein {ECO:0000313|EMBL:KDO79575.1};	--	--	PF12732.10:YtxH-like protein	--	--	--
Cs_ont_1g027410	1	0.3546	0.3186	0.3135	0.4393	0.4249	0.4307	0.8625	1.0631	0.9019	0.9103	0.8265	0.9346	0.2071	0.2219	0.2346	0.2626	0.209	0.3102	0.8563	0.6657	0.6874	chr1	28803408	28807018	+	Cs_ont_1g027410	--	K23872 putative homogalacturonan methyltransferase [EC:2.1.1.-] | (RefSeq) probable methyltransferase PMT13 (A)	--	probable methyltransferase PMT27 [Citrus sinensis]	PMTR_ARATH RecName: Full=Probable methyltransferase PMT27; EC=2.1.1.-;	A0A067FY44_CITSI SubName: Full=Uncharacterized protein {ECO:0000313|EMBL:KDO71070.1};	--	GO:0005737,cytoplasm; GO:0005789,endoplasmic reticulum membrane; GO:0016021,integral component of membrane; GO:0008168,methyltransferase activity; GO:0032259,methylation; GO:0003674,molecular_function; GO:0003824,catalytic activity; GO:0016740,transferase activity; GO:0016741,transferase activity, transferring one-carbon groups; GO:0008150,biological_process; GO:0008152,metabolic process; GO:0005…	PF03141.19:Putative S-adenosyl-L-methionine-dependent methyltransferase	--	--	--
Cs_ont_1g027890	1	9.4288	9.3682	9.5396	9.2994	9.3887	9.0696	13.5397	11.6298	12.1179	17.7744	18.0224	17.4232	17.2337	17.5171	16.4185	11.2542	11.0227	10.4436	21.3813	21.5248	20.9535	chr1	29134959	29137945	-	Cs_ont_1g027890	--	K00475 naringenin 3-dioxygenase [EC:1.14.11.9] | (RefSeq) naringenin,2-oxoglutarate 3-dioxygenase-like (A)	ko00941: Flavonoid biosynthesis; ko01100: Metabolic pathways; ko01110: Biosynthesis of secondary metabolites	naringenin,2-oxoglutarate 3-dioxygenase-like [Citrus sinensis]	FL3H_PETHY RecName: Full=Naringenin,2-oxoglutarate 3-dioxygenase; EC=1.14.11.9 {ECO:0000250|UniProtKB:Q7XZQ7}; AltName: Full=FHT; AltName: Full=Flavanone-3-hydroxylase; Short=F3H; Flags: Fragment;	Q9ZWR0_CITSI SubName: Full=Flavanone 3-hydroxylase {ECO:0000313|EMBL:BAA36553.1};	Iron/ascorbate family oxidoreductases	GO:0031418,L-ascorbic acid binding; GO:0046872,metal ion binding; GO:0045486,naringenin 3-dioxygenase activity; GO:0009805,coumarin biosynthetic process; GO:0009813,flavonoid biosynthetic process; GO:0002238,response to molecule of fungal origin; GO:0003674,molecular_function; GO:0005488,binding; GO:0019842,vitamin binding; GO:0030246,carbohydrate binding; GO:0031406,carboxylic acid binding; GO:0…	PF03171.23:2OG-Fe(II) oxygenase superfamily	--	--	--
Cs_ont_1g028210	1	0.0699	0.0619	0.0598	0.0442	0.0534	0.063	0.9098	0.7821	0.8359	3.2028	2.978	2.7824	0.0614	0.0638	0.0456	0.3021	0.19	0.1893	1.5379	1.5471	1.3698	chr1	29507643	29509817	+	Cs_ont_1g028210	--	K09843 (+)-abscisic acid 8'-hydroxylase [EC:1.14.14.137] | (RefSeq) CYP707A2; abscisic acid 8'-hydroxylase 2-like (A)	ko00906: Carotenoid biosynthesis; ko01110: Biosynthesis of secondary metabolites	cytochrome P450 family 722 subfamily A polypeptide 1 [Citrus sinensis]	ABAH1_ARATH RecName: Full=Abscisic acid 8'-hydroxylase 1; Short=ABA 8'-hydroxylase 1; EC=1.14.14.137 {ECO:0000269|PubMed:15064374}; AltName: Full=Cytochrome P450 707A1;	A0A2H5PN12_CITUN SubName: Full=Uncharacterized protein {ECO:0000313|EMBL:GAY53743.1};	Cytochrome P450 CYP4/CYP19/CYP26 subfamilies	GO:0016021,integral component of membrane; GO:0010295,(+)-abscisic acid 8'-hydroxylase activity; GO:0020037,heme binding; GO:0005506,iron ion binding; GO:0004497,monooxygenase activity; GO:0016491,oxidoreductase activity; GO:0016709,oxidoreductase activity, acting on paired donors, with incorporation or reduction of molecular oxygen, NAD(P)H as one donor, and incorporation of one atom of oxygen; …	PF00067.25:Cytochrome P450	--	--	--
Cs_ont_1g028250	1	0.7953	0.6923	0.772	2.0903	1.9942	2.2393	14.421	13.8599	13.5801	26.6275	27.8149	26.9075	1.8129	1.8104	1.9814	9.0861	8.9356	9.0666	12.6491	13.1136	13.413	chr1	29530230	29532602	+	Cs_ont_1g028250	--	--	--	Pathogenesis-related thaumatin superfamily protein [Citrus sinensis]	THLP1_ARATH RecName: Full=Thaumatin-like protein 1 {ECO:0000303|PubMed:15988566}; Short=AtTLP1 {ECO:0000303|PubMed:15988566}; Flags: Precursor;	V4SIQ5_CITCL SubName: Full=Uncharacterized protein {ECO:0000313|EMBL:ESR38690.1};	--	GO:0006952,defense response; GO:0009617,response to bacterium; GO:0009723,response to ethylene; GO:0006950,response to stress; GO:0008150,biological_process; GO:0050896,response to stimulus; GO:0009605,response to external stimulus; GO:0009607,response to biotic stimulus; GO:0043207,response to external biotic stimulus; GO:0044419,biological process involved in interspecies interaction between or…	PF00314.20:Thaumatin family	--	--	--
Cs_ont_1g028580	1	14.1905	14.852	13.9732	19.165	19.1689	20.0836	40.6551	40.8362	41.5564	56.8433	56.1226	50.4673	14.1487	14.0137	14.3986	20.7068	20.3704	19.7615	46.9227	47.109	47.1153	chr1	29731357	29735937	+	Cs_ont_1g028580	--	--	--	GDSL esterase/lipase EXL3 [Citrus clementina]	EXL3_ARATH RecName: Full=GDSL esterase/lipase EXL3; EC=3.1.1.-; AltName: Full=Family II extracellular lipase 3; Short=Family II lipase EXL3; Flags: Precursor;	V4UH61_CITCL SubName: Full=Uncharacterized protein {ECO:0000313|EMBL:ESR38639.1};	--	GO:0005783,endoplasmic reticulum; GO:0005576,extracellular region; GO:0016298,lipase activity; GO:0016042,lipid catabolic process; GO:0003674,molecular_function; GO:0003824,catalytic activity; GO:0016787,hydrolase activity; GO:0016788,hydrolase activity, acting on ester bonds; GO:0006629,lipid metabolic process; GO:0008150,biological_process; GO:0008152,metabolic process; GO:0009056,catabolic pro…	PF00657.25:GDSL-like Lipase/Acylhydrolase	--	--	--
Cs_ont_1g029300	1	41.8946	42.648	43.4076	37.7136	38.8206	39.342	81.7859	88.1265	86.9077	83.7287	83.1443	83.4697	39.2219	38.3232	37.9653	46.7049	50.7469	45.8186	95.2121	96.0236	90.7943	chr1	30166938	30168905	-	Cs_ont_1g029300	--	K11778 ditrans,polycis-polyprenyl diphosphate synthase [EC:2.5.1.87] | (RefSeq) dehydrodolichyl diphosphate synthase 6 (A)	ko00900: Terpenoid backbone biosynthesis; ko01110: Biosynthesis of secondary metabolites	dehydrodolichyl diphosphate synthase 6 [Citrus sinensis]	DDPS6_ARATH RecName: Full=Dehydrodolichyl diphosphate synthase 6; Short=Dedol-PP synthase 6; EC=2.5.1.-;	A0A2H5Q419_CITUN RecName: Full=Alkyl transferase {ECO:0000256|RuleBase:RU363018}; EC=2.5.1.- {ECO:0000256|RuleBase:RU363018};	Cis-prenyltransferase	GO:0005783,endoplasmic reticulum; GO:0002094,polyprenyltransferase activity; GO:0016094,polyprenol biosynthetic process; GO:0006486,protein glycosylation; GO:0003674,molecular_function; GO:0003824,catalytic activity; GO:0004659,prenyltransferase activity; GO:0016740,transferase activity; GO:0016765,transferase activity, transferring alkyl or aryl (other than methyl) groups; GO:0006066,alcohol met…	PF01255.22:Putative undecaprenyl diphosphate synthase	--	--	--
Cs_ont_1g029390	1	25.4649	24.0126	23.91	24.3829	23.4538	23.6827	52.8552	54.5488	54.1086	51.7358	49.1196	51.6808	31.8675	33.3489	31.7646	48.8733	49.8028	48.9139	54.3522	54.2306	53.9118	chr1	30208741	30212568	+	Cs_ont_1g029390	--	--	--	WUSCHEL-related homeobox 13 isoform X1 [Citrus sinensis]	WOX13_ARATH RecName: Full=WUSCHEL-related homeobox 13;	A0A067FVQ1_CITSI RecName: Full=Homeobox domain-containing protein {ECO:0000259|PROSITE:PS50071};	--	GO:0005634,nucleus; GO:0003700,DNA-binding transcription factor activity; GO:0000976,transcription cis-regulatory region binding; GO:0003674,molecular_function; GO:0140110,transcription regulator activity; GO:0001067,transcription regulatory region nucleic acid binding; GO:0003676,nucleic acid binding; GO:0003677,DNA binding; GO:0003690,double-stranded DNA binding; GO:0005488,binding; GO:0043565,…	PF00046.32:Homeodomain	HB-WOX	TF	HB->HB-WOX
Cs_ont_1g029490	1	1.006	1.0597	1.0323	1.2403	1.582	1.7959	2.7375	2.5758	2.6956	2.7165	2.6012	2.4383	1.4646	1.5115	1.4434	0.8351	0.6964	0.7134	2.6818	2.5158	2.8489	chr1	30252243	30255646	-	Cs_ont_1g029490	--	K14803 protein phosphatase PTC2/3 [EC:3.1.3.16] | (RefSeq) probable protein phosphatase 2C 47 isoform X1 (A)	--	probable protein phosphatase 2C 47 isoform X1 [Citrus sinensis]	P2C47_ARATH RecName: Full=Probable protein phosphatase 2C 47; Short=AtPP2C47; EC=3.1.3.16;	V4SD72_CITCL RecName: Full=Protein-serine/threonine phosphatase {ECO:0000256|ARBA:ARBA00013081}; EC=3.1.3.16 {ECO:0000256|ARBA:ARBA00013081};	Serine/threonine protein phosphatase	GO:0110165,cellular anatomical entity; GO:0046872,metal ion binding; GO:0017018,myosin phosphatase activity; GO:0006470,protein dephosphorylation; GO:0003674,molecular_function; GO:0005488,binding; GO:0043167,ion binding; GO:0043169,cation binding; GO:0003824,catalytic activity; GO:0004721,phosphoprotein phosphatase activity; GO:0004722,protein serine/threonine phosphatase activity; GO:0016787,hy…	PF00481.24:Protein phosphatase 2C	--	--	--
Cs_ont_2g000560	1	1.1545	1.355	1.7459	0.8442	0.9048	0.9638	1.7812	2.0127	2.4625	0.9719	0.8133	0.8164	1.1531	1.4102	1.148	0.5812	0.5779	0.5485	2.3691	2.4171	3.1342	chr2	330855	332807	-	Cs_ont_2g000560	--	--	--	hypothetical protein CISIN_1g046159mg, partial [Citrus sinensis]	--	A0A067GFW0_CITSI SubName: Full=Uncharacterized protein {ECO:0000313|EMBL:KDO78524.1}; Flags: Fragment;	--	--	PF05553.14:Cotton fibre expressed protein	--	--	--
Cs_ont_2g000570	1	6.0706	6.1675	6.9477	4.1098	4.3883	3.9542	8.2457	7.7212	8.5844	10.7409	10.8725	10.9841	5.773	6.0628	6.4281	3.8218	3.6079	4.4372	33.6318	30.261	31.568	chr2	333928	334837	-	Cs_ont_2g000570	--	--	--	cytoplasmic trna 2-thiolation protein-related [Citrus sinensis]	--	A0A067GFM8_CITSI SubName: Full=Uncharacterized protein {ECO:0000313|EMBL:KDO78523.1};	--	--	--	--	--	--
Cs_ont_2g000630	1	1.1473	1.1076	0.8732	1.2012	1.4462	1.1339	2.3542	2.3591	2.2664	2.7957	3.3416	3.4765	1.4295	1.254	1.2446	1.3466	1.4991	1.432	3.8636	3.6952	3.5603	chr2	368350	371769	+	Cs_ont_2g000630	--	--	--	uncharacterized protein LOC102618858 isoform X2 [Citrus sinensis]	--	A0A2H5N6I2_CITUN SubName: Full=Uncharacterized protein {ECO:0000313|EMBL:GAY35391.1};	--	--	PF04102.15:SlyX	--	--	--
Cs_ont_2g001030	1	3.9675	4.0538	3.3946	3.2659	3.5027	3.4477	4.1771	3.8562	4.1433	4.1523	3.9582	4.4078	2.3706	2.3063	2.3927	4.9955	5.3847	5.0514	7.3332	6.8476	7.2082	chr2	582238	584376	+	Cs_ont_2g001030	--	--	--	uncharacterized protein LOC102630800 [Citrus sinensis]	--	A0A067GFC8_CITSI SubName: Full=Uncharacterized protein {ECO:0000313|EMBL:KDO78418.1};	--	--	PF04720.15:PDDEXK-like family of unknown function	--	--	--
Cs_ont_2g001080	1	6.5213	6.6288	6.0382	6.696	6.5686	6.6757	17.3048	17.1014	17.2427	14.4838	16.0641	14.3776	7.0643	7.0954	7.3068	9.4466	9.3006	8.8248	17.4181	16.3005	15.9282	chr2	600978	603575	+	Cs_ont_2g001080	--	--	--	putative carboxylesterase SOBER1-like [Citrus sinensis]	SOBRL_ARATH RecName: Full=Probable carboxylesterase SOBER1-like {ECO:0000305}; EC=3.1.1.- {ECO:0000305};	A0A067GIB8_CITSI RecName: Full=Abhydrolase_2 domain-containing protein {ECO:0000259|Pfam:PF02230};	Lysophospholipase	GO:0005737,cytoplasm; GO:0005886,plasma membrane; GO:0052689,carboxylic ester hydrolase activity; GO:0008474,palmitoyl-(protein) hydrolase activity; GO:0006631,fatty acid metabolic process; GO:0002084,protein depalmitoylation; GO:0003674,molecular_function; GO:0003824,catalytic activity; GO:0016787,hydrolase activity; GO:0016788,hydrolase activity, acting on ester bonds; GO:0016790,thiolester hyd…	PF02230.19:Phospholipase/Carboxylesterase	--	--	--
Cs_ont_2g001960	1	4.9975	4.8417	5.525	4.8925	4.8095	5.2653	7.2799	7.8456	7.0863	9.0457	8.1694	9.2951	4.9293	4.8566	4.934	3.2788	2.9398	3.1506	8.6658	7.6683	9.5842	chr2	1087232	1089412	+	Cs_ont_2g001960	--	K03327 multidrug resistance protein, MATE family | (RefSeq) protein DETOXIFICATION 40-like isoform X1 (A)	--	protein DETOXIFICATION 40 [Citrus sinensis]	DTX40_ARATH RecName: Full=Protein DETOXIFICATION 40 {ECO:0000303|PubMed:11739388}; Short=AtDTX40 {ECO:0000303|PubMed:11739388}; AltName: Full=Multidrug and toxic compound extrusion protein 40 {ECO:0000305}; Short=MATE protein 40 {ECO:0000305};	A0A067GEV2_CITSI RecName: Full=Protein DETOXIFICATION {ECO:0000256|RuleBase:RU004914}; AltName: Full=Multidrug and toxic compound extrusion protein {ECO:0000256|RuleBase:RU004914};	Uncharacterized membrane protein, predicted efflux pump	GO:0016021,integral component of membrane; GO:0016020,membrane; GO:0000325,plant-type vacuole; GO:0005774,vacuolar membrane; GO:0005773,vacuole; GO:0015297,antiporter activity; GO:0022857,transmembrane transporter activity; GO:0042910,xenobiotic transmembrane transporter activity; GO:1990961,xenobiotic detoxification by transmembrane export across the plasma membrane; GO:0003674,molecular_functio…	PF01554.21:MatE	--	--	--
Cs_ont_2g001980	1	7.8869	7.9533	7.7182	7.8369	8.6746	7.795	11.5606	11.4992	10.9004	13.7726	13.4323	14.2431	7.5881	8.033	8.3401	4.5544	4.5471	4.375	13.7953	14.0352	13.7972	chr2	1093602	1096763	+	Cs_ont_2g001980	--	K03327 multidrug resistance protein, MATE family | (RefSeq) protein DETOXIFICATION 40-like isoform X1 (A)	--	protein DETOXIFICATION 40-like isoform X1 [Citrus sinensis]	DTX40_ARATH RecName: Full=Protein DETOXIFICATION 40 {ECO:0000303|PubMed:11739388}; Short=AtDTX40 {ECO:0000303|PubMed:11739388}; AltName: Full=Multidrug and toxic compound extrusion protein 40 {ECO:0000305}; Short=MATE protein 40 {ECO:0000305};	A0A067GEV2_CITSI RecName: Full=Protein DETOXIFICATION {ECO:0000256|RuleBase:RU004914}; AltName: Full=Multidrug and toxic compound extrusion protein {ECO:0000256|RuleBase:RU004914};	Uncharacterized membrane protein, predicted efflux pump	GO:0016021,integral component of membrane; GO:0016020,membrane; GO:0000325,plant-type vacuole; GO:0005774,vacuolar membrane; GO:0005773,vacuole; GO:0015297,antiporter activity; GO:0022857,transmembrane transporter activity; GO:0042910,xenobiotic transmembrane transporter activity; GO:1990961,xenobiotic detoxification by transmembrane export across the plasma membrane; GO:0003674,molecular_functio…	PF01554.21:MatE	--	--	--
Cs_ont_2g002000	1	69.6319	74.1305	70.7935	58.2148	55.3816	61.8294	138.14	140.598	136.802	322.801	325.061	334.742	58.272	61.4283	57.8319	40.8079	39.1648	40.4709	174.243	165.895	173.241	chr2	1104586	1105692	-	Cs_ont_2g002000	--	K13464 jasmonate ZIM domain-containing protein | (RefSeq) protein TIFY 9 isoform X2 (A)	ko04075: Plant hormone signal transduction	protein TIFY 5A-like [Citrus sinensis]	TIF5A_ARATH RecName: Full=Protein TIFY 5A {ECO:0000303|PubMed:17499004}; AltName: Full=Jasmonate ZIM domain-containing protein 8 {ECO:0000303|PubMed:17637675};	A0A067GS33_CITSI RecName: Full=Tify domain-containing protein {ECO:0000259|PROSITE:PS51320};	--	GO:0005634,nucleus; GO:0006952,defense response; GO:0031347,regulation of defense response; GO:2000022,regulation of jasmonic acid mediated signaling pathway; GO:0009611,response to wounding; GO:0006950,response to stress; GO:0008150,biological_process; GO:0050896,response to stimulus; GO:0048583,regulation of response to stimulus; GO:0050789,regulation of biological process; GO:0065007,biologica…	PF06200.17:tify domain	Tify	TF	Tify
Cs_ont_2g002150	1	5.7072	5.7059	5.4571	5.0478	4.5682	5.1735	11.1522	11.421	11.0007	11.5861	11.2797	11.2968	5.4833	5.6178	6.4523	6.5857	5.9081	5.9296	10.9827	10.5243	11.7071	chr2	1191099	1196171	-	Cs_ont_2g002150	--	K07767 katanin p60 ATPase-containing subunit A1 [EC:5.6.1.1] | (RefSeq) katanin p60 ATPase-containing subunit A-like 2 isoform X2 (A)	--	hypothetical protein CISIN_1g010888mg [Citrus sinensis]	KTNA1_ARATH RecName: Full=Katanin p60 ATPase-containing subunit A1 {ECO:0000255|HAMAP-Rule:MF_03023}; Short=Katanin p60 subunit A1 {ECO:0000255|HAMAP-Rule:MF_03023}; EC=5.6.1.1 {ECO:0000255|HAMAP-Rule:MF_03023}; AltName: Full=CAD ATPase; AltName: Full=Katanin-1 {ECO:0000303|PubMed:11283338}; Short=AtKTN1 {ECO:0000303|PubMed:11283338}; AltName: Full=Katanin-like microtubule-severing protein {ECO:0…	A0A067GHR5_CITSI RecName: Full=AAA domain-containing protein {ECO:0000259|SMART:SM00382};	AAA+-type ATPase	GO:0005737,cytoplasm; GO:0005874,microtubule; GO:0015630,microtubule cytoskeleton; GO:0005524,ATP binding; GO:0016887,ATP hydrolysis activity; GO:0016853,isomerase activity; GO:0008017,microtubule binding; GO:0008568,microtubule severing ATPase activity; GO:0043622,cortical microtubule organization; GO:0000226,microtubule cytoskeleton organization; GO:0051013,microtubule severing; GO:0009825,mult…	PF00004.32:ATPase family associated with various cellular activities (AAA)	--	--	--
Cs_ont_2g002200	1	23.8057	25.7374	23.9719	27.5766	28.9063	26.8548	167.047	165.073	163.471	136.09	137.843	142.839	50.0678	55.1819	48.7437	90.3074	89.6062	86.2659	248.731	252.071	234.863	chr2	1231622	1232800	+	Cs_ont_2g002200	--	--	--	uncharacterized protein LOC102615359 [Citrus sinensis]	--	A0A067GRZ3_CITSI SubName: Full=Uncharacterized protein {ECO:0000313|EMBL:KDO78167.1};	--	--	PF04398.15:Protein of unknown function, DUF538	--	--	--
Cs_ont_2g002680	1	9.2344	8.4125	9.7164	10.4176	9.9549	10.5832	9.7605	9.7494	9.5975	18.6095	18.83	18.3128	9.6388	7.9627	8.9179	10.8224	10.5246	10.8394	15.6729	16.4164	16.3799	chr2	1456163	1458210	-	Cs_ont_2g002680	--	--	--	probable purine permease 10 [Citrus sinensis]	PUP10_ARATH RecName: Full=Probable purine permease 10; Short=AtPUP10;	A0A067GER5_CITSI RecName: Full=Probable purine permease {ECO:0000256|RuleBase:RU368015};	--	GO:0016021,integral component of membrane; GO:0016020,membrane; GO:0005345,purine nucleobase transmembrane transporter activity; GO:0015211,purine nucleoside transmembrane transporter activity; GO:0006863,purine nucleobase transport; GO:0009624,response to nematode; GO:0003674,molecular_function; GO:0005215,transporter activity; GO:0015205,nucleobase transmembrane transporter activity; GO:0022857…	PF16913.8:Purine nucleobase transmembrane transport	--	--	--
Cs_ont_2g004060	1	9.1663	9.0405	8.8179	7.8866	6.8295	8.1807	8.9304	9.545	9.41	13.8349	12.796	14.8466	7.7874	7.4724	6.9477	6.3889	5.747	5.4979	12.1786	11.2303	10.8361	chr2	2340828	2343113	-	Cs_ont_2g004060	--	K17879 peroxisomal coenzyme A diphosphatase NUDT7 [EC:3.6.1.-] | (RefSeq) nudix hydrolase 15, mitochondrial (A)	ko04146: Peroxisome	hypothetical protein CUMW_012730 [Citrus unshiu]	NUD22_ARATH RecName: Full=Nudix hydrolase 22, chloroplastic; Short=AtNUDT22; EC=3.6.1.-; Flags: Precursor;	A0A2H5N383_CITUN SubName: Full=Uncharacterized protein {ECO:0000313|EMBL:GAY34686.1};	Peroxisomal NUDIX hydrolase	GO:0009507,chloroplast; GO:0003986,acetyl-CoA hydrolase activity; GO:0010945,CoA pyrophosphatase activity; GO:0046872,metal ion binding; GO:0015938,coenzyme A catabolic process; GO:0003674,molecular_function; GO:0003824,catalytic activity; GO:0016289,CoA hydrolase activity; GO:0016787,hydrolase activity; GO:0016788,hydrolase activity, acting on ester bonds; GO:0016790,thiolester hydrolase activit…	PF00293.31:NUDIX domain	--	--	--
Cs_ont_2g005310	1	15.8878	16.1024	16.3865	17.822	17.8663	17.6168	87.7265	87.7409	90.5814	64.5689	61.1668	62.262	24.9558	24.5808	24.5303	37.3031	38.9965	38.7977	106.519	106.519	108.943	chr2	3103585	3105228	-	Cs_ont_2g005310	--	K04712 sphingolipid 4-desaturase/C4-monooxygenase [EC:1.14.19.17 1.14.18.5] | (RefSeq) sphingolipid delta(4)-desaturase DES1-like (A)	ko00600: Sphingolipid metabolism; ko01100: Metabolic pathways	sphingolipid delta(4)-desaturase DES1-like [Citrus sinensis]	DES1L_ARATH RecName: Full=Sphingolipid delta(4)-desaturase DES1-like; EC=1.14.19.17 {ECO:0000305|PubMed:18978071};	A0A067G8D5_CITSI RecName: Full=Sphingolipid delta(4)-desaturase DES1-like {ECO:0000256|PIRNR:PIRNR017228}; EC=1.14.19.17 {ECO:0000256|PIRNR:PIRNR017228};	Fatty acid desaturase	GO:0005789,endoplasmic reticulum membrane; GO:0016021,integral component of membrane; GO:0042284,sphingolipid delta-4 desaturase activity; GO:0046513,ceramide biosynthetic process; GO:0030148,sphingolipid biosynthetic process; GO:0003674,molecular_function; GO:0003824,catalytic activity; GO:0016491,oxidoreductase activity; GO:0016705,oxidoreductase activity, acting on paired donors, with incorpor…	PF00487.27:Fatty acid desaturase	--	--	--
Cs_ont_2g005530	1	11.7648	11.9144	11.8033	9.9392	9.8764	10.5978	15.3356	15.3988	15.4772	16.3725	16.3047	16.181	11.4277	10.9017	11.9806	10.7211	12.0177	11.1759	28.8834	29.5639	29.7312	chr2	3251454	3256687	-	Cs_ont_2g005530	--	--	--	COP1-interacting protein 7 isoform X2 [Citrus sinensis]	CIP7_ARATH RecName: Full=COP1-interacting protein 7 {ECO:0000303|PubMed:9668129};	A0A067GB38_CITSI SubName: Full=Uncharacterized protein {ECO:0000313|EMBL:KDO75855.1};	--	GO:0005634,nucleus; GO:0009718,anthocyanin-containing compound biosynthetic process; GO:0015995,chlorophyll biosynthetic process; GO:0045893,positive regulation of DNA-templated transcription; GO:0009416,response to light stimulus; GO:0008150,biological_process; GO:0008152,metabolic process; GO:0009058,biosynthetic process; GO:0009812,flavonoid metabolic process; GO:0009813,flavonoid biosynthetic…	--	--	--	--
Cs_ont_2g005620	1	0.7257	0.5335	0.8593	0.8461	0.8526	0.7245	6.2059	6.2199	5.6887	9.0306	9.7055	9.2173	1.2556	1.3247	1.5003	4.4184	4.3156	4.4595	10.7993	12.2143	11.8408	chr2	3313377	3317798	-	Cs_ont_2g005620	--	K16297 serine carboxypeptidase-like clade II [EC:3.4.16.-] | (RefSeq) serine carboxypeptidase-like 31 (A)	--	serine carboxypeptidase-like 31 [Citrus sinensis]	SCP31_ARATH RecName: Full=Serine carboxypeptidase-like 31; EC=3.4.16.-; Flags: Precursor;	V4UEA9_CITCL RecName: Full=Carboxypeptidase {ECO:0000256|RuleBase:RU361156}; EC=3.4.16.- {ECO:0000256|RuleBase:RU361156};	Serine carboxypeptidases (lysosomal cathepsin A)	GO:0005576,extracellular region; GO:0004185,serine-type carboxypeptidase activity; GO:0006508,proteolysis; GO:0003674,molecular_function; GO:0003824,catalytic activity; GO:0004180,carboxypeptidase activity; GO:0008233,peptidase activity; GO:0008236,serine-type peptidase activity; GO:0008238,exopeptidase activity; GO:0016787,hydrolase activity; GO:0017171,serine hydrolase activity; GO:0070008,seri…	PF00450.25:Serine carboxypeptidase	--	--	--
Cs_ont_2g005750	1	85.1545	86.1322	80.2762	118.418	110.216	101.095	182.266	177.785	171.586	321.857	315.93	337.332	113.08	125.473	110.155	255.261	261.746	258.802	345.223	329.097	317.403	chr2	3414575	3415815	-	Cs_ont_2g005750	--	--	--	ctenidin-3-like [Citrus sinensis]	--	A0A2H5N2D5_CITUN SubName: Full=Uncharacterized protein {ECO:0000313|EMBL:GAY34400.1};	--	--	PF07172.14:Glycine rich protein family	--	--	--
Cs_ont_2g006580	1	0.5849	0.7001	0.7694	0.8361	0.9075	0.8741	1.0298	1.0911	1.0744	2.534	2.2467	2.5925	0.9923	0.9484	0.795	0.9647	1.1356	1.2191	2.5728	2.8377	2.9225	chr2	3966658	3972883	-	Cs_ont_2g006580	--	K13430 serine/threonine-protein kinase PBS1 [EC:2.7.11.1] | (RefSeq) probable serine/threonine-protein kinase PBL7 (A)	ko04626: Plant-pathogen interaction	hypothetical protein CUMW_010330, partial [Citrus unshiu]	CRK26_ARATH RecName: Full=Cysteine-rich receptor-like protein kinase 26; Short=Cysteine-rich RLK26; EC=2.7.11.-; Flags: Precursor;	A0A2H5N1W4_CITUN SubName: Full=Uncharacterized protein {ECO:0000313|EMBL:GAY34240.1}; Flags: Fragment;	--	GO:0016021,integral component of membrane; GO:0005886,plasma membrane; GO:0005524,ATP binding; GO:0106310,protein serine kinase activity; GO:0004674,protein serine/threonine kinase activity; GO:0006468,protein phosphorylation; GO:0000166,nucleotide binding; GO:0003674,molecular_function; GO:0005488,binding; GO:0017076,purine nucleotide binding; GO:0030554,adenyl nucleotide binding; GO:0032553,rib…	PF01657.20:Salt stress response/antifungal	--	--	--
Cs_ont_2g006760	1	3.7419	3.9498	3.8057	4.1801	4.1457	4.6369	9.7746	10.0676	9.6387	9.391	9.1776	9.2972	5.6182	5.4233	5.6456	6.3452	6.4885	6.7852	11.1863	11.1961	11.0602	chr2	4076432	4082652	-	Cs_ont_2g006760	--	K20115 [pyruvate, phosphate dikinase]-phosphate phosphotransferase / [pyruvate, phosphate dikinase] kinase [EC:2.7.4.27 2.7.11.32] | (RefSeq) probable pyruvate, phosphate dikinase regulatory protein, chloroplastic (A)	--	probable pyruvate, phosphate dikinase regulatory protein, chloroplastic [Citrus sinensis]	PDRP1_ORYSI RecName: Full=Probable pyruvate, phosphate dikinase regulatory protein, chloroplastic; EC=2.7.11.32; EC=2.7.4.27; AltName: Full=Bifunctional dikinase regulatory protein; Short=BFRP; AltName: Full=Pyruvate, Pi dikinase regulatory protein; Short=PPDK RP; Short=PPDK regulatory protein; Flags: Precursor;	A0A067GAB4_CITSI SubName: Full=Uncharacterized protein {ECO:0000313|EMBL:KDO75560.1};	--	GO:0009507,chloroplast; GO:0005524,ATP binding; GO:0016776,phosphotransferase activity, phosphate group as acceptor; GO:0004674,protein serine/threonine kinase activity; GO:0016310,phosphorylation; GO:0000166,nucleotide binding; GO:0003674,molecular_function; GO:0005488,binding; GO:0017076,purine nucleotide binding; GO:0030554,adenyl nucleotide binding; GO:0032553,ribonucleotide binding; GO:00325…	PF03618.17:Kinase/pyrophosphorylase	--	--	--
Cs_ont_2g007030	1	0.7844	1.1334	0.9897	1.0598	0.8837	0.6675	2.9987	2.6718	2.452	2.3559	2.3119	2.0434	0.8541	1.1971	0.9174	1.9522	2.1803	1.6366	3.3553	2.3278	2.4683	chr2	4265925	4267162	+	Cs_ont_2g007030	--	--	--	hypothetical protein KPL70_004923 [Citrus sinensis]	--	V4U8M6_CITCL SubName: Full=Uncharacterized protein {ECO:0000313|EMBL:ESR62297.1};	--	--	--	--	--	--
Cs_ont_2g007950	1	0.796	0.5755	0.5909	0.6257	0.5238	0.4029	0.6359	0.5683	0.4444	0.5541	0.7419	0.512	0.3571	0.53	0.6289	0.4703	0.7593	0.535	1.1175	1.1582	0.9595	chr2	4897549	4898716	-	Cs_ont_2g007950	--	K01177 beta-amylase [EC:3.2.1.2] | (RefSeq) beta-amylase 7 isoform X2 (A)	ko00500: Starch and sucrose metabolism; ko01100: Metabolic pathways; ko01110: Biosynthesis of secondary metabolites	protein BZR1 homolog 2-like isoform X1 [Citrus sinensis]	BAM7_ARATH RecName: Full=Beta-amylase 7; EC=3.2.1.2; AltName: Full=1,4-alpha-D-glucan maltohydrolase; AltName: Full=Beta-amylase 4;	A0A2H5N125_CITUN RecName: Full=BES1_N domain-containing protein {ECO:0000259|Pfam:PF05687};	--	GO:0005737,cytoplasm; GO:0005634,nucleus; GO:0102229,amylopectin maltohydrolase activity; GO:0003700,DNA-binding transcription factor activity; GO:0000272,polysaccharide catabolic process; GO:0048831,regulation of shoot system development; GO:0003674,molecular_function; GO:0003824,catalytic activity; GO:0004553,hydrolase activity, hydrolyzing O-glycosyl compounds; GO:0016787,hydrolase activity; G…	PF05687.16:BES1/BZR1 plant transcription factor, N-terminal	BES1	TF	BES1
Cs_ont_2g008000	1	41.396	42.5795	40.9093	40.3373	39.7876	40.2321	65.7719	66.3122	65.5468	55.4743	54.1862	59.1362	41.5298	40.3371	40.2116	36.8703	35.6853	33.7396	71.416	69.3429	67.9867	chr2	4938645	4943028	+	Cs_ont_2g008000	--	K02641 ferredoxin--NADP+ reductase [EC:1.18.1.2] | (RefSeq) ferredoxin--NADP reductase, root isozyme, chloroplastic (A)	ko00195: Photosynthesis; ko01100: Metabolic pathways	Ferredoxin--NADP reductase root isozyme [Citrus sinensis]	FENR2_PEA RecName: Full=Ferredoxin--NADP reductase, root isozyme, chloroplastic; Short=FNR; EC=1.18.1.2; Flags: Precursor;	A0A067G6M1_CITSI RecName: Full=Ferredoxin--NADP reductase, chloroplastic {ECO:0000256|PIRNR:PIRNR000361}; Short=FNR {ECO:0000256|PIRNR:PIRNR000361}; EC=1.18.1.2 {ECO:0000256|PIRNR:PIRNR000361};	NADP/FAD dependent oxidoreductase	GO:0009507,chloroplast; GO:0004324,ferredoxin-NADP+ reductase activity; GO:0015979,photosynthesis; GO:0003674,molecular_function; GO:0003824,catalytic activity; GO:0008937,ferredoxin-NAD(P) reductase activity; GO:0016491,oxidoreductase activity; GO:0016730,oxidoreductase activity, acting on iron-sulfur proteins as donors; GO:0016731,oxidoreductase activity, acting on iron-sulfur proteins as donor…	PF00175.24:Oxidoreductase NAD-binding domain	--	--	--
Cs_ont_2g008130	1	7.9993	7.9719	7.5122	6.9249	7.2465	7.0655	13.4946	13.1421	13.0814	15.0755	15.651	14.4376	6.9709	6.3347	6.9518	5.5467	5.6945	5.3375	13.525	12.8504	13.162	chr2	5010536	5016212	+	Cs_ont_2g008130	--	K23146 3-hydroxyisobutyrate/3-hydroxypropionate dehydrogenase [EC:1.1.1.31 1.1.1.59] | (RefSeq) probable 3-hydroxyisobutyrate dehydrogenase, mitochondrial isoform X1 (A)	ko00280: Valine, leucine and isoleucine degradation; ko00410: beta-Alanine metabolism; ko00640: Propanoate metabolism; ko01100: Metabolic pathways; ko01200: Carbon metabolism	probable 3-hydroxyisobutyrate dehydrogenase, mitochondrial isoform X1 [Citrus sinensis]	3HIDH_ARATH RecName: Full=Probable 3-hydroxyisobutyrate dehydrogenase, mitochondrial; Short=HIBADH; EC=1.1.1.31; Flags: Precursor;	A0A067G6J3_CITSI RecName: Full=3-hydroxyisobutyrate dehydrogenase {ECO:0000256|ARBA:ARBA00012991, ECO:0000256|RuleBase:RU910714}; Short=HIBADH {ECO:0000256|RuleBase:RU910714}; EC=1.1.1.31 {ECO:0000256|ARBA:ARBA00012991, ECO:0000256|RuleBase:RU910714};	Predicted dehydrogenase	GO:0005739,mitochondrion; GO:0008442,3-hydroxyisobutyrate dehydrogenase activity; GO:0051287,NAD binding; GO:0050661,NADP binding; GO:0016616,oxidoreductase activity, acting on the CH-OH group of donors, NAD or NADP as acceptor; GO:0043621,protein self-association; GO:0006551,leucine metabolic process; GO:0006574,valine catabolic process; GO:0006573,valine metabolic process; GO:0003674,molecular_…	PF03446.18:NAD binding domain of 6-phosphogluconate dehydrogenase	--	--	--
Cs_ont_2g009030	1	4.8851	4.7255	4.823	4.967	4.7605	4.7909	6.2119	6.0236	6.6929	12.609	12.2278	13.0114	4.2587	4.5682	4.5456	4.9731	4.6912	5.0092	9.103	8.6511	8.9732	chr2	5618377	5623707	-	Cs_ont_2g009030	--	K03549 KUP system potassium uptake protein | (RefSeq) probable potassium transporter 13 isoform X1 (A)	--	probable potassium transporter 13 isoform X1 [Citrus sinensis]	HAK13_ORYSJ RecName: Full=Probable potassium transporter 13; AltName: Full=OsHAK13;	V4TND0_CITCL RecName: Full=Potassium transporter {ECO:0000256|RuleBase:RU321113};	--	GO:0016021,integral component of membrane; GO:0016020,membrane; GO:0015079,potassium ion transmembrane transporter activity; GO:0006813,potassium ion transport; GO:0003674,molecular_function; GO:0005215,transporter activity; GO:0008324,cation transmembrane transporter activity; GO:0015075,ion transmembrane transporter activity; GO:0015318,inorganic molecular entity transmembrane transporter activ…	PF02705.19:K+ potassium transporter	--	--	--
Cs_ont_2g009200	1	1.6223	1.2868	1.6899	1.4997	1.3377	1.3951	2.1824	2.0431	2.1627	2.4779	2.7113	2.64	1.4734	1.5405	1.4851	1.2936	1.2865	1.5922	2.589	2.6995	2.7766	chr2	5756562	5759840	-	Cs_ont_2g009200	--	--	--	O-fucosyltransferase 23 [Citrus sinensis]	OFT23_ARATH RecName: Full=O-fucosyltransferase 23 {ECO:0000305}; Short=O-FucT-23 {ECO:0000305}; EC=2.4.1.- {ECO:0000305}; AltName: Full=O-fucosyltransferase 1 {ECO:0000303|PubMed:29467178}; Short=AtOFT1 {ECO:0000303|PubMed:29467178}; AltName: Full=O-fucosyltransferase family protein {ECO:0000305};	A0A067GPT1_CITSI RecName: Full=O-fucosyltransferase family protein {ECO:0000256|ARBA:ARBA00030350};	--	GO:0000139,Golgi membrane; GO:0016021,integral component of membrane; GO:0016757,glycosyltransferase activity; GO:0006004,fucose metabolic process; GO:0009875,pollen-pistil interaction; GO:0009856,pollination; GO:0003674,molecular_function; GO:0003824,catalytic activity; GO:0016740,transferase activity; GO:0005975,carbohydrate metabolic process; GO:0005996,monosaccharide metabolic process; GO:000…	PF10250.12:GDP-fucose protein O-fucosyltransferase	--	--	--
Cs_ont_2g010090	1	0.0242	0.0258	0.0249	0.1034	0.0278	0.1311	1.5575	1.7681	1.6544	2.4858	2.6224	2.1147	0	0.0285	0.0118	0.0337	0.0297	0.0985	0.9091	0.8617	0.974	chr2	6395733	6398229	+	Cs_ont_2g010090	--	K14709 solute carrier family 39 (zinc transporter), member 1/2/3 | (RefSeq) zinc transporter 5-like (A)	--	zinc transporter 5-like [Citrus sinensis]	ZIP5_ORYSJ RecName: Full=Zinc transporter 5; AltName: Full=ZRT/IRT-like protein 5; Short=OsZIP5; Flags: Precursor;	A0A067GPM9_CITSI SubName: Full=Uncharacterized protein {ECO:0000313|EMBL:KDO77256.1};	Fe2+/Zn2+ regulated transporter	GO:0016021,integral component of membrane; GO:0016020,membrane; GO:0005886,plasma membrane; GO:0005385,zinc ion transmembrane transporter activity; GO:0071577,zinc ion transmembrane transport; GO:0006829,zinc ion transport; GO:0003674,molecular_function; GO:0005215,transporter activity; GO:0008324,cation transmembrane transporter activity; GO:0015075,ion transmembrane transporter activity; GO:001…	PF02535.25:ZIP Zinc transporter	--	--	--
Cs_ont_2g010320	1	9.6973	9.7059	9.6593	11.4735	11.7936	10.808	67.0739	66.5637	68.9144	72.8568	72.2066	65.3609	20.2112	19.3013	19.3195	27.9604	27.9721	28.2419	104.429	105.233	109.32	chr2	6510834	6515680	+	Cs_ont_2g010320	--	--	--	haloacid dehalogenase-like hydrolase domain-containing protein 3 [Citrus sinensis]	--	A0A067GPK8_CITSI SubName: Full=Uncharacterized protein {ECO:0000313|EMBL:KDO77226.1};	Predicted hydrolase (HAD superfamily)	--	PF00702.29:haloacid dehalogenase-like hydrolase	--	--	--
Cs_ont_2g010710	1	14.4136	13.8244	14.646	15.7736	15.7077	16.036	53.5752	55.6488	54.6181	57.4686	55.7998	55.9205	19.2776	21.0853	20.0075	21.8029	21.1981	21.878	60.3141	60.1407	60.4813	chr2	6771893	6782528	+	Cs_ont_2g010710	--	K01188 beta-glucosidase [EC:3.2.1.21] | (RefSeq) beta-glucosidase 42 (A)	ko00460: Cyanoamino acid metabolism; ko00500: Starch and sucrose metabolism; ko00999: Biosynthesis of various plant secondary metabolites; ko01100: Metabolic pathways; ko01110: Biosynthesis of secondary metabolites	beta-glucosidase 42 [Citrus sinensis]	BGL42_ARATH RecName: Full=Beta-glucosidase 42 {ECO:0000303|PubMed:15604686}; Short=AtBGLU42 {ECO:0000303|PubMed:15604686}; EC=3.2.1.21 {ECO:0000250|UniProtKB:Q8L7J2};	A0A067GNY9_CITSI RecName: Full=Beta-glucosidase {ECO:0000256|ARBA:ARBA00012744, ECO:0000256|RuleBase:RU361175}; EC=3.2.1.21 {ECO:0000256|ARBA:ARBA00012744, ECO:0000256|RuleBase:RU361175};	Beta-glucosidase, lactase phlorizinhydrolase, and related proteins	GO:0005829,cytosol; GO:0008422,beta-glucosidase activity; GO:0102483,scopolin beta-glucosidase activity; GO:0030245,cellulose catabolic process; GO:0009866,induced systemic resistance, ethylene mediated signaling pathway; GO:0031349,positive regulation of defense response; GO:0009617,response to bacterium; GO:1990641,response to iron ion starvation; GO:0019748,secondary metabolic process; GO:0003…	PF00232.21:Glycosyl hydrolase family 1	--	--	--
Cs_ont_2g010760	1	4.7575	4.1224	4.7975	5.1015	4.6117	4.3321	5.8507	5.3422	5.4402	10.9938	10.638	10.0334	6.9916	6.9036	6.873	3.4888	3.2652	3.1881	8.39	9.0717	8.5941	chr2	6821954	6824968	-	Cs_ont_2g010760	--	K19825 2-alkenal reductase (NADP+) [EC:1.3.1.102] | (RefSeq) 2-alkenal reductase (NADP(+)-dependent)-like isoform X2 (A)	--	2-alkenal reductase (NADP(+)-dependent) [Citrus sinensis]	DBR_TOBAC RecName: Full=2-alkenal reductase (NADP(+)-dependent); EC=1.3.1.102 {ECO:0000269|PubMed:17945329, ECO:0000269|Ref.3, ECO:0000269|Ref.4}; AltName: Full=Alkenal double bound reductase; AltName: Full=Allylic alcohol dehydrogenase 1 {ECO:0000303|PubMed:11117876}; Short=allyl-ADH1 {ECO:0000303|PubMed:11117876}; AltName: Full=Flavin-free double bond reductase {ECO:0000303|Ref.4}; Short=NtDBR;…	A0A1S8ADL5_CITLI SubName: Full=Zinc-binding dehydrogenase family protein {ECO:0000313|EMBL:JAV45578.1};	Predicted NAD-dependent oxidoreductase	GO:0032440,2-alkenal reductase [NAD(P)+] activity; GO:0003674,molecular_function; GO:0003824,catalytic activity; GO:0016491,oxidoreductase activity; GO:0016627,oxidoreductase activity, acting on the CH-CH group of donors; GO:0016628,oxidoreductase activity, acting on the CH-CH group of donors, NAD or NADP as acceptor	PF16884.8:N-terminal domain of oxidoreductase	--	--	--
Cs_ont_2g010780	1	0.9238	0.864	0.8552	0.8713	0.7879	1.033	2.078	1.9885	2.0251	5.9456	5.7433	5.8867	1.5292	1.6083	1.5135	2.4452	2.3647	2.551	5.6548	5.0389	5.5375	chr2	6842347	6849404	+	Cs_ont_2g010780	--	K12373 hexosaminidase [EC:3.2.1.52] | (RefSeq) beta-hexosaminidase 3 (A)	ko00511: Other glycan degradation; ko00513: Various types of N-glycan biosynthesis; ko00520: Amino sugar and nucleotide sugar metabolism; ko00531: Glycosaminoglycan degradation; ko00600: Sphingolipid metabolism; ko00603: Glycosphingolipid biosynthesis - globo and isoglobo series; ko00604: Glycosphingolipid biosynthesis - ganglio series; ko01100: Metabolic pathways	Beta-hexosaminidase 3 [Citrus sinensis]	HEXO3_ARATH RecName: Full=Beta-hexosaminidase 3; EC=3.2.1.52; AltName: Full=Beta-GlcNAcase 3; AltName: Full=Beta-N-acetylhexosaminidase 3; AltName: Full=Beta-hexosaminidase 1; Short=AtHEX1; AltName: Full=N-acetyl-beta-glucosaminidase 3; Flags: Precursor;	A0A067GBP9_CITSI RecName: Full=Beta-hexosaminidase {ECO:0000256|PIRNR:PIRNR001093}; EC=3.2.1.52 {ECO:0000256|PIRNR:PIRNR001093};	Beta-N-acetylhexosaminidase	GO:0016020,membrane; GO:0005634,nucleus; GO:0005886,plasma membrane; GO:0004563,beta-N-acetylhexosaminidase activity; GO:0015929,hexosaminidase activity; GO:0102148,N-acetyl-beta-D-galactosaminidase activity; GO:0005975,carbohydrate metabolic process; GO:0030203,glycosaminoglycan metabolic process; GO:0003674,molecular_function; GO:0003824,catalytic activity; GO:0004553,hydrolase activity, hydrol…	PF00728.25:Glycosyl hydrolase family 20, catalytic domain	--	--	--
Cs_ont_2g011750	1	5.7921	5.4724	5.7714	6.1446	5.6334	4.7252	11.1809	11.5375	12.3569	10.8247	12.1566	11.22	5.1262	5.6529	5.9011	5.9631	6.7944	6.2393	10.864	12.1532	12.0689	chr2	7469704	7473360	-	Cs_ont_2g011750	--	--	--	uncharacterized protein LOC102608277 isoform X1 [Citrus sinensis]	--	A0A2H5P5H9_CITUN RecName: Full=CTP_transf_like domain-containing protein {ECO:0000259|Pfam:PF01467};	--	GO:0003824,catalytic activity; GO:0009058,biosynthetic process; GO:0003674,molecular_function; GO:0008150,biological_process; GO:0008152,metabolic process	PF01467.29:Cytidylyltransferase-like	--	--	--
Cs_ont_2g011940	1	4.0243	4.1515	3.8408	4.2465	3.7616	4.0703	10.9301	11.7995	11.4353	12.2789	11.5696	13.0756	4.1218	4.0208	4.5643	4.4972	4.5381	4.9686	8.88	8.206	8.1986	chr2	7591301	7595208	+	Cs_ont_2g011940	--	--	--	putative zinc finger protein At1g68190 [Citrus sinensis]	COLX_ARATH RecName: Full=Putative zinc finger protein At1g68190;	V4UH35_CITCL SubName: Full=Uncharacterized protein {ECO:0000313|EMBL:ESR61616.1};	--	GO:0005634,nucleus; GO:0003700,DNA-binding transcription factor activity; GO:0008270,zinc ion binding; GO:0006355,regulation of DNA-templated transcription; GO:0003674,molecular_function; GO:0140110,transcription regulator activity; GO:0005488,binding; GO:0043167,ion binding; GO:0043169,cation binding; GO:0046872,metal ion binding; GO:0046914,transition metal ion binding; GO:0006139,nucleobase-co…	PF06203.17:CCT motif	Others	TR	Others
Cs_ont_2g013730	1	30.3345	30.5462	29.4941	22.8698	21.3312	22.1282	41.149	45.0076	41.4726	39.7497	39.2409	40.9396	24.6736	24.0934	23.5076	20.485	19.9257	20.7673	41.8072	40.549	40.1034	chr2	8990717	8995493	-	Cs_ont_2g013730	--	K12116 flavin-binding kelch repeat F-box protein 1 | (RefSeq) adagio protein 3 (A)	ko04712: Circadian rhythm - plant	adagio protein 3 [Citrus clementina]	ADO3_ARATH RecName: Full=Adagio protein 3; AltName: Full=F-box only protein 2a; Short=FBX2a; AltName: Full=Flavin-binding kelch repeat F-box protein 1;	V4TLP4_CITCL RecName: Full=PAS domain-containing protein {ECO:0000259|PROSITE:PS50112};	--	GO:0005829,cytosol; GO:0005634,nucleus; GO:0019005,SCF ubiquitin ligase complex; GO:0009881,photoreceptor activity; GO:0007623,circadian rhythm; GO:0009908,flower development; GO:2001007,negative regulation of cellulose biosynthetic process; GO:0009911,positive regulation of flower development; GO:0016567,protein ubiquitination; GO:0010468,regulation of gene expression; GO:0006355,regulation of D…	PF13418.9:Galactose oxidase, central domain	--	--	--
Cs_ont_2g015050	1	4.3439	4.2655	4.3539	3.5101	3.3081	3.1319	8.3769	8.459	8.4706	11.724	11.1753	10.4394	4.0463	4.3117	4.245	5.7794	5.9332	5.8743	9.16	7.6097	7.524	chr2	10115486	10117530	+	Cs_ont_2g015050	--	--	--	transcription factor IBH1 [Citrus clementina]	IBH1_ARATH RecName: Full=Transcription factor IBH1; Short=AtIBH1; AltName: Full=BHLH transcription factor zeta; Short=bHLH zeta; AltName: Full=Basic helix-loop-helix protein 158; Short=AtbHLH158; Short=bHLH 158; AltName: Full=Protein ILI1-BINDING BHLH 1; AltName: Full=bHLH transcription factor bHLH158;	V4W5A6_CITCL SubName: Full=Uncharacterized protein {ECO:0000313|EMBL:ESR61234.1};	--	GO:0005634,nucleus; GO:0003700,DNA-binding transcription factor activity; GO:0046983,protein dimerization activity; GO:0000976,transcription cis-regulatory region binding; GO:0009742,brassinosteroid mediated signaling pathway; GO:0009740,gibberellic acid mediated signaling pathway; GO:0040008,regulation of growth; GO:0003674,molecular_function; GO:0140110,transcription regulator activity; GO:0005…	--	--	--	--
Cs_ont_2g015100	1	37.3953	38.1242	34.7586	25.0158	25.1676	26.9462	55.1804	54.1174	56.8414	28.0308	27.2222	23.3307	27.6021	26.789	25.544	27.9191	28.8434	27.8597	71.1625	75.4924	70.8306	chr2	10175569	10177055	-	Cs_ont_2g015100	--	--	--	hypothetical protein CUMW_135960 [Citrus unshiu]	Y5161_ARATH RecName: Full=Uncharacterized protein At5g01610;	A0A2H5PH33_CITUN SubName: Full=Uncharacterized protein {ECO:0000313|EMBL:GAY51666.1};	--	--	PF04398.15:Protein of unknown function, DUF538	--	--	--
Cs_ont_2g015170	1	3.1562	2.9197	3.3706	3.8917	3.4313	3.3901	7.3473	7.8562	7.7672	7.3271	7.0007	7.1404	3.2485	3.624	3.1784	4.2883	3.8286	4.2587	6.8025	6.2405	6.8665	chr2	10252035	10255015	+	Cs_ont_2g015170	--	--	--	uncharacterized protein LOC102621930 [Citrus sinensis]	--	A0A2H5PH22_CITUN RecName: Full=DAO domain-containing protein {ECO:0000259|Pfam:PF01266};	--	GO:0016491,oxidoreductase activity; GO:0003674,molecular_function; GO:0003824,catalytic activity	PF01266.27:FAD dependent oxidoreductase	--	--	--
Cs_ont_2g015870	1	159.449	159.87	160.984	168.752	162.234	167.601	381.157	380.307	383.177	359.567	343.439	357.311	167.218	176.296	167.581	195.054	193.877	191.422	354.253	339.073	339.591	chr2	10827527	10830605	-	Cs_ont_2g015870	--	K18121 glyoxylate/succinic semialdehyde reductase [EC:1.1.1.79 1.1.1.-] | (RefSeq) glyoxylate/succinic semialdehyde reductase 1 isoform X1 (A)	ko00630: Glyoxylate and dicarboxylate metabolism; ko00650: Butanoate metabolism; ko01100: Metabolic pathways; ko01110: Biosynthesis of secondary metabolites; ko01200: Carbon metabolism	glyoxylate/succinic semialdehyde reductase 1 isoform X1 [Citrus clementina]	GLYR1_ARATH RecName: Full=Glyoxylate/succinic semialdehyde reductase 1; Short=AtGLYR1; Short=AtGR1; Short=SSA reductase 1; EC=1.1.1.79 {ECO:0000269|Ref.7, ECO:0000269|Ref.8}; EC=1.1.1.n11 {ECO:0000269|Ref.7, ECO:0000269|Ref.8}; AltName: Full=Gamma-hydroxybutyrate dehydrogenase {ECO:0000303|PubMed:12882961}; Short=AtGHBDH;	V4UFU5_CITCL SubName: Full=Uncharacterized protein {ECO:0000313|EMBL:ESR61131.1};	Predicted dehydrogenase	GO:0005829,cytosol; GO:0003858,3-hydroxybutyrate dehydrogenase activity; GO:0030267,glyoxylate reductase (NADP+) activity; GO:0051287,NAD binding; GO:0050661,NADP binding; GO:0016616,oxidoreductase activity, acting on the CH-OH group of donors, NAD or NADP as acceptor; GO:0006979,response to oxidative stress; GO:0003674,molecular_function; GO:0003824,catalytic activity; GO:0016491,oxidoreductase …	PF03446.18:NAD binding domain of 6-phosphogluconate dehydrogenase	--	--	--
Cs_ont_2g017300	1	0.9515	0.9715	0.9765	0.6153	0.4087	0.4947	3.788	3.4478	3.5612	1.9357	1.6867	1.695	0.7138	0.8374	0.9567	1.3297	1.3424	1.47	6.5856	5.9379	6.3052	chr2	12090313	12093548	-	Cs_ont_2g017300	--	--	--	zinc finger CCCH domain-containing protein 18 isoform X3 [Citrus sinensis]	C3H18_ARATH RecName: Full=Zinc finger CCCH domain-containing protein 18; Short=AtC3H18; EC=3.1.-.-;	A0A067EWZ3_CITSI SubName: Full=Uncharacterized protein {ECO:0000313|EMBL:KDO58410.1};	--	GO:0003677,DNA binding; GO:0046872,metal ion binding; GO:0004518,nuclease activity; GO:0003723,RNA binding; GO:0003674,molecular_function; GO:0003676,nucleic acid binding; GO:0005488,binding; GO:0097159,organic cyclic compound binding; GO:1901363,heterocyclic compound binding; GO:0043167,ion binding; GO:0043169,cation binding; GO:0003824,catalytic activity; GO:0016787,hydrolase activity; GO:00167…	PF12872.10:OST-HTH/LOTUS domain	--	--	--
Cs_ont_2g017440	1	8.6308	9.2125	9.1334	8.7604	8.8569	9.0425	30.6239	30.2956	30.6213	30.495	30.2892	29.7149	13.4818	13.139	13.5304	16.7216	17.0106	16.3963	28.2501	27.6546	29.0329	chr2	12167831	12176974	+	Cs_ont_2g017440	--	K14489 arabidopsis histidine kinase 2/3/4 (cytokinin receptor) [EC:2.7.13.3] | (RefSeq) histidine kinase 2 (A)	ko04075: Plant hormone signal transduction	histidine kinase 2 [Citrus clementina]	AHK2_ARATH RecName: Full=Histidine kinase 2; EC=2.7.13.3; AltName: Full=Arabidopsis histidine kinase 2; Short=AtHK2; AltName: Full=Protein AUTHENTIC HIS-KINASE 2;	A0A2H5PL98_CITUN RecName: Full=Histidine kinase {ECO:0000256|ARBA:ARBA00012438}; EC=2.7.13.3 {ECO:0000256|ARBA:ARBA00012438};	Sensory transduction histidine kinase	GO:0005789,endoplasmic reticulum membrane; GO:0016021,integral component of membrane; GO:0005886,plasma membrane; GO:0009884,cytokinin receptor activity; GO:0042802,identical protein binding; GO:0019900,kinase binding; GO:0000155,phosphorelay sensor kinase activity; GO:0004673,protein histidine kinase activity; GO:0043424,protein histidine kinase binding; GO:0071215,cellular response to abscisic …	PF03924.16:CHASE domain	Others	TR	Others
Cs_ont_2g019170	1	1.0456	1.0387	1.1768	1.0064	0.7147	0.9849	2.5996	2.6334	2.6404	2.4092	2.1701	2.4053	1.1912	1.161	0.9394	1.5299	1.6359	1.096	2.6301	2.0804	2.6096	chr2	13883213	13884156	-	Cs_ont_2g019170	--	--	--	uncharacterized protein LOC18050403 [Citrus clementina]	--	V4W472_CITCL SubName: Full=Uncharacterized protein {ECO:0000313|EMBL:ESR60794.1};	--	--	PF14009.9:PADRE domain	--	--	--
Cs_ont_2g019470	1	1.4778	1.2126	1.7233	1.1453	1.1541	0.9444	5.3763	6.8483	6.228	7.0323	6.6206	6.9772	2.1954	1.5239	0.7877	0.1865	0.3833	0.3638	8.797	6.2149	7.4407	chr2	14243879	14244297	-	Cs_ont_2g019470	--	K09422 transcription factor MYB, plant | (RefSeq) transcription factor CPC (A)	--	transcription factor CPC-like [Citrus sinensis]	CPC_ARATH RecName: Full=Transcription factor CPC; AltName: Full=Protein CAPRICE;	V4U4D5_CITCL SubName: Full=Uncharacterized protein {ECO:0000313|EMBL:ESR60762.1};	--	GO:0005634,nucleus; GO:0003700,DNA-binding transcription factor activity; GO:0000976,transcription cis-regulatory region binding; GO:0030154,cell differentiation; GO:0009913,epidermal cell differentiation; GO:0010063,positive regulation of trichoblast fate specification; GO:0010376,stomatal complex formation; GO:0003674,molecular_function; GO:0140110,transcription regulator activity; GO:0001067,t…	PF00249.34:Myb-like DNA-binding domain	MYB-related	TF	MYB->MYB-related
Cs_ont_2g020110	1	2.3932	2.3571	2.9542	1.3799	1.4302	1.4066	1.3709	1.2309	1.5775	2.8179	3.1494	3.5085	1.097	2.0214	1.915	1.7658	1.6822	1.9566	3.7794	3.395	4.2672	chr2	15000222	15001139	+	Cs_ont_2g020110	--	--	--	hypothetical protein CICLE_v10017232mg [Citrus clementina]	--	A0A067E958_CITSI SubName: Full=Uncharacterized protein {ECO:0000313|EMBL:KDO47742.1};	--	GO:0016021,integral component of membrane; GO:0005575,cellular_component; GO:0016020,membrane; GO:0031224,intrinsic component of membrane; GO:0110165,cellular anatomical entity	--	--	--	--
Cs_ont_2g020850	1	0.5005	0.5928	0.4346	0.2188	0.1543	0.3331	4.7744	3.7761	5.2534	0.7977	1.3703	1.8204	0.7509	0.9186	0.8842	0.4633	0.4237	0.5386	6.6009	5.6529	5.7622	chr2	16472712	16473538	+	Cs_ont_2g020850	--	--	--	uncharacterized protein LOC102610744 [Citrus sinensis]	--	A0A067D8X2_CITSI SubName: Full=Uncharacterized protein {ECO:0000313|EMBL:KDO38010.1};	--	--	PF12609.11:Wound-induced protein	--	--	--
Cs_ont_2g020860	1	0.3696	0.3622	0.2334	0.1616	0.0651	0.123	9.1856	10.5292	9.4241	2.8522	2.7241	2.2477	0.3896	0.3336	0.2778	0.2368	0.2549	0.5132	14.7784	14.8285	11.8029	chr2	16476743	16477302	+	Cs_ont_2g020860	--	--	--	uncharacterized protein LOC18050834 [Citrus clementina]	--	V4UEE4_CITCL SubName: Full=Uncharacterized protein {ECO:0000313|EMBL:ESR60631.1};	--	--	PF12609.11:Wound-induced protein	--	--	--
Cs_ont_2g022940	1	0.1523	0.0404	0.1954	0.3608	0.458	0.4943	3.0107	2.1626	2.665	1.599	1.5815	1.7123	1.3853	1.7579	1.3213	3.3669	3.4771	4.3487	16.0675	14.2994	13.848	chr2	21344888	21345723	+	Cs_ont_2g022940	--	K13993 HSP20 family protein | (RefSeq) class I heat shock protein-like (A)	ko04141: Protein processing in endoplasmic reticulum	class I heat shock protein [Citrus clementina]	HSP12_SOLPE RecName: Full=17.6 kDa class I heat shock protein; AltName: Full=Hsp20.0;	V4W3A2_CITCL RecName: Full=SHSP domain-containing protein {ECO:0000259|PROSITE:PS01031};	Molecular chaperone (small heat-shock protein Hsp26/Hsp42)	GO:0005737,cytoplasm; GO:0005575,cellular_component; GO:0005622,intracellular anatomical structure; GO:0110165,cellular anatomical entity	PF00011.24:Hsp20/alpha crystallin family	--	--	--
Cs_ont_2g023270	1	73.1276	74.973	72.2006	67.2048	71.7136	69.7127	213.767	208.775	208.944	197.775	200.084	206.574	97.2354	99.2777	96.2785	94.335	94.0133	92.8388	292.245	287.31	279.712	chr2	21834331	21838866	-	Cs_ont_2g023270	--	K13993 HSP20 family protein | (RefSeq) small heat shock protein, chloroplastic (A)	ko04141: Protein processing in endoplasmic reticulum	SHSP domain-containing protein [Citrus sinensis]	HS25P_ARATH RecName: Full=Heat shock protein 21, chloroplastic {ECO:0000303|PubMed:2038305}; AltName: Full=25.3 kDa heat shock protein, chloroplastic; Short=AtHsp25.3; Flags: Precursor;	A0A067DFS4_CITSI RecName: Full=SHSP domain-containing protein {ECO:0000259|PROSITE:PS01031};	--	GO:0101031,chaperone complex; GO:0042644,chloroplast nucleoid; GO:0043621,protein self-association; GO:0009658,chloroplast organization; GO:0006355,regulation of DNA-templated transcription; GO:0009408,response to heat; GO:0009416,response to light stimulus; GO:0003674,molecular_function; GO:0005488,binding; GO:0005515,protein binding; GO:0006996,organelle organization; GO:0008150,biological_proc…	PF00011.24:Hsp20/alpha crystallin family	--	--	--
Cs_ont_2g023630	1	2.2077	2.4689	2.4017	2.2141	2.1962	2.1104	4.5337	4.8892	4.7802	3.5692	3.6772	3.5709	2.155	2.4782	2.4682	3.2069	2.99	3.0517	4.8647	5.3533	5.0911	chr2	22318217	22324243	+	Cs_ont_2g023630	--	--	--	hypothetical protein CISIN_1g013909mg [Citrus sinensis]	Y3272_ARATH RecName: Full=Kelch repeat-containing protein At3g27220;	A0A067EPB5_CITSI SubName: Full=Uncharacterized protein {ECO:0000313|EMBL:KDO55680.1};	FOG: Kelch repeat	GO:0005768,endosome; GO:0005794,Golgi apparatus; GO:0005797,Golgi medial cisterna; GO:0016021,integral component of membrane; GO:0005802,trans-Golgi network; GO:0009061,anaerobic respiration; GO:0071456,cellular response to hypoxia; GO:0006091,generation of precursor metabolites and energy; GO:0008150,biological_process; GO:0008152,metabolic process; GO:0009987,cellular process; GO:0015980,energy…	PF13418.9:Galactose oxidase, central domain	--	--	--
Cs_ont_2g023670	1	0.6886	0.5162	0.5716	0.4892	0.5568	0.6133	1.1708	0.941	0.8681	1.9216	1.719	1.4915	0.2883	0.2614	0.5344	0.5906	0.6687	0.4753	1.7819	1.6703	1.4215	chr2	22368838	22370790	-	Cs_ont_2g023670	--	K20100 YTH domain-containing protein 1 | (RefSeq) zinc finger CCCH domain-containing protein 45-like (A)	--	G-type lectin S-receptor-like serine/threonine-protein kinase [Citrus sinensis]	CE101_ARATH RecName: Full=G-type lectin S-receptor-like serine/threonine-protein kinase CES101; EC=2.7.11.1; AltName: Full=Protein CALLUS EXPRESSION OF RBCS 101; Flags: Precursor;	V4U393_CITCL RecName: Full=Receptor-like serine/threonine-protein kinase {ECO:0000256|PIRNR:PIRNR000641}; EC=2.7.11.1 {ECO:0000256|PIRNR:PIRNR000641};	--	GO:0016021,integral component of membrane; GO:0005886,plasma membrane; GO:0005524,ATP binding; GO:0005516,calmodulin binding; GO:0030246,carbohydrate binding; GO:0106310,protein serine kinase activity; GO:0004674,protein serine/threonine kinase activity; GO:0045087,innate immune response; GO:0006468,protein phosphorylation; GO:0009620,response to fungus; GO:0000166,nucleotide binding; GO:0003674,…	PF01453.27:D-mannose binding lectin	--	--	--
Cs_ont_2g023780	1	1.6014	0.9336	1.45	1.0708	1.7264	1.596	3.7543	3.6875	3.8726	3.527	3.7253	3.4562	2.0194	1.8423	2.4241	1.6568	1.7917	1.3321	3.3902	3.2841	3.7437	chr2	22538553	22539203	+	Cs_ont_2g023780	--	--	--	protoporphyrinogen oxidase 2 [Citrus sinensis]	--	--	--	--	--	--	--	--
Cs_ont_2g024080	1	2.1598	2.3009	2.2521	1.8149	1.5482	1.7104	3.4353	3.2818	3.4614	3.4114	3.478	3.4941	2.8647	2.6652	3.0025	2.8054	2.726	3.05	7.3342	7.1655	6.8221	chr2	22869480	22872616	+	Cs_ont_2g024080	--	--	--	F-box/kelch-repeat protein At3g27150 [Citrus clementina]	FBK70_ARATH RecName: Full=F-box/kelch-repeat protein At3g27150;	A0A067F9B6_CITSI SubName: Full=Uncharacterized protein {ECO:0000313|EMBL:KDO63953.1};	FOG: Kelch repeat	GO:0005829,cytosol; GO:0005634,nucleus; GO:0005575,cellular_component; GO:0005622,intracellular anatomical structure; GO:0005737,cytoplasm; GO:0110165,cellular anatomical entity; GO:0043226,organelle; GO:0043227,membrane-bounded organelle; GO:0043229,intracellular organelle; GO:0043231,intracellular membrane-bounded organelle	PF01344.28:Kelch motif	--	--	--
Cs_ont_2g024310	1	2.6249	2.9114	2.9058	2.3161	2.7697	2.4304	1.51	1.6589	1.5804	2.5684	2.6744	2.4806	1.3458	1.3572	1.0541	3.1038	3.3413	2.6857	6.8478	6.2679	5.7844	chr2	23041802	23044072	+	Cs_ont_2g024310	--	K00430 peroxidase [EC:1.11.1.7] | (RefSeq) peroxidase 55-like (A)	ko00940: Phenylpropanoid biosynthesis; ko01100: Metabolic pathways; ko01110: Biosynthesis of secondary metabolites	peroxidase 55 [Citrus clementina]	PER55_ARATH RecName: Full=Peroxidase 55; Short=Atperox P55; EC=1.11.1.7; AltName: Full=ATP20a; Flags: Precursor;	A0A067F944_CITSI RecName: Full=Peroxidase {ECO:0000256|ARBA:ARBA00012313, ECO:0000256|RuleBase:RU362060}; EC=1.11.1.7 {ECO:0000256|ARBA:ARBA00012313, ECO:0000256|RuleBase:RU362060};	--	GO:0005576,extracellular region; GO:0020037,heme binding; GO:0046872,metal ion binding; GO:0004601,peroxidase activity; GO:0042744,hydrogen peroxide catabolic process; GO:0006979,response to oxidative stress; GO:0003674,molecular_function; GO:0005488,binding; GO:0046906,tetrapyrrole binding; GO:0097159,organic cyclic compound binding; GO:1901363,heterocyclic compound binding; GO:0043167,ion bindi…	PF00141.26:Peroxidase	--	--	--
Cs_ont_2g024510	1	2.3804	1.9655	2.308	2.2665	1.9838	2.1882	2.2588	2.4205	2.398	1.656	1.4944	1.6352	2.4837	2.3181	2.7353	2.1237	2.1578	1.9856	3.4588	3.0433	3.8209	chr2	23219809	23225407	+	Cs_ont_2g024510	--	--	--	hypothetical protein CICLE_v10014497mg [Citrus clementina]	YSL6_ARATH RecName: Full=Probable metal-nicotianamine transporter YSL6; AltName: Full=Protein YELLOW STRIPE LIKE 6; Short=AtYSL6;	V4TIN6_CITCL SubName: Full=Uncharacterized protein {ECO:0000313|EMBL:ESR60268.1};	--	GO:0016021,integral component of membrane; GO:0016020,membrane; GO:0000325,plant-type vacuole; GO:0009705,plant-type vacuole membrane; GO:0009526,plastid envelope; GO:0005774,vacuolar membrane; GO:0035673,oligopeptide transmembrane transporter activity; GO:0034755,iron ion transmembrane transport; GO:0003674,molecular_function; GO:0005215,transporter activity; GO:0022857,transmembrane transporter…	PF03169.18:OPT oligopeptide transporter protein	--	--	--
Cs_ont_2g026890	1	0.8728	0.1631	0.2293	0.205	0.2239	0.959	0.4002	0.3334	0.3237	1.4924	0.2485	0.3139	0.3165	0.2349	0.2729	0.2198	0.1366	0.2332	1.3821	0.4026	1.3698	chr2	25438911	25443683	+	Cs_ont_2g026890	--	K23877 xyloglucan O-acetyltransferase | (RefSeq) protein ALTERED XYLOGLUCAN 4 (A)	--	protein trichome birefringence-like 39 [Citrus sinensis]	TBL39_ARATH RecName: Full=Protein trichome birefringence-like 39;	A0A067FB11_CITSI RecName: Full=PMR5N domain-containing protein {ECO:0000259|Pfam:PF14416};	--	GO:0005794,Golgi apparatus; GO:0016021,integral component of membrane; GO:0009506,plasmodesma; GO:0005773,vacuole; GO:0016413,O-acetyltransferase activity; GO:0003674,molecular_function; GO:0003824,catalytic activity; GO:0008374,O-acyltransferase activity; GO:0016407,acetyltransferase activity; GO:0016740,transferase activity; GO:0016746,acyltransferase activity; GO:0016747,acyltransferase activi…	PF13839.9:GDSL/SGNH-like Acyl-Esterase family found in Pmr5 and Cas1p	--	--	--
Cs_ont_2g027910	1	3.5505	4.7026	3.4084	3.978	3.4545	3.2617	4.9041	6.6019	5.0089	5.9952	6.1668	6.3921	3.7835	3.6735	4.1412	3.0392	3.4232	2.55	8.8545	6.399	7.1343	chr2	26411022	26411438	-	Cs_ont_2g027910	--	--	--	uncharacterized protein LOC102608484 [Citrus sinensis]	--	A0A067E1P2_CITSI SubName: Full=Uncharacterized protein {ECO:0000313|EMBL:KDO49013.1};	--	--	--	--	--	--
Cs_ont_2g029180	1	6.446	6.5424	6.5068	4.5868	4.1278	4.6541	9.343	9.4453	9.8681	7.1105	6.5608	6.6045	4.8309	4.7229	4.5262	5.1358	5.0575	5.1084	12.1825	13.0689	13.1945	chr2	27370475	27373493	-	Cs_ont_2g029180	--	--	--	protein KINESIN LIGHT CHAIN-RELATED 2 [Citrus sinensis]	KLCR2_ARATH RecName: Full=Protein KINESIN LIGHT CHAIN-RELATED 2 {ECO:0000303|PubMed:23204523}; AltName: Full=Kinesin light chain-like protein 1 {ECO:0000303|Ref.1}; Short=AtKLC1 {ECO:0000303|Ref.1};	A0A067FFR7_CITSI RecName: Full=TPR_MalT domain-containing protein {ECO:0000259|Pfam:PF17874};	Kinesin light chain	GO:0009860,pollen tube growth; GO:0031347,regulation of defense response; GO:0000003,reproduction; GO:0000902,cell morphogenesis; GO:0000904,cell morphogenesis involved in differentiation; GO:0003006,developmental process involved in reproduction; GO:0008150,biological_process; GO:0009653,anatomical structure morphogenesis; GO:0009826,unidimensional cell growth; GO:0009856,pollination; GO:0009932…	PF13424.9:Tetratricopeptide repeat	--	--	--
Cs_ont_2g029400	1	1.136	1.3204	1.2288	1.2143	1.3716	1.0792	2.1844	1.9416	2.0142	4.4114	4.3222	4.8076	1.2867	1.195	1.3052	1.3785	1.4766	1.642	3.4455	3.2319	3.2193	chr2	27574232	27577828	+	Cs_ont_2g029400	--	K23260 scopoletin glucosyltransferase [EC:2.4.1.128] | (RefSeq) scopoletin glucosyltransferase-like (A)	ko00999: Biosynthesis of various plant secondary metabolites; ko01110: Biosynthesis of secondary metabolites	UDP-glycosyltransferase 90A1-like [Citrus sinensis]	U90A1_ARATH RecName: Full=UDP-glycosyltransferase 90A1; EC=2.4.1.-;	A0A2H5P363_CITUN RecName: Full=Glycosyltransferase {ECO:0000256|RuleBase:RU362057}; EC=2.4.1.- {ECO:0000256|RuleBase:RU362057};	UDP-glucuronosyl and UDP-glucosyl transferase	GO:0008194,UDP-glycosyltransferase activity; GO:0003674,molecular_function; GO:0003824,catalytic activity; GO:0016740,transferase activity; GO:0016757,glycosyltransferase activity	PF00201.21:UDP-glucoronosyl and UDP-glucosyl transferase	--	--	--
Cs_ont_2g029410	1	2.4317	3.4253	2.4648	2.8863	2.7056	2.6727	15.2796	15.6264	14.0724	49.9616	50.9859	52.0459	4.4262	3.9986	3.6178	10.1705	10.5013	10.0963	38.6073	33.5775	34.4426	chr2	27591116	27592719	+	Cs_ont_2g029410	--	K23260 scopoletin glucosyltransferase [EC:2.4.1.128] | (RefSeq) scopoletin glucosyltransferase-like (A)	ko00999: Biosynthesis of various plant secondary metabolites; ko01110: Biosynthesis of secondary metabolites	UDP-glycosyltransferase 90A1-like [Citrus sinensis]	U90A1_ARATH RecName: Full=UDP-glycosyltransferase 90A1; EC=2.4.1.-;	A0A2H5P363_CITUN RecName: Full=Glycosyltransferase {ECO:0000256|RuleBase:RU362057}; EC=2.4.1.- {ECO:0000256|RuleBase:RU362057};	UDP-glucuronosyl and UDP-glucosyl transferase	GO:0008194,UDP-glycosyltransferase activity; GO:0003674,molecular_function; GO:0003824,catalytic activity; GO:0016740,transferase activity; GO:0016757,glycosyltransferase activity	PF00201.21:UDP-glucoronosyl and UDP-glucosyl transferase	--	--	--
Cs_ont_2g029630	1	2.369	2.2155	2.4087	1.0808	1.4687	1.2457	4.6924	4.4455	4.743	4.3965	3.947	4.6328	2.3945	2.7543	2.5168	1.9716	1.869	1.9813	4.0739	4.5608	4.4198	chr2	27733937	27737096	+	Cs_ont_2g029630	--	--	--	WAT1-related protein [Citrus sinensis]	WTR18_ARATH RecName: Full=WAT1-related protein At3g28050;	A0A2H5P2U2_CITUN RecName: Full=EamA domain-containing protein {ECO:0000259|Pfam:PF00892};	--	GO:0016021,integral component of membrane; GO:0005886,plasma membrane; GO:0022857,transmembrane transporter activity; GO:0003674,molecular_function; GO:0005215,transporter activity; GO:0005575,cellular_component; GO:0016020,membrane; GO:0031224,intrinsic component of membrane; GO:0110165,cellular anatomical entity; GO:0071944,cell periphery	PF00892.23:EamA-like transporter family	--	--	--
Cs_ont_2g031500	1	5.6159	5.8597	5.763	9.4598	9.1453	9.295	18.2158	18.7802	20.1397	38.8226	39.8422	42.1309	7.105	7.4495	8.232	8.182	7.2647	7.8019	19.0885	19.4152	18.6025	chr2	29240416	29241189	-	Cs_ont_2g031500	--	--	--	uncharacterized protein LOC102629916 [Citrus sinensis]	--	W8QGA5_CITMA SubName: Full=Putative mon-specific lipid-transfer protein-like subfamily protein {ECO:0000313|EMBL:AHL43879.1};	--	--	PF14368.9:Probable lipid transfer	--	--	--
Cs_ont_2g032000	1	6.6495	7.5076	6.2592	9.563	10.3219	9.1683	9.9436	8.0175	8.9153	21.8424	22.5754	22.6363	9.262	8.6823	9.8498	9.465	10.8933	10.2076	16.1093	14.7736	15.6777	chr2	29797878	29804133	+	Cs_ont_2g032000	--	K09753 cinnamoyl-CoA reductase [EC:1.2.1.44] | (RefSeq) cinnamoyl-CoA reductase 1-like (A)	ko00940: Phenylpropanoid biosynthesis; ko01100: Metabolic pathways; ko01110: Biosynthesis of secondary metabolites	cinnamoyl-CoA reductase 1 [Citrus clementina]	PAR1_ROSHC RecName: Full=Phenylacetaldehyde reductase {ECO:0000303|PubMed:20650544}; EC=1.1.1.- {ECO:0000269|PubMed:20650544}; AltName: Full=2-phenylethanol synthase {ECO:0000305};	A0A2H5P428_CITUN RecName: Full=Epimerase domain-containing protein {ECO:0000259|Pfam:PF01370};	Flavonol reductase/cinnamoyl-CoA reductase	GO:0016491,oxidoreductase activity; GO:0003674,molecular_function; GO:0003824,catalytic activity	PF01370.24:NAD dependent epimerase/dehydratase family	--	--	--
Cs_ont_2g033300	1	1.5292	2.2298	2.1314	1.7296	1.5555	1.8513	2.3793	1.7378	1.9864	4.4927	5.1866	4.7061	2.0213	2.0891	2.3643	0.9191	0.9768	1.0713	5.9668	5.6313	5.7513	chr2	30814604	30815998	-	Cs_ont_2g033300	--	K23260 scopoletin glucosyltransferase [EC:2.4.1.128] | (RefSeq) scopoletin glucosyltransferase (A)	ko00999: Biosynthesis of various plant secondary metabolites; ko01110: Biosynthesis of secondary metabolites	UDP-glycosyltransferase 92A1 [Citrus sinensis]	U92A1_ARATH RecName: Full=UDP-glycosyltransferase 92A1; EC=2.4.1.-;	A0A067FBU8_CITSI SubName: Full=Uncharacterized protein {ECO:0000313|EMBL:KDO64879.1};	UDP-glucuronosyl and UDP-glucosyl transferase	GO:0008194,UDP-glycosyltransferase activity; GO:0003674,molecular_function; GO:0003824,catalytic activity; GO:0016740,transferase activity; GO:0016757,glycosyltransferase activity	PF00201.21:UDP-glucoronosyl and UDP-glucosyl transferase	--	--	--
Cs_ont_2g033310	1	12.0419	12.8474	12.5714	7.4817	8.2431	8.5623	17.9887	17.9385	18.3286	18.1262	18.985	19.7414	9.5767	9.3609	9.1732	9.9795	9.2903	10.33	18.2565	19.2237	18.9215	chr2	30825053	30826731	-	Cs_ont_2g033310	--	K23260 scopoletin glucosyltransferase [EC:2.4.1.128] | (RefSeq) scopoletin glucosyltransferase (A)	ko00999: Biosynthesis of various plant secondary metabolites; ko01110: Biosynthesis of secondary metabolites	UDP-glycosyltransferase 92A1 [Citrus sinensis]	U92A1_ARATH RecName: Full=UDP-glycosyltransferase 92A1; EC=2.4.1.-;	V4W0A8_CITCL RecName: Full=Glycosyltransferase {ECO:0000256|RuleBase:RU362057}; EC=2.4.1.- {ECO:0000256|RuleBase:RU362057};	UDP-glucuronosyl and UDP-glucosyl transferase	GO:0008194,UDP-glycosyltransferase activity; GO:0003674,molecular_function; GO:0003824,catalytic activity; GO:0016740,transferase activity; GO:0016757,glycosyltransferase activity	PF00201.21:UDP-glucoronosyl and UDP-glucosyl transferase	--	--	--
Cs_ont_2g033350	1	3.4306	3.3278	3.4586	2.8544	2.74	2.7675	8.6762	9.1955	9.1602	8.635	8.1485	8.0495	2.9619	2.9811	2.7907	3.0641	2.8531	3.2179	8.5972	9.1069	9.024	chr2	30839332	30843392	-	Cs_ont_2g033350	--	K24444 [histone H3]-dimethyl/trimethyl-L-lysine36 demethylase [EC:1.14.11.27 1.14.11.-] | (RefSeq) lysine-specific demethylase JMJ30 isoform X1 (A)	--	Lysine-specific demethylase JMJ30 [Citrus sinensis]	JMJ30_ARATH RecName: Full=Lysine-specific demethylase JMJ30 {ECO:0000303|PubMed:18713399}; Short=AtJMJ30 {ECO:0000303|PubMed:18713399}; EC=1.14.11.27 {ECO:0000269|PubMed:25132385}; EC=1.14.11.68 {ECO:0000269|PubMed:25267112}; EC=1.14.11.69 {ECO:0000269|PubMed:25132385}; AltName: Full=JmjC domain-containing protein 30 {ECO:0000303|PubMed:18713399}; AltName: Full=Jumonji domain-containing protein 5…	A0A067FNY1_CITSI RecName: Full=JmjC domain-containing protein {ECO:0000259|PROSITE:PS51184};	Uncharacterized conserved protein, contains JmjC domain	GO:0005737,cytoplasm; GO:0005783,endoplasmic reticulum; GO:0000791,euchromatin; GO:0005634,nucleus; GO:0016706,2-oxoglutarate-dependent dioxygenase activity; GO:0003700,DNA-binding transcription factor activity; GO:0061628,H3K27me3 modified histone binding; GO:0071558,histone H3-tri/di-methyl-lysine-27 demethylase activity; GO:0140681,histone H3-tri/dimethyl-lysine-36 demethylase activity; GO:014…	PF13621.9:Cupin-like domain	--	--	--
Cs_ont_2g034640	1	9.8047	8.5866	9.6984	6.798	7.0044	8.3625	15.9305	15.0662	15.0299	12.4007	14.7131	15.2392	5.5414	6.0095	6.3711	8.842	7.7038	9.5797	12.429	14.9767	12.6495	chr2	32115995	32134724	+	Cs_ont_2g034640	--	--	--	hypothetical protein CICLE_v10024090mg [Citrus clementina]	--	A0A1S8ACC7_CITLI SubName: Full=Uncharacterized protein {ECO:0000313|EMBL:JAV45150.1}; Flags: Fragment;	--	--	--	--	--	--
Cs_ont_2g035270	1	4.7771	4.9194	4.8252	3.491	4.3469	4.5354	5.9361	6.1575	5.9367	6.0474	5.978	6.0268	5.341	5.4497	6.0231	2.8661	2.5756	2.56	6.231	6.0416	5.9395	chr2	32499806	32502906	-	Cs_ont_2g035270	--	--	--	alpha/beta-Hydrolases superfamily protein [Citrus sinensis]	PPH_ARATH RecName: Full=Pheophytinase, chloroplastic; EC=3.1.1.-; AltName: Full=Pheophytin pheophorbide hydrolase; AltName: Full=Protein CO-REGULATED WITH NYE1; Flags: Precursor;	V4U9F8_CITCL RecName: Full=AB hydrolase-1 domain-containing protein {ECO:0000259|Pfam:PF00561};	Predicted hydrolase/acyltransferase (alpha/beta hydrolase superfamily)	GO:0009507,chloroplast; GO:0009570,chloroplast stroma; GO:0009535,chloroplast thylakoid membrane; GO:0080124,pheophytinase activity; GO:0015996,chlorophyll catabolic process; GO:0003674,molecular_function; GO:0003824,catalytic activity; GO:0016787,hydrolase activity; GO:0016788,hydrolase activity, acting on ester bonds; GO:0052689,carboxylic ester hydrolase activity; GO:0006725,cellular aromatic …	PF00561.23:alpha/beta hydrolase fold	--	--	--
Cs_ont_2g035390	1	11.4662	10.0625	8.6547	3.9496	5.3184	7.1737	14.7944	15.164	16.0798	11.3673	10.2911	7.2719	5.1951	5.3374	5.6488	16.4033	16.144	13.0865	27.378	28.9708	27.4839	chr2	32588166	32590689	+	Cs_ont_2g035390	--	--	--	--	--	--	--	--	--	--	--	--
Cs_ont_3g000100	1	1.533	1.2209	1.0891	1.8431	1.1143	2.455	0.9031	1.5979	2.0629	1.4789	1.2645	1.3254	1.8649	1.8681	1.9591	2.7563	1.8985	2.0224	1.6505	12.0966	2.3682	chr3	73790	83832	+	Cs_ont_3g000100	--	K09503 DnaJ homolog subfamily A member 2 | (RefSeq) chaperone protein dnaJ A6 (A)	ko04141: Protein processing in endoplasmic reticulum	J domain-containing protein [Citrus sinensis]	DNJ10_ARATH RecName: Full=Chaperone protein dnaJ 10; Short=AtDjC10; Short=AtJ10;	A0A067H030_CITSI RecName: Full=J domain-containing protein {ECO:0000259|PROSITE:PS50076}; Flags: Fragment;	Molecular chaperone (DnaJ superfamily)	--	PF00226.34:DnaJ domain	--	--	--
Cs_ont_3g001220	1	0.1805	0.115	0.0741	0.1197	0	0.0781	1.1236	1.3044	0.8525	4.0352	3.9863	3.8476	0.3045	0.0565	0.3175	0.5514	0.515	0.7983	2.6706	2.5655	3.3883	chr3	855029	856115	+	Cs_ont_3g001220	--	--	--	hypothetical protein KPL71_016988 [Citrus sinensis]	--	A0A067HB49_CITSI SubName: Full=Uncharacterized protein {ECO:0000313|EMBL:KDO85052.1};	--	GO:0048364,root development; GO:0048367,shoot system development; GO:0007275,multicellular organism development; GO:0008150,biological_process; GO:0022622,root system development; GO:0032501,multicellular organismal process; GO:0032502,developmental process; GO:0048731,system development; GO:0048856,anatomical structure development; GO:0099402,plant organ development	PF03087.17:Protein BPS1	--	--	--
Cs_ont_3g001920	1	24.4803	24.8575	23.6766	19.5723	18.8976	19.5336	18.1718	18.5829	16.8714	31.5569	30.9255	30.1843	20.0354	20.9616	20.5461	12.146	11.7729	11.6874	34.9651	34.6902	34.3732	chr3	1226588	1229609	-	Cs_ont_3g001920	--	--	--	hypothetical protein CISIN_1g017687mg [Citrus sinensis]	EXL1_ARATH RecName: Full=GDSL esterase/lipase EXL1; EC=3.1.1.-; AltName: Full=Family II extracellular lipase 1; Short=Family II lipase EXL1; Flags: Precursor;	A0A067HAU4_CITSI SubName: Full=Uncharacterized protein {ECO:0000313|EMBL:KDO84927.1};	--	GO:0005576,extracellular region; GO:0016298,lipase activity; GO:0016042,lipid catabolic process; GO:0003674,molecular_function; GO:0003824,catalytic activity; GO:0016787,hydrolase activity; GO:0016788,hydrolase activity, acting on ester bonds; GO:0006629,lipid metabolic process; GO:0008150,biological_process; GO:0008152,metabolic process; GO:0009056,catabolic process; GO:0044238,primary metabolic…	PF00657.25:GDSL-like Lipase/Acylhydrolase	--	--	--
Cs_ont_3g002950	1	0.1341	0.1567	0.1376	0.1715	0.1613	0.1523	0.2452	0.3029	0.2874	0.5412	0.6609	0.6238	0.1131	0.2256	0.1114	0.149	0.1093	0.109	0.3084	0.3687	0.3119	chr3	1913250	1917031	+	Cs_ont_3g002950	--	K22390 acid phosphatase type 7 | (RefSeq) purple acid phosphatase 2-like (A)	--	Purple acid phosphatase 10 [Citrus sinensis]	PPAF2_IPOBA RecName: Full=Purple acid phosphatase 2; EC=3.1.3.2; AltName: Full=Manganese(II) purple acid phosphatase 2; Flags: Precursor;	A0A2H5NS70_CITUN RecName: Full=Purple acid phosphatase {ECO:0000256|RuleBase:RU361203}; EC=3.1.3.2 {ECO:0000256|RuleBase:RU361203};	Purple acid phosphatase	GO:0005576,extracellular region; GO:0003993,acid phosphatase activity; GO:0046872,metal ion binding; GO:0003674,molecular_function; GO:0003824,catalytic activity; GO:0016787,hydrolase activity; GO:0016788,hydrolase activity, acting on ester bonds; GO:0016791,phosphatase activity; GO:0042578,phosphoric ester hydrolase activity; GO:0005488,binding; GO:0043167,ion binding; GO:0043169,cation binding;…	PF00149.31:Calcineurin-like phosphoesterase	--	--	--
Cs_ont_3g003070	1	5.1637	5.46	5.1103	5.2519	4.9672	5.5086	10.1138	9.5834	9.6762	17.9718	18.0349	18.7138	7.0864	6.2954	6.7181	12.4277	12.5418	13.0858	26.9482	27.2909	28.0109	chr3	1976046	1981462	+	Cs_ont_3g003070	--	K00279 cytokinin dehydrogenase [EC:1.5.99.12] | (RefSeq) cytokinin dehydrogenase 5 isoform X1 (A)	ko00908: Zeatin biosynthesis; ko01110: Biosynthesis of secondary metabolites	cytokinin dehydrogenase 5 isoform X2 [Citrus sinensis]	CKX5_ARATH RecName: Full=Cytokinin dehydrogenase 5; EC=1.5.99.12; AltName: Full=Cytokinin oxidase 5; Short=AtCKX5; Short=AtCKX6; Short=CKO5; Flags: Precursor;	A0A067HAM2_CITSI RecName: Full=Cytokinin dehydrogenase {ECO:0000256|ARBA:ARBA00011928}; EC=1.5.99.12 {ECO:0000256|ARBA:ARBA00011928}; Flags: Fragment;	Proteins containing the FAD binding domain	GO:0005576,extracellular region; GO:0005615,extracellular space; GO:0019139,cytokinin dehydrogenase activity; GO:0071949,FAD binding; GO:0016491,oxidoreductase activity; GO:0009823,cytokinin catabolic process; GO:0003674,molecular_function; GO:0003824,catalytic activity; GO:0016645,oxidoreductase activity, acting on the CH-NH group of donors; GO:0000166,nucleotide binding; GO:0005488,binding; GO:…	PF09265.13:Cytokinin dehydrogenase 1, FAD and cytokinin binding	--	--	--
Cs_ont_3g003500	1	0.216	0.2293	0.1979	0.2411	0.2209	0.1501	0.1982	0.2588	0.2834	0.328	0.3871	0.269	0.2521	0.0784	0.1281	0.2927	0.3898	0.2506	0.6092	0.4964	0.5609	chr3	2221743	2223806	-	Cs_ont_3g003500	--	--	--	proteoglycan 4 [Citrus sinensis]	--	V4SKJ2_CITCL SubName: Full=Uncharacterized protein {ECO:0000313|EMBL:ESR48253.1};	--	--	--	--	--	--
Cs_ont_3g004390	1	17.4885	17.4551	17.648	14.3608	16.1779	15.4361	30.6198	30.5379	30.4321	39.3119	39.3043	39.7825	12.4665	12.1375	11.7287	21.3856	21.8983	21.5255	46.9013	49.8507	49.3448	chr3	2751911	2754266	-	Cs_ont_3g004390	--	K23136 fraxetin 5-hydroxylase [EC:1.14.14.164] | (RefSeq) cytochrome P450 82C4-like (A)	ko00999: Biosynthesis of various plant secondary metabolites; ko01110: Biosynthesis of secondary metabolites	cytochrome P450 CYP82D47-like [Citrus sinensis]	C82A3_SOYBN RecName: Full=Cytochrome P450 82A3; EC=1.14.-.-; AltName: Full=Cytochrome P450 CP6;	A0A067H9F9_CITSI SubName: Full=Uncharacterized protein {ECO:0000313|EMBL:KDO84377.1};	Cytochrome P450 CYP2 subfamily	GO:0016020,membrane; GO:0020037,heme binding; GO:0005506,iron ion binding; GO:0004497,monooxygenase activity; GO:0016705,oxidoreductase activity, acting on paired donors, with incorporation or reduction of molecular oxygen; GO:0098542,defense response to other organism; GO:0003674,molecular_function; GO:0005488,binding; GO:0046906,tetrapyrrole binding; GO:0097159,organic cyclic compound binding; …	PF00067.25:Cytochrome P450	--	--	--
Cs_ont_3g005180	1	0.4433	0.4748	0.4826	0.8946	0.9846	0.8171	0.6094	0.7512	0.7047	2.2574	2.1775	2.1991	0.5202	0.6363	0.8061	0.9384	0.9646	1.0194	2.2659	2.1244	1.9785	chr3	3228440	3233987	-	Cs_ont_3g005180	--	--	--	hypothetical protein CUMW_045080 [Citrus unshiu]	OBL1_ARATH RecName: Full=Triacylglycerol lipase OBL1 {ECO:0000305}; EC=3.1.1.- {ECO:0000269|PubMed:29178188}; AltName: Full=Oil body lipase 1 {ECO:0000303|PubMed:29178188}; Short=AtOBL1 {ECO:0000303|PubMed:29178188};	A0A2H5NI06_CITUN RecName: Full=Lipase_3 domain-containing protein {ECO:0000259|Pfam:PF01764};	Predicted lipase	GO:0016021,integral component of membrane; GO:0005811,lipid droplet; GO:0090406,pollen tube; GO:0047372,acylglycerol lipase activity; GO:0033878,hormone-sensitive lipase activity; GO:0004806,triglyceride lipase activity; GO:0016042,lipid catabolic process; GO:0003674,molecular_function; GO:0003824,catalytic activity; GO:0016298,lipase activity; GO:0016787,hydrolase activity; GO:0016788,hydrolase …	PF01764.28:Lipase (class 3)	--	--	--
Cs_ont_3g005870	1	41.1533	40.444	38.2575	32.7818	32.5275	30.6343	54.1514	55.5466	52.9064	43.4326	45.5871	42.3301	33.5159	33.1227	32.2537	29.6574	29.4166	29.6116	82.5084	81.2545	79.251	chr3	3633848	3637284	+	Cs_ont_3g005870	--	K19996 phosphatidylinositol transfer protein SFH5 | (RefSeq) patellin-4-like (A)	--	patellin-3 [Citrus sinensis]	PATL3_ARATH RecName: Full=Patellin-3;	A0A067GZ84_CITSI SubName: Full=Uncharacterized protein {ECO:0000313|EMBL:KDO84005.1};	Phosphatidylinositol transfer protein SEC14 and related proteins	GO:0005737,cytoplasm; GO:0005886,plasma membrane; GO:0008289,lipid binding; GO:0007049,cell cycle; GO:0051301,cell division; GO:0003674,molecular_function; GO:0005488,binding; GO:0008150,biological_process; GO:0009987,cellular process; GO:0005575,cellular_component; GO:0005622,intracellular anatomical structure; GO:0110165,cellular anatomical entity; GO:0016020,membrane; GO:0071944,cell periphery	PF00650.23:CRAL/TRIO domain	--	--	--
Cs_ont_3g007540	1	77.8512	71.9068	71.4072	73.8745	80.9707	78.8075	565.709	543.735	545.581	591.771	589.607	665.804	298.93	291.261	246.063	552.9	548.317	531.218	883.052	877.703	915.932	chr3	4846748	4848636	-	Cs_ont_3g007540	--	--	--	Extensin-3 [Citrus sinensis]	--	A0A2H5N1Z6_CITUN SubName: Full=Uncharacterized protein {ECO:0000313|EMBL:GAY33821.1}; Flags: Fragment;	--	--	PF04554.16:Extensin-like region	--	--	--
Cs_ont_3g007870	1	0.0194	0	0	0.0184	0	0	0.2881	0.2258	0.255	0.8797	0.7539	0.3767	0.0615	0.038	0.057	0	0.0079	0.0088	2.5845	2.7759	2.7778	chr3	5037591	5042170	+	Cs_ont_3g007870	--	K03921 acyl-[acyl-carrier-protein] desaturase [EC:1.14.19.2 1.14.19.11 1.14.19.26] | (RefSeq) stearoyl-[acyl-carrier-protein] 9-desaturase 6, chloroplastic-like (A)	ko00061: Fatty acid biosynthesis; ko01040: Biosynthesis of unsaturated fatty acids; ko01100: Metabolic pathways; ko01212: Fatty acid metabolism	Stearoyl-(acyl-carrier-protein) 9-desaturase 6 [Citrus sinensis]	STAD6_ARATH RecName: Full=Stearoyl-[acyl-carrier-protein] 9-desaturase 6, chloroplastic; Short=Stearoyl-ACP desaturase 6; EC=1.14.19.2 {ECO:0000250|UniProtKB:P22337}; AltName: Full=Acyl-[acyl-carrier-protein] desaturase 6; Flags: Precursor;	A0A2H5NI55_CITUN RecName: Full=Stearoyl-[acyl-carrier-protein] 9-desaturase {ECO:0000256|ARBA:ARBA00012617}; EC=1.14.19.2 {ECO:0000256|ARBA:ARBA00012617};	--	GO:0009507,chloroplast; GO:0045300,acyl-[acyl-carrier-protein] desaturase activity; GO:0046872,metal ion binding; GO:0102786,stearoyl-[acp] desaturase activity; GO:0071456,cellular response to hypoxia; GO:0006633,fatty acid biosynthetic process; GO:0006631,fatty acid metabolic process; GO:0003674,molecular_function; GO:0003824,catalytic activity; GO:0016491,oxidoreductase activity; GO:0016705,oxi…	PF03405.17:Fatty acid desaturase	--	--	--
Cs_ont_3g007890	1	68.2272	68.5633	67.8344	61.6136	57.0816	58.6299	101.91	106.32	98.8935	109.151	108.378	110.793	66.2766	67.6848	65.1261	64.9654	64.9376	66.2485	144.238	144.89	138.358	chr3	5044572	5048265	-	Cs_ont_3g007890	--	K18857 alcohol dehydrogenase class-P [EC:1.1.1.1] | (RefSeq) alcohol dehydrogenase 1 isoform X1 (A)	ko00010: Glycolysis / Gluconeogenesis; ko00071: Fatty acid degradation; ko00350: Tyrosine metabolism; ko00592: alpha-Linolenic acid metabolism; ko00620: Pyruvate metabolism; ko01100: Metabolic pathways; ko01110: Biosynthesis of secondary metabolites	hypothetical protein CICLE_v10001382mg [Citrus clementina]	ADH1_PETHY RecName: Full=Alcohol dehydrogenase 1 {ECO:0000303|PubMed:1678286}; EC=1.1.1.1 {ECO:0000269|PubMed:1678286};	V4TD99_CITCL SubName: Full=Uncharacterized protein {ECO:0000313|EMBL:ESR47621.1};	Alcohol dehydrogenase, class III	GO:0005737,cytoplasm; GO:0004022,alcohol dehydrogenase (NAD+) activity; GO:0008270,zinc ion binding; GO:0003674,molecular_function; GO:0003824,catalytic activity; GO:0016491,oxidoreductase activity; GO:0016614,oxidoreductase activity, acting on CH-OH group of donors; GO:0016616,oxidoreductase activity, acting on the CH-OH group of donors, NAD or NADP as acceptor; GO:0018455,alcohol dehydrogenase …	PF00107.29:Zinc-binding dehydrogenase	--	--	--
Cs_ont_3g008560	1	3.6141	4.2702	3.8002	3.0016	3.061	3.4269	6.0986	6.3392	6.3669	10.6164	10.731	10.5745	1.8381	2.6779	2.6364	2.1086	2.6867	2.4007	11.1317	11.0403	9.9428	chr3	5454073	5455731	-	Cs_ont_3g008560	--	K23618 acyl-activating enzyme 11/12 [EC:6.2.1.2 6.2.1.-] | (RefSeq) probable acyl-activating enzyme 12, peroxisomal (A)	--	putative acyl-activating enzyme 9 [Citrus sinensis]	CCL4_HUMLU RecName: Full=2-methylpropanoate--CoA ligase CCL4 {ECO:0000305|PubMed:23300257}; Short=HlCCL4 {ECO:0000303|PubMed:23300257}; EC=6.2.1.- {ECO:0000269|PubMed:23300257}; AltName: Full=2-methylbutanoate--CoA ligase CCL4 {ECO:0000305|PubMed:23300257}; EC=6.2.1.- {ECO:0000269|PubMed:23300257}; AltName: Full=Butanoate--CoA ligase CCL3 {ECO:0000305|PubMed:23300257}; EC=6.2.1.- {ECO:0000269|Pub…	V4T325_CITCL SubName: Full=Uncharacterized protein {ECO:0000313|EMBL:ESR47547.1};	Acyl-CoA synthetase	GO:0005829,cytosol; GO:0005524,ATP binding; GO:0047760,butyrate-CoA ligase activity; GO:0016405,CoA-ligase activity; GO:0043759,methylbutanoate-CoA ligase activity; GO:0050218,propionate-CoA ligase activity; GO:0000166,nucleotide binding; GO:0003674,molecular_function; GO:0005488,binding; GO:0017076,purine nucleotide binding; GO:0030554,adenyl nucleotide binding; GO:0032553,ribonucleotide binding…	PF00501.31:AMP-binding enzyme	--	--	--
Cs_ont_3g008650	1	2.6548	2.8331	2.6251	2.5314	2.4669	2.6714	5.5418	5.5077	5.982	5.8046	5.9366	6.0645	2.6923	2.7267	2.852	3.4217	3.0454	3.1976	4.6401	4.5735	4.7387	chr3	5503151	5507184	+	Cs_ont_3g008650	--	--	--	hypothetical protein KPL71_016322 [Citrus sinensis]	--	V4V677_CITCL SubName: Full=Uncharacterized protein {ECO:0000313|EMBL:ESR47539.1};	--	--	--	--	--	--
Cs_ont_3g008950	1	2.2778	2.1558	2.0961	3.471	3.6866	3.2533	20.746	20.7206	19.9235	25.6095	25.1821	23.5097	5.2597	5.0068	4.9237	15.9628	16.2162	16.1126	21.6204	24.4178	22.6103	chr3	5723315	5724600	+	Cs_ont_3g008950	--	--	--	uncharacterized protein LOC18041717 [Citrus clementina]	--	V4V643_CITCL SubName: Full=Uncharacterized protein {ECO:0000313|EMBL:ESR47494.1};	--	--	PF05097.15:Protein of unknown function (DUF688)	--	--	--
Cs_ont_3g010390	1	0.2853	0.1748	0.259	0.2806	0.3644	0.5221	1.7346	1.5433	1.3723	4.7022	4.7861	4.8902	0.4049	0.3948	0.4396	1.6961	1.7082	1.5548	5.9888	6.2673	6.2344	chr3	6627525	6629671	-	Cs_ont_3g010390	--	--	--	uncharacterized protein LOC102622237 [Citrus sinensis]	--	A0A067GZI4_CITSI SubName: Full=Uncharacterized protein {ECO:0000313|EMBL:KDO80877.1}; Flags: Fragment;	--	--	PF11250.11:Fantastic Four meristem regulator	--	--	--
Cs_ont_3g010780	1	37.7819	39.1473	37.5443	35.7357	36.4479	36.7172	40.6931	39.3776	42.6732	83.0149	82.414	74.3455	54.8637	56.7006	54.0854	49.9352	49.8365	50.8836	80.7529	80.2764	82.4438	chr3	6874084	6875192	+	Cs_ont_3g010780	--	--	--	uncharacterized protein LOC102612852 [Citrus sinensis]	--	A0A067GQF8_CITSI SubName: Full=Uncharacterized protein {ECO:0000313|EMBL:KDO80925.1};	--	--	PF03941.18:Inner centromere protein, ARK binding region	--	--	--
Cs_ont_3g012380	1	12.5909	13.335	13.4822	14.9365	15.4787	14.6646	39.9163	36.7425	39.2085	48.1579	47.7127	46.3256	15.4359	13.9752	16.0662	31.5664	32.7783	30.5062	49.1032	47.2549	48.3221	chr3	8140867	8145482	+	Cs_ont_3g012380	--	K00600 glycine hydroxymethyltransferase [EC:2.1.2.1] | (RefSeq) serine hydroxymethyltransferase 2, mitochondrial-like (A)	ko00260: Glycine, serine and threonine metabolism; ko00460: Cyanoamino acid metabolism; ko00630: Glyoxylate and dicarboxylate metabolism; ko00670: One carbon pool by folate; ko01100: Metabolic pathways; ko01110: Biosynthesis of secondary metabolites; ko01200: Carbon metabolism; ko01230: Biosynthesis of amino acids; ko01240: Biosynthesis of cofactors	serine hydroxymethyltransferase 2, mitochondrial-like [Citrus sinensis]	GLYM_SOLTU RecName: Full=Serine hydroxymethyltransferase, mitochondrial; Short=SHMT; EC=2.1.2.1; AltName: Full=Glycine hydroxymethyltransferase; AltName: Full=Serine methylase; Flags: Precursor;	A0A067GRH7_CITSI RecName: Full=Serine hydroxymethyltransferase {ECO:0000256|RuleBase:RU000585}; EC=2.1.2.1 {ECO:0000256|RuleBase:RU000585};	Glycine/serine hydroxymethyltransferase	GO:0005737,cytoplasm; GO:0005739,mitochondrion; GO:0004372,glycine hydroxymethyltransferase activity; GO:0030170,pyridoxal phosphate binding; GO:0070905,serine binding; GO:0008270,zinc ion binding; GO:0046655,folic acid metabolic process; GO:0019264,glycine biosynthetic process from serine; GO:0006565,L-serine catabolic process; GO:0006730,one-carbon metabolic process; GO:0035999,tetrahydrofolate…	PF00464.22:Serine hydroxymethyltransferase	--	--	--
Cs_ont_3g012580	1	77.7081	78.3352	77.8745	127.403	123.965	123.766	323.206	323.55	323.907	399.055	407.769	395.865	143.25	140.427	143.477	286.914	291.08	281.552	395.942	400.999	400.352	chr3	8269727	8278440	+	Cs_ont_3g012580	--	K01610 phosphoenolpyruvate carboxykinase (ATP) [EC:4.1.1.49] | (RefSeq) phosphoenolpyruvate carboxykinase (ATP)-like (A)	ko00010: Glycolysis / Gluconeogenesis; ko00020: Citrate cycle (TCA cycle); ko00620: Pyruvate metabolism; ko00710: Carbon fixation in photosynthetic organisms; ko01100: Metabolic pathways; ko01110: Biosynthesis of secondary metabolites; ko01200: Carbon metabolism	phosphoenolpyruvate carboxykinase (ATP)-like [Citrus sinensis]	PCKA_CUCSA RecName: Full=Phosphoenolpyruvate carboxykinase (ATP); Short=PEP carboxykinase; Short=PEPCK; EC=4.1.1.49;	A0A2H5P6W4_CITUN RecName: Full=Phosphoenolpyruvate carboxykinase (ATP) {ECO:0000256|ARBA:ARBA00012363}; EC=4.1.1.49 {ECO:0000256|ARBA:ARBA00012363};	--	GO:0005737,cytoplasm; GO:0005524,ATP binding; GO:0004612,phosphoenolpyruvate carboxykinase (ATP) activity; GO:0006094,gluconeogenesis; GO:0000166,nucleotide binding; GO:0003674,molecular_function; GO:0005488,binding; GO:0017076,purine nucleotide binding; GO:0030554,adenyl nucleotide binding; GO:0032553,ribonucleotide binding; GO:0032555,purine ribonucleotide binding; GO:0032559,adenyl ribonucleot…	PF01293.23:Phosphoenolpyruvate carboxykinase	--	--	--
Cs_ont_3g012800	1	0	0	0	0	0	0.1083	0	0	0.0438	2.1838	4.386	3.8418	0.1056	0.1175	0.1468	0.5098	0.9386	0.5422	2.9528	2.081	3.3019	chr3	8425895	8427027	+	Cs_ont_3g012800	--	--	--	--	--	--	--	--	--	--	--	--
Cs_ont_3g012810	1	0.0816	0	0	0.116	0.5143	0.5739	0.0807	0.1054	0.1785	11.0843	9.3505	10.3152	0.3873	0.9899	0.8377	2.834	2.3958	2.5055	6.1212	6.4588	7.1104	chr3	8427237	8427704	+	Cs_ont_3g012810	--	--	--	--	--	--	--	--	--	--	--	--
Cs_ont_3g012880	1	0.0504	0.0119	0.023	0.175	0.077	0.0606	0.2656	0.2674	0.3478	3.7372	3.4648	3.7155	0.3011	0.2409	0.2025	1.3736	1.4607	1.6224	5.9507	6.0594	6.4538	chr3	8490441	8493674	+	Cs_ont_3g012880	--	K00826 branched-chain amino acid aminotransferase [EC:2.6.1.42] | (RefSeq) branched-chain-amino-acid aminotransferase 2, chloroplastic-like isoform X1 (A)	ko00270: Cysteine and methionine metabolism; ko00280: Valine, leucine and isoleucine degradation; ko00290: Valine, leucine and isoleucine biosynthesis; ko00770: Pantothenate and CoA biosynthesis; ko00966: Glucosinolate biosynthesis; ko01100: Metabolic pathways; ko01110: Biosynthesis of secondary metabolites; ko01210: 2-Oxocarboxylic acid metabolism; ko01230: Biosynthesis of amino acids; ko01240: …	Branched-chain-amino-acid aminotransferase 2 [Citrus sinensis]	BCAT2_ARATH RecName: Full=Branched-chain-amino-acid aminotransferase 2, chloroplastic; Short=Atbcat-2; EC=2.6.1.42; Flags: Precursor;	V4T1B5_CITCL RecName: Full=Branched-chain-amino-acid aminotransferase {ECO:0000256|RuleBase:RU004517}; EC=2.6.1.42 {ECO:0000256|RuleBase:RU004517};	Branched chain aminotransferase BCAT1, pyridoxal phosphate enzymes type IV superfamily	GO:0009507,chloroplast; GO:0004084,branched-chain-amino-acid transaminase activity; GO:0052656,L-isoleucine transaminase activity; GO:0052654,L-leucine transaminase activity; GO:0050048,L-leucine:2-oxoglutarate aminotransferase activity; GO:0052655,L-valine transaminase activity; GO:0009097,isoleucine biosynthetic process; GO:0009098,leucine biosynthetic process; GO:0071669,plant-type cell wall o…	PF01063.22:Amino-transferase class IV	--	--	--
Cs_ont_3g013200	1	0.0608	0.0358	0.0831	0.0895	0.0541	0.0511	0.1468	0.1307	0.0886	0.6553	0.6593	0.6489	0.0142	0.0158	0.0132	0.2625	0.2972	0.2438	0.9854	1.2584	0.9191	chr3	8711323	8713779	+	Cs_ont_3g013200	--	K07195 exocyst complex component 7 | (RefSeq) exocyst complex component EXO70A1 (A)	--	exocyst complex component EXO70A1 [Citrus sinensis]	EX70I_MEDTR RecName: Full=Exocyst complex component EXO70I {ECO:0000303|PubMed:26234213}; Short=MtExo70I {ECO:0000303|PubMed:26234213}; AltName: Full=Exocyst subunit Exo70 family protein I {ECO:0000303|PubMed:26234213}; Flags: Precursor;	A0A067H1P7_CITSI RecName: Full=Exocyst subunit Exo70 family protein {ECO:0000256|RuleBase:RU365026};	Exocyst component protein and related proteins	GO:0000145,exocyst; GO:0085042,periarbuscular membrane; GO:0005886,plasma membrane; GO:0005546,phosphatidylinositol-4,5-bisphosphate binding; GO:0036377,arbuscular mycorrhizal association; GO:0006887,exocytosis; GO:0015031,protein transport; GO:0009609,response to symbiotic bacterium; GO:0009610,response to symbiotic fungus; GO:0003674,molecular_function; GO:0005488,binding; GO:0005543,phospholip…	PF03081.18:Exo70 exocyst complex subunit	--	--	--
Cs_ont_3g013520	1	129.912	135.026	119.873	145.075	151.494	136.572	340.235	312.42	295.476	397.618	396.992	413.423	160.052	177.929	143.232	241.756	239.883	221.303	502.572	457.292	440.026	chr3	8932224	8933337	-	Cs_ont_3g013520	--	--	--	uncharacterized protein At2g23090 [Citrus clementina]	Y2309_ARATH RecName: Full=Uncharacterized protein At2g23090;	A0A067GS92_CITSI SubName: Full=Uncharacterized protein {ECO:0000313|EMBL:KDO81555.1};	--	--	PF12907.10:Zinc-binding	--	--	--
Cs_ont_3g013530	1	18.926	19.2399	18.8589	21.9415	22.1637	21.4245	27.7447	26.8078	27.5464	35.0267	34.218	32.4888	24.3226	24.1713	25.6289	20.4838	19.8725	20.702	44.9784	44.3866	42.8257	chr3	8937869	8941162	+	Cs_ont_3g013530	--	--	--	hypothetical protein KPL71_015881 [Citrus sinensis]	ACBP3_ARATH RecName: Full=Acyl-CoA-binding domain-containing protein 3; Short=Acyl-CoA binding protein 3; Flags: Precursor;	A0A2H5P6I3_CITUN RecName: Full=ACB domain-containing protein {ECO:0000259|PROSITE:PS51228};	Acyl-CoA-binding protein	GO:0005615,extracellular space; GO:0000062,fatty-acyl-CoA binding; GO:0008289,lipid binding; GO:0006631,fatty acid metabolic process; GO:0000166,nucleotide binding; GO:0003674,molecular_function; GO:0005488,binding; GO:0017076,purine nucleotide binding; GO:0030554,adenyl nucleotide binding; GO:0032553,ribonucleotide binding; GO:0032555,purine ribonucleotide binding; GO:0032559,adenyl ribonucleoti…	PF00887.22:Acyl CoA binding protein	--	--	--
Cs_ont_3g013540	1	0.0676	0.1436	0.1387	0.032	0.2323	0.2924	0.7348	0.7852	0.5617	1.4007	1.3572	1.3886	0.0356	0.4759	0.4294	0.4067	0.1929	0.1831	1.6895	2.2661	2.4579	chr3	8941697	8942167	-	Cs_ont_3g013540	--	--	--	glycine-rich cell wall structural protein 2 [Citrus sinensis]	--	A0A067H1F0_CITSI SubName: Full=Uncharacterized protein {ECO:0000313|EMBL:KDO81557.1};	--	--	--	--	--	--
Cs_ont_3g013660	1	13.8455	13.4005	11.7084	13.3235	12.6365	12.2201	38.2786	40.7651	37.1419	29.4263	32.0404	25.8255	27.1894	28.0429	25.5705	37.8964	35.3825	36.0444	78.4449	78.7496	69.8988	chr3	9014921	9016015	+	Cs_ont_3g013660	--	--	--	peamaclein [Citrus sinensis]	SNAK1_SOLTU RecName: Full=Snakin-1; Flags: Precursor;	A0A067GPB8_CITSI SubName: Full=Uncharacterized protein {ECO:0000313|EMBL:KDO81573.1};	--	GO:0005576,extracellular region; GO:0006952,defense response; GO:0006950,response to stress; GO:0008150,biological_process; GO:0050896,response to stimulus; GO:0005575,cellular_component; GO:0110165,cellular anatomical entity	PF02704.17:Gibberellin regulated protein	--	--	--
Cs_ont_3g013810	1	122.316	126.526	128.873	144.537	147.023	145.935	238.921	238.28	234.209	360.669	360.209	364.665	182.337	176.181	181.031	187.549	186.211	188.189	431.5	431.543	424.768	chr3	9103642	9107381	-	Cs_ont_3g013810	--	K03921 acyl-[acyl-carrier-protein] desaturase [EC:1.14.19.2 1.14.19.11 1.14.19.26] | (RefSeq) stearoyl-[acyl-carrier-protein] 9-desaturase, chloroplastic-like (A)	ko00061: Fatty acid biosynthesis; ko01040: Biosynthesis of unsaturated fatty acids; ko01100: Metabolic pathways; ko01212: Fatty acid metabolism	Stearoyl-(acyl-carrier-protein) 9-desaturase 5 [Citrus sinensis]	STAD_RICCO RecName: Full=Stearoyl-[acyl-carrier-protein] 9-desaturase, chloroplastic; Short=Stearoyl-ACP desaturase; EC=1.14.19.2 {ECO:0000269|PubMed:17088542, ECO:0000269|PubMed:21930947}; AltName: Full=Acyl-[acyl-carrier-protein] desaturase; AltName: Full=Delta(9) stearoyl-acyl carrier protein desaturase; Flags: Precursor;	A0A2H5QEV0_CITUN RecName: Full=Stearoyl-[acyl-carrier-protein] 9-desaturase {ECO:0000256|ARBA:ARBA00012617}; EC=1.14.19.2 {ECO:0000256|ARBA:ARBA00012617};	--	GO:0009507,chloroplast; GO:0045300,acyl-[acyl-carrier-protein] desaturase activity; GO:0046872,metal ion binding; GO:0102786,stearoyl-[acp] desaturase activity; GO:0006633,fatty acid biosynthetic process; GO:0003674,molecular_function; GO:0003824,catalytic activity; GO:0016491,oxidoreductase activity; GO:0016705,oxidoreductase activity, acting on paired donors, with incorporation or reduction of …	PF03405.17:Fatty acid desaturase	--	--	--
Cs_ont_3g013820	1	21.2245	22.3041	22.0384	32.0654	30.7246	30.8653	76.7656	77.5561	76.1877	107.408	105.107	106.658	29.2547	29.4804	28.3263	53.5186	52.0002	52.5937	121.962	120.126	116.79	chr3	9109468	9112582	-	Cs_ont_3g013820	--	K03921 acyl-[acyl-carrier-protein] desaturase [EC:1.14.19.2 1.14.19.11 1.14.19.26] | (RefSeq) stearoyl-[acyl-carrier-protein] 9-desaturase 5, chloroplastic-like isoform X2 (A)	ko00061: Fatty acid biosynthesis; ko01040: Biosynthesis of unsaturated fatty acids; ko01100: Metabolic pathways; ko01212: Fatty acid metabolism	stearoyl-[acyl-carrier-protein]	STAD5_ARATH RecName: Full=Stearoyl-[acyl-carrier-protein] 9-desaturase 5, chloroplastic; Short=Stearoyl-ACP desaturase 5; EC=1.14.19.2 {ECO:0000269|PubMed:17072561}; AltName: Full=Acyl-[acyl-carrier-protein] desaturase 5; Flags: Precursor;	A0A2H5QES6_CITUN RecName: Full=Stearoyl-[acyl-carrier-protein] 9-desaturase {ECO:0000256|ARBA:ARBA00012617}; EC=1.14.19.2 {ECO:0000256|ARBA:ARBA00012617};	--	GO:0009507,chloroplast; GO:0009570,chloroplast stroma; GO:0045300,acyl-[acyl-carrier-protein] desaturase activity; GO:0046872,metal ion binding; GO:0102786,stearoyl-[acp] desaturase activity; GO:0006633,fatty acid biosynthetic process; GO:0006631,fatty acid metabolic process; GO:0003674,molecular_function; GO:0003824,catalytic activity; GO:0016491,oxidoreductase activity; GO:0016705,oxidoreductas…	PF03405.17:Fatty acid desaturase	--	--	--
Cs_ont_3g014550	1	2.3947	2.1131	2.1613	2.8861	2.7429	3.0032	3.292	3.4918	3.4255	7.1929	6.8676	6.4228	2.7776	2.8526	3.2008	3.0285	3.2076	3.0681	4.7056	4.6232	5.178	chr3	9500957	9507133	-	Cs_ont_3g014550	--	K09122 uncharacterized protein | (RefSeq) exonuclease mut-7 homolog isoform X1 (A)	--	uncharacterized protein LOC102615303 [Citrus sinensis]	WEX_ARATH RecName: Full=3'-5' exonuclease {ECO:0000303|PubMed:12937173}; EC=3.1.-.- {ECO:0000269|PubMed:12937173}; AltName: Full=Werner Syndrome-like exonuclease;	V4T0X1_CITCL RecName: Full=3'-5' exonuclease domain-containing protein {ECO:0000259|SMART:SM00474};	Predicted 3'-5' exonuclease	GO:0005737,cytoplasm; GO:0005634,nucleus; GO:0008408,3'-5' exonuclease activity; GO:0003677,DNA binding; GO:0046872,metal ion binding; GO:0003674,molecular_function; GO:0003824,catalytic activity; GO:0004518,nuclease activity; GO:0004527,exonuclease activity; GO:0016787,hydrolase activity; GO:0016788,hydrolase activity, acting on ester bonds; GO:0003676,nucleic acid binding; GO:0005488,binding; G…	PF01612.23:3'-5' exonuclease	--	--	--
Cs_ont_3g014760	1	0.3285	0.3224	0.2945	0.4688	0.3382	0.6252	0.5918	0.6279	0.6257	0.8345	0.7477	0.8285	0.2806	0.2538	0.3089	0.3888	0.4441	0.4805	0.8731	0.803	1.0198	chr3	9634974	9642619	-	Cs_ont_3g014760	--	K01115 phospholipase D1/2 [EC:3.1.4.4] | (RefSeq) phospholipase D zeta 1 isoform X1 (A)	ko00564: Glycerophospholipid metabolism; ko00565: Ether lipid metabolism; ko01100: Metabolic pathways; ko01110: Biosynthesis of secondary metabolites; ko04144: Endocytosis	phospholipase D zeta 1 isoform X2 [Citrus sinensis]	PLDZ1_ARATH RecName: Full=Phospholipase D zeta 1 {ECO:0000303|PubMed:11891260}; Short=PLDzeta1 {ECO:0000303|PubMed:11891260}; EC=3.1.4.4 {ECO:0000269|PubMed:11891260}; AltName: Full=Phospholipase D p1; Short=AtPLDp1; AltName: Full=Phospholipase D1 PHOX and PX-containing domain protein;	A0A067H2J0_CITSI RecName: Full=Phospholipase {ECO:0000256|PIRNR:PIRNR009376}; EC=3.1.4.4 {ECO:0000256|PIRNR:PIRNR009376};	Phospholipase D1	GO:0031410,cytoplasmic vesicle; GO:0005886,plasma membrane; GO:0070290,N-acylphosphatidylethanolamine-specific phospholipase D activity; GO:0004630,phospholipase D activity; GO:0048017,inositol lipid-mediated signaling; GO:0008610,lipid biosynthetic process; GO:0006654,phosphatidic acid biosynthetic process; GO:0009395,phospholipid catabolic process; GO:0048364,root development; GO:0003674,molecu…	PF00614.25:Phospholipase D Active site motif	--	--	--
Cs_ont_3g014770	1	1.7246	1.1087	1.3965	1.2002	1.0481	0.9262	3.1879	3.1945	3.2734	4.9895	4.85	4.2286	2.3129	1.808	2.0636	1.857	1.7213	1.9378	5.9462	5.553	5.5155	chr3	9644022	9647150	-	Cs_ont_3g014770	--	--	--	hypothetical protein CISIN_1g021611mg [Citrus sinensis]	--	A0A067H254_CITSI SubName: Full=Uncharacterized protein {ECO:0000313|EMBL:KDO81767.1};	--	--	PF07719.20:Tetratricopeptide repeat	--	--	--
Cs_ont_3g014780	1	2.829	2.7915	2.3965	2.5913	2.7207	2.6121	10.5487	9.3339	9.6178	11.1035	12.4461	12.1023	5.107	4.9273	4.5511	5.8181	5.1669	5.3359	15.1681	13.438	14.3868	chr3	9653296	9654762	+	Cs_ont_3g014780	--	--	--	F-box protein PP2-B15 [Citrus clementina]	P2B15_ARATH RecName: Full=F-box protein PP2-B15; AltName: Full=Protein PHLOEM PROTEIN 2-LIKE B15; Short=AtPP2-B15;	V4V490_CITCL RecName: Full=F-box domain-containing protein {ECO:0000259|SMART:SM00256};	--	GO:0030246,carbohydrate binding; GO:0003674,molecular_function; GO:0005488,binding	PF14299.9:Phloem protein 2	--	--	--
Cs_ont_3g014810	1	1.0192	0.7927	1.0165	5.3848	5.3602	5.2629	57.4192	56.3362	55.448	43.88	42.7604	43.2965	8.8537	9.2197	9.1885	34.0843	35.1865	35.6064	78.2988	80.6332	83.4759	chr3	9680586	9682266	+	Cs_ont_3g014810	--	--	--	F-box protein PP2-B15 [Citrus clementina]	P2B15_ARATH RecName: Full=F-box protein PP2-B15; AltName: Full=Protein PHLOEM PROTEIN 2-LIKE B15; Short=AtPP2-B15;	A0A2H5PQ17_CITUN RecName: Full=F-box domain-containing protein {ECO:0000259|PROSITE:PS50181};	--	GO:0030246,carbohydrate binding; GO:0003674,molecular_function; GO:0005488,binding	PF14299.9:Phloem protein 2	--	--	--
Cs_ont_3g014950	1	1.5306	1.4484	1.56	1.2033	1.1926	1.3287	3.7861	3.7354	3.2695	4.5645	4.1334	3.8336	0.6037	0.8797	0.6715	0.6265	0.4923	0.7424	2.2483	1.9546	1.8225	chr3	9765414	9767607	+	Cs_ont_3g014950	--	--	--	uncharacterized protein LOC18042056 [Citrus clementina]	--	V4T0T4_CITCL RecName: Full=AB hydrolase-1 domain-containing protein {ECO:0000259|Pfam:PF00561};	Soluble epoxide hydrolase	GO:0003824,catalytic activity; GO:0003674,molecular_function	PF00561.23:alpha/beta hydrolase fold	--	--	--
Cs_ont_3g015000	1	3.9814	3.9466	4.1253	3.834	3.4802	3.6616	13.4858	13.0727	12.7383	19.7844	20.3763	19.3417	6.5753	6.1256	6.2348	5.9314	5.4164	5.3108	21.0806	20.748	20.1713	chr3	9779980	9783279	+	Cs_ont_3g015000	--	K15382 solute carrier family 50 (sugar transporter) | (RefSeq) bidirectional sugar transporter SWEET16-like (A)	--	Bidirectional sugar transporter SWEET [Citrus sinensis]	SWT16_ORYSJ RecName: Full=Bidirectional sugar transporter SWEET16; Short=OsSWEET16;	A0A067DKU5_CITSI RecName: Full=Bidirectional sugar transporter SWEET {ECO:0000256|RuleBase:RU910715};	Multitransmembrane protein	GO:0016021,integral component of membrane; GO:0005887,integral component of plasma membrane; GO:0051119,sugar transmembrane transporter activity; GO:0008643,carbohydrate transport; GO:0003674,molecular_function; GO:0005215,transporter activity; GO:0015144,carbohydrate transmembrane transporter activity; GO:0022857,transmembrane transporter activity; GO:0006810,transport; GO:0008150,biological_pro…	PF03083.19:Sugar efflux transporter for intercellular exchange	--	--	--
Cs_ont_3g015140	1	1.1382	0.9845	0.9128	1.3566	1.5627	1.4918	0.6629	1.1381	0.7978	1.8495	1.6235	1.8288	0.5563	0.5071	0.442	0.9769	1.106	1.2995	2.8259	2.729	3.1168	chr3	9923785	9925896	+	Cs_ont_3g015140	--	K08237 hydroquinone glucosyltransferase [EC:2.4.1.218] | (RefSeq) anthocyanidin 3-O-glucosyltransferase 5-like (A)	--	anthocyanidin 3-O-glucosyltransferase 5-like [Citrus sinensis]	UFOG5_MANES RecName: Full=Anthocyanidin 3-O-glucosyltransferase 5; EC=2.4.1.115; AltName: Full=Flavonol 3-O-glucosyltransferase 5; AltName: Full=UDP-glucose flavonoid 3-O-glucosyltransferase 5;	V4TAS8_CITCL RecName: Full=Glycosyltransferase {ECO:0000256|RuleBase:RU362057}; EC=2.4.1.- {ECO:0000256|RuleBase:RU362057};	UDP-glucuronosyl and UDP-glucosyl transferase	GO:0047213,anthocyanidin 3-O-glucosyltransferase activity; GO:0009718,anthocyanin-containing compound biosynthetic process; GO:0003674,molecular_function; GO:0003824,catalytic activity; GO:0008194,UDP-glycosyltransferase activity; GO:0016740,transferase activity; GO:0016757,glycosyltransferase activity; GO:0016758,hexosyltransferase activity; GO:0035251,UDP-glucosyltransferase activity; GO:004652…	PF00201.21:UDP-glucoronosyl and UDP-glucosyl transferase	--	--	--
Cs_ont_3g015480	1	0.662	0.8492	0.8587	0.5167	0.6976	0.4811	0.8268	0.9773	0.9682	1.1955	1.2373	1.1002	0.335	0.3936	0.4192	0.6422	0.6735	0.7744	1.9643	1.9813	1.9301	chr3	10156810	10162298	-	Cs_ont_3g015480	--	K13447 respiratory burst oxidase [EC:1.6.3.- 1.11.1.-] | (RefSeq) respiratory burst oxidase homolog protein B (A)	ko04016: MAPK signaling pathway - plant; ko04626: Plant-pathogen interaction	respiratory burst oxidase homolog protein B [Citrus clementina]	RBOHB_SOLTU RecName: Full=Respiratory burst oxidase homolog protein B; EC=1.11.1.-; EC=1.6.3.-; AltName: Full=NADPH oxidase RBOHB; AltName: Full=StRBOHB;	V4SG92_CITCL SubName: Full=Uncharacterized protein {ECO:0000313|EMBL:ESR46643.1};	Ferric reductase, NADH/NADPH oxidase and related proteins	GO:0016021,integral component of membrane; GO:0005886,plasma membrane; GO:0005509,calcium ion binding; GO:0000293,ferric-chelate reductase activity; GO:0016174,NAD(P)H oxidase H2O2-forming activity; GO:0004601,peroxidase activity; GO:0003674,molecular_function; GO:0005488,binding; GO:0043167,ion binding; GO:0043169,cation binding; GO:0046872,metal ion binding; GO:0003824,catalytic activity; GO:00…	PF08030.15:Ferric reductase NAD binding domain	--	--	--
Cs_ont_3g017290	1	0.4921	0.284	0.3513	0.223	0.2328	0.3008	0.7189	0.7042	0.9452	0.77	0.7811	0.7049	0.3158	0.3934	0.2405	0.1882	0.3488	0.2414	0.631	0.5882	0.6061	chr3	11625202	11628853	-	Cs_ont_3g017290	--	K14724 solute carrier family 9 (sodium/hydrogen exchanger), member 8 | (RefSeq) LOW QUALITY PROTEIN: sodium/hydrogen exchanger 2-like (A)	--	hypothetical protein CICLE_v10003335mg [Citrus clementina]	NHX1_ORYSJ RecName: Full=Sodium/hydrogen exchanger 1 {ECO:0000303|PubMed:10395929}; AltName: Full=Na(+)/H(+) exchanger 1 {ECO:0000303|PubMed:10395929}; Short=OsNHX1 {ECO:0000303|PubMed:10395929};	V4SZY2_CITCL RecName: Full=Na_H_Exchanger domain-containing protein {ECO:0000259|Pfam:PF00999};	Sodium/hydrogen exchanger protein	GO:0016021,integral component of membrane; GO:0005886,plasma membrane; GO:0005774,vacuolar membrane; GO:0015386,potassium:proton antiporter activity; GO:0015385,sodium:proton antiporter activity; GO:0071805,potassium ion transmembrane transport; GO:0051453,regulation of intracellular pH; GO:0098719,sodium ion import across plasma membrane; GO:0003674,molecular_function; GO:0005215,transporter act…	PF00999.24:Sodium/hydrogen exchanger family	--	--	--
Cs_ont_3g017940	1	8.9866	9.486	8.1001	8.601	8.9035	8.1903	32.8053	32.7272	31.4299	42.2684	42.1135	39.005	10.8099	11.7864	11.7787	14.1442	13.966	12.9735	55.9432	53.6712	54.1842	chr3	12557150	12558452	-	Cs_ont_3g017940	--	K22419 Delta4-3-oxosteroid 5beta-reductase [EC:1.3.1.3] | (RefSeq) 3-oxo-Delta(4,5)-steroid 5-beta-reductase-like isoform X1 (A)	--	3-oxo-Delta(4,5)-steroid 5-beta-reductase [Citrus clementina]	VEP1_ARATH RecName: Full=3-oxo-Delta(4,5)-steroid 5-beta-reductase; EC=1.3.1.3 {ECO:0000269|PubMed:19166903, ECO:0000269|PubMed:20598327, ECO:0000269|PubMed:22357344}; AltName: Full=Delta(4)-3-oxosteroid 5-beta-reductase; AltName: Full=Delta-4,5-steroid 5-beta-reductase; Short=At5beta-StR; AltName: Full=Progesterone 5-beta-reductase; Short=5beta-POR; AltName: Full=Protein VEIN PATTERNING 1;	V4SZR5_CITCL SubName: Full=Uncharacterized protein {ECO:0000313|EMBL:ESR46347.1};	--	GO:0005829,cytosol; GO:0047787,delta4-3-oxosteroid 5beta-reductase activity; GO:0035671,enone reductase activity; GO:0046983,protein dimerization activity; GO:0009611,response to wounding; GO:0008202,steroid metabolic process; GO:0010051,xylem and phloem pattern formation; GO:0003674,molecular_function; GO:0003824,catalytic activity; GO:0016491,oxidoreductase activity; GO:0016627,oxidoreductase a…	PF01370.24:NAD dependent epimerase/dehydratase family	--	--	--
Cs_ont_3g018010	1	5.3186	5.1549	5.8364	7.1681	7.1003	7.0514	20.4452	21.3433	20.2003	31.1927	31.2506	31.6714	6.0338	6.4038	6.0113	6.9057	6.4109	5.7886	28.1787	28.3668	24.287	chr3	12581417	12591517	-	Cs_ont_3g018010	--	K22419 Delta4-3-oxosteroid 5beta-reductase [EC:1.3.1.3] | (RefSeq) 3-oxo-Delta(4,5)-steroid 5-beta-reductase-like isoform X1 (A)	--	3-oxo-Delta(4,5)-steroid 5-beta-reductase [Citrus sinensis]	VEP1_ARATH RecName: Full=3-oxo-Delta(4,5)-steroid 5-beta-reductase; EC=1.3.1.3 {ECO:0000269|PubMed:19166903, ECO:0000269|PubMed:20598327, ECO:0000269|PubMed:22357344}; AltName: Full=Delta(4)-3-oxosteroid 5-beta-reductase; AltName: Full=Delta-4,5-steroid 5-beta-reductase; Short=At5beta-StR; AltName: Full=Progesterone 5-beta-reductase; Short=5beta-POR; AltName: Full=Protein VEIN PATTERNING 1;	V4T4L2_CITCL SubName: Full=Uncharacterized protein {ECO:0000313|EMBL:ESR46345.1};	--	GO:0005829,cytosol; GO:0047787,delta4-3-oxosteroid 5beta-reductase activity; GO:0035671,enone reductase activity; GO:0046983,protein dimerization activity; GO:0009611,response to wounding; GO:0008202,steroid metabolic process; GO:0010051,xylem and phloem pattern formation; GO:0003674,molecular_function; GO:0003824,catalytic activity; GO:0016491,oxidoreductase activity; GO:0016627,oxidoreductase a…	PF01370.24:NAD dependent epimerase/dehydratase family	--	--	--
Cs_ont_3g018140	1	28.6253	29.6034	32.5318	27.565	27.7344	26.9351	84.2343	81.4198	82.8609	64.0615	59.0396	62.395	36.7594	36.12	37.4217	28.4066	28.9533	30.1586	111.753	113.359	112.426	chr3	12678037	12685472	-	Cs_ont_3g018140	--	--	--	acyltransferase-like protein At1g54570, chloroplastic isoform X1 [Citrus clementina]	PES1_ARATH RecName: Full=Phytyl ester synthase 1, chloroplastic {ECO:0000303|PubMed:22623494}; EC=2.3.1.- {ECO:0000269|PubMed:22623494}; Flags: Precursor;	V4SZQ1_CITCL RecName: Full=Hydrolase_4 domain-containing protein {ECO:0000259|Pfam:PF12146};	--	GO:0009507,chloroplast; GO:0010287,plastoglobule; GO:0004144,diacylglycerol O-acyltransferase activity; GO:0006995,cellular response to nitrogen starvation; GO:0010150,leaf senescence; GO:0033306,phytol metabolic process; GO:0090693,plant organ senescence; GO:1904963,regulation of phytol biosynthetic process; GO:0010866,regulation of triglyceride biosynthetic process; GO:0019432,triglyceride bios…	PF12146.11:Serine aminopeptidase, S33	--	--	--
Cs_ont_3g018570	1	10.209	9.8952	9.4524	8.5701	8.3173	8.174	5.4913	6.0558	5.6576	7.9188	8.0652	7.8143	8.0873	8.3707	7.9362	6.4044	6.8159	6.194	12.6155	12.1522	12.5571	chr3	12978274	12982827	-	Cs_ont_3g018570	--	K18266 protein NDRG1 | (RefSeq) protein NDL1-like isoform X1 (A)	--	protein NDL1 isoform X1 [Citrus clementina]	NDL2_ARATH RecName: Full=Protein NDL2 {ECO:0000305}; AltName: Full=Protein N-MYC DOWNREGULATED-LIKE 2 {ECO:0000303|PubMed:19948787};	V4SZJ6_CITCL SubName: Full=Uncharacterized protein {ECO:0000313|EMBL:ESR46272.1};	Differentiation-related gene 1 protein (NDR1 protein), related proteins	GO:0005737,cytoplasm; GO:2000012,regulation of auxin polar transport; GO:0040008,regulation of growth; GO:0009737,response to abscisic acid; GO:0009409,response to cold; GO:0009753,response to jasmonic acid; GO:0006810,transport; GO:0008150,biological_process; GO:0009914,hormone transport; GO:0009926,auxin polar transport; GO:0010817,regulation of hormone levels; GO:0032879,regulation of localiza…	PF03096.17:Ndr family	--	--	--
Cs_ont_3g019130	1	1.7121	1.7275	1.7569	2.0767	1.9965	2.128	4.6159	5.1487	4.8178	8.7692	8.5333	8.7973	2.7034	2.8302	2.6118	5.4429	4.4709	4.8947	9.3555	9.6503	9.0136	chr3	13853787	13857365	+	Cs_ont_3g019130	--	K13065 shikimate O-hydroxycinnamoyltransferase [EC:2.3.1.133] | (RefSeq) shikimate O-hydroxycinnamoyltransferase-like (A)	ko00940: Phenylpropanoid biosynthesis; ko00941: Flavonoid biosynthesis; ko00945: Stilbenoid, diarylheptanoid and gingerol biosynthesis; ko01100: Metabolic pathways; ko01110: Biosynthesis of secondary metabolites	protein ECERIFERUM 26 [Citrus clementina]	CER2_ARATH RecName: Full=Protein ECERIFERUM 2;	V4SF04_CITCL SubName: Full=Uncharacterized protein {ECO:0000313|EMBL:ESR46208.1};	--	GO:0005783,endoplasmic reticulum; GO:0005634,nucleus; GO:0016747,acyltransferase activity, transferring groups other than amino-acyl groups; GO:0071555,cell wall organization; GO:0009555,pollen development; GO:0042761,very long-chain fatty acid biosynthetic process; GO:0010025,wax biosynthetic process; GO:0003674,molecular_function; GO:0003824,catalytic activity; GO:0016740,transferase activity; …	PF02458.18:Transferase family	--	--	--
Cs_ont_3g019270	1	2.5149	2.1667	2.6295	2.6969	1.6849	2.9251	2.8836	2.725	2.3243	4.1397	3.7891	3.2184	1.2007	1.5219	1.0665	1.0981	0.7349	1.0279	4.2219	4.1358	3.8318	chr3	13951688	13952726	-	Cs_ont_3g019270	--	K13448 calcium-binding protein CML | (RefSeq) calmodulin-like protein 11 (A)	ko04626: Plant-pathogen interaction	calmodulin-like protein 8 [Citrus sinensis]	CALM_WHEAT RecName: Full=Calmodulin; Short=CaM;	A0A067EDD7_CITSI SubName: Full=Uncharacterized protein {ECO:0000313|EMBL:KDO48936.1};	Calmodulin and related proteins (EF-Hand superfamily)	GO:0005737,cytoplasm; GO:0005509,calcium ion binding; GO:0019904,protein domain specific binding; GO:0003674,molecular_function; GO:0005488,binding; GO:0043167,ion binding; GO:0043169,cation binding; GO:0046872,metal ion binding; GO:0005515,protein binding; GO:0005575,cellular_component; GO:0005622,intracellular anatomical structure; GO:0110165,cellular anatomical entity	PF00036.35:EF hand	--	--	--
Cs_ont_3g019370	1	6.0032	6.3746	5.786	6.5033	5.2425	5.5955	9.4384	10.4864	9.9794	10.2358	8.7474	10.6177	5.6996	4.4627	5.3478	5.3727	4.7853	4.3109	9.9802	11.3405	9.9839	chr3	13993908	13994387	+	Cs_ont_3g019370	--	K03006 DNA-directed RNA polymerase II subunit RPB1 [EC:2.7.7.6] | (RefSeq) DNA-directed RNA polymerase II subunit 1 isoform X1 (A)	ko03020: RNA polymerase	hypothetical protein KPL71_015285 [Citrus sinensis]	NRPB1_ARATH RecName: Full=DNA-directed RNA polymerase II subunit RPB1 {ECO:0000303|PubMed:19110459, ECO:0000303|PubMed:2103447}; Short=DNA polymerase II subunit B1 {ECO:0000303|PubMed:19110459, ECO:0000303|PubMed:2103447}; EC=2.7.7.6 {ECO:0000269|PubMed:19110459}; AltName: Full=DNA-directed RNA polymerase II largest subunit {ECO:0000303|PubMed:16497658}; AltName: Full=DNA-directed RNA polymerase …	V4T9F8_CITCL RecName: Full=DNA-directed RNA polymerase {ECO:0000256|ARBA:ARBA00012418}; EC=2.7.7.6 {ECO:0000256|ARBA:ARBA00012418};	RNA polymerase II, large subunit	GO:0000325,plant-type vacuole; GO:0009506,plasmodesma; GO:0005665,RNA polymerase II, core complex; GO:0003677,DNA binding; GO:0003899,DNA-directed 5'-3' RNA polymerase activity; GO:0046872,metal ion binding; GO:0006366,transcription by RNA polymerase II; GO:0003674,molecular_function; GO:0003676,nucleic acid binding; GO:0005488,binding; GO:0097159,organic cyclic compound binding; GO:1901363,heter…	PF04998.20:RNA polymerase Rpb1, domain 5	--	--	--
Cs_ont_3g020390	1	36.4668	37.3842	37.0619	33.276	31.3455	30.5326	67.0939	68.5535	65.2604	66.0722	58.8548	61.8286	36.3657	44.0263	38.0147	44.0578	45.8038	42.9008	93.4306	81.6387	80.2869	chr3	16019054	16021799	+	Cs_ont_3g020390	--	K08762 diazepam-binding inhibitor (GABA receptor modulator, acyl-CoA-binding protein) | (RefSeq) acyl-CoA-binding protein isoform X1 (A)	--	acyl-CoA-binding protein [Citrus clementina]	ACBP_RICCO RecName: Full=Acyl-CoA-binding protein; Short=ACBP;	V4SZ03_CITCL RecName: Full=ACB domain-containing protein {ECO:0000259|PROSITE:PS51228};	Acyl-CoA-binding protein	GO:0000062,fatty-acyl-CoA binding; GO:0008289,lipid binding; GO:0000166,nucleotide binding; GO:0003674,molecular_function; GO:0005488,binding; GO:0017076,purine nucleotide binding; GO:0030554,adenyl nucleotide binding; GO:0032553,ribonucleotide binding; GO:0032555,purine ribonucleotide binding; GO:0032559,adenyl ribonucleotide binding; GO:0033218,amide binding; GO:0036094,small molecule binding; …	PF00887.22:Acyl CoA binding protein	--	--	--
Cs_ont_3g020900	1	12.6727	11.8853	13.4765	11.8137	11.0428	12.6485	30.1837	27.4425	30.5013	23.3151	22.16	23.0098	13.8606	13.2857	14.6868	10.6934	10.1778	10.6993	30.0637	28.88	29.6445	chr3	16660292	16664970	-	Cs_ont_3g020900	--	--	--	uncharacterized protein At1g32220, chloroplastic [Citrus clementina]	Y1222_ARATH RecName: Full=Uncharacterized protein At1g32220, chloroplastic; Flags: Precursor;	V4T8S0_CITCL RecName: Full=NAD(P)-bd_dom domain-containing protein {ECO:0000259|Pfam:PF13460};	Predicted oxidoreductase	GO:0009507,chloroplast; GO:0005739,mitochondrion; GO:0005634,nucleus; GO:0010287,plastoglobule; GO:0009579,thylakoid; GO:0044877,protein-containing complex binding; GO:0006979,response to oxidative stress; GO:1901006,ubiquinone-6 biosynthetic process; GO:0003674,molecular_function; GO:0005488,binding; GO:0006950,response to stress; GO:0008150,biological_process; GO:0050896,response to stimulus; G…	PF13460.9:NAD(P)H-binding	--	--	--
Cs_ont_3g021680	1	0.8599	0.811	0.9928	0.7878	0.9266	1.0034	6.0038	5.9722	6.2548	5.8055	5.1165	5.2097	1.4494	1.5047	1.443	2.6761	2.7946	2.6451	6.9565	6.9032	7.7927	chr3	17671521	17678326	+	Cs_ont_3g021680	--	K21989 calcium permeable stress-gated cation channel | (RefSeq) CSC1-like protein At1g32090 isoform X1 (A)	--	CSC1-like protein At1g32090 [Citrus clementina]	CSCL1_ARATH RecName: Full=CSC1-like protein At1g32090;	V4V248_CITCL SubName: Full=Uncharacterized protein {ECO:0000313|EMBL:ESR45889.1};	Uncharacterized conserved protein	GO:0005794,Golgi apparatus; GO:0000139,Golgi membrane; GO:0016021,integral component of membrane; GO:0005886,plasma membrane; GO:0009506,plasmodesma; GO:0005227,calcium activated cation channel activity; GO:0008381,mechanosensitive ion channel activity; GO:0003674,molecular_function; GO:0005215,transporter activity; GO:0005216,ion channel activity; GO:0005261,cation channel activity; GO:0008324,c…	PF02714.18:Calcium-dependent channel, 7TM region, putative phosphate	--	--	--
Cs_ont_3g026650	1	1.9444	2.2306	1.4074	1.3485	0.9744	1.3518	3.0364	3.4727	2.8093	3.4268	3.4222	3.0144	1.8669	1.6841	1.9341	1.6071	1.868	1.8491	2.2389	3.1427	1.7029	chr3	26767822	26781417	+	Cs_ont_3g026650	--	--	--	elongation of fatty acids protein 3-like [Citrus sinensis]	--	A0A067DCD3_CITSI SubName: Full=Uncharacterized protein {ECO:0000313|EMBL:KDO39180.1};	Fatty acyl-CoA elongase/Polyunsaturated fatty acid specific elongation enzyme	GO:0016021,integral component of membrane; GO:0009922,fatty acid elongase activity; GO:0006633,fatty acid biosynthetic process; GO:0003674,molecular_function; GO:0003824,catalytic activity; GO:0004312,fatty acid synthase activity; GO:0016740,transferase activity; GO:0016746,acyltransferase activity; GO:0016747,acyltransferase activity, transferring groups other than amino-acyl groups; GO:0006082,…	PF01151.21:GNS1/SUR4 family	--	--	--
Cs_ont_3g027930	1	0.4628	0.3651	0.597	0.5636	0.3635	0.2574	0.6141	0.9897	0.7286	1.5861	1.4842	1.4042	0.2091	0.2172	0.2067	0.7833	0.6898	0.8593	2.2736	1.8262	1.8113	chr3	29218008	29219347	-	Cs_ont_3g027930	--	K01695 tryptophan synthase alpha chain [EC:4.2.1.20] | (RefSeq) tryptophan synthase alpha chain-like (A)	ko00260: Glycine, serine and threonine metabolism; ko00400: Phenylalanine, tyrosine and tryptophan biosynthesis; ko01100: Metabolic pathways; ko01110: Biosynthesis of secondary metabolites; ko01230: Biosynthesis of amino acids	tryptophan synthase alpha chain-like [Citrus sinensis]	TRPA2_ARATH RecName: Full=Tryptophan synthase alpha chain, chloroplastic; EC=4.2.1.20; AltName: Full=Indole-3-glycerol-phosphate lyase, chloroplastic; EC=4.1.2.8 {ECO:0000250|UniProtKB:P42390}; AltName: Full=Protein TRYPTOPHAN-REQUIRING 3; Flags: Precursor;	V4SBV2_CITCL RecName: Full=Tryptophan synthase {ECO:0000256|ARBA:ARBA00012043}; EC=4.2.1.20 {ECO:0000256|ARBA:ARBA00012043};	Tryptophan synthase alpha chain	GO:0009507,chloroplast; GO:0009570,chloroplast stroma; GO:0005829,cytosol; GO:0033984,indole-3-glycerol-phosphate lyase activity; GO:0004834,tryptophan synthase activity; GO:0009851,auxin biosynthetic process; GO:0052544,defense response by callose deposition in cell wall; GO:0042742,defense response to bacterium; GO:0009630,gravitropism; GO:0000162,tryptophan biosynthetic process; GO:0003674,mol…	PF00290.23:Tryptophan synthase alpha chain	--	--	--
Cs_ont_3g030940	1	2.7679	2.7145	3.1842	3.4569	2.9079	2.5167	6.6895	5.5969	6.1837	7.5558	8.6238	8.6641	4.3866	4.0686	3.4802	6.0709	6.3089	6.1106	10.4163	8.7232	9.7644	chr3	34113067	34114524	-	Cs_ont_3g030940	--	--	--	Folic acid binding / transferase [Citrus sinensis]	--	A0A2H5Q3G5_CITUN RecName: Full=FTCD_N domain-containing protein {ECO:0000259|SMART:SM01222};	--	GO:0005542,folic acid binding; GO:0016740,transferase activity; GO:0003674,molecular_function; GO:0005488,binding; GO:0019842,vitamin binding; GO:0031406,carboxylic acid binding; GO:0033218,amide binding; GO:0036094,small molecule binding; GO:0043167,ion binding; GO:0043168,anion binding; GO:0043177,organic acid binding; GO:0072341,modified amino acid binding; GO:0097159,organic cyclic compound b…	PF07837.15:Formiminotransferase domain, N-terminal subdomain	--	--	--
Cs_ont_3g031000	1	8.8991	8.1628	8.6219	7.5927	8.3403	8.4178	24.6577	23.3676	23.3896	23.8799	21.3941	22.7978	11.3778	10.7655	11.1124	11.5408	11.8867	11.8635	22.9774	22.7649	22.2888	chr3	34194253	34202085	+	Cs_ont_3g031000	--	K17108 non-lysosomal glucosylceramidase [EC:3.2.1.45] | (RefSeq) non-lysosomal glucosylceramidase isoform X1 (A)	ko00511: Other glycan degradation; ko00600: Sphingolipid metabolism; ko01100: Metabolic pathways	non-lysosomal glucosylceramidase isoform X1 [Citrus sinensis]	--	A0A067DW81_CITSI RecName: Full=Non-lysosomal glucosylceramidase {ECO:0000256|PIRNR:PIRNR028944}; Short=NLGase {ECO:0000256|PIRNR:PIRNR028944}; EC=3.2.1.45 {ECO:0000256|PIRNR:PIRNR028944};	Predicted bile acid beta-glucosidase	GO:0016020,membrane; GO:0008422,beta-glucosidase activity; GO:0004348,glucosylceramidase activity; GO:0005975,carbohydrate metabolic process; GO:0006680,glucosylceramide catabolic process; GO:0003674,molecular_function; GO:0003824,catalytic activity; GO:0004553,hydrolase activity, hydrolyzing O-glycosyl compounds; GO:0015926,glucosidase activity; GO:0016787,hydrolase activity; GO:0016798,hydrolas…	PF04685.16:Glycosyl-hydrolase family 116, catalytic region	--	--	--
Cs_ont_3g032980	1	1.4454	1.4302	1.3713	0.9993	1.2285	1.2132	4.1455	4.2025	4.3186	4.0267	3.9731	3.7863	1.5943	1.5516	1.6599	2.4642	2.5083	2.7425	4.0148	4.1025	4.056	chr3	36698912	36705484	-	Cs_ont_3g032980	--	K10755 replication factor C subunit 2/4 | (RefSeq) replication factor C subunit 4 isoform X1 (A)	ko03030: DNA replication; ko03420: Nucleotide excision repair; ko03430: Mismatch repair	protein STICHEL [Citrus sinensis]	STI_ARATH RecName: Full=Protein STICHEL;	A0A067DQP8_CITSI RecName: Full=AAA domain-containing protein {ECO:0000259|SMART:SM00382};	Replication factor C, subunit RFC4	GO:0009360,DNA polymerase III complex; GO:0005663,DNA replication factor C complex; GO:0005634,nucleus; GO:0005886,plasma membrane; GO:0005524,ATP binding; GO:0003677,DNA binding; GO:0003887,DNA-directed DNA polymerase activity; GO:0006281,DNA repair; GO:0006261,DNA-templated DNA replication; GO:0010091,trichome branching; GO:0010026,trichome differentiation; GO:0000166,nucleotide binding; GO:000…	PF13177.9:DNA polymerase III, delta subunit	--	--	--
Cs_ont_4g000450	1	12.5667	12.076	12.8689	14.7134	15.3258	14.4775	13.7854	13.355	13.7239	28.0023	28.3745	26.7507	22.0906	22.5722	23.5861	9.792	9.8103	9.9923	23.1577	23.2739	23.7824	chr4	2482235	2490273	-	Cs_ont_4g000450	--	K25656 cryptochrome | (RefSeq) cryptochrome DASH, chloroplastic/mitochondrial (A)	--	cryptochrome DASH, chloroplastic/mitochondrial [Citrus sinensis]	CRYD_SOLLC RecName: Full=Cryptochrome DASH, chloroplastic/mitochondrial {ECO:0000303|PubMed:16876787}; AltName: Full=Cryptochrome-3 {ECO:0000303|PubMed:16876787}; AltName: Full=Protein CRY-DASH {ECO:0000303|PubMed:16876787}; Flags: Precursor;	A0A067FUY0_CITSI RecName: Full=Cryptochrome DASH {ECO:0000256|RuleBase:RU367151};	Deoxyribodipyrimidine photolyase/cryptochrome	GO:0009507,chloroplast; GO:0005739,mitochondrion; GO:0003677,DNA binding; GO:0003913,DNA photolyase activity; GO:0071949,FAD binding; GO:0000719,photoreactive repair; GO:0003674,molecular_function; GO:0003676,nucleic acid binding; GO:0005488,binding; GO:0097159,organic cyclic compound binding; GO:1901363,heterocyclic compound binding; GO:0003824,catalytic activity; GO:0016829,lyase activity; GO:0…	PF03441.17:FAD binding domain of DNA photolyase	--	--	--
Cs_ont_4g000850	1	8.6747	9.1077	9.1389	11.9262	11.1361	11.6571	36.7606	34.5584	36.4623	57.6408	58.6492	61.9626	15.9417	15.3434	15.1148	33.9445	34.5522	35.2226	64.8503	62.2191	61.0685	chr4	2729394	2731186	-	Cs_ont_4g000850	--	K00306 sarcosine oxidase / L-pipecolate oxidase [EC:1.5.3.1 1.5.3.7] | (RefSeq) probable sarcosine oxidase (A)	ko00260: Glycine, serine and threonine metabolism; ko00310: Lysine degradation; ko01100: Metabolic pathways; ko04146: Peroxisome	probable sarcosine oxidase [Citrus sinensis]	SOX_ARATH RecName: Full=Probable sarcosine oxidase; EC=1.5.3.1;	A0A067FIU9_CITSI RecName: Full=Sarcosine oxidase {ECO:0000256|ARBA:ARBA00012769}; EC=1.5.3.1 {ECO:0000256|ARBA:ARBA00012769};	FAD-dependent oxidoreductase	GO:0050660,flavin adenine dinucleotide binding; GO:0008115,sarcosine oxidase activity; GO:0000166,nucleotide binding; GO:0003674,molecular_function; GO:0005488,binding; GO:0036094,small molecule binding; GO:0043167,ion binding; GO:0043168,anion binding; GO:0097159,organic cyclic compound binding; GO:1901265,nucleoside phosphate binding; GO:1901363,heterocyclic compound binding; GO:0003824,catalyt…	PF01266.27:FAD dependent oxidoreductase	--	--	--
Cs_ont_4g000910	1	0.9759	1.2954	1.2519	1.6178	2.7946	2.6386	10.668	11.2564	11.5773	19.29	19.2601	15.9335	4.6301	4.6285	3.8148	10.2197	10.9385	10.2404	15.1225	15.867	16.814	chr4	2757566	2757973	+	Cs_ont_4g000910	--	K05391 cyclic nucleotide gated channel, plant | (RefSeq) cyclic nucleotide-gated ion channel 17-like isoform X1 (A)	ko04626: Plant-pathogen interaction	Cyclic nucleotide-gated ion channel 17 [Citrus sinensis]	CNG14_ARATH RecName: Full=Probable cyclic nucleotide-gated ion channel 14; AltName: Full=Cyclic nucleotide- and calmodulin-regulated ion channel 14;	A0A067FMH0_CITSI SubName: Full=Uncharacterized protein {ECO:0000313|EMBL:KDO67330.1};	K+-channel ERG and related proteins, contain PAS/PAC sensor domain	GO:0016021,integral component of membrane; GO:0005886,plasma membrane; GO:0005516,calmodulin binding; GO:0030552,cAMP binding; GO:0030553,cGMP binding; GO:0005249,voltage-gated potassium channel activity; GO:0003674,molecular_function; GO:0005488,binding; GO:0005515,protein binding; GO:0000166,nucleotide binding; GO:0017076,purine nucleotide binding; GO:0030551,cyclic nucleotide binding; GO:00305…	--	--	--	--
Cs_ont_4g000920	1	1.4567	1.1601	2.0822	2.3902	3.2775	2.7007	12.8519	12.4209	13.1739	19.3751	18.8492	19.6597	4.6348	4.0496	4.5757	11.4859	10.5173	10.7067	18.8798	18.5565	17.7067	chr4	2758000	2758611	+	Cs_ont_4g000920	--	K05391 cyclic nucleotide gated channel, plant | (RefSeq) cyclic nucleotide-gated ion channel 17-like isoform X1 (A)	ko04626: Plant-pathogen interaction	hypothetical protein CUMW_082130 [Citrus unshiu]	CNG17_ARATH RecName: Full=Cyclic nucleotide-gated ion channel 17 {ECO:0000303|PubMed:11500563}; AltName: Full=Cyclic nucleotide- and calmodulin-regulated ion channel 17 {ECO:0000303|PubMed:11500563};	A0A2H5NWS0_CITUN SubName: Full=Uncharacterized protein {ECO:0000313|EMBL:GAY44441.1};	K+-channel ERG and related proteins, contain PAS/PAC sensor domain	GO:0016021,integral component of membrane; GO:0005886,plasma membrane; GO:0005516,calmodulin binding; GO:0030552,cAMP binding; GO:0030553,cGMP binding; GO:0005249,voltage-gated potassium channel activity; GO:0003674,molecular_function; GO:0005488,binding; GO:0005515,protein binding; GO:0000166,nucleotide binding; GO:0017076,purine nucleotide binding; GO:0030551,cyclic nucleotide binding; GO:00305…	PF00027.32:Cyclic nucleotide-binding domain	--	--	--
Cs_ont_4g001780	1	11.9444	10.5157	11.8346	7.5486	7.3226	8.0177	31.833	27.4547	30.0581	43.6271	42.4255	45.1827	7.3065	6.248	6.9999	5.8847	5.3134	5.7058	69.9088	64.2328	71.7745	chr4	3418698	3419686	-	Cs_ont_4g001780	--	K09286 EREBP-like factor | (RefSeq) ethylene-responsive transcription factor 3-like (A)	--	ethylene-responsive transcription factor ERF003 [Citrus sinensis]	ERF03_ARATH RecName: Full=Ethylene-responsive transcription factor ERF003;	A0A067FJG7_CITSI RecName: Full=AP2/ERF domain-containing protein {ECO:0000259|PROSITE:PS51032};	--	GO:0005634,nucleus; GO:0003677,DNA binding; GO:0003700,DNA-binding transcription factor activity; GO:0009873,ethylene-activated signaling pathway; GO:0003674,molecular_function; GO:0003676,nucleic acid binding; GO:0005488,binding; GO:0097159,organic cyclic compound binding; GO:1901363,heterocyclic compound binding; GO:0140110,transcription regulator activity; GO:0000160,phosphorelay signal transd…	PF00847.23:AP2 domain	AP2/ERF-ERF	TF	AP2/ERF->AP2/ERF-ERF
Cs_ont_4g002140	1	2.2072	2.0047	2.3807	2.2687	2.001	2.0518	4.9373	5.9271	5.4549	3.9536	3.9	3.6839	2.8914	2.2557	2.1845	4.2775	4.6778	4.4507	6.0844	6.297	6.1947	chr4	3780333	3782027	-	Cs_ont_4g002140	--	--	--	hypothetical protein CICLE_v10010445mg [Citrus clementina]	--	V4WB71_CITCL SubName: Full=Uncharacterized protein {ECO:0000313|EMBL:ESR63619.1};	--	--	PF00514.26:Armadillo/beta-catenin-like repeat	--	--	--
Cs_ont_4g002310	1	0.0143	0.1818	0.0586	0.1892	0.0817	0.216	0.3947	0.6259	0.287	0.9178	1.1717	1.1389	0.2406	0.2009	0.0836	1.5714	1.8256	1.6481	7.758	7.02	6.8031	chr4	3890833	3892222	+	Cs_ont_4g002310	--	K14484 auxin-responsive protein IAA | (RefSeq) auxin-responsive protein IAA29 (A)	ko04075: Plant hormone signal transduction	hypothetical protein CUMW_092530 [Citrus unshiu]	IAA29_ARATH RecName: Full=Auxin-responsive protein IAA29; AltName: Full=Indoleacetic acid-induced protein 29;	A0A2H5P0S2_CITUN RecName: Full=Auxin-responsive protein {ECO:0000256|RuleBase:RU004549};	--	GO:0005634,nucleus; GO:0003700,DNA-binding transcription factor activity; GO:0009734,auxin-activated signaling pathway; GO:0009733,response to auxin; GO:0010583,response to cyclopentenone; GO:0010218,response to far red light; GO:0009635,response to herbicide; GO:0010114,response to red light; GO:0003674,molecular_function; GO:0140110,transcription regulator activity; GO:0007154,cell communicatio…	PF02309.19:AUX/IAA family	AUX/IAA	TR	AUX/IAA
Cs_ont_4g002470	1	10.772	10.6056	9.9751	7.6017	8.0542	7.249	18.3232	18.5248	18.7212	17.0211	17.373	17.5253	9.5007	9.3405	9.479	13.9916	14.3367	14.5952	17.5656	16.8644	18.2286	chr4	4019047	4024783	-	Cs_ont_4g002470	--	K11699 RNA-dependent RNA polymerase [EC:2.7.7.48] | (RefSeq) RNA-dependent RNA polymerase 6-like isoform X1 (A)	--	RNA-dependent RNA polymerase 6-like isoform X1 [Citrus sinensis]	RDR6_ARATH RecName: Full=RNA-dependent RNA polymerase 6; Short=AtRDRP6; EC=2.7.7.48; AltName: Full=Protein SILENCING DEFECTIVE 1; AltName: Full=Protein SUPPRESSOR OF GENE SILENCING 2; AltName: Full=RNA-directed RNA polymerase 6;	A0A2H5NYX1_CITUN RecName: Full=RNA-dependent RNA polymerase {ECO:0000256|RuleBase:RU363098}; EC=2.7.7.48 {ECO:0000256|RuleBase:RU363098};	RNA-directed RNA polymerase QDE-1 required for posttranscriptional gene silencing and RNA interference	GO:0031380,nuclear RNA-directed RNA polymerase complex; GO:0005634,nucleus; GO:0003887,DNA-directed DNA polymerase activity; GO:0003723,RNA binding; GO:0003968,RNA-directed 5'-3' RNA polymerase activity; GO:0051607,defense response to virus; GO:0031047,gene silencing by RNA; GO:0048467,gynoecium development; GO:0048366,leaf development; GO:0010492,maintenance of shoot apical meristem identity; GO…	PF05183.15:RNA dependent RNA polymerase	--	--	--
Cs_ont_4g003030	1	0.1005	0.1008	0.0688	0.164	0.1023	0.0845	0.6511	0.7278	0.7131	0.883	1.0192	0.7272	0.1295	0.1791	0.191	0.4394	0.5872	0.4687	0.4187	0.5616	0.4816	chr4	4344912	4349154	+	Cs_ont_4g003030	--	K21867 potassium channel | (RefSeq) potassium channel AKT1 (A)	--	potassium channel AKT1 [Citrus sinensis]	AKT6_ARATH RecName: Full=Potassium channel AKT6; AltName: Full=Potassium channel SPIK; AltName: Full=Shaker pollen inward rectifier K(+) channel;	A0A067FEN2_CITSI RecName: Full=Potassium channel {ECO:0000256|RuleBase:RU369015};	K+-channel ERG and related proteins, contain PAS/PAC sensor domain	GO:0016021,integral component of membrane; GO:0005249,voltage-gated potassium channel activity; GO:0034765,regulation of ion transmembrane transport; GO:0003674,molecular_function; GO:0005215,transporter activity; GO:0005216,ion channel activity; GO:0005244,voltage-gated ion channel activity; GO:0005261,cation channel activity; GO:0005267,potassium channel activity; GO:0008324,cation transmembran…	PF00520.34:Ion transport protein	--	--	--
Cs_ont_4g003350	1	20.2728	20.8744	19.656	32.8996	31.853	33.2133	26.2544	27.8655	24.7209	41.6664	44.8547	44.4482	30.2752	31.064	25.9453	28.4753	28.2209	26.2562	55.945	53.4618	48.5807	chr4	4599720	4601417	+	Cs_ont_4g003350	--	--	--	uncharacterized protein LOC102609753 [Citrus sinensis]	CV_ARATH RecName: Full=Protein CHLOROPLAST VESICULATION {ECO:0000303|PubMed:25538186}; Flags: Precursor;	A0A2H5Q6E0_CITUN SubName: Full=Uncharacterized protein {ECO:0000313|EMBL:GAY60162.1};	--	GO:0009941,chloroplast envelope; GO:0031969,chloroplast membrane; GO:0009535,chloroplast thylakoid membrane; GO:0016021,integral component of membrane; GO:0097708,intracellular vesicle; GO:0005773,vacuole; GO:1904821,chloroplast disassembly; GO:0010150,leaf senescence; GO:0009735,response to cytokinin; GO:0006979,response to oxidative stress; GO:1902074,response to salt; GO:0009414,response to wa…	--	--	--	--
Cs_ont_4g004090	1	4.9833	4.4018	4.7065	6.9761	7.2905	7.3287	21.9184	19.4635	21.0865	31.8365	33.2159	31.5285	7.7024	7.1872	7.7428	14.8319	15.0619	15.2585	28.1272	30.6504	28.6756	chr4	5150201	5153556	-	Cs_ont_4g004090	--	--	--	AB hydrolase-1 domain-containing protein [Citrus sinensis]	--	A0A067GWF8_CITSI RecName: Full=Peptidase_S9 domain-containing protein {ECO:0000259|Pfam:PF00326};	--	GO:0008236,serine-type peptidase activity; GO:0006508,proteolysis; GO:0003674,molecular_function; GO:0003824,catalytic activity; GO:0008233,peptidase activity; GO:0016787,hydrolase activity; GO:0017171,serine hydrolase activity; GO:0140096,catalytic activity, acting on a protein; GO:0006807,nitrogen compound metabolic process; GO:0008150,biological_process; GO:0008152,metabolic process; GO:001953…	PF00326.24:Prolyl oligopeptidase family	--	--	--
Cs_ont_4g004930	1	1.2874	1.0811	1.1225	1.6977	1.6191	1.6107	5.0967	4.9625	4.9237	6.9829	6.1355	6.5093	1.5879	1.6588	1.7843	3.91	3.8753	3.9342	6.9902	7.0855	7.6415	chr4	5784070	5788582	+	Cs_ont_4g004930	--	K00850 6-phosphofructokinase 1 [EC:2.7.1.11] | (RefSeq) LOW QUALITY PROTEIN: ATP-dependent 6-phosphofructokinase 6 (A)	ko00010: Glycolysis / Gluconeogenesis; ko00030: Pentose phosphate pathway; ko00051: Fructose and mannose metabolism; ko00052: Galactose metabolism; ko01100: Metabolic pathways; ko01110: Biosynthesis of secondary metabolites; ko01200: Carbon metabolism; ko01230: Biosynthesis of amino acids; ko03018: RNA degradation	ATP-dependent 6-phosphofructokinase 3 [Citrus sinensis]	PFKA3_ARATH RecName: Full=ATP-dependent 6-phosphofructokinase 3 {ECO:0000255|HAMAP-Rule:MF_03186}; Short=ATP-PFK 3 {ECO:0000255|HAMAP-Rule:MF_03186}; Short=Phosphofructokinase 3 {ECO:0000255|HAMAP-Rule:MF_03186}; EC=2.7.1.11 {ECO:0000255|HAMAP-Rule:MF_03186}; AltName: Full=Phosphohexokinase 3 {ECO:0000255|HAMAP-Rule:MF_03186};	A0A067GJW0_CITSI RecName: Full=ATP-dependent 6-phosphofructokinase {ECO:0000256|HAMAP-Rule:MF_03186}; Short=ATP-PFK {ECO:0000256|HAMAP-Rule:MF_03186}; Short=Phosphofructokinase {ECO:0000256|HAMAP-Rule:MF_03186}; EC=2.7.1.11 {ECO:0000256|HAMAP-Rule:MF_03186}; AltName: Full=Phosphohexokinase {ECO:0000256|HAMAP-Rule:MF_03186};	Pyrophosphate-dependent phosphofructo-1-kinase	GO:0005737,cytoplasm; GO:0005829,cytosol; GO:0003872,6-phosphofructokinase activity; GO:0005524,ATP binding; GO:0046872,metal ion binding; GO:0071456,cellular response to hypoxia; GO:0006002,fructose 6-phosphate metabolic process; GO:0006096,glycolytic process; GO:0010053,root epidermal cell differentiation; GO:0003674,molecular_function; GO:0003824,catalytic activity; GO:0008443,phosphofructokin…	PF00365.23:Phosphofructokinase	--	--	--
Cs_ont_4g005460	1	0.4422	0.3315	0.6006	0.2834	0.5363	0.2532	0.2313	0.1175	0.2162	0.4681	0.6054	0.5243	0.8228	0.6919	0.6355	0.3612	0.3287	0.3757	1.1572	1.3429	1.1328	chr4	6193953	6195894	-	Cs_ont_4g005460	--	--	--	putative GATA transcription factor 22 isoform X1 [Citrus clementina]	GAT22_ARATH RecName: Full=Putative GATA transcription factor 22 {ECO:0000303|PubMed:17208962}; AltName: Full=Protein CYTOKININ-RESPONSIVE GATA FACTOR 1 {ECO:0000303|PubMed:17587690}; AltName: Full=Protein GNC-LIKE {ECO:0000303|PubMed:18417639}; Short=AtGNL {ECO:0000303|PubMed:25077795};	A0A067GKD2_CITSI RecName: Full=GATA-type domain-containing protein {ECO:0000259|PROSITE:PS50114};	GATA-4/5/6 transcription factors	GO:0005634,nucleus; GO:0003700,DNA-binding transcription factor activity; GO:0000976,transcription cis-regulatory region binding; GO:0008270,zinc ion binding; GO:0010151,chloroplast elongation; GO:0009658,chloroplast organization; GO:0007623,circadian rhythm; GO:0009736,cytokinin-activated signaling pathway; GO:0009740,gibberellic acid mediated signaling pathway; GO:0009910,negative regulation of…	PF00320.30:GATA zinc finger	C2C2-GATA	TF	C2C2->C2C2-GATA
Cs_ont_4g005470	1	1.249	1.3461	1.4539	1.0242	0.8327	0.4435	0.7368	1.0826	1.0109	0.4472	0.9357	0.7803	0.8255	1.1958	1.0202	0.5867	0.8661	0.5384	1.3604	1.7497	1.5605	chr4	6207104	6207957	-	Cs_ont_4g005470	--	--	--	hypothetical protein CICLE_v10009387mg [Citrus clementina]	--	V4UIK8_CITCL SubName: Full=Uncharacterized protein {ECO:0000313|EMBL:ESR64080.1};	--	--	--	--	--	--
Cs_ont_4g005510	1	26.8763	25.8069	25.1471	25.1898	24.4157	25.4976	88.515	86.4124	88.0543	56.9818	55.8714	56.3624	36.7933	37.6365	37.1872	44.8912	45.4822	47.3717	102.805	99.1825	103.828	chr4	6252660	6255969	-	Cs_ont_4g005510	--	K14709 solute carrier family 39 (zinc transporter), member 1/2/3 | (RefSeq) zinc transporter 4, chloroplastic (A)	--	hypothetical protein CUMW_181050 [Citrus unshiu]	IRT3_ARATH RecName: Full=Fe(2+) transport protein 3, chloroplastic; AltName: Full=Fe(II) transport protein 3; AltName: Full=Iron-regulated transporter 3; Flags: Precursor;	A0A2H5PZ31_CITUN SubName: Full=Uncharacterized protein {ECO:0000313|EMBL:GAY57646.1};	Fe2+/Zn2+ regulated transporter	GO:0009535,chloroplast thylakoid membrane; GO:0016021,integral component of membrane; GO:0016020,membrane; GO:0000325,plant-type vacuole; GO:0005886,plasma membrane; GO:0005381,iron ion transmembrane transporter activity; GO:0005385,zinc ion transmembrane transporter activity; GO:0055072,iron ion homeostasis; GO:0006826,iron ion transport; GO:0009624,response to nematode; GO:0071577,zinc ion tran…	PF02535.25:ZIP Zinc transporter	--	--	--
Cs_ont_4g006410	1	1.5713	1.5409	1.5142	1.1068	1.114	1.1072	2.0364	2.045	2.0693	1.7087	1.6899	1.7856	1.3586	1.1509	1.144	1.1249	1.0559	1.2435	2.69	3.0798	2.5707	chr4	6982321	6989561	+	Cs_ont_4g006410	--	K03426 NAD+ diphosphatase [EC:3.6.1.22] | (RefSeq) nudix hydrolase 19, chloroplastic (A)	ko00760: Nicotinate and nicotinamide metabolism; ko01100: Metabolic pathways; ko04146: Peroxisome	Aspartate-glutamate racemase family [Citrus sinensis]	NUD19_ARATH RecName: Full=Nudix hydrolase 19, chloroplastic {ECO:0000305}; Short=AtNUDT19 {ECO:0000303|PubMed:15878881}; AltName: Full=NAD-capped RNA hydrolase NUDT19; Short=DeNADding enzyme NUDT19; EC=3.6.1.- {ECO:0000250|UniProtKB:Q9DCN1}; AltName: Full=NADH pyrophosphatase NUDT19; EC=3.6.1.22 {ECO:0000269|PubMed:18815383}; Flags: Precursor;	A0A067GXX7_CITSI SubName: Full=Uncharacterized protein {ECO:0000313|EMBL:KDO80297.1};	--	GO:0009507,chloroplast; GO:0005777,peroxisome; GO:0046872,metal ion binding; GO:0000210,NAD+ diphosphatase activity; GO:0035529,NADH pyrophosphatase activity; GO:0110153,RNA NAD-cap (NMN-forming) hydrolase activity; GO:0019677,NAD catabolic process; GO:0006734,NADH metabolic process; GO:0006742,NADP catabolic process; GO:0003674,molecular_function; GO:0005488,binding; GO:0043167,ion binding; GO:0…	PF01177.25:Asp/Glu/Hydantoin racemase	--	--	--
Cs_ont_4g007280	1	37.4407	38.5759	39.7467	31.2868	35.6052	33.3965	37.4757	36.2546	38.3071	56.9636	60.5416	57.7661	35.8736	36.5316	39.4494	38.2325	39.7648	41.1118	82.2989	85.1476	90.3488	chr4	7789965	7792298	-	Cs_ont_4g007280	--	--	--	leucine-rich repeat extensin-like protein 4 [Citrus sinensis]	LRX4_ARATH RecName: Full=Leucine-rich repeat extensin-like protein 4; Short=AtLRX4; Short=LRR/EXTENSIN4; AltName: Full=Cell wall hydroxyproline-rich glycoprotein; Flags: Precursor;	V4UE70_CITCL RecName: Full=LRRNT_2 domain-containing protein {ECO:0000259|Pfam:PF08263}; Flags: Fragment;	--	GO:0005576,extracellular region; GO:0009505,plant-type cell wall; GO:0009506,plasmodesma; GO:0005199,structural constituent of cell wall; GO:0071555,cell wall organization; GO:0003674,molecular_function; GO:0005198,structural molecule activity; GO:0008150,biological_process; GO:0009987,cellular process; GO:0016043,cellular component organization; GO:0045229,external encapsulating structure organi…	PF13855.9:Leucine rich repeat	--	--	--
Cs_ont_4g009000	1	1.4625	1.6251	1.2113	1.3903	1.5614	1.6437	3.6385	3.3702	3.4721	3.6738	3.4463	3.5061	1.8502	1.7529	2.0314	2.8767	2.9718	2.8192	3.8848	3.978	4.178	chr4	9791264	9802225	+	Cs_ont_4g009000	--	K11699 RNA-dependent RNA polymerase [EC:2.7.7.48] | (RefSeq) probable RNA-dependent RNA polymerase 3 isoform X1 (A)	--	probable RNA-dependent RNA polymerase 3 isoform X1 [Citrus clementina]	RDR3_ARATH RecName: Full=Probable RNA-dependent RNA polymerase 3; Short=AtRDRP3; EC=2.7.7.48; AltName: Full=RNA-directed RNA polymerase 3;	V4UPX6_CITCL RecName: Full=RNA-dependent RNA polymerase {ECO:0000256|RuleBase:RU363098}; EC=2.7.7.48 {ECO:0000256|RuleBase:RU363098};	RNA-directed RNA polymerase QDE-1 required for posttranscriptional gene silencing and RNA interference	GO:0031380,nuclear RNA-directed RNA polymerase complex; GO:0003723,RNA binding; GO:0003968,RNA-directed 5'-3' RNA polymerase activity; GO:0030422,siRNA processing; GO:0003674,molecular_function; GO:0003676,nucleic acid binding; GO:0005488,binding; GO:0097159,organic cyclic compound binding; GO:1901363,heterocyclic compound binding; GO:0003824,catalytic activity; GO:0016740,transferase activity; G…	PF05183.15:RNA dependent RNA polymerase	--	--	--
Cs_ont_4g009060	1	5.3474	4.5426	4.0764	4.7759	5.1099	4.1638	9.7222	9.1091	11.4124	8.4306	7.3898	6.5609	9.3746	10.0875	8.4505	7.8068	8.3192	8.55	13.1354	12.087	11.7562	chr4	9903944	9904464	-	Cs_ont_4g009060	--	K22378 E3 ubiquitin-protein ligase RNF181 [EC:2.3.2.27] | (RefSeq) E3 ubiquitin-protein ligase RING1-like (A)	--	E3 ubiquitin-protein ligase RING1-like [Citrus clementina]	RNG1L_ARATH RecName: Full=E3 ubiquitin-protein ligase RING1-like; EC=2.3.2.27; AltName: Full=RING finger protein 1; AltName: Full=RING-type E3 ubiquitin transferase RING1-like {ECO:0000305};	A0A067FGN6_CITSI RecName: Full=RING-type domain-containing protein {ECO:0000259|PROSITE:PS50089};	FOG: Predicted E3 ubiquitin ligase	GO:0005737,cytoplasm; GO:0046872,metal ion binding; GO:0061630,ubiquitin protein ligase activity; GO:0016567,protein ubiquitination; GO:0003674,molecular_function; GO:0005488,binding; GO:0043167,ion binding; GO:0043169,cation binding; GO:0003824,catalytic activity; GO:0004842,ubiquitin-protein transferase activity; GO:0016740,transferase activity; GO:0019787,ubiquitin-like protein transferase act…	PF13639.9:Ring finger domain	--	--	--
Cs_ont_4g009320	1	2.2288	2.0286	2.6139	1.7091	2.9175	1.9512	6.502	5.2047	4.3631	2.662	3.1963	2.9617	1.7903	2.9059	1.8669	4.1263	3.8066	3.5445	8.2759	7.8272	6.0128	chr4	10236034	10242074	-	Cs_ont_4g009320	--	--	--	hypothetical protein CUMW_133010 [Citrus unshiu]	--	A0A2H5PFZ5_CITUN SubName: Full=Uncharacterized protein {ECO:0000313|EMBL:GAY51282.1};	--	--	--	--	--	--
Cs_ont_4g009330	1	1.219	1.2024	1.456	1.4008	1.8692	1.3183	8.359	7.9257	8.6928	9.436	9.6776	9.4333	3.2515	3.3818	3.2612	6.3016	6.2442	6.1867	19.8308	20.6056	21.3638	chr4	10241789	10244508	+	Cs_ont_4g009330	--	--	--	protein IQ-DOMAIN 14, partial [Citrus clementina]	IQD26_ARATH RecName: Full=Protein IQ-domain 26 {ECO:0000303|PubMed:16368012}; Short=AtIQD26 {ECO:0000303|PubMed:16368012};	A0A2H5PFZ2_CITUN RecName: Full=DUF4005 domain-containing protein {ECO:0000259|Pfam:PF13178};	--	GO:0005737,cytoplasm; GO:0005856,cytoskeleton; GO:0005886,plasma membrane; GO:0005516,calmodulin binding; GO:0003674,molecular_function; GO:0005488,binding; GO:0005515,protein binding; GO:0005575,cellular_component; GO:0005622,intracellular anatomical structure; GO:0110165,cellular anatomical entity; GO:0043226,organelle; GO:0043228,non-membrane-bounded organelle; GO:0043229,intracellular organel…	PF13178.9:Protein of unknown function (DUF4005)	--	--	--
Cs_ont_4g009470	1	5.3143	5.6917	5.0544	2.5422	2.6636	2.8777	2.5992	2.5583	2.7409	3.1263	2.8737	2.9491	2.8134	2.6483	2.8537	1.0798	1.0441	0.9015	6.8752	7.7086	6.9242	chr4	10439982	10443125	+	Cs_ont_4g009470	--	--	--	DUF1005 family protein (DUF1005) [Citrus sinensis]	--	A0A2H5PGL5_CITUN SubName: Full=Uncharacterized protein {ECO:0000313|EMBL:GAY51255.1};	--	--	PF06219.15:Protein of unknown function (DUF1005)	--	--	--
Cs_ont_4g009830	1	47.2202	41.3107	46.0935	35.1809	32.7827	32.6828	63.6561	62.6543	63.791	85.2391	78.9575	83.7297	36.4131	37.5277	35.7668	32.9523	33.2594	33.4535	79.2292	77.3502	83.7025	chr4	10907354	10909005	+	Cs_ont_4g009830	--	K08998 uncharacterized protein | (RefSeq) UPF0161 protein At3g09310 (A)	--	hypothetical protein CICLE_v10007994mg [Citrus clementina]	PMAT1_ARATH RecName: Full=Phenolic glucoside malonyltransferase 1; EC=2.3.1.- {ECO:0000269|PubMed:20626660}; EC=2.3.1.116 {ECO:0000269|PubMed:20626660};	V4UEY9_CITCL SubName: Full=Uncharacterized protein {ECO:0000313|EMBL:ESR64622.1};	--	GO:0047165,flavonol-3-O-beta-glucoside O-malonyltransferase activity; GO:0050736,O-malonyltransferase activity; GO:0009636,response to toxic substance; GO:0003674,molecular_function; GO:0003824,catalytic activity; GO:0008374,O-acyltransferase activity; GO:0016420,malonyltransferase activity; GO:0016740,transferase activity; GO:0016746,acyltransferase activity; GO:0016747,acyltransferase activity,…	PF02458.18:Transferase family	--	--	--
Cs_ont_4g012000	1	35.7948	33.6856	34.9391	32.774	31.2403	29.7859	64.4265	65.8859	66.1427	55.2744	55.2224	56.5161	30.3596	31.5077	29.1128	31.8495	32.3402	32.5729	63.4101	63.5586	60.3505	chr4	15709794	15716104	+	Cs_ont_4g012000	--	K01785 aldose 1-epimerase [EC:5.1.3.3] | (RefSeq) aldose 1-epimerase isoform X1 (A)	ko00010: Glycolysis / Gluconeogenesis; ko00052: Galactose metabolism; ko01100: Metabolic pathways; ko01110: Biosynthesis of secondary metabolites	aldose 1-epimerase isoform X1 [Citrus sinensis]	--	A0A067E905_CITSI RecName: Full=Aldose 1-epimerase {ECO:0000256|PIRNR:PIRNR005096}; EC=5.1.3.3 {ECO:0000256|PIRNR:PIRNR005096};	Predicted mutarotase	GO:0004034,aldose 1-epimerase activity; GO:0030246,carbohydrate binding; GO:0033499,galactose catabolic process via UDP-galactose; GO:0006006,glucose metabolic process; GO:0003674,molecular_function; GO:0003824,catalytic activity; GO:0016853,isomerase activity; GO:0016854,racemase and epimerase activity; GO:0016857,racemase and epimerase activity, acting on carbohydrates and derivatives; GO:00054…	PF01263.23:Aldose 1-epimerase	--	--	--
Cs_ont_4g012710	1	154.458	156.484	152.624	137.399	132.703	141.878	294.779	294.582	302.317	437.794	444.707	439.998	157.26	152.345	153.843	212.901	215.397	206.837	330.126	335.5	344.226	chr4	17186637	17191089	+	Cs_ont_4g012710	--	K05350 beta-glucosidase [EC:3.2.1.21] | (RefSeq) beta-glucosidase 44-like (A)	ko00460: Cyanoamino acid metabolism; ko00500: Starch and sucrose metabolism; ko00999: Biosynthesis of various plant secondary metabolites; ko01100: Metabolic pathways; ko01110: Biosynthesis of secondary metabolites	beta-glucosidase 44-like [Citrus sinensis]	BGL44_ARATH RecName: Full=Beta-glucosidase 44; Short=AtBGLU44; EC=3.2.1.21; Flags: Precursor;	A0A2H5Q9A4_CITUN SubName: Full=Uncharacterized protein {ECO:0000313|EMBL:GAY60855.1};	Beta-glucosidase, lactase phlorizinhydrolase, and related proteins	GO:0022626,cytosolic ribosome; GO:0005576,extracellular region; GO:0009505,plant-type cell wall; GO:0080081,4-methylumbelliferyl-beta-D-glucopyranoside beta-glucosidase activity; GO:0047668,amygdalin beta-glucosidase activity; GO:0080083,beta-gentiobiose beta-glucosidase activity; GO:0008422,beta-glucosidase activity; GO:0004567,beta-mannosidase activity; GO:0080079,cellobiose glucosidase activit…	PF00232.21:Glycosyl hydrolase family 1	--	--	--
Cs_ont_4g012720	1	0.4012	0.492	0.3186	0.6018	0.6729	0.9195	1.3262	1.1958	1.433	2.9482	3.0034	2.9434	0.7856	0.7996	0.9055	1.123	1.0941	1.0347	1.9769	1.9791	2.4193	chr4	17192032	17210382	-	Cs_ont_4g012720	--	K10529 fatty acid alpha-dioxygenase [EC:1.13.11.92] | (RefSeq) alpha-dioxygenase 2 (A)	ko00592: alpha-Linolenic acid metabolism; ko01110: Biosynthesis of secondary metabolites	hypothetical protein GBA52_017912 [Prunus armeniaca]	DOX2_ARATH RecName: Full=Alpha-dioxygenase 2; Short=Alpha DOX2; EC=1.14.99.-; AltName: Full=Fatty acid dioxygenase AlphaDOX2; Flags: Precursor;	A0A498I4W9_MALDO SubName: Full=Uncharacterized protein {ECO:0000313|EMBL:RXH77242.1};	Peroxidase/oxygenase	GO:0051213,dioxygenase activity; GO:0020037,heme binding; GO:0046872,metal ion binding; GO:0016702,oxidoreductase activity, acting on single donors with incorporation of molecular oxygen, incorporation of two atoms of oxygen; GO:0004601,peroxidase activity; GO:0006633,fatty acid biosynthetic process; GO:0006631,fatty acid metabolic process; GO:0010150,leaf senescence; GO:0001676,long-chain fatty …	PF03098.18:Animal haem peroxidase	--	--	--
Cs_ont_4g013630	1	0.0331	0.0704	0	0.1256	0.1139	0.0627	0.7943	0.6845	0.9351	0.7049	0.8622	0.7966	0.0437	0.0454	0.0891	0.3606	0.3918	0.4189	0.8202	0.7445	0.967	chr4	18784959	18787509	+	Cs_ont_4g013630	--	--	--	uncharacterized protein LOC18054000 isoform X1 [Citrus clementina]	--	V4UR78_CITCL SubName: Full=SPOROCYTELESS-like EAR-containing protein 2 {ECO:0000313|EMBL:QBL95705.1};	--	GO:0003700,DNA-binding transcription factor activity; GO:0003674,molecular_function; GO:0140110,transcription regulator activity	PF08744.13:Plant transcription factor NOZZLE	--	--	--
Cs_ont_4g013840	1	0.362	0.4699	0.289	0.9336	1.0137	0.8266	9.1522	7.6962	7.3802	13.7199	13.675	12.6988	1.6752	1.243	1.5626	9.0859	9.2142	9.6584	24.3504	26.687	23.6235	chr4	19090340	19092153	-	Cs_ont_4g013840	--	--	--	uncharacterized protein LOC18054014 [Citrus clementina]	--	A0A067ETM1_CITSI SubName: Full=Uncharacterized protein {ECO:0000313|EMBL:KDO58529.1};	--	--	--	--	--	--
Cs_ont_4g014260	1	3.0528	3.0034	2.9409	2.1768	2.3168	2.0588	4.686	4.7381	4.7011	4.8639	5.119	4.8223	2.4873	2.3323	2.6411	3.0965	3.281	3.3569	4.8837	4.6131	5.0477	chr4	19777363	19782202	-	Cs_ont_4g014260	--	K13415 protein brassinosteroid insensitive 1 [EC:2.7.10.1 2.7.11.1] | (RefSeq) protein BRASSINOSTEROID INSENSITIVE 1 (A)	ko04075: Plant hormone signal transduction	phytosulfokine receptor 2 [Citrus sinensis]	PSKR2_ARATH RecName: Full=Phytosulfokine receptor 2; Short=AtPSKR2; EC=2.7.11.1; AltName: Full=Phytosulfokine LRR receptor kinase 2; Flags: Precursor;	A0A2H5QHN8_CITUN RecName: Full=Protein kinase domain-containing protein {ECO:0000259|PROSITE:PS50011};	--	GO:0009507,chloroplast; GO:0016021,integral component of membrane; GO:0005886,plasma membrane; GO:0005524,ATP binding; GO:0001653,peptide receptor activity; GO:0106310,protein serine kinase activity; GO:0004674,protein serine/threonine kinase activity; GO:0006468,protein phosphorylation; GO:0000166,nucleotide binding; GO:0003674,molecular_function; GO:0005488,binding; GO:0017076,purine nucleotide…	PF13855.9:Leucine rich repeat	--	--	--
Cs_ont_4g015220	1	0.3797	0.3302	0.3247	0.2267	0.2962	0.2202	0.7395	0.8664	0.8688	0.4291	0.5926	0.4628	0.3017	0.3186	0.32	0.6648	0.5495	0.6407	1.3616	1.7451	1.5821	chr4	20975784	20981670	-	Cs_ont_4g015220	--	K13430 serine/threonine-protein kinase PBS1 [EC:2.7.11.1] | (RefSeq) serine/threonine-protein kinase PBS1 (A)	ko04626: Plant-pathogen interaction	receptor-like protein kinase THESEUS 1 [Citrus sinensis]	THE1_ARATH RecName: Full=Receptor-like protein kinase THESEUS 1; EC=2.7.11.-; Flags: Precursor;	A0A2H5PJF1_CITUN RecName: Full=Protein kinase domain-containing protein {ECO:0000259|PROSITE:PS50011};	Serine/threonine protein kinase	GO:0016021,integral component of membrane; GO:0005886,plasma membrane; GO:0009506,plasmodesma; GO:0005524,ATP binding; GO:0004672,protein kinase activity; GO:0004674,protein serine/threonine kinase activity; GO:0004714,transmembrane receptor protein tyrosine kinase activity; GO:0050832,defense response to fungus; GO:0046777,protein autophosphorylation; GO:0009741,response to brassinosteroid; GO:0…	PF07714.20:Protein tyrosine and serine/threonine kinase	--	--	--
Cs_ont_4g015310	1	0.0397	0.0421	0	0.0188	0.0454	0.0214	0.1371	0.1535	0.1994	0.5189	0.3438	0.3919	0	0.062	0.0194	0.0184	0.0808	0.0716	1.0405	1.1032	0.7711	chr4	21011318	21012923	+	Cs_ont_4g015310	--	--	--	F-box protein At1g53790 [Citrus clementina]	FB58_ARATH RecName: Full=F-box protein At1g53790;	A0A067G6H6_CITSI RecName: Full=F-box domain-containing protein {ECO:0000259|PROSITE:PS50181}; Flags: Fragment;	--	--	PF07734.16:F-box associated	--	--	--
Cs_ont_4g015700	1	0.9971	1.0954	1.1291	0.9283	0.9255	1.004	4.179	3.8605	3.4135	3.8809	4.0009	3.6648	1.1963	0.9549	0.7224	1.1299	1.2052	0.9	4.1421	4.3109	4.2885	chr4	21359501	21360426	-	Cs_ont_4g015700	--	--	--	hypothetical protein CISIN_1g032337mg [Citrus sinensis]	--	A0A067G6M3_CITSI SubName: Full=Uncharacterized protein {ECO:0000313|EMBL:KDO74255.1};	--	--	PF12609.11:Wound-induced protein	--	--	--
Cs_ont_4g015730	1	2.1803	1.7691	1.4353	2.0458	0.9424	1.6461	4.0851	3.371	3.94	6.7964	6.4947	6.0904	1.1276	1.1907	0.7839	0.8568	0.9054	0.9468	5.5107	5.1299	4.0698	chr4	21369051	21369824	-	Cs_ont_4g015730	--	--	--	hypothetical protein CICLE_v10010068mg [Citrus clementina]	--	A0A067GFR0_CITSI SubName: Full=Uncharacterized protein {ECO:0000313|EMBL:KDO74257.1};	--	--	PF12609.11:Wound-induced protein	--	--	--
Cs_ont_4g015740	1	6.6232	6.063	6.5348	6.2993	5.6935	5.7825	23.3903	23.4922	22.5969	20.7746	20.6588	17.0472	6.4021	6.9889	5.9866	9.041	9.3412	9.2402	39.4858	36.9653	35.3066	chr4	21373132	21374316	-	Cs_ont_4g015740	--	--	--	uncharacterized protein LOC18054325 [Citrus clementina]	--	A0A067G3R2_CITSI SubName: Full=Uncharacterized protein {ECO:0000313|EMBL:KDO74259.1};	--	--	PF12609.11:Wound-induced protein	--	--	--
Cs_ont_4g016710	1	0.7236	0.8747	0.5372	0.6344	0.6349	0.716	2.3429	2.0664	2.0268	1.3432	1.7142	1.4679	0.9496	0.8311	0.8125	1.1972	1.0668	0.945	2.1933	2.1264	2.5908	chr4	22821292	22823823	-	Cs_ont_4g016710	--	--	--	uncharacterized protein LOC18054585 [Citrus clementina]	--	V4UMA0_CITCL RecName: Full=C2H2-type domain-containing protein {ECO:0000259|PROSITE:PS00028};	--	--	--	--	--	--
Cs_ont_4g017410	1	1401.02	1407.93	1402.75	1226.44	1230.49	1237.19	2282.3	2316	2244.13	2465.64	2482.58	2531.93	1390.47	1399.52	1347.18	1603.26	1598.44	1596.43	3190.54	3288.88	3162.69	chr4	23415985	23419226	+	Cs_ont_4g017410	--	K03146 cysteine-dependent adenosine diphosphate thiazole synthase [EC:2.4.2.60] | (RefSeq) thiamine thiazole synthase, chloroplastic (A)	ko00730: Thiamine metabolism; ko01100: Metabolic pathways; ko01240: Biosynthesis of cofactors	hypothetical protein CISIN_1g018414mg [Citrus sinensis]	THI4_CITSI RecName: Full=Thiamine thiazole synthase, chloroplastic {ECO:0000255|HAMAP-Rule:MF_03158}; EC=2.4.2.60 {ECO:0000255|HAMAP-Rule:MF_03158}; AltName: Full=Thiazole biosynthetic enzyme {ECO:0000255|HAMAP-Rule:MF_03158}; Flags: Precursor;	A0A067ECP1_CITSI RecName: Full=Thiamine thiazole synthase, chloroplastic {ECO:0000256|HAMAP-Rule:MF_03158}; AltName: Full=Thiazole biosynthetic enzyme {ECO:0000256|HAMAP-Rule:MF_03158}; EC=2.4.2.60 {ECO:0000256|HAMAP-Rule:MF_03158};	Protein involved in thiamine biosynthesis and DNA damage tolerance	GO:0009570,chloroplast stroma; GO:0005829,cytosol; GO:0005506,iron ion binding; GO:0016763,pentosyltransferase activity; GO:0009228,thiamine biosynthetic process; GO:0052837,thiazole biosynthetic process; GO:0003674,molecular_function; GO:0005488,binding; GO:0043167,ion binding; GO:0043169,cation binding; GO:0046872,metal ion binding; GO:0046914,transition metal ion binding; GO:0003824,catalytic …	PF01946.20:Thi4 family	--	--	--
Cs_ont_4g017560	1	1.8517	1.9329	2.2303	2.4601	2.2468	2.7238	4.4657	4.3439	4.2481	5.6216	5.3417	5.5406	3.0193	3.1242	3.09	4.2561	3.6776	3.4702	7.9066	7.7223	8.2136	chr4	23715692	23719485	-	Cs_ont_4g017560	--	K09338 homeobox-leucine zipper protein | (RefSeq) homeobox-leucine zipper protein ROC2-like (A)	--	homeobox-leucine zipper protein ROC2-like [Citrus sinensis]	ROC2_ORYSJ RecName: Full=Homeobox-leucine zipper protein ROC2; AltName: Full=GLABRA 2-like homeobox protein 2; AltName: Full=HD-ZIP protein ROC2; AltName: Full=Homeodomain transcription factor ROC2; AltName: Full=Protein RICE OUTERMOST CELL-SPECIFIC 2;	A0A2H5PJE5_CITUN RecName: Full=START domain-containing protein {ECO:0000259|PROSITE:PS50848};	--	GO:0005634,nucleus; GO:0003677,DNA binding; GO:0000981,DNA-binding transcription factor activity, RNA polymerase II-specific; GO:0008289,lipid binding; GO:0003674,molecular_function; GO:0003676,nucleic acid binding; GO:0005488,binding; GO:0097159,organic cyclic compound binding; GO:1901363,heterocyclic compound binding; GO:0003700,DNA-binding transcription factor activity; GO:0140110,transcriptio…	PF01852.22:START domain	--	--	--
Cs_ont_4g017730	1	73.4388	71.9115	72.4288	70.4052	65.2044	73.6647	159.499	152.973	147.741	178.232	184.689	186.058	87.922	88.72	86.4082	101.195	101.687	101.654	217.984	199.855	218.385	chr4	23862322	23862644	-	Cs_ont_4g017730	--	K13496 UDP-glucosyltransferase 73C [EC:2.4.1.-] | (RefSeq) UDP-glycosyltransferase 73C3-like (A)	ko00908: Zeatin biosynthesis; ko01110: Biosynthesis of secondary metabolites	UDP-glycosyltransferase 87A2 [Citrus sinensis]	U87A2_ARATH RecName: Full=UDP-glycosyltransferase 87A2; EC=2.4.1.-;	A0A067FU94_CITSI SubName: Full=Uncharacterized protein {ECO:0000313|EMBL:KDO67022.1}; Flags: Fragment;	UDP-glucuronosyl and UDP-glucosyl transferase	GO:0005737,cytoplasm; GO:0005829,cytosol; GO:0005634,nucleus; GO:0008194,UDP-glycosyltransferase activity; GO:0009909,regulation of flower development; GO:0003674,molecular_function; GO:0003824,catalytic activity; GO:0016740,transferase activity; GO:0016757,glycosyltransferase activity; GO:0000003,reproduction; GO:0003006,developmental process involved in reproduction; GO:0007275,multicellular or…	PF00201.21:UDP-glucoronosyl and UDP-glucosyl transferase	--	--	--
Cs_ont_4g017740	1	16.944	19.9696	19.4897	19.0486	17.2749	17.6196	39.9247	41.2098	42.6701	48.3265	46.8993	51.3815	22.9678	24.6166	24.0183	28.2668	28.5342	25.5458	58.1696	54.1787	58.3332	chr4	23864348	23864518	+	Cs_ont_4g017740	--	--	--	UDP-glycosyltransferase 87A1-like isoform X2 [Citrus sinensis]	U87A2_ARATH RecName: Full=UDP-glycosyltransferase 87A2; EC=2.4.1.-;	V4SMT5_CITCL SubName: Full=Uncharacterized protein {ECO:0000313|EMBL:ESR38391.1};	UDP-glucuronosyl and UDP-glucosyl transferase	GO:0005737,cytoplasm; GO:0005829,cytosol; GO:0005634,nucleus; GO:0008194,UDP-glycosyltransferase activity; GO:0009909,regulation of flower development; GO:0003674,molecular_function; GO:0003824,catalytic activity; GO:0016740,transferase activity; GO:0016757,glycosyltransferase activity; GO:0000003,reproduction; GO:0003006,developmental process involved in reproduction; GO:0007275,multicellular or…	--	--	--	--
Cs_ont_4g019880	1	0.604	0.3436	0.3985	0.5108	0.5189	0.6649	0.3197	0.3201	0.3019	0.694	0.6497	0.7608	0.7505	0.7678	0.6851	0.3894	0.4396	0.5354	0.7117	1.2872	0.9759	chr4	25379633	25381108	+	Cs_ont_4g019880	--	--	--	F-box/kelch-repeat protein At3g23880-like [Citrus sinensis]	FBK50_ARATH RecName: Full=F-box/kelch-repeat protein At3g06240;	A0A067F4A1_CITSI SubName: Full=Uncharacterized protein {ECO:0000313|EMBL:KDO62179.1};	--	--	PF00646.36:F-box domain	--	--	--
Cs_ont_4g020600	1	7.9216	8.3199	8.3754	6.4395	6.4888	6.9262	15.7782	15.2909	15.4365	11.759	11.4792	10.6358	8.8274	8.5405	9.6272	7.9194	7.2947	8.3548	16.0976	15.6046	16.2301	chr4	25877013	25878670	+	Cs_ont_4g020600	--	--	--	protein TIC 20-v, chloroplastic [Citrus sinensis]	TI205_ARATH RecName: Full=Protein TIC 20-v, chloroplastic; AltName: Full=Translocon at the inner envelope membrane of chloroplasts 20-V; Short=AtTIC20-v; Flags: Precursor;	A0A067EVG5_CITSI RecName: Full=Protein TIC 20 {ECO:0000256|RuleBase:RU367003};	--	GO:0009507,chloroplast; GO:0009706,chloroplast inner membrane; GO:0009535,chloroplast thylakoid membrane; GO:0016021,integral component of membrane; GO:0009579,thylakoid; GO:0015031,protein transport; GO:0006810,transport; GO:0008104,protein localization; GO:0008150,biological_process; GO:0009987,cellular process; GO:0033036,macromolecule localization; GO:0045184,establishment of protein localiza…	PF16166.8:Chloroplast import apparatus Tic20-like	--	--	--
Cs_ont_4g020990	1	0.028	0.0223	0.0288	0.0797	0.0321	0.091	0.6719	0.5971	0.6254	2.3469	2.3351	2.5593	0.1552	0.0877	0.2055	1.2394	1.4743	1.3984	2.7401	2.8951	2.9756	chr4	26130882	26133783	-	Cs_ont_4g020990	--	--	--	oligopeptide transporter 1-like [Citrus sinensis]	OPT1_ARATH RecName: Full=Oligopeptide transporter 1; Short=AtOPT1;	A0A2H5P5V6_CITUN SubName: Full=Uncharacterized protein {ECO:0000313|EMBL:GAY47749.1};	Sexual differentiation process protein ISP4	GO:0005887,integral component of plasma membrane; GO:0016020,membrane; GO:0035673,oligopeptide transmembrane transporter activity; GO:0015031,protein transport; GO:0003674,molecular_function; GO:0005215,transporter activity; GO:0022857,transmembrane transporter activity; GO:0042887,amide transmembrane transporter activity; GO:1904680,peptide transmembrane transporter activity; GO:0006810,transpor…	PF03169.18:OPT oligopeptide transporter protein	--	--	--
Cs_ont_4g021060	1	4.9896	5.1666	5.8134	3.695	4.2784	4.2036	11.0864	10.5303	11.1157	13.4379	14.9689	14.8831	4.9699	5.5962	4.5662	6.035	5.7975	6.2206	11.12	12.6603	11.4102	chr4	26176929	26179246	-	Cs_ont_4g021060	--	K15285 solute carrier family 35, member E3 | (RefSeq) UDP-xylose transporter 3 isoform X1 (A)	--	nucleotide-sugar uncharacterized transporter 2 isoform X1 [Citrus sinensis]	NSTU2_ARATH RecName: Full=Nucleotide-sugar uncharacterized transporter 2 {ECO:0000305};	A0A2H5P5Y1_CITUN RecName: Full=TPT domain-containing protein {ECO:0000259|Pfam:PF03151};	Glucose-6-phosphate/phosphate and phosphoenolpyruvate/phosphate antiporter	GO:0005794,Golgi apparatus; GO:0016021,integral component of membrane; GO:0015297,antiporter activity; GO:0005338,nucleotide-sugar transmembrane transporter activity; GO:0005464,UDP-xylose transmembrane transporter activity; GO:0008643,carbohydrate transport; GO:0003674,molecular_function; GO:0005215,transporter activity; GO:0015291,secondary active transmembrane transporter activity; GO:0022804,…	PF03151.19:Triose-phosphate Transporter family	--	--	--
Cs_ont_4g021530	1	27.6589	26.8757	27.5439	38.9024	36.6615	36.6718	170.24	186.031	171.745	238.883	229.101	238.296	55.2617	54.5086	55.1578	105.221	103.269	105.358	232.85	234.835	223.702	chr4	26584475	26587817	+	Cs_ont_4g021530	--	K06617 raffinose synthase [EC:2.4.1.82] | (RefSeq) probable galactinol--sucrose galactosyltransferase 1 (A)	ko00052: Galactose metabolism; ko01100: Metabolic pathways	Alkaline alpha-galactosidase [Citrus sinensis]	RFS1_ARATH RecName: Full=Probable galactinol--sucrose galactosyltransferase 1; EC=2.4.1.82; AltName: Full=Protein SEED IMBIBITION 1; AltName: Full=Raffinose synthase 1;	A0A067GEZ1_CITSI RecName: Full=Galactinol--sucrose galactosyltransferase {ECO:0000256|ARBA:ARBA00012708}; EC=2.4.1.82 {ECO:0000256|ARBA:ARBA00012708};	--	GO:0047274,galactinol-sucrose galactosyltransferase activity; GO:0005975,carbohydrate metabolic process; GO:0003674,molecular_function; GO:0003824,catalytic activity; GO:0008378,galactosyltransferase activity; GO:0016740,transferase activity; GO:0016757,glycosyltransferase activity; GO:0016758,hexosyltransferase activity; GO:0008150,biological_process; GO:0008152,metabolic process; GO:0044238,pri…	PF05691.15:Raffinose synthase or seed imbibition protein Sip1	--	--	--
Cs_ont_4g022210	1	0.0073	0.1552	0.045	0.1661	0.2678	0.1896	0.3249	0.1603	0.1598	0.9641	1.0735	1.3932	0.1078	0.1543	0.1142	0.4869	0.399	0.5605	1.1175	0.7935	1.0502	chr4	27013810	27016087	-	Cs_ont_4g022210	--	K13415 protein brassinosteroid insensitive 1 [EC:2.7.10.1 2.7.11.1] | (RefSeq) protein BRASSINOSTEROID INSENSITIVE 1 (A)	ko04075: Plant hormone signal transduction	pollen receptor-like kinase 3 [Citrus sinensis]	PRK3_ARATH RecName: Full=Pollen receptor-like kinase 3 {ECO:0000303|PubMed:12139002}; Short=AtPRK3 {ECO:0000303|PubMed:23024212}; EC=2.7.11.1 {ECO:0000305}; Flags: Precursor;	A0A2H5NBS2_CITUN RecName: Full=Protein kinase domain-containing protein {ECO:0000259|PROSITE:PS50011};	--	GO:0016021,integral component of membrane; GO:0009506,plasmodesma; GO:0005524,ATP binding; GO:0106310,protein serine kinase activity; GO:0004674,protein serine/threonine kinase activity; GO:0006468,protein phosphorylation; GO:0080092,regulation of pollen tube growth; GO:0000166,nucleotide binding; GO:0003674,molecular_function; GO:0005488,binding; GO:0017076,purine nucleotide binding; GO:0030554,…	PF00069.28:Protein kinase domain	--	--	--
Cs_ont_4g022520	1	1.2015	0.9569	1.0275	2.7505	2.8671	2.4905	18.1052	19.6403	20.4931	28.4982	30.3364	27.3192	5.8058	7.2061	5.4793	18.9074	18.0372	18.0749	37.2356	37.055	35.1354	chr4	27213382	27217178	+	Cs_ont_4g022520	--	--	--	--	--	--	--	--	--	--	--	--
Cs_ont_4g022530	1	1.7282	2.051	2.0656	4.083	4.4713	5.2112	40.1204	42.2966	41.6499	55.1428	60.3224	58.5491	13.0115	12.5176	11.1464	34.7431	34.6053	35.8779	70.0025	73.5282	69.9035	chr4	27216608	27217899	-	Cs_ont_4g022530	--	K14488 SAUR family protein | (RefSeq) auxin-responsive protein SAUR41 (A)	ko04075: Plant hormone signal transduction	auxin-responsive protein SAUR76 [Citrus sinensis]	SAU76_ARATH RecName: Full=Auxin-responsive protein SAUR76 {ECO:0000305}; AltName: Full=Protein SMALL AUXIN UP RNA 76 {ECO:0000303|PubMed:24312429};	A0A2H5NCI8_CITUN SubName: Full=Uncharacterized protein {ECO:0000313|EMBL:GAY37601.1};	--	GO:0005737,cytoplasm; GO:0019897,extrinsic component of plasma membrane; GO:0005634,nucleus; GO:0009873,ethylene-activated signaling pathway; GO:0030307,positive regulation of cell growth; GO:0009733,response to auxin; GO:0000160,phosphorelay signal transduction system; GO:0007154,cell communication; GO:0007165,signal transduction; GO:0008150,biological_process; GO:0009719,response to endogenous …	PF02519.17:Auxin responsive protein	--	--	--
Cs_ont_4g022790	1	15.3066	15.2662	15.7481	16.9357	17.5366	17.341	20.3213	19.8452	20.072	32.4478	33.0622	32.1987	18.6532	17.3235	17.2937	28.3451	27.4249	26.8353	37.8792	39.0378	39.7153	chr4	27439429	27449068	+	Cs_ont_4g022790	--	K14157 alpha-aminoadipic semialdehyde synthase [EC:1.5.1.8 1.5.1.9] | (RefSeq) alpha-aminoadipic semialdehyde synthase isoform X1 (A)	ko00310: Lysine degradation; ko01100: Metabolic pathways; ko01110: Biosynthesis of secondary metabolites	alpha-aminoadipic semialdehyde synthase isoform X1 [Citrus sinensis]	AASS_ARATH RecName: Full=Alpha-aminoadipic semialdehyde synthase; AltName: Full=cAt-LKR/SDH; Short=LKR/SDH; Includes: RecName: Full=Lysine ketoglutarate reductase; Short=LKR; EC=1.5.1.8; Includes: RecName: Full=Saccharopine dehydrogenase; EC=1.5.1.9; AltName: Full=cAt-SDH; Short=SDH;	V4UU96_CITCL SubName: Full=Uncharacterized protein {ECO:0000313|EMBL:ESR66161.1};	Lysine-ketoglutarate reductase/saccharopine dehydrogenase	GO:0005737,cytoplasm; GO:0047131,saccharopine dehydrogenase (NAD+, L-glutamate-forming) activity; GO:0047130,saccharopine dehydrogenase (NADP+, L-lysine-forming) activity; GO:0004753,saccharopine dehydrogenase activity; GO:0033512,L-lysine catabolic process to acetyl-CoA via saccharopine; GO:0019878,lysine biosynthetic process via aminoadipic acid; GO:0003674,molecular_function; GO:0003824,cataly…	PF16653.8:Saccharopine dehydrogenase C-terminal domain	--	--	--
Cs_ont_4g023050	1	2.1404	2.0538	2.3553	3.3792	2.9045	3.2816	4.1195	4.4928	4.5865	7.9399	8.0331	7.5227	2.0844	1.6879	1.8397	1.9495	2.2212	2.2191	6.9006	6.9504	6.142	chr4	27655196	27657047	+	Cs_ont_4g023050	--	--	--	uncharacterized protein LOC102623547 [Citrus sinensis]	--	A0A067D246_CITSI SubName: Full=Uncharacterized protein {ECO:0000313|EMBL:KDO37049.1};	--	--	PF07911.16:Protein of unknown function (DUF1677)	--	--	--
Cs_ont_4g023620	1	456.24	472.674	457.908	526.619	507.097	502.639	1363.85	1379.61	1259.05	1223.07	1188.16	1319.84	642.976	714.543	619.136	797.519	754.331	775.627	2281.41	2091.07	2087.42	chr4	27991951	27992433	+	Cs_ont_4g023620	--	K13993 HSP20 family protein | (RefSeq) 17.3 kDa class II heat shock protein-like (A)	ko04141: Protein processing in endoplasmic reticulum	17.3 kDa class II heat shock protein-like [Citrus sinensis]	HSP21_SOYBN RecName: Full=17.9 kDa class II heat shock protein;	F8WL86_CITUN SubName: Full=Heat shock protein {ECO:0000313|EMBL:BAK61831.1};	Molecular chaperone (small heat-shock protein Hsp26/Hsp42)	GO:0005737,cytoplasm; GO:0043621,protein self-association; GO:0051082,unfolded protein binding; GO:0051259,protein complex oligomerization; GO:0006457,protein folding; GO:0009408,response to heat; GO:0042542,response to hydrogen peroxide; GO:0009651,response to salt stress; GO:0003674,molecular_function; GO:0005488,binding; GO:0005515,protein binding; GO:0008150,biological_process; GO:0009987,cel…	PF00011.24:Hsp20/alpha crystallin family	--	--	--
Cs_ont_4g023860	1	10.1288	9.5739	10.3475	10.7992	9.6246	9.2102	18.8724	20.4569	18.9901	19.1565	19.3058	19.5225	9.5773	9.3538	8.9216	9.6598	9.0154	9.1219	26.0297	24.8184	23.668	chr4	28126452	28129132	-	Cs_ont_4g023860	--	K22522 cytokinin riboside 5'-monophosphate phosphoribohydrolase [EC:3.2.2.-] | (RefSeq) cytokinin riboside 5'-monophosphate phosphoribohydrolase LOG8 (A)	--	cytokinin riboside 5'-monophosphate phosphoribohydrolase LOG8 [Citrus sinensis]	LOG8_ARATH RecName: Full=Cytokinin riboside 5'-monophosphate phosphoribohydrolase LOG8; EC=3.2.2.n1; AltName: Full=LOG family protein At5g11950; AltName: Full=Protein LONELY GUY 8;	A0A2H5NB54_CITUN RecName: Full=Cytokinin riboside 5'-monophosphate phosphoribohydrolase {ECO:0000256|ARBA:ARBA00012205, ECO:0000256|RuleBase:RU363015}; EC=3.2.2.n1 {ECO:0000256|ARBA:ARBA00012205, ECO:0000256|RuleBase:RU363015};	--	GO:0005829,cytosol; GO:0005634,nucleus; GO:0005886,plasma membrane; GO:0016799,hydrolase activity, hydrolyzing N-glycosyl compounds; GO:0102682,N6-(Delta2-isopentenyl)-adenosine 5'-monophosphate phosphoribohydrolase activity; GO:0042803,protein homodimerization activity; GO:0009691,cytokinin biosynthetic process; GO:0003674,molecular_function; GO:0003824,catalytic activity; GO:0016787,hydrolase a…	PF03641.17:Possible lysine decarboxylase	--	--	--
Cs_ont_4g024990	1	14.3243	14.8503	15.0477	15.0802	14.926	15.3127	31.3255	31.0539	29.3335	25.1514	26.0192	24.19	13.5936	13.5444	13.8994	13.8878	14.0161	15.0565	28.0258	30.2005	27.9156	chr4	28848337	28856217	-	Cs_ont_4g024990	--	K18677 galacturonokinase [EC:2.7.1.44] | (RefSeq) galacturonokinase isoform X1 (A)	ko00520: Amino sugar and nucleotide sugar metabolism; ko01100: Metabolic pathways; ko01250: Biosynthesis of nucleotide sugars	galacturonokinase isoform X1 [Citrus clementina]	GALAK_ARATH RecName: Full=Galacturonokinase; EC=2.7.1.44; AltName: Full=D-galacturonic acid-1-P kinase;	V4UJV3_CITCL SubName: Full=Uncharacterized protein {ECO:0000313|EMBL:ESR66442.1};	Galactokinase	GO:0005829,cytosol; GO:0005524,ATP binding; GO:0047912,galacturonokinase activity; GO:0046872,metal ion binding; GO:0046835,carbohydrate phosphorylation; GO:0046396,D-galacturonate metabolic process; GO:0006012,galactose metabolic process; GO:0000166,nucleotide binding; GO:0003674,molecular_function; GO:0005488,binding; GO:0017076,purine nucleotide binding; GO:0030554,adenyl nucleotide binding; G…	PF08544.16:GHMP kinases C terminal	--	--	--
Cs_ont_4g025000	1	14.4509	14.0278	14.1724	12.833	13.1146	12.7225	25.2595	25.6054	27.5396	18.2337	17.5699	17.9764	11.3723	12.0783	12.5855	14.2869	14.0068	14.2818	31.7961	30.9511	31.22	chr4	28857436	28867429	+	Cs_ont_4g025000	--	K01214 isoamylase [EC:3.2.1.68] | (RefSeq) isoamylase 1, chloroplastic (A)	ko00500: Starch and sucrose metabolism; ko01100: Metabolic pathways; ko01110: Biosynthesis of secondary metabolites	isoamylase 1, chloroplastic isoform X1 [Citrus clementina]	ISOA1_ARATH RecName: Full=Isoamylase 1, chloroplastic; Short=AtISA1; EC=3.2.1.68; Flags: Precursor;	A0A2H5NCB1_CITUN RecName: Full=Aamy domain-containing protein {ECO:0000259|SMART:SM00642};	1,4-alpha-glucan branching enzyme/starch branching enzyme II	GO:0009507,chloroplast; GO:0010368,chloroplast isoamylase complex; GO:0019156,isoamylase activity; GO:0010021,amylopectin biosynthetic process; GO:0019252,starch biosynthetic process; GO:0005983,starch catabolic process; GO:0003674,molecular_function; GO:0003824,catalytic activity; GO:0004553,hydrolase activity, hydrolyzing O-glycosyl compounds; GO:0016787,hydrolase activity; GO:0016798,hydrolase…	PF00128.27:Alpha amylase, catalytic domain	--	--	--
Cs_ont_4g025010	1	6.5184	5.2769	5.706	6.5477	5.3022	4.3962	6.7329	7.0832	6.657	12.3128	8.5799	10.9174	3.691	4.63	4.0687	4.2768	4.1456	4.4289	11.0995	8.5964	8.1768	chr4	28868890	28872604	-	Cs_ont_4g025010	--	K02068 UDP-glucose/iron transport system ATP-binding protein | (RefSeq) ABC transporter I family member 17 (A)	--	hypothetical protein CUMW_027960 [Citrus unshiu]	AB17I_ARATH RecName: Full=ABC transporter I family member 17; Short=ABC transporter ABCI.17; Short=AtABCI17; AltName: Full=MRP-related protein 1; AltName: Full=Non-intrinsic ABC protein 3;	A0A2H5NAR1_CITUN RecName: Full=ABC transporter domain-containing protein {ECO:0000259|PROSITE:PS50893};	Multidrug/pheromone exporter, ABC superfamily	GO:0000325,plant-type vacuole; GO:0005886,plasma membrane; GO:0005524,ATP binding; GO:0005315,inorganic phosphate transmembrane transporter activity; GO:0035435,phosphate ion transmembrane transport; GO:0000166,nucleotide binding; GO:0003674,molecular_function; GO:0005488,binding; GO:0017076,purine nucleotide binding; GO:0030554,adenyl nucleotide binding; GO:0032553,ribonucleotide binding; GO:003…	PF00005.30:ABC transporter	--	--	--
Cs_ont_4g025760	1	0.1613	0.2899	0.2292	0.4231	0.3411	0.2147	0.6498	0.4964	0.4341	6.1569	5.4808	5.9345	0.6279	0.4659	0.5214	1.3324	1.2744	0.9184	4.6269	3.0448	3.4624	chr4	29421140	29423562	+	Cs_ont_4g025760	--	K00430 peroxidase [EC:1.11.1.7] | (RefSeq) peroxidase 16 (A)	ko00940: Phenylpropanoid biosynthesis; ko01100: Metabolic pathways; ko01110: Biosynthesis of secondary metabolites	peroxidase 16 [Citrus clementina]	PER16_ARATH RecName: Full=Peroxidase 16; Short=Atperox P16; EC=1.11.1.7; AltName: Full=ATP22a; Flags: Precursor;	V4WII5_CITCL RecName: Full=Peroxidase {ECO:0000256|ARBA:ARBA00012313, ECO:0000256|RuleBase:RU362060}; EC=1.11.1.7 {ECO:0000256|ARBA:ARBA00012313, ECO:0000256|RuleBase:RU362060};	--	GO:0005576,extracellular region; GO:0020037,heme binding; GO:0046872,metal ion binding; GO:0004601,peroxidase activity; GO:0042744,hydrogen peroxide catabolic process; GO:0006979,response to oxidative stress; GO:0003674,molecular_function; GO:0005488,binding; GO:0046906,tetrapyrrole binding; GO:0097159,organic cyclic compound binding; GO:1901363,heterocyclic compound binding; GO:0043167,ion bindi…	PF00141.26:Peroxidase	--	--	--
Cs_ont_4g025840	1	9.133	9.2099	8.9491	6.0024	5.5155	5.8124	11.8156	12.7098	12.3827	12.761	11.8339	12.3843	7.5701	8.0419	8.4618	7.5416	7.6069	7.3709	13.2714	13.1996	13.6218	chr4	29494547	29498318	+	Cs_ont_4g025840	--	K17710 pentatricopeptide repeat domain-containing protein 1 | (RefSeq) pentatricopeptide repeat-containing protein At2g18940, chloroplastic (A)	--	pentatricopeptide repeat-containing protein At2g18940, chloroplastic [Citrus clementina]	PP163_ARATH RecName: Full=Pentatricopeptide repeat-containing protein At2g18940, chloroplastic; Flags: Precursor;	V4UQH8_CITCL SubName: Full=Uncharacterized protein {ECO:0000313|EMBL:ESR66575.1};	FOG: PPR repeat	GO:0009507,chloroplast; GO:0003729,mRNA binding; GO:0003674,molecular_function; GO:0003676,nucleic acid binding; GO:0003723,RNA binding; GO:0005488,binding; GO:0097159,organic cyclic compound binding; GO:1901363,heterocyclic compound binding; GO:0005575,cellular_component; GO:0005622,intracellular anatomical structure; GO:0005737,cytoplasm; GO:0009536,plastid; GO:0043226,organelle; GO:0043227,mem…	PF13041.9:PPR repeat family	--	--	--
Cs_ont_4g026150	1	0.7297	0.8317	0.8794	0.6468	0.6748	0.6371	3.2348	3.6977	3.4197	3.8548	3.7818	3.9387	1.5387	1.7073	1.5505	2.5904	2.483	2.4956	3.9018	3.8331	3.5946	chr4	29672202	29674579	-	Cs_ont_4g026150	--	K08900 mitochondrial chaperone BCS1 | (RefSeq) AAA-ATPase ASD, mitochondrial-like isoform X2 (A)	--	AAA-ATPase At5g57480 [Citrus clementina]	AATPK_ARATH RecName: Full=AAA-ATPase At5g57480; EC=3.6.1.- {ECO:0000250|UniProtKB:Q9FLD5}; Flags: Precursor;	A0A067DY27_CITSI RecName: Full=AAA domain-containing protein {ECO:0000259|SMART:SM00382};	AAA+-type ATPase	GO:0005524,ATP binding; GO:0016887,ATP hydrolysis activity; GO:0006950,response to stress; GO:0000166,nucleotide binding; GO:0003674,molecular_function; GO:0005488,binding; GO:0017076,purine nucleotide binding; GO:0030554,adenyl nucleotide binding; GO:0032553,ribonucleotide binding; GO:0032555,purine ribonucleotide binding; GO:0032559,adenyl ribonucleotide binding; GO:0035639,purine ribonucleosid…	PF14363.9:Domain associated at C-terminal with AAA	--	--	--
Cs_ont_4g026350	1	1.2653	0.8422	0.9496	0.3578	0.2379	0.7352	0.6904	0.8286	0.9581	2.5537	2.5335	3.2644	0.2588	0.458	0.2953	0.5419	0.5234	0.9205	2.8508	2.5069	2.1717	chr4	29785646	29786671	-	Cs_ont_4g026350	--	K14504 xyloglucan:xyloglucosyl transferase TCH4 [EC:2.4.1.207] | (RefSeq) xyloglucan endotransglucosylase/hydrolase protein 22-like (A)	ko04075: Plant hormone signal transduction	xyloglucan endotransglucosylase/hydrolase protein 22 [Citrus clementina]	XTH23_ARATH RecName: Full=Probable xyloglucan endotransglucosylase/hydrolase protein 23; Short=At-XTH23; Short=XTH-23; EC=2.4.1.207; Flags: Precursor;	V4UGI0_CITCL RecName: Full=Xyloglucan endotransglucosylase/hydrolase {ECO:0000256|RuleBase:RU361120}; EC=2.4.1.207 {ECO:0000256|RuleBase:RU361120};	--	GO:0048046,apoplast; GO:0005794,Golgi apparatus; GO:0004553,hydrolase activity, hydrolyzing O-glycosyl compounds; GO:0030247,polysaccharide binding; GO:0016762,xyloglucan:xyloglucosyl transferase activity; GO:0042546,cell wall biogenesis; GO:0071555,cell wall organization; GO:0010411,xyloglucan metabolic process; GO:0003674,molecular_function; GO:0003824,catalytic activity; GO:0016787,hydrolase a…	PF00722.24:Glycosyl hydrolases family 16	--	--	--
Cs_ont_4g026360	1	67.828	71.8858	72.1549	39.2049	36.2125	41.3245	48.5769	44.8755	54.2282	137.991	143.274	135.873	42.6105	39.189	37.6151	42.8609	40.3627	45.1493	98.1998	102.225	115.466	chr4	29790127	29791237	-	Cs_ont_4g026360	--	K14504 xyloglucan:xyloglucosyl transferase TCH4 [EC:2.4.1.207] | (RefSeq) probable xyloglucan endotransglucosylase/hydrolase protein 23 (A)	ko04075: Plant hormone signal transduction	probable xyloglucan endotransglucosylase/hydrolase protein 23 [Citrus sinensis]	XTH23_ARATH RecName: Full=Probable xyloglucan endotransglucosylase/hydrolase protein 23; Short=At-XTH23; Short=XTH-23; EC=2.4.1.207; Flags: Precursor;	A0A067E6J7_CITSI RecName: Full=Xyloglucan endotransglucosylase/hydrolase {ECO:0000256|RuleBase:RU361120}; EC=2.4.1.207 {ECO:0000256|RuleBase:RU361120};	--	GO:0048046,apoplast; GO:0005794,Golgi apparatus; GO:0004553,hydrolase activity, hydrolyzing O-glycosyl compounds; GO:0030247,polysaccharide binding; GO:0016762,xyloglucan:xyloglucosyl transferase activity; GO:0042546,cell wall biogenesis; GO:0071555,cell wall organization; GO:0010411,xyloglucan metabolic process; GO:0003674,molecular_function; GO:0003824,catalytic activity; GO:0016787,hydrolase a…	PF00722.24:Glycosyl hydrolases family 16	--	--	--
Cs_ont_4g026500	1	0.4342	0	0.4951	0.6398	0.6631	0.5739	1.4777	0.6848	0.7595	3.2092	4.2265	3.7021	0.4069	0.717	0.33	1.9202	0.9045	1.6982	3.6653	4.3341	3.3858	chr4	29844108	29844536	-	Cs_ont_4g026500	--	K14504 xyloglucan:xyloglucosyl transferase TCH4 [EC:2.4.1.207] | (RefSeq) probable xyloglucan endotransglucosylase/hydrolase protein 23 (A)	ko04075: Plant hormone signal transduction	hypothetical protein CUMW_111420 [Citrus unshiu]	XTH23_ARATH RecName: Full=Probable xyloglucan endotransglucosylase/hydrolase protein 23; Short=At-XTH23; Short=XTH-23; EC=2.4.1.207; Flags: Precursor;	A0A2H5P7R8_CITUN RecName: Full=GH16 domain-containing protein {ECO:0000259|PROSITE:PS51762};	--	GO:0048046,apoplast; GO:0005794,Golgi apparatus; GO:0004553,hydrolase activity, hydrolyzing O-glycosyl compounds; GO:0030247,polysaccharide binding; GO:0016762,xyloglucan:xyloglucosyl transferase activity; GO:0042546,cell wall biogenesis; GO:0071555,cell wall organization; GO:0010411,xyloglucan metabolic process; GO:0003674,molecular_function; GO:0003824,catalytic activity; GO:0016787,hydrolase a…	PF00722.24:Glycosyl hydrolases family 16	--	--	--
Cs_ont_4g027080	1	20.9221	20.3229	19.6549	29.0753	29.0625	29.9492	239.815	235.498	237.216	208.854	213.549	201.141	52.8136	52.6741	48.769	110.995	108.52	106.79	210.55	209.6	206.643	chr4	30216877	30218209	-	Cs_ont_4g027080	--	--	--	transcription factor IBH1-like 1 [Citrus clementina]	IBL1_ARATH RecName: Full=Transcription factor IBH1-like 1 {ECO:0000303|PubMed:24505057}; Short=AtIBL1 {ECO:0000303|PubMed:24505057}; AltName: Full=BHLH transcription factor eta; Short=bHLH eta {ECO:0000312|EMBL:CAE09173.1}; AltName: Full=Basic helix-loop-helix protein 159; Short=AtbHLH159 {ECO:0000303|PubMed:14600211}; Short=bHLH 159; AltName: Full=bHLH transcription factor bHLH159;	V4UQX9_CITCL SubName: Full=Uncharacterized protein {ECO:0000313|EMBL:ESR66730.1};	--	GO:0005634,nucleus; GO:0003700,DNA-binding transcription factor activity; GO:0046983,protein dimerization activity; GO:0000976,transcription cis-regulatory region binding; GO:0009742,brassinosteroid mediated signaling pathway; GO:0009740,gibberellic acid mediated signaling pathway; GO:0040008,regulation of growth; GO:0003674,molecular_function; GO:0140110,transcription regulator activity; GO:0005…	--	--	--	--
Cs_ont_4g027490	1	4.5457	4.9264	4.7478	4.3658	4.2122	4.7052	20.775	21.6325	21.8391	19.5691	20.0374	19.0753	6.2227	6.0904	5.6367	7.9939	7.4685	7.7742	20.3229	20.193	20.5882	chr4	30503280	30509683	+	Cs_ont_4g027490	--	K03255 protein TIF31 | (RefSeq) protein TSS (A)	--	protein TSS [Citrus sinensis]	REC2_ARATH RecName: Full=Protein REDUCED CHLOROPLAST COVERAGE 2 {ECO:0000303|PubMed:26862170}; AltName: Full=Protein TPR-domain suppressor of STIMPY {ECO:0000303|PubMed:21185286};	A0A067F849_CITSI RecName: Full=Clu domain-containing protein {ECO:0000259|PROSITE:PS51823}; Flags: Fragment;	Uncharacterized protein CLU1/cluA/TIF31 involved in mitochondrial morphology/distribution, also found associated with eIF-3	GO:0005737,cytoplasm; GO:0005829,cytosol; GO:0005634,nucleus; GO:0005886,plasma membrane; GO:0003729,mRNA binding; GO:0007049,cell cycle; GO:0019750,chloroplast localization; GO:0006996,organelle organization; GO:0003674,molecular_function; GO:0003676,nucleic acid binding; GO:0003723,RNA binding; GO:0005488,binding; GO:0097159,organic cyclic compound binding; GO:1901363,heterocyclic compound bind…	PF07145.18:Ataxin-2 C-terminal region	--	--	--
Cs_ont_4g028310	1	9.22	9.5127	8.8266	13.079	12.9861	13.2404	11.4414	10.4574	10.8714	24.1244	24.8616	24.3763	14.4614	14.3545	14.761	16.3849	15.9537	16.1493	21.1046	21.6572	22.2402	chr4	31044050	31047407	+	Cs_ont_4g028310	--	K01183 chitinase [EC:3.2.1.14] | (RefSeq) class V chitinase-like (A)	ko00520: Amino sugar and nucleotide sugar metabolism; ko01100: Metabolic pathways	Receptor-like serine/threonine-protein kinase [Citrus sinensis]	CHIC_ARATH RecName: Full=Class V chitinase {ECO:0000303|PubMed:22936594}; Short=AtChiC {ECO:0000303|PubMed:22936594}; EC=3.2.1.14 {ECO:0000269|PubMed:21390509, ECO:0000269|PubMed:22936594}; EC=3.2.1.200 {ECO:0000269|PubMed:21390509}; Flags: Precursor;	V4U248_CITCL SubName: Full=Uncharacterized protein {ECO:0000313|EMBL:ESR66913.1};	Chitinase	GO:0005576,extracellular region; GO:0099503,secretory vesicle; GO:0008061,chitin binding; GO:0004568,chitinase activity; GO:0008843,endochitinase activity; GO:0035885,exochitinase activity; GO:0006032,chitin catabolic process; GO:0000272,polysaccharide catabolic process; GO:0009737,response to abscisic acid; GO:0009753,response to jasmonic acid; GO:0009651,response to salt stress; GO:0003674,mole…	PF00704.31:Glycosyl hydrolases family 18	--	--	--
Cs_ont_4g028320	1	0.0519	0.0441	0.0853	0.1476	0.3212	0.2471	0.6054	0.8443	0.6631	2.1177	2.1513	2.0205	0.3066	0.3818	0.3247	0.8459	1.0412	0.8905	3.4675	3.4395	3.1788	chr4	31047675	31049309	+	Cs_ont_4g028320	--	K01183 chitinase [EC:3.2.1.14] | (RefSeq) class V chitinase-like (A)	ko00520: Amino sugar and nucleotide sugar metabolism; ko01100: Metabolic pathways	class V chitinase-like [Citrus sinensis]	CHT5B_MEDTR RecName: Full=Class V chitinase CHIT5b {ECO:0000305}; Short=MtCHIT5b {ECO:0000303|PubMed:27383628}; EC=3.2.1.14 {ECO:0000269|PubMed:27383628}; Flags: Precursor;	A0A067F7C2_CITSI RecName: Full=GH18 domain-containing protein {ECO:0000259|PROSITE:PS51910};	Chitinase	GO:0005576,extracellular region; GO:0008061,chitin binding; GO:0004568,chitinase activity; GO:0006032,chitin catabolic process; GO:0050832,defense response to fungus; GO:0000272,polysaccharide catabolic process; GO:0003674,molecular_function; GO:0005488,binding; GO:0097367,carbohydrate derivative binding; GO:0003824,catalytic activity; GO:0004553,hydrolase activity, hydrolyzing O-glycosyl compoun…	PF00704.31:Glycosyl hydrolases family 18	--	--	--
Cs_ont_4g028480	1	17.4444	16.0372	17.1272	13.8446	14.2925	13.0019	31.0732	30.1784	29.3204	22.1083	22.5602	23.8643	14.2657	15.1833	12.8697	20.803	21.7265	21.3202	38.9004	36.7302	37.3945	chr4	31148514	31149526	+	Cs_ont_4g028480	--	--	--	hypothetical protein CISIN_1g044818mg [Citrus sinensis]	--	A0A067F842_CITSI SubName: Full=Uncharacterized protein {ECO:0000313|EMBL:KDO59351.1};	--	--	--	--	--	--
Cs_ont_5g000010	1	4.5646	3.6373	3.9919	2.8045	3.434	3.1613	4.1993	4.4881	4.8514	5.9995	6.1357	5.624	2.9633	2.6268	2.9957	3.476	2.9815	3.085	6.9086	7.4071	7.035	chr5	75097	77334	-	Cs_ont_5g000010	--	--	--	transcription factor bHLH91-like isoform X2 [Citrus sinensis]	BH010_ARATH RecName: Full=Transcription factor bHLH10; AltName: Full=Basic helix-loop-helix protein 10; Short=AtbHLH10; Short=bHLH 10; AltName: Full=Transcription factor EN 23; AltName: Full=bHLH transcription factor bHLH010;	A0A067HC60_CITSI RecName: Full=BHLH domain-containing protein {ECO:0000259|PROSITE:PS50888};	--	GO:0005634,nucleus; GO:0003677,DNA binding; GO:0003700,DNA-binding transcription factor activity; GO:0046983,protein dimerization activity; GO:0048658,anther wall tapetum development; GO:0052543,callose deposition in cell wall; GO:0009555,pollen development; GO:0006355,regulation of DNA-templated transcription; GO:0003674,molecular_function; GO:0003676,nucleic acid binding; GO:0005488,binding; GO…	PF00010.29:Helix-loop-helix DNA-binding domain	bHLH	TF	bHLH
Cs_ont_5g000210	1	3.5635	3.381	3.5757	5.9572	5.6153	5.3361	19.6946	18.6264	19.1028	78.5096	81.0763	75.6962	7.7252	7.8641	7.8353	14.2292	14.2962	14.1031	91.8287	91.3464	90.1163	chr5	225521	230444	+	Cs_ont_5g000210	--	K15404 aldehyde decarbonylase [EC:4.1.99.5] | (RefSeq) protein ECERIFERUM 1 isoform X1 (A)	ko00073: Cutin, suberine and wax biosynthesis; ko01110: Biosynthesis of secondary metabolites	protein ECERIFERUM 1 isoform X1 [Citrus sinensis]	CER1_ARATH RecName: Full=Very-long-chain aldehyde decarbonylase CER1 {ECO:0000305}; EC=4.1.99.5 {ECO:0000269|PubMed:21386033, ECO:0000269|PubMed:22773744}; AltName: Full=Protein ECERIFERUM 1;	A0A067H385_CITSI SubName: Full=Uncharacterized protein {ECO:0000313|EMBL:KDO85380.1};	--	GO:0005789,endoplasmic reticulum membrane; GO:0016021,integral component of membrane; GO:0016020,membrane; GO:1990465,aldehyde oxygenase (deformylating) activity; GO:0000254,C-4 methylsterol oxidase activity; GO:0005506,iron ion binding; GO:0009924,octadecanal decarbonylase activity; GO:0016491,oxidoreductase activity; GO:0043447,alkane biosynthetic process; GO:0042742,defense response to bacteri…	PF12076.11:WAX2 C-terminal domain	--	--	--
Cs_ont_5g001980	1	1.468	1.8615	1.5503	1.053	1.1754	1.3101	1.3661	1.5634	1.4835	2.0982	2.3933	2.1985	1.4726	0.9812	0.9332	0.7784	0.546	0.5918	3.3911	3.4017	3.266	chr5	1413622	1414738	+	Cs_ont_5g001980	--	K13448 calcium-binding protein CML | (RefSeq) probable calcium-binding protein CML25 (A)	ko04626: Plant-pathogen interaction	probable calcium-binding protein CML23 [Citrus clementina]	CML25_ARATH RecName: Full=Probable calcium-binding protein CML25; AltName: Full=Calmodulin-like protein 25;	V4VYF1_CITCL SubName: Full=Uncharacterized protein {ECO:0000313|EMBL:ESR58474.1};	Calmodulin and related proteins (EF-Hand superfamily)	GO:0005737,cytoplasm; GO:0005634,nucleus; GO:0005509,calcium ion binding; GO:0048767,root hair elongation; GO:0003674,molecular_function; GO:0005488,binding; GO:0043167,ion binding; GO:0043169,cation binding; GO:0046872,metal ion binding; GO:0007275,multicellular organism development; GO:0008150,biological_process; GO:0009653,anatomical structure morphogenesis; GO:0009888,tissue development; GO:0…	PF00036.35:EF hand	--	--	--
Cs_ont_5g003400	1	12.5894	13.5544	12.5103	11.729	12.6128	11.2366	23.3363	19.9484	22.9013	20.7845	22.5564	20.2088	14.684	11.8182	12.7075	11.7864	12.0417	11.1907	23.8171	22.3726	24.0259	chr5	2217100	2219486	-	Cs_ont_5g003400	--	K10576 ubiquitin-conjugating enzyme E2 H [EC:2.3.2.23] | (RefSeq) ubiquitin-conjugating enzyme E2 5 (A)	ko04120: Ubiquitin mediated proteolysis	ubiquitin-conjugating enzyme E2 5 [Citrus sinensis]	UBC5_ARATH RecName: Full=Ubiquitin-conjugating enzyme E2 5; EC=2.3.2.23; AltName: Full=E2 ubiquitin-conjugating enzyme 5; AltName: Full=Ubiquitin carrier protein 5; AltName: Full=Ubiquitin-conjugating enzyme E2-21 kDa 2; AltName: Full=Ubiquitin-protein ligase 5;	A0A1S8ADH9_CITLI SubName: Full=Ubiquitin-conjugating enzyme {ECO:0000313|EMBL:JAV45513.1};	Ubiquitin-protein ligase	GO:0005634,nucleus; GO:0005524,ATP binding; GO:0061631,ubiquitin conjugating enzyme activity; GO:0004842,ubiquitin-protein transferase activity; GO:0000209,protein polyubiquitination; GO:0006511,ubiquitin-dependent protein catabolic process; GO:0000166,nucleotide binding; GO:0003674,molecular_function; GO:0005488,binding; GO:0017076,purine nucleotide binding; GO:0030554,adenyl nucleotide binding;…	PF00179.29:Ubiquitin-conjugating enzyme	--	--	--
Cs_ont_5g004180	1	24.4998	25.2336	24.7385	20.7696	20.3107	21.1284	41.9607	46.1321	42.1358	39.5095	39.5905	36.5418	26.9685	27.3277	26.1528	19.2247	19.1303	18.8602	46.6331	51.768	47.4768	chr5	2662865	2669269	+	Cs_ont_5g004180	--	K15119 solute carrier family 25, member 39/40 | (RefSeq) mitochondrial carrier protein MTM1 isoform X1 (A)	--	mitochondrial carrier protein MTM1 [Citrus sinensis]	MTM1_ARATH RecName: Full=Mitochondrial carrier protein MTM1; AltName: Full=Manganese tracking factor for mitochondrial SOD2;	A0A067H313_CITSI SubName: Full=Uncharacterized protein {ECO:0000313|EMBL:KDO86398.1};	Mitochondrial carrier protein CGI-69	GO:0016021,integral component of membrane; GO:0005743,mitochondrial inner membrane; GO:0005739,mitochondrion; GO:0016530,metallochaperone activity; GO:0004784,superoxide dismutase activity; GO:0006828,manganese ion transport; GO:1990542,mitochondrial transmembrane transport; GO:1901562,response to paraquat; GO:0097501,stress response to metal ion; GO:0003674,molecular_function; GO:0140104,molecul…	PF00153.30:Mitochondrial carrier protein	--	--	--
Cs_ont_5g005820	1	1.5267	1.8025	1.2163	2.2549	2.3239	2.7265	8.8429	9.4623	9.3564	17.4924	17.2693	17.0972	2.1179	2.1686	1.7668	6.3781	5.4446	5.8657	23.3959	23.0169	22.7189	chr5	3775048	3776920	+	Cs_ont_5g005820	--	--	--	hypothetical protein CISIN_1g027849mg [Citrus sinensis]	GEML2_ARATH RecName: Full=GEM-like protein 2;	A0A067HFR9_CITSI RecName: Full=GRAM domain-containing protein {ECO:0000259|SMART:SM00568};	--	--	PF02893.23:GRAM domain	--	--	--
Cs_ont_5g006070	1	0.2183	0.2833	0.4397	0.3983	0.3149	0.3498	0.2397	0.2922	0.3395	0.5643	0.6788	0.7082	0.4859	0.4807	0.4188	0.4416	0.402	0.4452	0.5739	0.5096	0.6358	chr5	3970571	3973781	+	Cs_ont_5g006070	--	K20027 palmitoyltransferase ZDHHC1/11 [EC:2.3.1.225] | (RefSeq) protein S-acyltransferase 18 isoform X1 (A)	--	protein S-acyltransferase 18 isoform X1 [Citrus sinensis]	ZDH16_ARATH RecName: Full=Protein S-acyltransferase 18; EC=2.3.1.225; AltName: Full=Probable palmitoyltransferase At4g01730; AltName: Full=Zinc finger DHHC domain-containing protein At4g01730;	A0A067H4L6_CITSI RecName: Full=S-acyltransferase {ECO:0000256|RuleBase:RU079119}; EC=2.3.1.225 {ECO:0000256|RuleBase:RU079119}; AltName: Full=Palmitoyltransferase {ECO:0000256|RuleBase:RU079119};	DHHC-type Zn-finger proteins	GO:0030659,cytoplasmic vesicle membrane; GO:0005783,endoplasmic reticulum; GO:0005789,endoplasmic reticulum membrane; GO:0005794,Golgi apparatus; GO:0016021,integral component of membrane; GO:0019706,protein-cysteine S-palmitoyltransferase activity; GO:0018230,peptidyl-L-cysteine S-palmitoylation; GO:0006612,protein targeting to membrane; GO:0003674,molecular_function; GO:0003824,catalytic activi…	PF01529.23:DHHC palmitoyltransferase	--	--	--
Cs_ont_5g006490	1	20.6924	20.5328	20.2766	17.4489	17.9926	16.0361	35.2027	36.4307	32.7787	38.5629	36.3376	38.5495	19.0864	17.9508	17.7429	13.8564	13.9388	14.7828	47.0238	50.51	40.7121	chr5	4260728	4264637	+	Cs_ont_5g006490	--	--	--	nitrogen regulatory protein P-II homolog [Citrus clementina]	GLNB_ARATH RecName: Full=Nitrogen regulatory protein P-II homolog; AltName: Full=Protein PII-like; Flags: Precursor;	A0A067HG38_CITSI SubName: Full=Uncharacterized protein {ECO:0000313|EMBL:KDO86876.1};	--	GO:0009507,chloroplast; GO:0009534,chloroplast thylakoid; GO:0005829,cytosol; GO:0009536,plastid; GO:0010307,acetylglutamate kinase regulator activity; GO:0005524,ATP binding; GO:0030234,enzyme regulator activity; GO:0000287,magnesium ion binding; GO:0009718,anthocyanin-containing compound biosynthetic process; GO:0006807,nitrogen compound metabolic process; GO:2000013,regulation of arginine bios…	PF00543.25:Nitrogen regulatory protein P-II	--	--	--
Cs_ont_5g006700	1	0.2481	0.483	0.3395	0.9009	0.9236	1.3863	3.2891	4.9628	3.7253	23.5839	21.8118	22.8534	1.1771	1.5204	1.4951	8.8229	8.157	7.8379	15.2331	15.1646	14.6153	chr5	4408159	4408928	-	Cs_ont_5g006700	--	--	--	transcription factor UPBEAT1 [Citrus clementina]	BH151_ARATH RecName: Full=Transcription factor UPBEAT1; AltName: Full=Basic helix-loop-helix protein 151; Short=AtbHLH151; Short=bHLH 151; AltName: Full=Transcription factor EN 146; AltName: Full=Transcription factor bHLH151; AltName: Full=bHLH transcription factor bHLH151;	A0A067HFY5_CITSI SubName: Full=Uncharacterized protein {ECO:0000313|EMBL:KDO86947.1};	--	GO:0005634,nucleus; GO:0003700,DNA-binding transcription factor activity; GO:0046983,protein dimerization activity; GO:0000976,transcription cis-regulatory region binding; GO:0030154,cell differentiation; GO:2000280,regulation of root development; GO:0006355,regulation of DNA-templated transcription; GO:0003674,molecular_function; GO:0140110,transcription regulator activity; GO:0005488,binding; G…	--	--	--	--
Cs_ont_5g007400	1	4.0736	4.6019	3.6091	3.2674	3.5754	3.0439	6.8989	6.9356	7.3947	7.1827	7.3498	7.0492	3.4172	3.4432	3.3708	4.5799	4.296	4.9871	8.3737	7.2691	8.42	chr5	4886878	4890135	-	Cs_ont_5g007400	--	--	--	hypothetical protein CISIN_1g025090mg [Citrus sinensis]	--	A0A067HGJ1_CITSI SubName: Full=Uncharacterized protein {ECO:0000313|EMBL:KDO87061.1};	--	--	--	--	--	--
Cs_ont_5g007750	1	7.9969	7.3947	6.8623	5.8538	5.4936	5.6858	12.7869	12.415	12.2467	9.9579	10.1936	8.9156	10.0452	10.1234	10.032	5.9425	6.5862	6.2523	16.4224	17.315	15.2865	chr5	5096148	5097988	-	Cs_ont_5g007750	--	K09286 EREBP-like factor | (RefSeq) ethylene-responsive transcription factor ERF073-like (A)	--	ethylene-responsive transcription factor ERF073-like [Citrus sinensis]	RAP23_ARATH RecName: Full=Ethylene-responsive transcription factor RAP2-3; AltName: Full=Cadmium-induced protein AS30; AltName: Full=Ethylene response factor 72; Short=ERF72; AltName: Full=Ethylene-responsive element binding protein; Short=AtEBP; AltName: Full=Protein RELATED TO APETALA2 3; Short=Related to AP2 3;	A0A067H846_CITSI RecName: Full=AP2/ERF domain-containing protein {ECO:0000259|PROSITE:PS51032};	--	GO:0005737,cytoplasm; GO:0005634,nucleus; GO:0005886,plasma membrane; GO:0003677,DNA binding; GO:0003700,DNA-binding transcription factor activity; GO:0000976,transcription cis-regulatory region binding; GO:0008219,cell death; GO:0009873,ethylene-activated signaling pathway; GO:0010286,heat acclimation; GO:0045893,positive regulation of DNA-templated transcription; GO:0009735,response to cytokini…	PF00847.23:AP2 domain	AP2/ERF-ERF	TF	AP2/ERF->AP2/ERF-ERF
Cs_ont_5g008540	1	20.6916	20.1876	21.6315	18.3043	19.6411	19.7679	58.2292	66.4857	64.8755	57.8387	57.4165	59.3466	22.4508	21.1414	22.2623	25.3853	26.5071	25.1224	181.453	186.229	193.37	chr5	5570806	5572612	-	Cs_ont_5g008540	--	--	--	desiccation-related protein PCC13-62 [Citrus clementina]	NEC2_NESMA RecName: Full=Ferritin-like catalase Nec2 {ECO:0000303|PubMed:35074876}; EC=1.11.1.6 {ECO:0000269|PubMed:35074876}; AltName: Full=Nectar protein 2 {ECO:0000303|PubMed:35074876}; Short=NmNec2 {ECO:0000303|PubMed:35074876}; Flags: Precursor;	V4TVF4_CITCL SubName: Full=Uncharacterized protein {ECO:0000313|EMBL:ESR57522.1};	--	--	PF13668.9:Ferritin-like domain	--	--	--
Cs_ont_5g008990	1	3.7775	4.1666	4.1569	3.7446	4.7515	5.468	8.0438	7.7972	8.512	4.8219	4.3025	4.1613	4.8572	5.3756	5.1699	7.1018	6.7232	7.4359	10.8704	11.0988	12.0667	chr5	5838275	5841031	+	Cs_ont_5g008990	--	--	--	hypothetical protein CUMW_055050 [Citrus unshiu]	--	A0A2H5NKZ5_CITUN SubName: Full=Uncharacterized protein {ECO:0000313|EMBL:GAY40856.1};	--	--	--	--	--	--
Cs_ont_5g010320	1	8.676	7.6794	7.8289	8.526	8.5178	7.73	15.7069	15.7308	15.5036	16.6261	15.6158	14.1404	8.6902	8.971	9.372	8.1313	8.7298	7.9505	19.8248	19.2816	17.4297	chr5	6664991	6666820	-	Cs_ont_5g010320	--	--	--	fatty-acid-binding protein 1 [Citrus clementina]	FAP1_ARATH RecName: Full=Fatty-acid-binding protein 1; Short=AtFAP1; AltName: Full=Chalcone-flavanone isomerase family protein 1;	A0A067FZ64_CITSI RecName: Full=Chalcone_isomerase domain-containing protein {ECO:0000259|Pfam:PF16035};	--	GO:0009507,chloroplast; GO:0009941,chloroplast envelope; GO:0009570,chloroplast stroma; GO:0005829,cytosol; GO:0009536,plastid; GO:0005504,fatty acid binding; GO:0016872,intramolecular lyase activity; GO:0006631,fatty acid metabolic process; GO:0003674,molecular_function; GO:0005488,binding; GO:0008289,lipid binding; GO:0031406,carboxylic acid binding; GO:0033293,monocarboxylic acid binding; GO:0…	PF16035.8:Chalcone isomerase like	--	--	--
Cs_ont_5g010700	1	15.1346	14.7358	15	26.7031	28.0045	28.8322	33.4575	35.085	35.5485	164.868	166.31	166.82	26.2124	25.8561	25.7204	64.0354	63.3752	65.1689	136.539	140.481	140.004	chr5	6901421	6906433	-	Cs_ont_5g010700	--	K17471 sulfate transporter 3 | (RefSeq) sulfate transporter 3.1 (A)	--	sulfate transporter 3.1 [Citrus clementina]	SUT31_ARATH RecName: Full=Sulfate transporter 3.1; AltName: Full=AST12; AltName: Full=AtST1;	A0A067FZM6_CITSI RecName: Full=STAS domain-containing protein {ECO:0000259|PROSITE:PS50801};	Sulfate/bicarbonate/oxalate exchanger SAT-1 and related transporters (SLC26 family)	GO:0009507,chloroplast; GO:0005887,integral component of plasma membrane; GO:0015301,NA; GO:0008271,secondary active sulfate transmembrane transporter activity; GO:0015116,sulfate transmembrane transporter activity; GO:0015293,symporter activity; GO:0008272,sulfate transport; GO:0003674,molecular_function; GO:0005215,transporter activity; GO:0008509,anion transmembrane transporter activity; GO:00…	PF00916.23:Sulfate permease family	--	--	--
Cs_ont_5g011440	1	37.7242	40.6907	40.3978	32.6737	35.7457	32.3841	88.2668	86.442	88.3324	66.9835	70.9463	68.5148	36.8414	37.2066	35.7536	31.8459	34.414	33.1542	88.3818	91.3899	90.6744	chr5	7401894	7402861	+	Cs_ont_5g011440	--	K11275 histone H1/5 | (RefSeq) histone H1.2 (A)	--	histone H1.2 [Citrus clementina]	H1_SOLLC RecName: Full=Histone H1;	V4U4S0_CITCL RecName: Full=H15 domain-containing protein {ECO:0000259|PROSITE:PS51504};	--	GO:0000786,nucleosome; GO:0005634,nucleus; GO:0003690,double-stranded DNA binding; GO:0031492,nucleosomal DNA binding; GO:0030527,structural constituent of chromatin; GO:0030261,chromosome condensation; GO:0045910,negative regulation of DNA recombination; GO:0006334,nucleosome assembly; GO:0003674,molecular_function; GO:0003676,nucleic acid binding; GO:0003677,DNA binding; GO:0005488,binding; GO:…	PF00538.22:linker histone H1 and H5 family	--	--	--
Cs_ont_5g014400	1	3.3304	2.6805	2.5795	2.0897	2.211	2.2596	5.6069	5.1054	5.6126	9.0217	9.6599	9.5532	4.2156	3.8001	3.5654	4.1824	4.0375	3.5996	14.3354	14.3356	16.1879	chr5	9415734	9418714	-	Cs_ont_5g014400	--	K23953 plant cysteine oxidase [EC:1.13.11.-] | (RefSeq) plant cysteine oxidase 1-like (A)	--	plant cysteine oxidase 1 [Citrus clementina]	PCO1_ARATH RecName: Full=Plant cysteine oxidase 1 {ECO:0000303|PubMed:24599061}; Short=AtPCO1 {ECO:0000303|PubMed:29848548}; EC=1.13.11.20 {ECO:0000269|PubMed:24599061, ECO:0000269|PubMed:29848548}; AltName: Full=Hypoxia-responsive unknown protein 29 {ECO:0000303|PubMed:20097791};	V4TYC8_CITCL RecName: Full=Cysteine dioxygenase {ECO:0000256|ARBA:ARBA00013133}; EC=1.13.11.20 {ECO:0000256|ARBA:ARBA00013133};	Uncharacterized conserved protein	GO:0005829,cytosol; GO:0005634,nucleus; GO:0017172,cysteine dioxygenase activity; GO:0005506,iron ion binding; GO:0009061,anaerobic respiration; GO:0071456,cellular response to hypoxia; GO:0070483,detection of hypoxia; GO:0018171,peptidyl-cysteine oxidation; GO:0001666,response to hypoxia; GO:0003674,molecular_function; GO:0003824,catalytic activity; GO:0016491,oxidoreductase activity; GO:0016701…	PF07847.15:PCO_ADO	--	--	--
Cs_ont_5g014860	1	4.537	4.3934	4.8547	4.7642	4.7945	5.0027	10.1588	9.9442	10.313	9.0194	9.4893	9.6963	5.1961	5.0586	5.6447	5.6047	5.508	5.21	10.0802	9.3961	10.0756	chr5	9754545	9760244	-	Cs_ont_5g014860	--	--	--	hypothetical protein CICLE_v10021129mg [Citrus clementina]	--	V4U3F9_CITCL SubName: Full=Uncharacterized protein {ECO:0000313|EMBL:ESR56671.1};	--	--	PF01243.23:Pyridoxamine 5'-phosphate oxidase	--	--	--
Cs_ont_5g015630	1	0.2068	0.4537	0.396	0.3786	0.3631	0.4472	2.1383	1.4764	1.4347	1.2776	1.6227	1.3035	0.3488	0.4205	0.431	1.059	1.0786	0.8833	1.9429	1.6264	1.1655	chr5	10333744	10376079	-	Cs_ont_5g015630	--	--	--	hypothetical protein CICLE_v10020658mg [Citrus clementina]	--	V4TXV3_CITCL SubName: Full=Uncharacterized protein {ECO:0000313|EMBL:ESR56565.1};	--	--	--	--	--	--
Cs_ont_5g015660	1	2.786	2.3244	1.906	1.3195	1.1397	0.8608	5.6368	5.3074	4.5256	18.8077	16.7684	14.4998	1.4686	1.9719	2.5281	6.7543	5.0286	2.9937	6.8303	7.5604	7.9086	chr5	10414822	10415061	-	Cs_ont_5g015660	--	--	--	hypothetical protein CICLE_v10004107mg [Citrus clementina]	--	V4TYU3_CITCL SubName: Full=Uncharacterized protein {ECO:0000313|EMBL:ESR58772.1};	--	--	--	--	--	--
Cs_ont_5g015700	1	3.2776	3.4804	3.1633	3.0308	2.771	2.4897	6.4774	7.3518	8.6006	29.5733	28.2382	28.7333	2.9208	3.6629	3.203	11.9916	10.9096	10.0375	16.5783	15.8009	17.2228	chr5	10460301	10460816	-	Cs_ont_5g015700	--	--	--	uncharacterized protein LOC102622368 [Citrus sinensis]	--	A0A2H5QHX6_CITUN SubName: Full=Uncharacterized protein {ECO:0000313|EMBL:GAY64193.1};	--	--	--	--	--	--
Cs_ont_5g015810	1	0.0669	0.2131	0.3203	0.1267	0.1022	0.0241	0.1763	0.1151	0.195	0.7295	0.6104	0.5185	0.047	0.1744	0.0218	0.3509	0.2181	0.4025	4.1237	3.9764	4.2044	chr5	10579184	10581000	+	Cs_ont_5g015810	--	--	--	germin-like protein subfamily 1 member 17 [Citrus clementina]	GL113_ARATH RecName: Full=Germin-like protein subfamily 1 member 13; Flags: Precursor;	V4T8C6_CITCL RecName: Full=Germin-like protein {ECO:0000256|RuleBase:RU366015};	--	GO:0048046,apoplast; GO:0030145,manganese ion binding; GO:0003674,molecular_function; GO:0005488,binding; GO:0043167,ion binding; GO:0043169,cation binding; GO:0046872,metal ion binding; GO:0046914,transition metal ion binding; GO:0005575,cellular_component; GO:0005576,extracellular region; GO:0110165,cellular anatomical entity	PF00190.25:Cupin	--	--	--
Cs_ont_5g015820	1	15.7581	15.1476	13.6603	9.9342	11.2705	9.9994	14.7353	12.2573	13.0751	14.1831	15.3987	15.4915	11.2274	9.9209	10.9692	14.8366	17.0827	14.8566	40.8041	41.6807	42.5292	chr5	10587498	10590621	+	Cs_ont_5g015820	--	--	--	Germin-like protein subfamily 1 member 18 [Citrus sinensis]	GL118_ARATH RecName: Full=Germin-like protein subfamily 1 member 18; AltName: Full=GLP2a copy 1; Flags: Precursor;	A0A2H5QHT3_CITUN SubName: Full=Uncharacterized protein {ECO:0000313|EMBL:GAY64181.1};	--	GO:0048046,apoplast; GO:0030145,manganese ion binding; GO:0003674,molecular_function; GO:0005488,binding; GO:0043167,ion binding; GO:0043169,cation binding; GO:0046872,metal ion binding; GO:0046914,transition metal ion binding; GO:0005575,cellular_component; GO:0005576,extracellular region; GO:0110165,cellular anatomical entity	PF00190.25:Cupin	--	--	--
Cs_ont_5g015840	1	1.9516	1.9094	2.0477	2.4303	1.934	2.158	4.0085	3.4807	4.7567	4.3761	4.6227	4.7933	2.4737	2.2472	2.2715	4.4251	4.5759	4.6315	12.8681	12.7023	12.3675	chr5	10598053	10598886	+	Cs_ont_5g015840	--	--	--	germin-like protein subfamily 1 member 17 [Citrus clementina]	GL114_ARATH RecName: Full=Germin-like protein subfamily 1 member 14; Flags: Precursor;	V4TXT1_CITCL RecName: Full=Germin-like protein {ECO:0000256|RuleBase:RU366015};	--	GO:0048046,apoplast; GO:0030145,manganese ion binding; GO:0003674,molecular_function; GO:0005488,binding; GO:0043167,ion binding; GO:0043169,cation binding; GO:0046872,metal ion binding; GO:0046914,transition metal ion binding; GO:0005575,cellular_component; GO:0005576,extracellular region; GO:0110165,cellular anatomical entity	PF00190.25:Cupin	--	--	--
Cs_ont_5g016710	1	11.7171	10.4736	11.1817	9.8122	9.9197	10.9117	26.064	24.3981	25.3864	25.2005	23.7623	24.4611	15.7846	15.3765	14.3681	7.8727	8.0515	7.5616	20.6544	21.7644	22.2205	chr5	11477298	11478704	-	Cs_ont_5g016710	--	K12930 anthocyanidin 3-O-glucosyltransferase [EC:2.4.1.115] | (RefSeq) anthocyanidin 3-O-glucosyltransferase 7-like (A)	ko00942: Anthocyanin biosynthesis; ko01100: Metabolic pathways; ko01110: Biosynthesis of secondary metabolites	flavonol 3-O-glucosyltransferase [Citrus x paradisi]	UFOG_VITVI RecName: Full=Anthocyanidin 3-O-glucosyltransferase UFGT {ECO:0000305}; EC=2.4.1.115 {ECO:0000269|PubMed:16482224, ECO:0000269|PubMed:9535914}; AltName: Full=Flavonol 3-O-glucosyltransferase {ECO:0000305}; EC=2.4.1.91 {ECO:0000269|PubMed:16482224, ECO:0000269|PubMed:9535914}; AltName: Full=UDP-glucose flavonoid 3-O-glucosyltransferase {ECO:0000303|PubMed:9535914};	C5MR71_CITPA RecName: Full=Glycosyltransferase {ECO:0000256|RuleBase:RU362057}; EC=2.4.1.- {ECO:0000256|RuleBase:RU362057};	UDP-glucuronosyl and UDP-glucosyl transferase	GO:0047213,anthocyanidin 3-O-glucosyltransferase activity; GO:0102360,daphnetin 3-O-glucosyltransferase activity; GO:0047893,flavonol 3-O-glucosyltransferase activity; GO:0102425,myricetin 3-O-glucosyltransferase activity; GO:0009718,anthocyanin-containing compound biosynthetic process; GO:0033485,cyanidin 3-O-glucoside biosynthetic process; GO:0033330,kaempferol O-glucoside biosynthetic process;…	PF00201.21:UDP-glucoronosyl and UDP-glucosyl transferase	--	--	--
Cs_ont_5g016820	1	4.4292	4.2151	4.974	8.8264	8.6627	9.1733	212.881	194.448	194.582	148.685	148.184	161.459	21.674	20.6585	20.7023	67.6107	71.4246	59.2884	204.308	198.229	203.018	chr5	11582503	11582984	-	Cs_ont_5g016820	--	--	--	uncharacterized protein At1g05835 [Citrus clementina]	Y1583_ARATH RecName: Full=Uncharacterized protein At1g05835; Flags: Precursor;	V4TXD7_CITCL SubName: Full=Uncharacterized protein {ECO:0000313|EMBL:ESR56390.1};	Histone H3 (Lys4) methyltransferase complex, subunit SET1 and related methyltransferases	GO:0001709,cell fate determination; GO:0008150,biological_process; GO:0009987,cellular process; GO:0030154,cell differentiation; GO:0032502,developmental process; GO:0045165,cell fate commitment; GO:0048869,cellular developmental process	--	--	--	--
Cs_ont_5g016980	1	1.0423	0.9957	0.6897	0.8196	1.0325	0.9357	1.6701	1.5944	1.4537	5.0424	5.2848	4.8257	0.6661	0.6831	0.7433	1.5571	1.4433	1.5837	3.8501	3.3995	3.9404	chr5	11754510	11759244	+	Cs_ont_5g016980	--	--	--	proline-rich extensin-like family protein [Citrus sinensis]	--	A0A067DTU5_CITSI SubName: Full=Uncharacterized protein {ECO:0000313|EMBL:KDO46429.1}; Flags: Fragment;	--	--	PF01190.20:Pollen protein Ole e 1 like	--	--	--
Cs_ont_5g021600	1	11.0952	11.7914	11.2819	12.4985	13.4783	12.0488	19.188	20.3785	18.8053	49.1811	49.4426	55.8771	17.2307	16.1923	16.4751	20.5666	21.4432	20.3949	31.4438	31.866	33.6187	chr5	17096809	17098537	+	Cs_ont_5g021600	--	K19747 BAHD acyltransferase [EC:2.3.1.-] | (RefSeq) BAHD acyltransferase DCR (A)	--	Malonyl-CoA:anthocyanidin 5-O-glucoside-6''-O-malonyltransferase [Citrus sinensis]	5MAT_ARATH RecName: Full=Malonyl-CoA:anthocyanidin 5-O-glucoside-6''-O-malonyltransferase; EC=2.3.1.-; AltName: Full=Anthocyanin 5-aromatic acyltransferase-like protein; Short=At5MAT;	V4TPM0_CITCL SubName: Full=Uncharacterized protein {ECO:0000313|EMBL:ESR55362.1};	--	GO:0050736,O-malonyltransferase activity; GO:0009718,anthocyanin-containing compound biosynthetic process; GO:0003674,molecular_function; GO:0003824,catalytic activity; GO:0008374,O-acyltransferase activity; GO:0016420,malonyltransferase activity; GO:0016740,transferase activity; GO:0016746,acyltransferase activity; GO:0016747,acyltransferase activity, transferring groups other than amino-acyl gr…	PF02458.18:Transferase family	--	--	--
Cs_ont_5g021640	1	3.5911	3.9834	4.1781	4.8534	5.2136	5.4668	6.5319	8.088	7.0224	20.8532	22.0016	16.7196	4.6783	6.3522	5.2975	7.2836	6.7868	7.3086	11.4333	11.8083	11.2566	chr5	17152386	17154263	+	Cs_ont_5g021640	--	K08998 uncharacterized protein | (RefSeq) UPF0161 protein At3g09310 (A)	--	UDP-glycosyltransferase 74F2 [Citrus sinensis]	PMAT1_ARATH RecName: Full=Phenolic glucoside malonyltransferase 1; EC=2.3.1.- {ECO:0000269|PubMed:20626660}; EC=2.3.1.116 {ECO:0000269|PubMed:20626660};	V4TPM0_CITCL SubName: Full=Uncharacterized protein {ECO:0000313|EMBL:ESR55362.1};	--	GO:0047165,flavonol-3-O-beta-glucoside O-malonyltransferase activity; GO:0050736,O-malonyltransferase activity; GO:0009636,response to toxic substance; GO:0003674,molecular_function; GO:0003824,catalytic activity; GO:0008374,O-acyltransferase activity; GO:0016420,malonyltransferase activity; GO:0016740,transferase activity; GO:0016746,acyltransferase activity; GO:0016747,acyltransferase activity,…	PF02458.18:Transferase family	--	--	--
Cs_ont_5g021670	1	18.8558	17.8929	18.1192	20.319	21.3724	21.7894	30.205	30.417	30.734	81.0556	85.8696	88.2726	27.0944	26.4283	25.2453	34.3154	34.1868	33.6937	54.0497	52.7851	55.5943	chr5	17168833	17170609	+	Cs_ont_5g021670	--	K19747 BAHD acyltransferase [EC:2.3.1.-] | (RefSeq) BAHD acyltransferase DCR (A)	--	Malonyl-CoA:anthocyanidin 5-O-glucoside-6''-O-malonyltransferase [Citrus sinensis]	5MAT_ARATH RecName: Full=Malonyl-CoA:anthocyanidin 5-O-glucoside-6''-O-malonyltransferase; EC=2.3.1.-; AltName: Full=Anthocyanin 5-aromatic acyltransferase-like protein; Short=At5MAT;	V4TPM0_CITCL SubName: Full=Uncharacterized protein {ECO:0000313|EMBL:ESR55362.1};	--	GO:0050736,O-malonyltransferase activity; GO:0009718,anthocyanin-containing compound biosynthetic process; GO:0003674,molecular_function; GO:0003824,catalytic activity; GO:0008374,O-acyltransferase activity; GO:0016420,malonyltransferase activity; GO:0016740,transferase activity; GO:0016746,acyltransferase activity; GO:0016747,acyltransferase activity, transferring groups other than amino-acyl gr…	PF02458.18:Transferase family	--	--	--
Cs_ont_5g024510	1	9.2413	9.027	8.9309	14.7271	16.1947	15.2572	18.7541	20.6851	19.4222	84.1006	83.8737	84.4713	13.6893	14.0537	14.0092	22.6969	23.1349	23.1922	54.8467	59.7158	60.3075	chr5	21389024	21397041	+	Cs_ont_5g024510	--	K00696 sucrose-phosphate synthase [EC:2.4.1.14] | (RefSeq) probable sucrose-phosphate synthase 4 isoform X2 (A)	ko00500: Starch and sucrose metabolism; ko01100: Metabolic pathways; ko01110: Biosynthesis of secondary metabolites	probable sucrose-phosphate synthase 4 isoform X2 [Citrus sinensis]	SPSA4_ARATH RecName: Full=Sucrose-phosphate synthase 4 {ECO:0000303|PubMed:16876912}; EC=2.4.1.14 {ECO:0000250|UniProtKB:P31927}; AltName: Full=Sucrose phosphate synthase 4F {ECO:0000303|PubMed:16876912}; Short=AtSPS4F {ECO:0000303|PubMed:16876912}; AltName: Full=Sucrose phosphate synthase C {ECO:0000303|PubMed:21309792}; AltName: Full=UDP-glucose-fructose-phosphate glucosyltransferase {ECO:00003…	A0A2H5PQG7_CITUN RecName: Full=Sucrose-phosphate synthase {ECO:0000256|ARBA:ARBA00012536, ECO:0000256|RuleBase:RU368006}; EC=2.4.1.14 {ECO:0000256|ARBA:ARBA00012536, ECO:0000256|RuleBase:RU368006};	Glycosyltransferase	GO:0005829,cytosol; GO:0016157,sucrose synthase activity; GO:0046524,sucrose-phosphate synthase activity; GO:0005986,sucrose biosynthetic process; GO:0003674,molecular_function; GO:0003824,catalytic activity; GO:0008194,UDP-glycosyltransferase activity; GO:0016740,transferase activity; GO:0016757,glycosyltransferase activity; GO:0016758,hexosyltransferase activity; GO:0035251,UDP-glucosyltransfer…	PF00534.23:Glycosyl transferases group 1	--	--	--
Cs_ont_5g025020	1	4.5237	4.9488	5.1141	4.5794	4.5124	4.7309	24.4864	24.4902	23.795	11.9399	13.4171	13.3035	5.7126	4.7249	4.1049	7.9148	7.4863	8.0541	34.3152	32.6619	32.1248	chr5	22033189	22034469	-	Cs_ont_5g025020	--	K13993 HSP20 family protein | (RefSeq) 22.0 kDa heat shock protein (A)	ko04141: Protein processing in endoplasmic reticulum	22.0 kDa heat shock protein [Citrus sinensis]	HSP22_ARATH RecName: Full=22.0 kDa heat shock protein; Short=AtHsp22.0; Flags: Precursor;	A0A067DV78_CITSI SubName: Full=Uncharacterized protein {ECO:0000313|EMBL:KDO42942.1};	Molecular chaperone (small heat-shock protein Hsp26/Hsp42)	GO:0005783,endoplasmic reticulum; GO:0043621,protein self-association; GO:0051082,unfolded protein binding; GO:0071456,cellular response to hypoxia; GO:0051259,protein complex oligomerization; GO:0006457,protein folding; GO:0009408,response to heat; GO:0042542,response to hydrogen peroxide; GO:0009651,response to salt stress; GO:0003674,molecular_function; GO:0005488,binding; GO:0005515,protein b…	PF00011.24:Hsp20/alpha crystallin family	--	--	--
Cs_ont_5g025210	1	2.5992	3.105	3.5563	7.7965	5.458	4.9777	4.4945	3.2145	5.1626	3.0116	2.7179	3.4418	4.6242	3.0923	2.9633	2.5062	1.5007	4.6921	4.9261	14.9574	2.2436	chr5	22419706	22420940	-	Cs_ont_5g025210	--	--	--	hypothetical protein CUMW_227780 [Citrus unshiu]	PDI54_ARATH RecName: Full=Protein disulfide-isomerase 5-4; Short=AtPDIL5-4; AltName: Full=Protein disulfide-isomerase 7; Short=PDI7; AltName: Full=Protein disulfide-isomerase 8-2; Short=AtPDIL8-2; Flags: Precursor;	A0A2H5QGH4_CITUN SubName: Full=Uncharacterized protein {ECO:0000313|EMBL:GAY63702.1};	COPII vesicle protein	GO:0030134,COPII-coated ER to Golgi transport vesicle; GO:0005783,endoplasmic reticulum; GO:0016021,integral component of membrane; GO:0005575,cellular_component; GO:0005622,intracellular anatomical structure; GO:0005737,cytoplasm; GO:0030135,coated vesicle; GO:0031410,cytoplasmic vesicle; GO:0031982,vesicle; GO:0043226,organelle; GO:0043227,membrane-bounded organelle; GO:0043229,intracellular or…	--	--	--	--
Cs_ont_5g027860	1	0.1944	0.223	0.2554	0.2726	0.4009	0.328	0.123	0.261	0.1361	0.5937	0.4117	0.6511	0.1476	0.1399	0.152	0.4535	0.3297	0.3089	0.7153	0.9073	0.8878	chr5	26342244	26344667	-	Cs_ont_5g027860	--	K09873 aquaporin TIP | (RefSeq) probable aquaporin TIP3-2 (A)	--	probable aquaporin TIP3-2 [Citrus sinensis]	TIP32_ARATH RecName: Full=Probable aquaporin TIP3-2; AltName: Full=Beta-tonoplast intrinsic protein; Short=Beta-TIP; AltName: Full=Tonoplast intrinsic protein 3-2; Short=AtTIP3;2; Contains: RecName: Full=Probable aquaporin TIP3-2, N-terminally processed;	A0A4Y5QLY3_CITSI SubName: Full=Putative aquaporin TIP32 {ECO:0000313|EMBL:QCX35435.1};	Aquaporin (major intrinsic protein family)	GO:0016021,integral component of membrane; GO:0016020,membrane; GO:0005774,vacuolar membrane; GO:0015250,water channel activity; GO:0006833,water transport; GO:0003674,molecular_function; GO:0005215,transporter activity; GO:0005372,water transmembrane transporter activity; GO:0015267,channel activity; GO:0015318,inorganic molecular entity transmembrane transporter activity; GO:0022803,passive tra…	PF00230.23:Major intrinsic protein	--	--	--
Cs_ont_5g029290	1	4.1425	4.3474	3.7755	3.1903	3.3269	3.231	5.4463	5.2388	6.1579	5.8373	5.3583	5.8538	3.6018	3.4029	3.9062	2.6439	3.0892	2.7528	5.6346	5.4712	6.1518	chr5	29202170	29208632	+	Cs_ont_5g029290	--	K00695 sucrose synthase [EC:2.4.1.13] | (RefSeq) sucrose synthase 7-like isoform X1 (A)	ko00500: Starch and sucrose metabolism; ko01100: Metabolic pathways; ko01110: Biosynthesis of secondary metabolites	uncharacterized protein LOC102616103 isoform X2 [Citrus sinensis]	SUS6_ARATH RecName: Full=Sucrose synthase 6; Short=AtSUS6; EC=2.4.1.13; AltName: Full=Sucrose-UDP glucosyltransferase 6;	V4VNS2_CITCL SubName: Full=Uncharacterized protein {ECO:0000313|EMBL:ESR54584.1};	--	GO:0005576,extracellular region; GO:0016157,sucrose synthase activity; GO:0080165,callose deposition in phloem sieve plate; GO:0005985,sucrose metabolic process; GO:0003674,molecular_function; GO:0003824,catalytic activity; GO:0008194,UDP-glycosyltransferase activity; GO:0016740,transferase activity; GO:0016757,glycosyltransferase activity; GO:0016758,hexosyltransferase activity; GO:0035251,UDP-g…	PF01368.23:DHH family	--	--	--
Cs_ont_5g029560	1	31.3247	30.8374	30.5943	23.8972	23.5851	22.4915	112.881	107.068	111.909	106.975	108.314	110.343	25.8914	24.8542	23.3108	20.7458	21.6423	22.0271	87.4049	86.4239	85.7644	chr5	30034270	30035196	+	Cs_ont_5g029560	--	K20604 mitogen-activated protein kinase kinase 9 [EC:2.7.12.2] | (RefSeq) mitogen-activated protein kinase kinase 9 (A)	ko04016: MAPK signaling pathway - plant	mitogen-activated protein kinase kinase 9 [Citrus sinensis]	M2K9_ARATH RecName: Full=Mitogen-activated protein kinase kinase 9; Short=AtMKK9; Short=MAP kinase kinase 9; EC=2.7.12.2;	A0A067DWJ8_CITSI RecName: Full=Protein kinase domain-containing protein {ECO:0000259|PROSITE:PS50011};	Mitogen-activated protein kinase kinase (MAP2K)	GO:0005737,cytoplasm; GO:0005634,nucleus; GO:0005524,ATP binding; GO:0004708,MAP kinase kinase activity; GO:0030295,protein kinase activator activity; GO:0106310,protein serine kinase activity; GO:0004674,protein serine/threonine kinase activity; GO:0004713,protein tyrosine kinase activity; GO:0010120,camalexin biosynthetic process; GO:0071456,cellular response to hypoxia; GO:0009693,ethylene bio…	PF00069.28:Protein kinase domain	--	--	--
Cs_ont_5g029870	1	0.2098	0.2127	0.3132	0.5331	0.3824	0.5158	1.0274	0.9109	1.0346	3.6407	3.4994	4.2884	0.2916	0.2537	0.3356	1.8542	1.8039	1.9113	3.2612	3.8371	3.6699	chr5	30641017	30642752	+	Cs_ont_5g029870	--	--	--	UNC93-like protein 1 [Citrus sinensis]	UN931_ARATH RecName: Full=UNC93-like protein 1;	A0A2H5QLM2_CITUN SubName: Full=Uncharacterized protein {ECO:0000313|EMBL:GAY65510.1};	Uncharacterized conserved protein	GO:0016021,integral component of membrane; GO:0005575,cellular_component; GO:0016020,membrane; GO:0031224,intrinsic component of membrane; GO:0110165,cellular anatomical entity	PF05978.19:Ion channel regulatory protein UNC-93	--	--	--
Cs_ont_5g030470	1	56.7199	53.2878	56.2699	49.4919	48.5761	49.9975	159.942	159.952	153.969	147.223	147.957	158.91	83.7151	100.28	87.9251	81.2699	78.9224	76.2363	386.761	350.338	355.362	chr5	31615043	31616276	+	Cs_ont_5g030470	--	K13993 HSP20 family protein | (RefSeq) small heat shock protein, chloroplastic isoform X1 (A)	ko04141: Protein processing in endoplasmic reticulum	small heat shock protein, chloroplastic isoform X1 [Citrus sinensis]	HS21C_SOLLC RecName: Full=Small heat shock protein, chloroplastic; Flags: Precursor;	V4TX11_CITCL RecName: Full=SHSP domain-containing protein {ECO:0000259|PROSITE:PS01031};	Molecular chaperone (small heat-shock protein Hsp26/Hsp42)	GO:0009507,chloroplast; GO:0009408,response to heat; GO:0006950,response to stress; GO:0008150,biological_process; GO:0009266,response to temperature stimulus; GO:0009628,response to abiotic stimulus; GO:0050896,response to stimulus; GO:0005575,cellular_component; GO:0005622,intracellular anatomical structure; GO:0005737,cytoplasm; GO:0009536,plastid; GO:0043226,organelle; GO:0043227,membrane-bou…	PF00011.24:Hsp20/alpha crystallin family	--	--	--
Cs_ont_5g030750	1	13.7851	14.8323	11.9554	8.8401	9.8509	10.6204	13.1391	12.0435	12.751	14.8333	13.8049	13.0967	11.1894	13.3606	13.4115	10.8972	12.0323	13.2684	21.2203	22.9827	26.0978	chr5	32066121	32071411	-	Cs_ont_5g030750	--	--	--	hypothetical protein CISIN_1g043359mg [Citrus sinensis]	--	A0A067F0U2_CITSI SubName: Full=Uncharacterized protein {ECO:0000313|EMBL:KDO59685.1};	--	--	--	--	--	--
Cs_ont_5g031580	1	1.0033	0.8656	0.8446	0.8242	1.0415	0.9833	2.1919	2.5896	2.2968	4.1201	4.6855	4.3747	1.4627	1.2264	1.1949	2.9531	2.9839	2.7805	2.343	2.5646	2.9428	chr5	33497155	33501884	-	Cs_ont_5g031580	--	--	--	DUF4005 domain-containing protein [Citrus sinensis]	IQD21_ARATH RecName: Full=Protein IQ-DOMAIN 21 {ECO:0000303|PubMed:16368012}; Short=AtIQD21 {ECO:0000303|PubMed:16368012}; AltName: Full=Protein GROWTH CONTROLLED BY ABSCISIC ACID 2 {ECO:0000303|PubMed:11429606}; AltName: Full=Protein GUARD CELL ASSOCIATED 2 {ECO:0000303|PubMed:10963598};	A0A2H5PXX4_CITUN RecName: Full=DUF4005 domain-containing protein {ECO:0000259|Pfam:PF13178};	--	GO:0005737,cytoplasm; GO:0005856,cytoskeleton; GO:0005634,nucleus; GO:0005886,plasma membrane; GO:0005516,calmodulin binding; GO:0009738,abscisic acid-activated signaling pathway; GO:0055074,calcium ion homeostasis; GO:0019722,calcium-mediated signaling; GO:0071244,cellular response to carbon dioxide; GO:0090333,regulation of stomatal closure; GO:0009737,response to abscisic acid; GO:0009409,resp…	PF00612.30:IQ calmodulin-binding motif	--	--	--
Cs_ont_5g032050	1	0.2274	0.1529	0.1711	0.2944	0.2431	0.1476	0.5094	0.6946	0.4575	0.835	0.8579	0.7345	0.3677	0.3973	0.2593	0.5123	0.5994	0.5611	0.576	0.7624	0.5769	chr5	33958257	33963250	+	Cs_ont_5g032050	--	--	--	diacylglycerol O-acyltransferase [Citrus sinensis]	WSD11_ARATH RecName: Full=Wax ester synthase/diacylglycerol acyltransferase 11 {ECO:0000303|PubMed:18621978}; Short=WS/DGAT 11 {ECO:0000303|PubMed:18621978}; AltName: Full=Diacylglycerol O-acyltransferase WSD11 {ECO:0000303|PubMed:18621978}; EC=2.3.1.20 {ECO:0000250|UniProtKB:Q93ZR6}; AltName: Full=Long-chain-alcohol O-fatty-acyltransferase WSD11 {ECO:0000303|PubMed:18621978}; EC=2.3.1.75 {ECO:00…	A0A2H5QIS5_CITUN SubName: Full=Uncharacterized protein {ECO:0000313|EMBL:GAY64530.1};	--	GO:0005789,endoplasmic reticulum membrane; GO:0016021,integral component of membrane; GO:0005886,plasma membrane; GO:0102966,arachidoyl-CoA:1-dodecanol O-acyltransferase activity; GO:0004144,diacylglycerol O-acyltransferase activity; GO:0047196,long-chain-alcohol O-fatty-acyltransferase activity; GO:0048441,petal development; GO:0048446,petal morphogenesis; GO:0019432,triglyceride biosynthetic pr…	PF06974.16:WS/DGAT C-terminal domain	--	--	--
Cs_ont_5g032260	1	1.3571	1.526	1.4287	1.0672	1.2354	1.0592	2.6692	2.5196	2.6371	2.2966	2.3396	2.4264	1.2182	1.2995	1.2229	0.9896	1.0514	1.2654	2.179	2.2016	2.1029	chr5	34232440	34239705	+	Cs_ont_5g032260	--	--	--	hypothetical protein CICLE_v10019785mg [Citrus clementina]	IOJAC_ARATH RecName: Full=Protein Iojap, chloroplastic; Flags: Precursor;	V4TWL0_CITCL SubName: Full=Uncharacterized protein {ECO:0000313|EMBL:ESR54291.1};	--	GO:0009507,chloroplast; GO:0042644,chloroplast nucleoid; GO:0000427,plastid-encoded plastid RNA polymerase complex; GO:0043023,ribosomal large subunit binding; GO:0090071,negative regulation of ribosome biogenesis; GO:0017148,negative regulation of translation; GO:0003674,molecular_function; GO:0005488,binding; GO:0043021,ribonucleoprotein complex binding; GO:0044877,protein-containing complex bi…	--	--	--	--
Cs_ont_5g032930	1	0	0.0361	0.0349	0.0322	0.0584	0	0.2182	0.307	0.1337	4.8359	4.0314	4.03	0.2329	0.0797	0.0332	0.519	0.5955	0.5521	2.2421	2.3466	1.8389	chr5	35375004	35375940	+	Cs_ont_5g032930	--	--	--	hypothetical protein Pint_04949 [Pistacia integerrima]	--	A0A1S8ADF4_CITLI SubName: Full=Uncharacterized protein {ECO:0000313|EMBL:JAV45536.1};	--	--	--	--	--	--
Cs_ont_5g034440	1	1.0669	0.9315	1.1313	1.3587	1.2356	1.0256	0.7028	0.5048	0.8295	1.409	1.5037	1.2588	0.6874	0.7233	0.556	0.2634	0.4155	0.4173	1.6235	1.4782	1.8042	chr5	37475498	37478862	+	Cs_ont_5g034440	--	--	--	Nicalin [Citrus sinensis]	--	V4RS75_CITCL SubName: Full=Uncharacterized protein {ECO:0000313|EMBL:ESR37418.1};	Predicted aminopeptidases - M20/M25/M40 family	GO:0016021,integral component of membrane; GO:0009966,regulation of signal transduction; GO:0007154,cell communication; GO:0007165,signal transduction; GO:0008150,biological_process; GO:0009987,cellular process; GO:0010646,regulation of cell communication; GO:0023051,regulation of signaling; GO:0023052,signaling; GO:0048583,regulation of response to stimulus; GO:0050789,regulation of biological p…	PF04389.20:Peptidase family M28	--	--	--
Cs_ont_5g034620	1	0.4041	0.5082	0.4802	0.272	0.268	0.3565	0.683	0.7685	0.6604	0.7538	1.0093	1.0634	0.2691	0.1331	0.1455	0.3741	0.5548	0.4991	0.8718	0.6132	0.7823	chr5	37866038	37869806	-	Cs_ont_5g034620	--	K20617 cytochrome P450 family 71 subfamily A | (RefSeq) cytochrome P450 71A1-like (A)	--	cytochrome P450 71A1-like [Citrus sinensis]	C71A1_PERAE RecName: Full=Cytochrome P450 71A1; EC=1.14.-.-; AltName: Full=ARP-2; AltName: Full=CYPLXXIA1;	A0A067EJV6_CITSI SubName: Full=Uncharacterized protein {ECO:0000313|EMBL:KDO51507.1};	Cytochrome P450 CYP2 subfamily	GO:0005789,endoplasmic reticulum membrane; GO:0016021,integral component of membrane; GO:0020037,heme binding; GO:0005506,iron ion binding; GO:0004497,monooxygenase activity; GO:0016705,oxidoreductase activity, acting on paired donors, with incorporation or reduction of molecular oxygen; GO:0009835,fruit ripening; GO:0003674,molecular_function; GO:0005488,binding; GO:0046906,tetrapyrrole binding;…	PF00067.25:Cytochrome P450	--	--	--
Cs_ont_5g034630	1	4.9343	5.1901	5.3023	4.7181	4.3187	4.3294	7.3134	8.4102	5.5781	10.9648	10.9602	11.0412	2.552	1.4566	3.0023	5.9895	5.1984	4.8739	10.1913	10.1741	11.0211	chr5	37912824	37925226	-	Cs_ont_5g034630	--	K20617 cytochrome P450 family 71 subfamily A | (RefSeq) cytochrome P450 71A1-like (A)	--	cytochrome P450 71A25 [Citrus sinensis]	C71A1_PERAE RecName: Full=Cytochrome P450 71A1; EC=1.14.-.-; AltName: Full=ARP-2; AltName: Full=CYPLXXIA1;	A0A2H5P889_CITUN SubName: Full=Uncharacterized protein {ECO:0000313|EMBL:GAY48577.1};	--	GO:0005789,endoplasmic reticulum membrane; GO:0016021,integral component of membrane; GO:0020037,heme binding; GO:0005506,iron ion binding; GO:0004497,monooxygenase activity; GO:0016705,oxidoreductase activity, acting on paired donors, with incorporation or reduction of molecular oxygen; GO:0009835,fruit ripening; GO:0003674,molecular_function; GO:0005488,binding; GO:0046906,tetrapyrrole binding;…	--	--	--	--
Cs_ont_5g037600	1	10.4331	10.1251	10.6147	8.6609	9.2906	9.4534	19.6573	19.7445	20.412	17.7992	17.9423	17.5701	10.0161	8.6429	10.4669	9.0927	9.5922	8.5393	17.6064	17.9676	18.2815	chr5	41200305	41207052	+	Cs_ont_5g037600	--	K01895 acetyl-CoA synthetase [EC:6.2.1.1] | (RefSeq) acetyl-coenzyme A synthetase, chloroplastic/glyoxysomal (A)	ko00010: Glycolysis / Gluconeogenesis; ko00620: Pyruvate metabolism; ko00630: Glyoxylate and dicarboxylate metabolism; ko00640: Propanoate metabolism; ko01100: Metabolic pathways; ko01110: Biosynthesis of secondary metabolites; ko01200: Carbon metabolism	probable acyl-activating enzyme 17, peroxisomal isoform X1 [Citrus sinensis]	AAE17_ARATH RecName: Full=Probable acyl-activating enzyme 17, peroxisomal; EC=6.2.1.-;	A0A067FDV2_CITSI RecName: Full=AMP-binding domain-containing protein {ECO:0000259|Pfam:PF00501};	Acyl-CoA synthetase	GO:0005777,peroxisome; GO:0016874,ligase activity; GO:0006631,fatty acid metabolic process; GO:0003674,molecular_function; GO:0003824,catalytic activity; GO:0006082,organic acid metabolic process; GO:0006629,lipid metabolic process; GO:0008150,biological_process; GO:0008152,metabolic process; GO:0009987,cellular process; GO:0019752,carboxylic acid metabolic process; GO:0032787,monocarboxylic acid…	PF00501.31:AMP-binding enzyme	--	--	--
Cs_ont_5g037900	1	2.48	2.5485	2.5723	2.4603	2.2419	2.1514	6.2765	5.8709	6.3863	5.6532	5.792	6.2797	3.0026	2.9372	2.8352	3.446	3.1997	3.259	5.7956	5.7569	6.1107	chr5	41443488	41447178	+	Cs_ont_5g037900	--	K22733 magnesium transporter | (RefSeq) uncharacterized protein LOC102612526 (A)	--	pentatricopeptide repeat-containing protein At1g18485 isoform X1 [Citrus sinensis]	PPR48_ARATH RecName: Full=Pentatricopeptide repeat-containing protein At1g18485;	A0A2H5Q4R3_CITUN RecName: Full=DYW_deaminase domain-containing protein {ECO:0000259|Pfam:PF14432};	FOG: PPR repeat	GO:0003729,mRNA binding; GO:0008270,zinc ion binding; GO:0003674,molecular_function; GO:0003676,nucleic acid binding; GO:0003723,RNA binding; GO:0005488,binding; GO:0097159,organic cyclic compound binding; GO:1901363,heterocyclic compound binding; GO:0043167,ion binding; GO:0043169,cation binding; GO:0046872,metal ion binding; GO:0046914,transition metal ion binding	PF01535.23:PPR repeat	--	--	--
Cs_ont_5g038030	1	24.9056	27.235	24.9962	32.5147	32.5053	33.2632	38.2511	39.2301	37.9216	104.029	100.741	93.4881	46.6374	45.1198	48.3138	46.2778	47.2198	47.0048	82.0231	85.0164	84.4244	chr5	41534238	41539875	+	Cs_ont_5g038030	--	K16189 phytochrome-interacting factor 4 | (RefSeq) transcription factor PIF4-like isoform X3 (A)	ko04075: Plant hormone signal transduction	transcription factor BIM1 isoform X1 [Citrus sinensis]	BIM1_ARATH RecName: Full=Transcription factor BIM1; AltName: Full=BES1-interacting Myc-like protein 1; AltName: Full=Basic helix-loop-helix protein 46; Short=AtbHLH46; Short=bHLH 46; AltName: Full=Transcription factor EN 126; AltName: Full=bHLH transcription factor bHLH046;	A0A2H5Q4P2_CITUN RecName: Full=BHLH domain-containing protein {ECO:0000259|PROSITE:PS50888};	--	GO:0005634,nucleus; GO:0003677,DNA binding; GO:0003700,DNA-binding transcription factor activity; GO:0042802,identical protein binding; GO:0046983,protein dimerization activity; GO:0006351,DNA-templated transcription; GO:0003674,molecular_function; GO:0003676,nucleic acid binding; GO:0005488,binding; GO:0097159,organic cyclic compound binding; GO:1901363,heterocyclic compound binding; GO:0140110,…	PF00010.29:Helix-loop-helix DNA-binding domain	bHLH	TF	bHLH
Cs_ont_5g038160	1	74.7725	74.3081	70.2675	80.4431	79.3198	82.3298	105.982	105.156	104.949	120.031	121.238	118.661	88.2084	84.9792	86.1711	56.2533	54.0506	53.3747	124.082	129.478	119.448	chr5	41630279	41634443	+	Cs_ont_5g038160	--	K13051 L-asparaginase / beta-aspartyl-peptidase [EC:3.5.1.1 3.4.19.5] | (RefSeq) probable isoaspartyl peptidase/L-asparaginase 2 (A)	ko00250: Alanine, aspartate and glutamate metabolism; ko00460: Cyanoamino acid metabolism; ko01100: Metabolic pathways; ko01110: Biosynthesis of secondary metabolites	isoaspartyl peptidase/L-asparaginase 1 [Citrus sinensis]	ASPG_LUPAN RecName: Full=Isoaspartyl peptidase/L-asparaginase; EC=3.4.19.5; AltName: Full=L-asparagine amidohydrolase; Contains: RecName: Full=Isoaspartyl peptidase/L-asparaginase subunit alpha; Contains: RecName: Full=Isoaspartyl peptidase/L-asparaginase subunit beta; Flags: Precursor;	V4TQQ0_CITCL SubName: Full=Uncharacterized protein {ECO:0000313|EMBL:ESR54055.1};	Asparaginase	GO:0008798,beta-aspartyl-peptidase activity; GO:0006508,proteolysis; GO:0003674,molecular_function; GO:0003824,catalytic activity; GO:0008233,peptidase activity; GO:0008242,omega peptidase activity; GO:0016787,hydrolase activity; GO:0070003,threonine-type peptidase activity; GO:0140096,catalytic activity, acting on a protein; GO:0006807,nitrogen compound metabolic process; GO:0008150,biological_p…	PF01112.21:Asparaginase	--	--	--
Cs_ont_5g038520	1	1.5547	1.5176	1.6185	1.5672	1.7954	1.9876	8.9722	8.5112	8.6826	7.4414	8.2807	7.717	3.6005	3.1147	3.9444	5.6074	5.9401	5.4358	9.071	9.5297	10.3234	chr5	41907346	41914000	+	Cs_ont_5g038520	--	--	--	hypothetical protein CISIN_1g001252mg [Citrus sinensis]	LNG1_ARATH RecName: Full=Protein LONGIFOLIA 1; AltName: Full=Protein TON1 RECRUITING MOTIF 2;	A0A067FEG9_CITSI RecName: Full=VARLMGL domain-containing protein {ECO:0000259|Pfam:PF14383};	--	GO:0005829,cytosol; GO:0005634,nucleus; GO:0051513,regulation of monopolar cell growth; GO:0009826,unidimensional cell growth; GO:0000902,cell morphogenesis; GO:0001558,regulation of cell growth; GO:0008150,biological_process; GO:0009653,anatomical structure morphogenesis; GO:0009987,cellular process; GO:0016043,cellular component organization; GO:0016049,cell growth; GO:0022603,regulation of ana…	PF14383.9:DUF761-associated sequence motif	--	--	--
Cs_ont_5g038970	1	49.2748	48.4168	50.1124	51.1692	49.8355	51.2199	85.9073	84.6371	82.6552	108.518	114.135	112.88	63.6046	62.8522	61.4595	63.5383	62.9303	63.5728	142.224	145.203	145.244	chr5	42161114	42165527	-	Cs_ont_5g038970	--	K05280 flavonoid 3'-monooxygenase [EC:1.14.14.82] | (RefSeq) flavonoid 3'-monooxygenase (A)	ko00941: Flavonoid biosynthesis; ko00944: Flavone and flavonol biosynthesis; ko01100: Metabolic pathways; ko01110: Biosynthesis of secondary metabolites	hypothetical protein CICLE_v10019637mg [Citrus clementina]	F3PH_PETHY RecName: Full=Flavonoid 3'-monooxygenase; EC=1.14.14.82; AltName: Full=Cytochrome P450 75B2; AltName: Full=Flavonoid 3'-hydroxylase;	V4TVM9_CITCL SubName: Full=Uncharacterized protein {ECO:0000313|EMBL:ESR53976.1};	Cytochrome P450 CYP2 subfamily	GO:0005789,endoplasmic reticulum membrane; GO:0016021,integral component of membrane; GO:0016711,flavonoid 3'-monooxygenase activity; GO:0020037,heme binding; GO:0005506,iron ion binding; GO:0009813,flavonoid biosynthetic process; GO:0003674,molecular_function; GO:0003824,catalytic activity; GO:0004497,monooxygenase activity; GO:0016491,oxidoreductase activity; GO:0016705,oxidoreductase activity,…	PF00067.25:Cytochrome P450	--	--	--
Cs_ont_5g039000	1	77.9531	78.0681	75.4569	70.5229	67.9468	69.1821	165.132	172.506	168.38	182.633	168.72	179.786	101.871	102.454	102.732	121.093	117.566	118.591	234.046	241.112	233.49	chr5	42186232	42189385	-	Cs_ont_5g039000	--	K03695 ATP-dependent Clp protease ATP-binding subunit ClpB | (RefSeq) chaperone protein ClpB1 (A)	--	chaperone protein ClpB1 [Citrus sinensis]	CLPB1_ARATH RecName: Full=Chaperone protein ClpB1; AltName: Full=ATP-dependent Clp protease ATP-binding subunit ClpB homolog 1; AltName: Full=Casein lytic proteinase B1; AltName: Full=Heat shock protein 101; AltName: Full=Protein DEFECTIVE IN LONG-TERM ACQUIRED THERMOTOLERANCE {ECO:0000303|PubMed:23439916};	V4TVM6_CITCL RecName: Full=Clp R domain-containing protein {ECO:0000259|PROSITE:PS51903};	Chaperone HSP104 and related ATP-dependent Clp proteases	GO:0009941,chloroplast envelope; GO:0009570,chloroplast stroma; GO:0005737,cytoplasm; GO:0005829,cytosol; GO:0005634,nucleus; GO:0005524,ATP binding; GO:0016887,ATP hydrolysis activity; GO:0034605,cellular response to heat; GO:0071456,cellular response to hypoxia; GO:0045727,positive regulation of translation; GO:0043335,protein unfolding; GO:0009408,response to heat; GO:0000166,nucleotide bindin…	PF07724.17:AAA domain (Cdc48 subfamily)	--	--	--
Cs_ont_5g039090	1	0.0675	0.0478	0.1038	0.0958	0.103	0.1337	0.911	0.7109	0.8752	0.7479	0.7285	0.6623	0	0.0704	0.022	0.7701	0.5407	0.5175	1.0116	1.0704	0.9222	chr5	42239180	42240873	+	Cs_ont_5g039090	--	K08236 limonoid glucosyltransferase [EC:2.4.1.210] | (RefSeq) limonoid UDP-glucosyltransferase (A)	--	UDP-glycosyltransferase 83A1 [Citrus sinensis]	U83A1_ARATH RecName: Full=UDP-glycosyltransferase 83A1; EC=2.4.1.-;	A0A067EHG0_CITSI SubName: Full=Uncharacterized protein {ECO:0000313|EMBL:KDO54614.1};	UDP-glucuronosyl and UDP-glucosyl transferase	GO:0008194,UDP-glycosyltransferase activity; GO:0003674,molecular_function; GO:0003824,catalytic activity; GO:0016740,transferase activity; GO:0016757,glycosyltransferase activity	PF00201.21:UDP-glucoronosyl and UDP-glucosyl transferase	--	--	--
Cs_ont_5g039120	1	10.2587	11.4295	10.6292	21.2967	20.8883	21.8087	63.7869	62.3092	63.1188	104.372	105.484	98.8056	24.2163	23.3635	21.6534	60.7825	60.6156	62.9135	114.687	117.42	119.88	chr5	42247890	42249761	+	Cs_ont_5g039120	--	K13691 pathogen-inducible salicylic acid glucosyltransferase [EC:2.4.1.-] | (RefSeq) UGT3; UDP-glycosyltransferase 74G1 (A)	--	UDP-glycosyltransferase 83A1-like [Citrus sinensis]	U83A1_ARATH RecName: Full=UDP-glycosyltransferase 83A1; EC=2.4.1.-;	A0A2H5PUA1_CITUN SubName: Full=Uncharacterized protein {ECO:0000313|EMBL:GAY55957.1};	UDP-glucuronosyl and UDP-glucosyl transferase	GO:0008194,UDP-glycosyltransferase activity; GO:0003674,molecular_function; GO:0003824,catalytic activity; GO:0016740,transferase activity; GO:0016757,glycosyltransferase activity	PF00201.21:UDP-glucoronosyl and UDP-glucosyl transferase	--	--	--
Cs_ont_5g039290	1	0.9197	1.375	1.1425	0.8884	0.9079	0.9358	2.3497	1.9834	2.2864	2.9826	3.0371	3.1847	1.11	1.0556	0.9638	1.8596	1.6869	1.7204	2.71	2.5964	3.0801	chr5	42372894	42375524	+	Cs_ont_5g039290	--	--	--	zinc finger protein ZAT4-like [Citrus sinensis]	ZAT9_ARATH RecName: Full=Zinc finger protein ZAT9;	V4TQE8_CITCL SubName: Full=Uncharacterized protein {ECO:0000313|EMBL:ESR53940.1};	FOG: Zn-finger	GO:0005634,nucleus; GO:0003700,DNA-binding transcription factor activity; GO:0046872,metal ion binding; GO:0000976,transcription cis-regulatory region binding; GO:0006355,regulation of DNA-templated transcription; GO:0003674,molecular_function; GO:0140110,transcription regulator activity; GO:0005488,binding; GO:0043167,ion binding; GO:0043169,cation binding; GO:0001067,transcription regulatory re…	PF13912.9:C2H2-type zinc finger	C2H2	TF	C2H2
Cs_ont_5g040320	1	22.8057	20.8082	20.0294	22.7061	15.922	22.8718	24.1204	22.783	24.6118	75.0898	72.4067	79.2382	36.6795	36.5924	34.5297	25.5675	27.8953	26.2857	69.2247	69.0737	72.4513	chr5	43069958	43070740	-	Cs_ont_5g040320	--	--	--	thaumatin-like protein [Citrus sinensis]	TLP_ACTCC RecName: Full=Thaumatin-like protein; AltName: Allergen=Act c 2; Flags: Precursor;	A0A067DK59_CITSI SubName: Full=Uncharacterized protein {ECO:0000313|EMBL:KDO38996.1};	--	GO:0005576,extracellular region; GO:0050832,defense response to fungus; GO:0031640,killing of cells of another organism; GO:0006950,response to stress; GO:0006952,defense response; GO:0008150,biological_process; GO:0009605,response to external stimulus; GO:0009607,response to biotic stimulus; GO:0009620,response to fungus; GO:0043207,response to external biotic stimulus; GO:0044419,biological pro…	PF00314.20:Thaumatin family	--	--	--
Cs_ont_5g040720	1	9.2119	8.8045	8.9249	7.4108	7.4511	7.6932	10.0427	9.9553	10.1315	12.1723	12.1226	12.7332	7.8534	8.4511	8.3465	5.3647	4.4889	5.0269	12.648	12.6973	13.2636	chr5	43440582	43442622	+	Cs_ont_5g040720	--	K16221 transcription factor TCP21 (protein CCA1 HIKING EXPEDITION) | (RefSeq) transcription factor TCP7 (A)	ko04712: Circadian rhythm - plant	transcription factor TCP19-like [Citrus sinensis]	TCP19_ARATH RecName: Full=Transcription factor TCP19;	A0A067F898_CITSI RecName: Full=TCP domain-containing protein {ECO:0000259|PROSITE:PS51369};	--	GO:0005634,nucleus; GO:0003700,DNA-binding transcription factor activity; GO:0043565,sequence-specific DNA binding; GO:0000976,transcription cis-regulatory region binding; GO:0031347,regulation of defense response; GO:0006355,regulation of DNA-templated transcription; GO:0003674,molecular_function; GO:0140110,transcription regulator activity; GO:0003676,nucleic acid binding; GO:0003677,DNA bindin…	PF03634.16:TCP family transcription factor	TCP	TF	TCP
Cs_ont_5g043230	1	6.9736	6.9482	7.5895	9.228	10.3029	10.0263	22.1883	20.3667	22.2328	30.2777	31.6058	28.6386	10.81	10.2248	10.0992	21.2145	21.0901	21.3381	21.8154	21.8803	22.3374	chr5	45312808	45316693	-	Cs_ont_5g043230	--	K00261 glutamate dehydrogenase (NAD(P)+) [EC:1.4.1.3] | (RefSeq) glutamate dehydrogenase 2 isoform X1 (A)	ko00220: Arginine biosynthesis; ko00250: Alanine, aspartate and glutamate metabolism; ko00910: Nitrogen metabolism; ko01100: Metabolic pathways; ko01200: Carbon metabolism	glutamate dehydrogenase 2 isoform X2 [Citrus sinensis]	DHE2_ARATH RecName: Full=Glutamate dehydrogenase 2; Short=GDH 2; EC=1.4.1.3;	A0A067EPB7_CITSI RecName: Full=Glutamate dehydrogenase {ECO:0000256|PIRNR:PIRNR000185};	Glutamate/leucine/phenylalanine/valine dehydrogenases	GO:0005739,mitochondrion; GO:0000325,plant-type vacuole; GO:0005886,plasma membrane; GO:0005524,ATP binding; GO:0050897,cobalt ion binding; GO:0005507,copper ion binding; GO:0004352,glutamate dehydrogenase (NAD+) activity; GO:0004354,glutamate dehydrogenase (NADP+) activity; GO:0004353,glutamate dehydrogenase [NAD(P)+] activity; GO:0008270,zinc ion binding; GO:0006538,glutamate catabolic process;…	PF02812.21:Glu/Leu/Phe/Val dehydrogenase, dimerisation domain	--	--	--
Cs_ont_5g043280	1	3.8888	3.1578	3.832	3.303	3.307	3.5102	7.4163	7.5238	7.1922	6.9916	6.844	6.6374	3.07	3.1679	3.0027	3.2335	2.9683	2.9353	6.2672	6.0517	6.0642	chr5	45342370	45347324	+	Cs_ont_5g043280	--	K14977 (S)-ureidoglycine aminohydrolase [EC:3.5.3.26] | (RefSeq) (S)-ureidoglycine aminohydrolase isoform X1 (A)	ko00230: Purine metabolism; ko01100: Metabolic pathways	(S)-ureidoglycine aminohydrolase isoform X1 [Citrus sinensis]	UGHY_ARATH RecName: Full=(S)-ureidoglycine aminohydrolase {ECO:0000303|PubMed:20038185}; Short=AtUGLYAH; EC=3.5.3.26 {ECO:0000269|PubMed:19935661, ECO:0000269|PubMed:20038185, ECO:0000269|PubMed:22493446}; Flags: Precursor;	V4TNY5_CITCL RecName: Full=Cupin_2 domain-containing protein {ECO:0000259|Pfam:PF07883};	--	GO:0005829,cytosol; GO:0005783,endoplasmic reticulum; GO:0003700,DNA-binding transcription factor activity; GO:0046872,metal ion binding; GO:0071522,ureidoglycine aminohydrolase activity; GO:0000256,allantoin catabolic process; GO:0006145,purine nucleobase catabolic process; GO:0006355,regulation of DNA-templated transcription; GO:0010136,ureide catabolic process; GO:0003674,molecular_function; G…	PF07883.14:Cupin domain	--	--	--
Cs_ont_5g044160	1	3.4836	3.3641	3.5323	3.0523	3.0592	3.3641	5.0641	5.2606	5.2019	5.502	5.5875	5.5092	3.1653	3.2363	3.2734	2.1065	2.0628	1.7779	4.1867	3.8719	4.347	chr5	45987691	45992778	+	Cs_ont_5g044160	--	K01904 4-coumarate--CoA ligase [EC:6.2.1.12] | (RefSeq) 4-coumarate--CoA ligase-like 9 isoform X1 (A)	ko00130: Ubiquinone and other terpenoid-quinone biosynthesis; ko00940: Phenylpropanoid biosynthesis; ko01100: Metabolic pathways; ko01110: Biosynthesis of secondary metabolites	4-coumarate--CoA ligase-like 9 [Citrus sinensis]	4CLL9_ARATH RecName: Full=4-coumarate--CoA ligase-like 9 {ECO:0000303|PubMed:12805634}; EC=6.2.1.- {ECO:0000305|PubMed:15677481, ECO:0000305|PubMed:18267944}; AltName: Full=4-coumarate--CoA ligase isoform 4; Short=At4CL4;	V4TNR2_CITCL RecName: Full=AMP-binding domain-containing protein {ECO:0000259|Pfam:PF00501};	Acyl-CoA synthetase	GO:0005777,peroxisome; GO:0005524,ATP binding; GO:0016405,CoA-ligase activity; GO:0102391,decanoate-CoA ligase activity; GO:0004321,fatty-acyl-CoA synthase activity; GO:0006633,fatty acid biosynthetic process; GO:0009695,jasmonic acid biosynthetic process; GO:0031408,oxylipin biosynthetic process; GO:0000166,nucleotide binding; GO:0003674,molecular_function; GO:0005488,binding; GO:0017076,purine …	PF00501.31:AMP-binding enzyme	--	--	--
Cs_ont_5g044530	1	1.7006	1.697	1.2826	1.4556	1.3377	1.1522	0.7086	0.899	0.7706	5.4072	5.2168	5.114	1.4473	1.5708	1.4016	1.688	2.1044	1.8309	4.7111	3.7913	4.2446	chr5	46227540	46228316	-	Cs_ont_5g044530	--	--	--	methyltransferase 11 domain-containing protein [Citrus sinensis]	--	A0A067D1A6_CITSI RecName: Full=Methyltransf_11 domain-containing protein {ECO:0000259|Pfam:PF08241};	--	GO:0016021,integral component of membrane; GO:0008168,methyltransferase activity; GO:0032259,methylation; GO:0071704,organic substance metabolic process; GO:0003674,molecular_function; GO:0003824,catalytic activity; GO:0016740,transferase activity; GO:0016741,transferase activity, transferring one-carbon groups; GO:0008150,biological_process; GO:0008152,metabolic process; GO:0005575,cellular_comp…	PF08241.15:Methyltransferase domain	--	--	--
Cs_ont_5g044630	1	220.447	224.075	216.546	199.654	196.454	198.276	639.316	638.3	634.242	590.104	588.131	581.033	369.613	369.358	354.204	405.328	400.999	396.509	566.392	572.34	549.322	chr5	46270785	46273830	+	Cs_ont_5g044630	--	K01728 pectate lyase [EC:4.2.2.2] | (RefSeq) probable pectate lyase 18 (A)	ko00040: Pentose and glucuronate interconversions; ko01100: Metabolic pathways	putative pectate lyase 18 [Citrus sinensis]	PLY18_ARATH RecName: Full=Probable pectate lyase 18; EC=4.2.2.2; AltName: Full=Pectate lyase A10; Flags: Precursor;	A0A2H5PFR3_CITUN RecName: Full=Pectate lyase {ECO:0000256|ARBA:ARBA00012272, ECO:0000256|RuleBase:RU361123}; EC=4.2.2.2 {ECO:0000256|ARBA:ARBA00012272, ECO:0000256|RuleBase:RU361123};	--	GO:0005829,cytosol; GO:0046872,metal ion binding; GO:0030570,pectate lyase activity; GO:0045490,pectin catabolic process; GO:0009624,response to nematode; GO:0003674,molecular_function; GO:0005488,binding; GO:0043167,ion binding; GO:0043169,cation binding; GO:0003824,catalytic activity; GO:0016829,lyase activity; GO:0016835,carbon-oxygen lyase activity; GO:0016837,carbon-oxygen lyase activity, ac…	PF00544.22:Pectate lyase	--	--	--
Cs_ont_5g044660	1	5.1077	6.128	3.1993	5.1524	3.343	4.8064	7.341	5.7354	4.8737	6.221	7.688	6.7357	4.266	4.4627	5.4451	3.9298	3.5146	3.4726	8.6871	6.6709	7.5721	chr5	46307390	46308161	-	Cs_ont_5g044660	--	K16292 KDEL-tailed cysteine endopeptidase [EC:3.4.22.-] | (RefSeq) vignain precursor (A)	--	hypothetical protein CUMW_103100 [Citrus unshiu]	CEP1_ARATH RecName: Full=KDEL-tailed cysteine endopeptidase CEP1; EC=3.4.22.-; AltName: Full=Cysteine proteinase CP56; Short=AtCP56; Flags: Precursor;	A0A2H5P4E0_CITUN RecName: Full=Pept_C1 domain-containing protein {ECO:0000259|SMART:SM00645};	Cysteine proteinase Cathepsin L	GO:0005783,endoplasmic reticulum; GO:0005615,extracellular space; GO:0005764,lysosome; GO:0009505,plant-type cell wall; GO:0000325,plant-type vacuole; GO:0004197,cysteine-type endopeptidase activity; GO:0048658,anther wall tapetum development; GO:0050832,defense response to fungus; GO:0009626,plant-type hypersensitive response; GO:0009555,pollen development; GO:0010623,programmed cell death invol…	PF00112.26:Papain family cysteine protease	--	--	--
Cs_ont_5g045420	1	0.8352	0.6712	0.6834	0.7003	0.6981	0.6286	0.8587	0.772	0.9625	0.8801	0.8395	0.8443	0.589	0.415	0.568	0.3134	0.3404	0.4075	0.9817	0.9762	1.0975	chr5	46725394	46730815	-	Cs_ont_5g045420	--	K16903 L-tryptophan---pyruvate aminotransferase [EC:2.6.1.99] | (RefSeq) tryptophan aminotransferase-related protein 2 isoform X1 (A)	ko00380: Tryptophan metabolism; ko01100: Metabolic pathways	tryptophan aminotransferase-related protein 2 isoform X1 [Citrus sinensis]	TAR2_ARATH RecName: Full=Tryptophan aminotransferase-related protein 2; EC=2.6.1.27; EC=2.6.1.99;	A0A067G1D2_CITSI RecName: Full=Alliinase_C domain-containing protein {ECO:0000259|Pfam:PF04864};	--	GO:0005789,endoplasmic reticulum membrane; GO:0016021,integral component of membrane; GO:0016846,carbon-sulfur lyase activity; GO:0050362,L-tryptophan:2-oxoglutarate aminotransferase activity; GO:0080097,L-tryptophan:pyruvate aminotransferase activity; GO:0008483,transaminase activity; GO:0006520,cellular amino acid metabolic process; GO:0043562,cellular response to nitrogen levels; GO:0048825,co…	PF04864.16:Allinase	--	--	--
Cs_ont_5g045760	1	27.2303	26.7539	26.9803	23.5842	23.5571	22.6342	31.7094	32.4424	30.6703	27.435	27.3355	28.1167	30.5015	32.4908	31.2146	13.9366	13.4997	13.4216	41.8367	37.9334	39.0957	chr5	46959833	46962374	-	Cs_ont_5g045760	--	--	--	uncharacterized protein LOC102628195 [Citrus sinensis]	--	A0A067FQE5_CITSI SubName: Full=Uncharacterized protein {ECO:0000313|EMBL:KDO69609.1};	Putative Mg2+ and Co2+ transporter CorD	--	PF04379.17:ApaG domain	--	--	--
Cs_ont_5g046290	1	19.2109	18.5203	19.2659	16.7637	17.1133	17.5345	25.0248	24.5391	25.6232	24.4154	22.9062	21.9952	22.5086	22.251	22.0187	11.2581	12.1237	10.8417	26.9068	27.7692	27.1013	chr5	47380938	47383919	+	Cs_ont_5g046290	--	K11820 N-hydroxythioamide S-beta-glucosyltransferase [EC:2.4.1.195] | (RefSeq) UDP-glycosyltransferase 74B1-like (A)	ko00380: Tryptophan metabolism; ko00966: Glucosinolate biosynthesis; ko01100: Metabolic pathways; ko01110: Biosynthesis of secondary metabolites; ko01210: 2-Oxocarboxylic acid metabolism	uncharacterized protein At5g50100, chloroplastic isoform X2 [Citrus sinensis]	Y5010_ARATH RecName: Full=Uncharacterized protein At5g50100, chloroplastic; Flags: Precursor;	A0A067G250_CITSI SubName: Full=Uncharacterized protein {ECO:0000313|EMBL:KDO69767.1};	--	GO:0009507,chloroplast; GO:0005739,mitochondrion; GO:0015035,protein-disulfide reductase activity; GO:0042246,tissue regeneration; GO:0003674,molecular_function; GO:0003824,catalytic activity; GO:0015036,disulfide oxidoreductase activity; GO:0016491,oxidoreductase activity; GO:0016667,oxidoreductase activity, acting on a sulfur group of donors; GO:0140096,catalytic activity, acting on a protein; …	PF04134.15:DCC1-like thiol-disulfide oxidoreductase	--	--	--
Cs_ont_5g048210	1	1.7864	1.6027	1.8507	1.6033	1.7141	1.4939	4.7521	5.0894	5.2358	5.3608	5.1982	5.5455	1.6631	1.6076	1.8832	5.1701	4.8029	4.8258	5.5324	5.0137	5.2995	chr5	48541308	48545665	+	Cs_ont_5g048210	--	--	--	uncharacterized protein LOC102625808 isoform X1 [Citrus sinensis]	--	A0A067GLS3_CITSI RecName: Full=TIR domain-containing protein {ECO:0000259|PROSITE:PS50104};	--	GO:0000725,recombinational repair; GO:0007165,signal transduction; GO:0006139,nucleobase-containing compound metabolic process; GO:0006259,DNA metabolic process; GO:0006281,DNA repair; GO:0006310,DNA recombination; GO:0006725,cellular aromatic compound metabolic process; GO:0006807,nitrogen compound metabolic process; GO:0006950,response to stress; GO:0006974,cellular response to DNA damage stimu…	PF13676.9:TIR domain	--	--	--
Cs_ont_5g048470	1	2.3831	2.663	2.3887	3.4649	3.7771	3.4614	11.9657	13.9826	12.9674	8.7485	9.0535	7.6361	5.6385	5.8422	6.2554	11.402	12.3445	11.0304	42.4544	42.9725	43.0674	chr5	48706435	48709367	+	Cs_ont_5g048470	--	K04079 molecular chaperone HtpG | (RefSeq) heat shock protein 83-like (A)	ko04141: Protein processing in endoplasmic reticulum; ko04626: Plant-pathogen interaction	Heat shock protein Hsp90 family [Macleaya cordata]	HSP83_IPONI RecName: Full=Heat shock protein 83;	A0A200PPP6_9MAGN SubName: Full=Heat shock protein Hsp90 family {ECO:0000313|EMBL:OVA00191.1};	Molecular chaperone (HSP90 family)	GO:0005737,cytoplasm; GO:0005524,ATP binding; GO:0016887,ATP hydrolysis activity; GO:0051082,unfolded protein binding; GO:0006457,protein folding; GO:0000166,nucleotide binding; GO:0003674,molecular_function; GO:0005488,binding; GO:0017076,purine nucleotide binding; GO:0030554,adenyl nucleotide binding; GO:0032553,ribonucleotide binding; GO:0032555,purine ribonucleotide binding; GO:0032559,adenyl…	PF00183.21:Hsp90 protein	--	--	--
Cs_ont_5g049050	1	1.4243	1.6344	2.0745	1.0445	0.842	0.9192	1.4982	1.3934	1.2056	2.0042	1.9078	2.0122	1.0657	0.611	0.6735	0.4678	0.5618	0.2696	2.8707	1.9406	1.7871	chr5	49102950	49103642	-	Cs_ont_5g049050	--	--	--	cytoplasmic trna 2-thiolation protein-related [Citrus sinensis]	--	A0A2H5NGD9_CITUN SubName: Full=Uncharacterized protein {ECO:0000313|EMBL:GAY39240.1};	--	--	--	--	--	--
Cs_ont_5g049220	1	13.8114	13.1981	12.995	14.9359	14.8802	15.0632	16.7609	17.0224	16.5581	37.9029	38.775	38.6006	15.1786	14.7541	14.0348	14.5632	15.8608	15.6489	27.837	26.9075	29.0626	chr5	49175852	49179742	+	Cs_ont_5g049220	--	K24917 amino acid permease | (RefSeq) amino acid permease 6-like (A)	--	probable GABA transporter 2 isoform X1 [Citrus sinensis]	GAT2_ARATH RecName: Full=Probable GABA transporter 2;	A0A067G9X5_CITSI RecName: Full=Aa_trans domain-containing protein {ECO:0000259|Pfam:PF01490};	Amino acid transporters	GO:0016021,integral component of membrane; GO:0016020,membrane; GO:0005886,plasma membrane; GO:0015171,amino acid transmembrane transporter activity; GO:0003333,amino acid transmembrane transport; GO:0003674,molecular_function; GO:0005215,transporter activity; GO:0005342,organic acid transmembrane transporter activity; GO:0022857,transmembrane transporter activity; GO:0046943,carboxylic acid tran…	PF01490.21:Transmembrane amino acid transporter protein	--	--	--
Cs_ont_5g050120	1	0.4839	0.4358	0.4463	0.6615	0.6174	0.5962	1.8158	1.7707	1.602	2.8991	2.9068	2.9723	0.536	0.5702	0.4908	0.4876	0.4544	0.282	1.6901	1.4949	1.7714	chr5	49685642	49690117	+	Cs_ont_5g050120	--	--	--	oligopeptide transporter 7 [Citrus sinensis]	OPT7_ARATH RecName: Full=Oligopeptide transporter 7; Short=AtOPT7;	V4TLE8_CITCL SubName: Full=Uncharacterized protein {ECO:0000313|EMBL:ESR52490.1};	Sexual differentiation process protein ISP4	GO:0005887,integral component of plasma membrane; GO:0016020,membrane; GO:0035673,oligopeptide transmembrane transporter activity; GO:0015031,protein transport; GO:0003674,molecular_function; GO:0005215,transporter activity; GO:0022857,transmembrane transporter activity; GO:0042887,amide transmembrane transporter activity; GO:1904680,peptide transmembrane transporter activity; GO:0006810,transpor…	PF03169.18:OPT oligopeptide transporter protein	--	--	--
Cs_ont_5g050220	1	4.7425	4.7967	4.4919	3.685	3.5075	3.417	7.5495	7.5108	6.7414	8.0531	7.1837	7.607	4.1399	4.3672	4.575	3.2516	3.4043	3.3685	6.5669	6.3265	6.3678	chr5	49733170	49736762	+	Cs_ont_5g050220	--	--	--	metal-nicotianamine transporter YSL1 [Citrus sinensis]	YSL1_ARATH RecName: Full=Metal-nicotianamine transporter YSL1; AltName: Full=Protein YELLOW STRIPE LIKE 1; Short=AtYSL1;	A0A2H5QJI6_CITUN SubName: Full=Uncharacterized protein {ECO:0000313|EMBL:GAY64790.1};	--	GO:0016021,integral component of membrane; GO:0016020,membrane; GO:0005886,plasma membrane; GO:0051980,iron-nicotianamine transmembrane transporter activity; GO:0035673,oligopeptide transmembrane transporter activity; GO:0003006,developmental process involved in reproduction; GO:0010039,response to iron ion; GO:0048316,seed development; GO:0003674,molecular_function; GO:0005215,transporter activi…	PF03169.18:OPT oligopeptide transporter protein	--	--	--
Cs_ont_6g000270	1	9.2694	9.0627	7.8881	9.8244	9.9266	9.8309	44.4369	42.1108	42.8867	43.5258	41.9954	40.9491	11.0438	10.5453	10.8257	5.2232	5.306	4.7615	57.7939	51.7883	53.4796	chr6	188260	190148	-	Cs_ont_6g000270	--	K13691 pathogen-inducible salicylic acid glucosyltransferase [EC:2.4.1.-] | (RefSeq) UGT3; UDP-glycosyltransferase 74G1 (A)	--	UDP-glycosyltransferase 83A1-like [Citrus sinensis]	U83A1_ARATH RecName: Full=UDP-glycosyltransferase 83A1; EC=2.4.1.-;	A0A2H5PL38_CITUN SubName: Full=Uncharacterized protein {ECO:0000313|EMBL:GAY52815.1};	UDP-glucuronosyl and UDP-glucosyl transferase	GO:0008194,UDP-glycosyltransferase activity; GO:0003674,molecular_function; GO:0003824,catalytic activity; GO:0016740,transferase activity; GO:0016757,glycosyltransferase activity	PF00201.21:UDP-glucoronosyl and UDP-glucosyl transferase	--	--	--
Cs_ont_6g000570	1	194.702	198.497	199.29	193.814	193.522	188.989	141.86	137.902	138.366	550.857	553.133	552.812	253.66	254.129	248.616	288.306	287.458	280.103	521.1	536.256	529.151	chr6	350284	355252	-	Cs_ont_6g000570	--	K05391 cyclic nucleotide gated channel, plant | (RefSeq) cyclic nucleotide-gated ion channel 2 (A)	ko04626: Plant-pathogen interaction	cyclic nucleotide-gated ion channel 2 [Citrus sinensis]	CNGC2_ARATH RecName: Full=Cyclic nucleotide-gated ion channel 2; Short=AtCNGC2; AltName: Full=Cyclic nucleotide- and calmodulin-regulated ion channel 2; AltName: Full=Protein DEFENSE NO DEATH 1;	A0A2H5PKZ8_CITUN RecName: Full=Cyclic nucleotide-binding domain-containing protein {ECO:0000259|PROSITE:PS50042};	K+-channel ERG and related proteins, contain PAS/PAC sensor domain	GO:0016021,integral component of membrane; GO:0005886,plasma membrane; GO:0005262,calcium channel activity; GO:0005516,calmodulin binding; GO:0030552,cAMP binding; GO:0030553,cGMP binding; GO:0005222,intracellular cAMP-activated cation channel activity; GO:0005221,intracellular cyclic nucleotide activated cation channel activity; GO:0005242,inward rectifier potassium channel activity; GO:0070509,…	PF00027.32:Cyclic nucleotide-binding domain	--	--	--
Cs_ont_6g000580	1	0.0827	0.0878	0.0849	0.1697	0.0632	0.0671	0.3541	0.1067	0.2592	0.9394	0.7799	0.8761	0.2034	0.2911	0.1616	0.3636	0.3314	0.3484	2.6388	2.1717	2.5233	chr6	364487	368348	+	Cs_ont_6g000580	--	K05391 cyclic nucleotide gated channel, plant | (RefSeq) cyclic nucleotide-gated ion channel 2 (A)	ko04626: Plant-pathogen interaction	Cyclic nucleotide-gated ion channel 2 [Citrus sinensis]	CNGC2_ARATH RecName: Full=Cyclic nucleotide-gated ion channel 2; Short=AtCNGC2; AltName: Full=Cyclic nucleotide- and calmodulin-regulated ion channel 2; AltName: Full=Protein DEFENSE NO DEATH 1;	A0A067G2V7_CITSI RecName: Full=Cyclic nucleotide-binding domain-containing protein {ECO:0000259|PROSITE:PS50042};	K+-channel ERG and related proteins, contain PAS/PAC sensor domain	GO:0016021,integral component of membrane; GO:0005886,plasma membrane; GO:0005262,calcium channel activity; GO:0005516,calmodulin binding; GO:0030552,cAMP binding; GO:0030553,cGMP binding; GO:0005222,intracellular cAMP-activated cation channel activity; GO:0005221,intracellular cyclic nucleotide activated cation channel activity; GO:0005242,inward rectifier potassium channel activity; GO:0070509,…	PF00520.34:Ion transport protein	--	--	--
Cs_ont_6g000650	1	74.1896	72.8267	74.5674	64.4751	65.8495	65.4853	104.559	105.839	106.328	91.9265	91.5719	89.2322	75.8102	73.411	77.2329	56.0417	58.0545	56.9519	110.154	109.087	115.082	chr6	392220	399172	-	Cs_ont_6g000650	--	K03695 ATP-dependent Clp protease ATP-binding subunit ClpB | (RefSeq) chaperone protein ClpB3, chloroplastic isoform X1 (A)	--	chaperone protein ClpB3, chloroplastic isoform X1 [Citrus sinensis]	CLPB3_ARATH RecName: Full=Chaperone protein ClpB3, chloroplastic; AltName: Full=ATP-dependent Clp protease ATP-binding subunit ClpB homolog 3; AltName: Full=Casein lytic proteinase B3; AltName: Full=Protein ALBINO OR PALE GREEN 6; Flags: Precursor;	A0A067GBF7_CITSI RecName: Full=Clp R domain-containing protein {ECO:0000259|PROSITE:PS51903};	Chaperone HSP104 and related ATP-dependent Clp proteases	GO:0009507,chloroplast; GO:0009570,chloroplast stroma; GO:0005737,cytoplasm; GO:0009536,plastid; GO:0009532,plastid stroma; GO:0005524,ATP binding; GO:0016887,ATP hydrolysis activity; GO:0034605,cellular response to heat; GO:0009658,chloroplast organization; GO:0042026,protein refolding; GO:0009408,response to heat; GO:0000166,nucleotide binding; GO:0003674,molecular_function; GO:0005488,binding;…	PF07724.17:AAA domain (Cdc48 subfamily)	--	--	--
Cs_ont_6g001140	1	0.9461	0.9674	0.6712	0.3651	0.5485	0.4421	1.8697	2.1404	2.1046	1.4138	1.5243	1.4214	1.527	1.2335	1.0843	0.9298	0.6474	0.7485	2.3704	2.3962	2.2321	chr6	680338	683691	+	Cs_ont_6g001140	--	K09874 aquaporin NIP | (RefSeq) aquaporin NIP2-1-like (A)	--	aquaporin NIP2-1-like [Citrus sinensis]	NIP21_MAIZE RecName: Full=Aquaporin NIP2-1; AltName: Full=NOD26-like intrinsic protein 2-1; AltName: Full=ZmNIP2-1; AltName: Full=ZmNIP2;1;	A0A4Y5QLY8_CITSI SubName: Full=Putative aquaporin NIP21 {ECO:0000313|EMBL:QCX35441.1};	Aquaporin (major intrinsic protein family)	GO:0016021,integral component of membrane; GO:0015267,channel activity; GO:0015840,urea transport; GO:0003674,molecular_function; GO:0005215,transporter activity; GO:0022803,passive transmembrane transporter activity; GO:0022857,transmembrane transporter activity; GO:0006810,transport; GO:0008150,biological_process; GO:0019755,one-carbon compound transport; GO:0042886,amide transport; GO:0051179,…	PF00230.23:Major intrinsic protein	--	--	--
Cs_ont_6g001160	1	0.4635	1.0704	0.7134	1.0317	0.7299	0.8521	1.6143	1.585	1.3378	5.6354	4.79	5.2091	2.0766	2.0303	2.0834	0.7615	0.765	0.6589	4.4132	4.1327	4.546	chr6	696243	698494	+	Cs_ont_6g001160	--	K10661 E3 ubiquitin-protein ligase MARCH6 [EC:2.3.2.27] | (RefSeq) probable E3 ubiquitin ligase SUD1 isoform X1 (A)	ko04141: Protein processing in endoplasmic reticulum	hypothetical protein CISIN_1g027157mg [Citrus sinensis]	SUD1_ARATH RecName: Full=Probable E3 ubiquitin ligase SUD1; EC=2.3.2.27; AltName: Full=Protein ECERIFERUM 9; AltName: Full=Protein SUPPRESSOR OF DRY2 DEFFECTS 1; Short=AtSUD1; AltName: Full=RING-type E3 ubiquitin transferase SUD1 {ECO:0000305}; AltName: Full=RING/U-box domain-containing protein;	A0A067G2E1_CITSI RecName: Full=RING-CH-type domain-containing protein {ECO:0000259|PROSITE:PS51292};	Protein involved in mRNA turnover and stability	GO:0030176,integral component of endoplasmic reticulum membrane; GO:0004842,ubiquitin-protein transferase activity; GO:0008270,zinc ion binding; GO:0042335,cuticle development; GO:0010143,cutin biosynthetic process; GO:0008299,isoprenoid biosynthetic process; GO:1900486,positive regulation of isopentenyl diphosphate biosynthetic process, mevalonate pathway; GO:0009414,response to water deprivatio…	PF12906.10:RING-variant domain	--	--	--
Cs_ont_6g001170	1	0	0	0	0.2327	0.4502	0	39.9094	37.2851	41.1297	36.4367	36.5008	40.8294	1.1915	0.8841	0.6722	8.5054	7.9304	7.5396	28.5884	27.4743	26.923	chr6	700108	700921	-	Cs_ont_6g001170	--	--	--	gibberellin-regulated protein 4 [Citrus sinensis]	GASA4_ARATH RecName: Full=Gibberellin-regulated protein 4; AltName: Full=GAST1 protein homolog 4; Flags: Precursor;	A0A2H5PK20_CITUN SubName: Full=Uncharacterized protein {ECO:0000313|EMBL:GAY52708.1};	--	GO:0005576,extracellular region; GO:0045454,cell redox homeostasis; GO:0009740,gibberellic acid mediated signaling pathway; GO:0009739,response to gibberellin; GO:0008150,biological_process; GO:0009987,cellular process; GO:0019725,cellular homeostasis; GO:0042592,homeostatic process; GO:0050789,regulation of biological process; GO:0050794,regulation of cellular process; GO:0065007,biological regu…	PF02704.17:Gibberellin regulated protein	--	--	--
Cs_ont_6g001510	1	11.6959	11.9939	12.9092	11.8383	12.0544	11.8929	36.0923	36.5934	35.5356	34.0944	36.1761	36.0089	8.6359	8.836	8.557	16.9914	15.8589	16.2712	27.2274	26.818	26.81	chr6	946075	949517	-	Cs_ont_6g001510	--	K01785 aldose 1-epimerase [EC:5.1.3.3] | (RefSeq) aldose 1-epimerase-like (A)	ko00010: Glycolysis / Gluconeogenesis; ko00052: Galactose metabolism; ko01100: Metabolic pathways; ko01110: Biosynthesis of secondary metabolites	aldose 1-epimerase-like [Citrus sinensis]	--	A0A2H5QBF1_CITUN RecName: Full=Aldose 1-epimerase {ECO:0000256|PIRNR:PIRNR005096}; EC=5.1.3.3 {ECO:0000256|PIRNR:PIRNR005096};	Predicted mutarotase	GO:0004034,aldose 1-epimerase activity; GO:0030246,carbohydrate binding; GO:0019318,hexose metabolic process; GO:0003674,molecular_function; GO:0003824,catalytic activity; GO:0016853,isomerase activity; GO:0016854,racemase and epimerase activity; GO:0016857,racemase and epimerase activity, acting on carbohydrates and derivatives; GO:0005488,binding; GO:0005975,carbohydrate metabolic process; GO:0…	PF01263.23:Aldose 1-epimerase	--	--	--
Cs_ont_6g001590	1	6.8219	6.3575	6.773	6.1284	6.0807	6.3056	26.0417	26.7647	26.4291	23.4846	23.4267	23.0779	11.304	10.6581	10.6435	15.2317	14.8324	16.5594	26.5232	27.1799	26.8679	chr6	987226	991398	-	Cs_ont_6g001590	--	K23953 plant cysteine oxidase [EC:1.13.11.-] | (RefSeq) plant cysteine oxidase 2 (A)	--	Plant cysteine oxidase 2 [Citrus sinensis]	PCO2_ARATH RecName: Full=Plant cysteine oxidase 2 {ECO:0000303|PubMed:24599061}; Short=AtPCO2 {ECO:0000303|PubMed:33207269}; EC=1.13.11.20 {ECO:0000269|PubMed:24599061, ECO:0000269|PubMed:29848548, ECO:0000269|PubMed:33207269}; AltName: Full=Hypoxia-responsive unknown protein 43 {ECO:0000303|PubMed:20097791};	A0A2H5QBE3_CITUN RecName: Full=Cysteine dioxygenase {ECO:0000256|ARBA:ARBA00013133}; EC=1.13.11.20 {ECO:0000256|ARBA:ARBA00013133};	Uncharacterized conserved protein	GO:0005829,cytosol; GO:0005634,nucleus; GO:0017172,cysteine dioxygenase activity; GO:0005506,iron ion binding; GO:0071456,cellular response to hypoxia; GO:0070483,detection of hypoxia; GO:0018171,peptidyl-cysteine oxidation; GO:0001666,response to hypoxia; GO:0003674,molecular_function; GO:0003824,catalytic activity; GO:0016491,oxidoreductase activity; GO:0016701,oxidoreductase activity, acting o…	PF07847.15:PCO_ADO	--	--	--
Cs_ont_6g001820	1	11.2192	10.7507	11.4082	8.7535	9.4141	8.5413	34.4763	35.5696	35.0003	24.5092	24.0411	22.2588	8.9808	7.8287	8.6881	11.3042	12.9413	11.0028	41.0395	40.0511	41.3474	chr6	1123489	1126362	-	Cs_ont_6g001820	--	--	--	hypersensitive-induced response protein 1-like isoform X1 [Citrus sinensis]	HIR2_ARATH RecName: Full=Hypersensitive-induced response protein 2; Short=AtHIR2;	V4UX13_CITCL RecName: Full=PHB domain-containing protein {ECO:0000259|SMART:SM00244};	Prohibitins and stomatins of the PID superfamily	GO:0005739,mitochondrion; GO:0000325,plant-type vacuole; GO:0009705,plant-type vacuole membrane; GO:0005886,plasma membrane; GO:0009506,plasmodesma; GO:0043424,protein histidine kinase binding; GO:0003674,molecular_function; GO:0005488,binding; GO:0005515,protein binding; GO:0019899,enzyme binding; GO:0019900,kinase binding; GO:0019901,protein kinase binding; GO:0005575,cellular_component; GO:000…	PF01145.28:SPFH domain / Band 7 family	--	--	--
Cs_ont_6g002800	1	3.7063	3.097	3.3245	3.0517	3.0631	2.766	15.3938	16.3988	15.1022	20.1697	20.1468	18.9138	6.6985	6.7114	6.244	7.7421	6.9859	7.6465	28.6904	31.7436	30.8006	chr6	1687851	1689718	-	Cs_ont_6g002800	--	--	--	hypothetical protein KPL70_019030 [Citrus sinensis]	LOLB_LOLPR RecName: Full=Major pollen allergen Lol p 11; AltName: Full=Allergen Lol p XI; AltName: Allergen=Lol p 11;	A0A067FY85_CITSI SubName: Full=Uncharacterized protein {ECO:0000313|EMBL:KDO72303.1};	--	GO:0005615,extracellular space; GO:0005575,cellular_component; GO:0005576,extracellular region; GO:0110165,cellular anatomical entity	PF01190.20:Pollen protein Ole e 1 like	--	--	--
Cs_ont_6g003080	1	45.0636	46.4563	43.644	50.618	47.9998	45.8335	74.1151	80.7455	75.3597	79.9345	76.2287	85.8564	48.467	47.9928	43.8121	49.766	47.8658	46.594	97.5772	94.4896	91.6299	chr6	1833330	1834504	+	Cs_ont_6g003080	--	--	--	stress-response A/B barrel domain-containing protein UP3 [Citrus sinensis]	UP3_ARATH RecName: Full=Stress-response A/B barrel domain-containing protein UP3 {ECO:0000305}; AltName: Full=Unknown protein 3 {ECO:0000303|PubMed:17951448};	V4S9J2_CITCL SubName: Full=Uncharacterized protein {ECO:0000313|EMBL:ESR44148.1};	--	GO:0009507,chloroplast; GO:0009570,chloroplast stroma; GO:0005739,mitochondrion; GO:0005777,peroxisome; GO:0005575,cellular_component; GO:0005622,intracellular anatomical structure; GO:0005737,cytoplasm; GO:0009536,plastid; GO:0043226,organelle; GO:0043227,membrane-bounded organelle; GO:0043229,intracellular organelle; GO:0043231,intracellular membrane-bounded organelle; GO:0110165,cellular anato…	PF07876.15:Stress responsive A/B Barrel Domain	--	--	--
Cs_ont_6g003410	1	6.1983	6.2764	6.427	6.2868	6.4077	6.571	6.6433	5.9296	6.0127	7.7866	7.6843	7.413	6.6106	6.5645	6.1274	4.3797	4.7301	4.3031	15.9368	15.1376	15.091	chr6	2070293	2073302	-	Cs_ont_6g003410	--	K00318 proline dehydrogenase [EC:1.5.5.2] | (RefSeq) proline dehydrogenase 2, mitochondrial (A)	ko00330: Arginine and proline metabolism; ko01100: Metabolic pathways; ko01110: Biosynthesis of secondary metabolites	proline dehydrogenase 2, mitochondrial [Citrus sinensis]	PROD1_ARATH RecName: Full=Proline dehydrogenase 1, mitochondrial; EC=1.5.5.2 {ECO:0000305|PubMed:8776899}; AltName: Full=Osmotic stress-induced proline dehydrogenase; AltName: Full=Proline oxidase; AltName: Full=Protein EARLY RESPONSIVE TO DEHYDRATION 5; Flags: Precursor;	A0A067EUQ2_CITSI RecName: Full=Proline dehydrogenase {ECO:0000256|ARBA:ARBA00012695, ECO:0000256|RuleBase:RU364054}; EC=1.5.5.2 {ECO:0000256|ARBA:ARBA00012695, ECO:0000256|RuleBase:RU364054};	Proline oxidase	GO:0005739,mitochondrion; GO:0071949,FAD binding; GO:0004657,proline dehydrogenase activity; GO:0071456,cellular response to hypoxia; GO:0042742,defense response to bacterium; GO:0010133,proline catabolic process to glutamate; GO:0006979,response to oxidative stress; GO:0009414,response to water deprivation; GO:0000166,nucleotide binding; GO:0003674,molecular_function; GO:0005488,binding; GO:0036…	PF01619.21:Proline dehydrogenase	--	--	--
Cs_ont_6g003970	1	2.4408	2.7319	2.516	1.3122	1.4734	1.2841	8.2565	8.2435	7.4336	11.7978	13.5854	12.451	5.529	6.1324	5.8985	8.2436	8.6483	8.326	19.5203	19.2535	17.5241	chr6	2429634	2431198	-	Cs_ont_6g003970	--	--	--	hypothetical protein CICLE_v10013705mg [Citrus clementina]	LBD41_ARATH RecName: Full=LOB domain-containing protein 41; AltName: Full=ASYMMETRIC LEAVES 2-like protein 38; Short=AS2-like protein 38;	V4SY62_CITCL RecName: Full=LOB domain-containing protein {ECO:0000259|PROSITE:PS50891};	--	GO:0071456,cellular response to hypoxia; GO:0010468,regulation of gene expression; GO:0006355,regulation of DNA-templated transcription; GO:0001666,response to hypoxia; GO:0006950,response to stress; GO:0008150,biological_process; GO:0009628,response to abiotic stimulus; GO:0009987,cellular process; GO:0033554,cellular response to stress; GO:0036293,response to decreased oxygen levels; GO:0036294…	PF03195.17:Lateral organ boundaries (LOB) domain	LOB	TF	LOB
Cs_ont_6g004130	1	3.1244	3.426	3.1184	2.1366	2.4061	2.5364	4.9695	4.9375	5.191	5.7826	5.8814	5.7512	2.735	2.741	3.0812	2.4693	2.6732	2.625	4.6853	4.7747	4.9459	chr6	2531588	2536297	+	Cs_ont_6g004130	--	--	--	uncharacterized protein LOC102607850 [Citrus sinensis]	--	A0A2H5NUT3_CITUN SubName: Full=Uncharacterized protein {ECO:0000313|EMBL:GAY43887.1};	--	--	PF14309.9:Domain of unknown function (DUF4378)	--	--	--
Cs_ont_6g004330	1	1.7438	1.8433	1.7124	1.1275	1.3225	1.3257	2.0787	2.2862	2.0579	3.8379	3.0602	3.531	1.7968	2.0169	1.8973	1.2994	1.3087	1.4063	3.3957	3.5313	3.0394	chr6	2678501	2684989	+	Cs_ont_6g004330	--	K13430 serine/threonine-protein kinase PBS1 [EC:2.7.11.1] | (RefSeq) probable serine/threonine-protein kinase PBL7 (A)	ko04626: Plant-pathogen interaction	Receptor protein kinase-like protein ZAR1 [Citrus sinensis]	ZAR1_ARATH RecName: Full=Receptor protein kinase-like protein ZAR1 {ECO:0000303|PubMed:27014878}; EC=2.7.11.1 {ECO:0000305}; AltName: Full=Protein ZYGOTIC ARREST 1 {ECO:0000303|PubMed:27014878}; Flags: Precursor;	A0A2H5NUP4_CITUN RecName: Full=Protein kinase domain-containing protein {ECO:0000259|PROSITE:PS50011};	--	GO:0009507,chloroplast; GO:0009570,chloroplast stroma; GO:0016021,integral component of membrane; GO:0009505,plant-type cell wall; GO:0005886,plasma membrane; GO:0090406,pollen tube; GO:0099503,secretory vesicle; GO:0005524,ATP binding; GO:0016301,kinase activity; GO:0106310,protein serine kinase activity; GO:0004674,protein serine/threonine kinase activity; GO:0046777,protein autophosphorylation…	PF05701.14:Weak chloroplast movement under blue light	--	--	--
Cs_ont_6g005070	1	14.0724	14.6923	14.6548	16.6855	16.007	14.5577	23.1568	23.8973	23.4753	21.6028	22.4648	22.8176	13.1813	12.943	13.7247	10.3774	11.2671	11.4104	20.9286	21.1793	22.3654	chr6	3036764	3041314	-	Cs_ont_6g005070	--	K00847 fructokinase [EC:2.7.1.4] | (RefSeq) probable fructokinase-6, chloroplastic (A)	ko00051: Fructose and mannose metabolism; ko00500: Starch and sucrose metabolism; ko00520: Amino sugar and nucleotide sugar metabolism; ko01100: Metabolic pathways; ko01110: Biosynthesis of secondary metabolites; ko01250: Biosynthesis of nucleotide sugars	probable fructokinase-6, chloroplastic [Citrus sinensis]	SCRK6_ARATH RecName: Full=Probable fructokinase-6, chloroplastic; EC=2.7.1.4; Flags: Precursor;	A0A067FAB3_CITSI RecName: Full=PfkB domain-containing protein {ECO:0000259|Pfam:PF00294};	Ribokinase	GO:0009507,chloroplast; GO:0009570,chloroplast stroma; GO:0005829,cytosol; GO:0005524,ATP binding; GO:0008865,fructokinase activity; GO:0016051,carbohydrate biosynthetic process; GO:0006633,fatty acid biosynthetic process; GO:0006000,fructose metabolic process; GO:0019252,starch biosynthetic process; GO:0000166,nucleotide binding; GO:0003674,molecular_function; GO:0005488,binding; GO:0017076,puri…	PF00294.27:pfkB family carbohydrate kinase	--	--	--
Cs_ont_6g006420	1	4.0601	3.8953	4.2761	1.9567	2.5972	2.3367	2.4165	2.5432	2.6998	2.162	2.2427	2.5398	2.1027	2.0896	2.0186	2.033	2.2161	2.0574	4.6405	4.4095	4.0656	chr6	3905113	3906453	+	Cs_ont_6g006420	--	--	--	F-box/kelch-repeat protein [Citrus sinensis]	--	A0A067F2H6_CITSI RecName: Full=F-box domain-containing protein {ECO:0000259|PROSITE:PS50181};	--	--	--	--	--	--
Cs_ont_6g006960	1	12.976	13.0678	13.0631	16.1633	16.3823	16.8821	35.5627	35.7007	35.9889	50.774	50.6252	47.9897	21.6196	22.0119	21.8729	36.8124	36.1862	35.8098	64.7029	60.4914	62.1526	chr6	4297738	4301389	-	Cs_ont_6g006960	--	K00592 [ribulose-bisphosphate carboxylase]/[fructose-bisphosphate aldolase]-lysine N-methyltransferase [EC:2.1.1.127 2.1.1.259] | (RefSeq) fructose-bisphosphate aldolase-lysine N-methyltransferase, chloroplastic (A)	--	protein SET DOMAIN GROUP 40 isoform X1 [Citrus sinensis]	SDG40_ARATH RecName: Full=Protein SET DOMAIN GROUP 40; EC=2.1.1.-;	A0A2H5MZF0_CITUN RecName: Full=SET domain-containing protein {ECO:0000259|PROSITE:PS50280};	N-methyltransferase	GO:0005634,nucleus; GO:0016279,protein-lysine N-methyltransferase activity; GO:0018026,peptidyl-lysine monomethylation; GO:0003674,molecular_function; GO:0003824,catalytic activity; GO:0008168,methyltransferase activity; GO:0008170,N-methyltransferase activity; GO:0008276,protein methyltransferase activity; GO:0008757,S-adenosylmethionine-dependent methyltransferase activity; GO:0016278,lysine N-…	PF00856.31:SET domain	SET	TR	SET
Cs_ont_6g007300	1	4.8253	4.9795	5.1957	5.0857	5.0792	4.8692	5.2716	6.1174	5.2311	7.2631	6.9774	7.1513	7.0755	8.0545	6.3923	6.8886	7.548	6.533	12.9937	10.3431	9.8268	chr6	4529195	4530131	+	Cs_ont_6g007300	--	--	--	uncharacterized protein LOC107177563 [Citrus sinensis]	--	V4S7V0_CITCL SubName: Full=Uncharacterized protein {ECO:0000313|EMBL:ESR43558.1};	--	--	--	--	--	--
Cs_ont_6g007640	1	7.4061	7.2948	7.7504	18.1256	18.0567	17.6669	75.8271	76.888	78.1962	158.08	158.536	161.638	17.9552	17.2159	18.9483	74.405	75.0812	75.0406	135.637	136.853	142.652	chr6	4812219	4821376	-	Cs_ont_6g007640	--	K05681 ATP-binding cassette, subfamily G (WHITE), member 2 | (RefSeq) ABC transporter G family member 14 (A)	ko02010: ABC transporters	ABC transporter G family member 34-like isoform X1 [Citrus sinensis]	AB34G_ARATH RecName: Full=ABC transporter G family member 34; Short=ABC transporter ABCG.34; Short=AtABCG34; AltName: Full=Pleiotropic drug resistance protein 6;	V4S7Q0_CITCL SubName: Full=Uncharacterized protein {ECO:0000313|EMBL:ESR43508.1};	Pleiotropic drug resistance proteins (PDR1-15), ABC superfamily	GO:0016021,integral component of membrane; GO:0005886,plasma membrane; GO:0140359,ABC-type transporter activity; GO:0005524,ATP binding; GO:0003674,molecular_function; GO:0005215,transporter activity; GO:0015399,primary active transmembrane transporter activity; GO:0022804,active transmembrane transporter activity; GO:0022857,transmembrane transporter activity; GO:0042626,ATPase-coupled transmemb…	PF01061.27:ABC-2 type transporter	--	--	--
Cs_ont_6g007710	1	9.3346	9.1925	8.5621	6.7406	6.503	6.866	4.4539	4.9258	4.5186	5.4942	5.8289	5.848	6.2957	6.332	6.3042	6.1492	5.9725	5.944	10.1372	10.2534	10.6395	chr6	4883563	4887963	+	Cs_ont_6g007710	--	--	--	uncharacterized protein LOC102610701 isoform X2 [Citrus sinensis]	--	A0A2H5MZ11_CITUN RecName: Full=BZIP domain-containing protein {ECO:0000259|PROSITE:PS50217};	--	GO:0005634,nucleus; GO:0003700,DNA-binding transcription factor activity; GO:0043565,sequence-specific DNA binding; GO:0003674,molecular_function; GO:0140110,transcription regulator activity; GO:0003676,nucleic acid binding; GO:0003677,DNA binding; GO:0005488,binding; GO:0097159,organic cyclic compound binding; GO:1901363,heterocyclic compound binding; GO:0005575,cellular_component; GO:0005622,in…	PF00170.24:bZIP transcription factor	bZIP	TF	bZIP
Cs_ont_6g007820	1	17.4091	17.997	18.3517	28.8509	29.0041	28.6418	61.326	58.8165	61.7445	74.0464	71.8324	73.2028	33.1318	32.5924	32.9549	55.9486	55.8871	56.7849	90.9717	86.7845	83.9142	chr6	4983476	4987112	-	Cs_ont_6g007820	--	K01240 uridine nucleosidase [EC:3.2.2.3] | (RefSeq) uridine nucleosidase 1 (A)	ko00240: Pyrimidine metabolism; ko00760: Nicotinate and nicotinamide metabolism; ko01100: Metabolic pathways; ko01232: Nucleotide metabolism	uridine nucleosidase 1 [Citrus sinensis]	URH1_ARATH RecName: Full=Uridine nucleosidase 1 {ECO:0000303|PubMed:19293370}; EC=3.2.2.3 {ECO:0000269|PubMed:19293370}; AltName: Full=Adenosine nucleosidase {ECO:0000303|PubMed:19293370}; EC=3.2.2.7 {ECO:0000269|PubMed:19293370}; AltName: Full=Inosine nucleosidase {ECO:0000303|PubMed:19293370}; EC=3.2.2.2 {ECO:0000269|PubMed:19293370}; AltName: Full=Nucleoside hydrolase 1 {ECO:0000303|PubMed:212…	A0A067F4Q6_CITSI RecName: Full=IU_nuc_hydro domain-containing protein {ECO:0000259|Pfam:PF01156};	Predicted inosine-uridine preferring nucleoside hydrolase	GO:0005829,cytosol; GO:0047622,adenosine nucleosidase activity; GO:0042802,identical protein binding; GO:0047724,inosine nucleosidase activity; GO:0046982,protein heterodimerization activity; GO:0042803,protein homodimerization activity; GO:0008477,purine nucleosidase activity; GO:0045437,uridine nucleosidase activity; GO:0072585,xanthosine nucleotidase activity; GO:0006152,purine nucleoside cata…	PF01156.22:Inosine-uridine preferring nucleoside hydrolase	--	--	--
Cs_ont_6g007840	1	2.8192	2.9768	2.8484	2.5882	2.7451	2.6047	4.0575	3.7401	3.9509	3.9441	3.924	4.2113	2.7807	3.4347	3.461	1.959	2.1113	1.7178	3.9275	4.1349	4.1166	chr6	4994689	5005929	-	Cs_ont_6g007840	--	K15287 solute carrier family 35, member F1/2 | (RefSeq) solute carrier family 35 member F2-like isoform X1 (A)	--	hypothetical protein KY284_035173 [Solanum tuberosum]	--	A0A7J6GMK2_CANSA SubName: Full=Uncharacterized protein {ECO:0000313|EMBL:KAF4384107.1};	Predicted membrane protein	GO:0016021,integral component of membrane; GO:0022857,transmembrane transporter activity; GO:0003674,molecular_function; GO:0005215,transporter activity; GO:0005575,cellular_component; GO:0016020,membrane; GO:0031224,intrinsic component of membrane; GO:0110165,cellular anatomical entity	PF06027.15:Solute carrier family 35	--	--	--
Cs_ont_6g008680	1	0.2267	0.2407	0.2413	0.2386	0.327	0.2179	0.5393	0.7152	0.5435	0.5036	0.3831	0.4165	0.4515	0.3678	0.361	0.443	0.4517	0.576	0.7639	0.6981	0.7171	chr6	5471834	5473729	+	Cs_ont_6g008680	--	K22733 magnesium transporter | (RefSeq) uncharacterized protein LOC102612526 (A)	--	DYW deaminase domain-containing protein [Citrus sinensis]	PP348_ARATH RecName: Full=Pentatricopeptide repeat-containing protein At4g33990; AltName: Full=Protein EMBRYO DEFECTIVE 2758;	V4T1L8_CITCL RecName: Full=DYW_deaminase domain-containing protein {ECO:0000259|Pfam:PF14432};	FOG: PPR repeat	GO:0008270,zinc ion binding; GO:0003674,molecular_function; GO:0005488,binding; GO:0043167,ion binding; GO:0043169,cation binding; GO:0046872,metal ion binding; GO:0046914,transition metal ion binding	PF01535.23:PPR repeat	--	--	--
Cs_ont_6g008750	1	1.7462	1.4641	1.6197	1.3791	1.517	1.5892	1.9047	1.9667	1.8487	2.2901	2.38	2.1551	2.6061	2.5476	2.3624	2.0573	1.941	1.8668	3.4823	3.7159	4.0768	chr6	5505165	5510373	-	Cs_ont_6g008750	--	K17756 long-chain-alcohol oxidase [EC:1.1.3.20] | (RefSeq) long-chain-alcohol oxidase FAO1 (A)	--	uncharacterized protein LOC102613972 [Citrus sinensis]	FAO4B_ARATH RecName: Full=Long-chain-alcohol oxidase FAO4B; EC=1.1.3.20; AltName: Full=Long-chain fatty alcohol oxidase 4B;	A0A2H5MYG1_CITUN RecName: Full=GMC_oxred_C domain-containing protein {ECO:0000259|Pfam:PF05199}; Flags: Fragment;	--	GO:0005783,endoplasmic reticulum; GO:0016021,integral component of membrane; GO:0050660,flavin adenine dinucleotide binding; GO:0046577,long-chain-alcohol oxidase activity; GO:0000166,nucleotide binding; GO:0003674,molecular_function; GO:0005488,binding; GO:0036094,small molecule binding; GO:0043167,ion binding; GO:0043168,anion binding; GO:0097159,organic cyclic compound binding; GO:1901265,nucl…	PF05199.16:GMC oxidoreductase	--	--	--
Cs_ont_6g009190	1	5.6572	7.2256	5.8708	5.9022	5.3299	6.6351	11.6524	12.7094	13.3394	11.7999	11.5182	12.6367	5.6955	5.6847	5.7308	4.6172	4.7413	4.646	9.8773	9.4234	9.6211	chr6	5760068	5765205	-	Cs_ont_6g009190	--	--	--	lipid droplet-associated hydrolase isoform X3 [Citrus sinensis]	--	V4S780_CITCL SubName: Full=Uncharacterized protein {ECO:0000313|EMBL:ESR43338.1};	--	GO:0005811,lipid droplet; GO:0016298,lipase activity; GO:0019915,lipid storage; GO:0003674,molecular_function; GO:0003824,catalytic activity; GO:0016787,hydrolase activity; GO:0016788,hydrolase activity, acting on ester bonds; GO:0008150,biological_process; GO:0010876,lipid localization; GO:0033036,macromolecule localization; GO:0051179,localization; GO:0051235,maintenance of location; GO:0005575…	PF10230.12:Lipid-droplet associated hydrolase	--	--	--
Cs_ont_6g009770	1	19.2369	20.0924	17.9263	13.2106	13.3993	14.0299	14.2883	13.6022	13.4872	10.6348	10.5572	11.1237	12.7886	12.4111	13.1732	10.7274	10.6643	11.4065	22.7732	22.808	22.4378	chr6	6189285	6192667	-	Cs_ont_6g009770	--	--	--	fasciclin-like arabinogalactan protein 17 [Citrus sinensis]	FLA17_ARATH RecName: Full=Fasciclin-like arabinogalactan protein 17; Flags: Precursor;	V4SW66_CITCL SubName: Full=Uncharacterized protein {ECO:0000313|EMBL:ESR43260.1};	Fasciclin and related adhesion glycoproteins	GO:0031225,anchored component of membrane; GO:0005576,extracellular region; GO:0000325,plant-type vacuole; GO:0005575,cellular_component; GO:0016020,membrane; GO:0031224,intrinsic component of membrane; GO:0110165,cellular anatomical entity; GO:0005622,intracellular anatomical structure; GO:0005737,cytoplasm; GO:0005773,vacuole; GO:0043226,organelle; GO:0043227,membrane-bounded organelle; GO:0043…	PF02469.25:Fasciclin domain	--	--	--
Cs_ont_6g010280	1	0.2904	0.2398	0.3245	0.4707	0.3991	0.5234	11.8921	11.5341	12.1807	31.1963	31.4659	30.5579	0.5647	0.4341	0.5297	4.8385	4.8131	4.6015	22.6181	22.3766	22.0884	chr6	6555695	6559420	-	Cs_ont_6g010280	--	K13356 alcohol-forming fatty acyl-CoA reductase [EC:1.2.1.84] | (RefSeq) fatty acyl-CoA reductase 2 isoform X1 (A)	ko00073: Cutin, suberine and wax biosynthesis; ko04146: Peroxisome	fatty acyl-CoA reductase 2 isoform X1 [Citrus sinensis]	FACR2_ARATH RecName: Full=Fatty acyl-CoA reductase 2, chloroplastic {ECO:0000305|PubMed:19062129}; Short=AtFAR2 {ECO:0000303|PubMed:27274541}; EC=1.2.1.84 {ECO:0000269|PubMed:19062129, ECO:0000269|PubMed:21813653, ECO:0000269|PubMed:27274541}; AltName: Full=Fatty acid reductase 2 {ECO:0000303|PubMed:8390620}; AltName: Full=Male sterility protein 2 {ECO:0000303|PubMed:9351246}; Flags: Precursor;	A0A2H5MXP1_CITUN RecName: Full=Fatty acyl-CoA reductase {ECO:0000256|RuleBase:RU363097}; EC=1.2.1.84 {ECO:0000256|RuleBase:RU363097};	Acyl-CoA reductase	GO:0009507,chloroplast; GO:0043231,intracellular membrane-bounded organelle; GO:0102965,alcohol-forming fatty acyl-CoA reductase activity; GO:0080019,fatty-acyl-CoA reductase (alcohol-forming) activity; GO:0016628,oxidoreductase activity, acting on the CH-CH group of donors, NAD or NADP as acceptor; GO:1903175,fatty alcohol biosynthetic process; GO:0035336,long-chain fatty-acyl-CoA metabolic proc…	PF07993.15:Male sterility protein	--	--	--
Cs_ont_6g010900	1	0.5158	0.61	0.397	0.4886	0.6714	0.8241	1.1352	0.7564	1.1177	2.5824	2.1076	2.9715	1.0506	1.3848	1.2487	0.3473	0.1433	0.1905	2.2033	2.1536	2.3691	chr6	6992819	6994259	+	Cs_ont_6g010900	--	--	--	late embryogenesis abundant protein 46-like [Citrus sinensis]	PM1_SOYBN RecName: Full=18 kDa seed maturation protein;	A0A067FUA9_CITSI SubName: Full=Uncharacterized protein {ECO:0000313|EMBL:KDO70933.1};	--	GO:0048030,disaccharide binding; GO:0070492,oligosaccharide binding; GO:0031210,phosphatidylcholine binding; GO:0009793,embryo development ending in seed dormancy; GO:0003674,molecular_function; GO:0005488,binding; GO:0030246,carbohydrate binding; GO:0005543,phospholipid binding; GO:0008289,lipid binding; GO:0043167,ion binding; GO:0043169,cation binding; GO:0050997,quaternary ammonium group bind…	PF03760.18:Late embryogenesis abundant (LEA) group 1	--	--	--
Cs_ont_6g011560	1	25.4737	24.7441	24.6525	19.6379	18.175	18.6258	38.5244	38.9264	39.2218	30.7914	29.8815	31.6752	19.3755	18.0117	17.7556	16.7627	17.2956	16.9252	36.4496	37.9656	35.9855	chr6	7439683	7441515	+	Cs_ont_6g011560	--	K08237 hydroquinone glucosyltransferase [EC:2.4.1.218] | (RefSeq) hydroquinone glucosyltransferase-like (A)	--	anthocyanidin 3-O-glucosyltransferase 2 [Citrus clementina]	UFOG6_FRAAN RecName: Full=UDP-glucose flavonoid 3-O-glucosyltransferase 6 {ECO:0000303|PubMed:18487633}; EC=2.4.1.91 {ECO:0000269|PubMed:18487633}; AltName: Full=Flavonol 3-O-glucosyltransferase 6 {ECO:0000303|PubMed:18487633}; Short=FaGT6 {ECO:0000303|PubMed:18487633};	V4S6D2_CITCL RecName: Full=Glycosyltransferase {ECO:0000256|RuleBase:RU362057}; EC=2.4.1.- {ECO:0000256|RuleBase:RU362057};	UDP-glucuronosyl and UDP-glucosyl transferase	GO:0102360,daphnetin 3-O-glucosyltransferase activity; GO:0047893,flavonol 3-O-glucosyltransferase activity; GO:0102425,myricetin 3-O-glucosyltransferase activity; GO:0003674,molecular_function; GO:0003824,catalytic activity; GO:0016740,transferase activity; GO:0016757,glycosyltransferase activity; GO:0016758,hexosyltransferase activity; GO:0008194,UDP-glycosyltransferase activity; GO:0035251,UDP…	PF00201.21:UDP-glucoronosyl and UDP-glucosyl transferase	--	--	--
Cs_ont_6g012090	1	4.277	4.2052	3.7388	3.5262	5.4432	3.6832	12.2872	11.1412	10.7034	11.1853	12.1072	10.8975	5.6782	6.0721	4.9536	6.4519	6.1334	6.3269	15.361	12.9037	12.4569	chr6	7762112	7762889	-	Cs_ont_6g012090	--	--	--	hypothetical protein CICLE_v10013296mg [Citrus clementina]	--	V4UTL2_CITCL SubName: Full=Uncharacterized protein {ECO:0000313|EMBL:ESR42959.1};	--	--	--	--	--	--
Cs_ont_6g012330	1	5.33	5.5298	5.8282	6.4227	6.5453	6.9737	3.488	2.7739	3.1335	30.034	26.1068	28.5139	6.1352	6.2612	5.7892	4.772	4.2877	4.5427	32.6865	30.9776	27.5288	chr6	7944053	7945062	-	Cs_ont_6g012330	--	--	--	protein LURP-one-related 17 [Citrus clementina]	LOR17_ARATH RecName: Full=Protein LURP-one-related 17;	V4UTH4_CITCL SubName: Full=Uncharacterized protein {ECO:0000313|EMBL:ESR42914.1};	--	--	PF04525.15:LURP-one-related	--	--	--
Cs_ont_6g012350	1	0.1727	0.1834	0.1477	0.1636	0.3297	0.1712	0.1565	0.13	0.1133	1.0517	1.0772	1.0711	0.1214	0.1239	0.1688	0.1599	0.0704	0.2079	0.8634	1.216	1.2902	chr6	7954908	7956112	-	Cs_ont_6g012350	--	--	--	protein LURP-one-related 17 [Citrus clementina]	LOR17_ARATH RecName: Full=Protein LURP-one-related 17;	V4SQD7_CITCL SubName: Full=Uncharacterized protein {ECO:0000313|EMBL:ESR42912.1};	--	--	PF04525.15:LURP-one-related	--	--	--
Cs_ont_6g013050	1	1.3458	1.0505	1.145	0.7191	0.7773	0.5847	0.9889	1.4102	0.7747	0.853	0.7348	0.6509	0.8247	0.5399	0.652	0.1278	0.2157	0.4465	1.2419	1.3882	1.3423	chr6	8382337	8383720	-	Cs_ont_6g013050	--	K19040 E3 ubiquitin-protein ligase ATL10/75/76/77/78 [EC:2.3.2.27] | (RefSeq) RING-H2 finger protein ATL74-like (A)	--	hypothetical protein CICLE_v10013579mg, partial [Citrus clementina]	ATL74_ARATH RecName: Full=RING-H2 finger protein ATL74; EC=2.3.2.27 {ECO:0000305}; AltName: Full=RING-type E3 ubiquitin transferase ATL74 {ECO:0000305};	V4SQ47_CITCL RecName: Full=RING-type domain-containing protein {ECO:0000259|PROSITE:PS50089}; Flags: Fragment;	FOG: Predicted E3 ubiquitin ligase	GO:0016021,integral component of membrane; GO:0046872,metal ion binding; GO:0016740,transferase activity; GO:0016567,protein ubiquitination; GO:0003674,molecular_function; GO:0005488,binding; GO:0043167,ion binding; GO:0043169,cation binding; GO:0003824,catalytic activity; GO:0006807,nitrogen compound metabolic process; GO:0008150,biological_process; GO:0008152,metabolic process; GO:0019538,prote…	PF13639.9:Ring finger domain	--	--	--
Cs_ont_6g013070	1	0.1516	0.0537	0.0519	0.5505	0.4052	0.6559	13.1838	14.0879	11.7145	8.0467	9.5935	7.2083	1.2255	1.3442	1.0618	3.1579	3.028	2.1668	49.1351	50.826	45.2777	chr6	8392485	8393228	-	Cs_ont_6g013070	--	--	--	non-specific lipid-transfer protein [Citrus clementina]	NLTP1_GOSHI RecName: Full=Non-specific lipid-transfer protein; Short=LTP; Flags: Precursor;	V4SUY3_CITCL RecName: Full=Non-specific lipid-transfer protein {ECO:0000256|RuleBase:RU000628};	--	GO:0008289,lipid binding; GO:0006869,lipid transport; GO:0003674,molecular_function; GO:0005488,binding; GO:0006810,transport; GO:0008150,biological_process; GO:0010876,lipid localization; GO:0033036,macromolecule localization; GO:0051179,localization; GO:0051234,establishment of localization; GO:0071702,organic substance transport	PF00234.25:Protease inhibitor/seed storage/LTP family	--	--	--
Cs_ont_6g013110	1	1209.42	1229.68	1166.49	899.377	905.91	912.234	1659.47	1761	1687.08	1433.07	1405.48	1419.46	780.536	793.813	753.794	606.675	619.519	563.27	1635.14	1827.75	1614.21	chr6	8428297	8429349	-	Cs_ont_6g013110	--	--	--	non-specific lipid-transfer protein 1 [Citrus clementina]	NLTP_HELAN RecName: Full=Non-specific lipid-transfer protein; Short=LTP; Short=NsLTP; AltName: Full=SDI-9; Flags: Precursor;	V4SUX9_CITCL RecName: Full=Non-specific lipid-transfer protein {ECO:0000256|RuleBase:RU000628};	--	GO:0008289,lipid binding; GO:0006869,lipid transport; GO:0003674,molecular_function; GO:0005488,binding; GO:0006810,transport; GO:0008150,biological_process; GO:0010876,lipid localization; GO:0033036,macromolecule localization; GO:0051179,localization; GO:0051234,establishment of localization; GO:0071702,organic substance transport	PF00234.25:Protease inhibitor/seed storage/LTP family	--	--	--
Cs_ont_6g013860	1	6.2687	6.5824	7.1335	6.3348	7.2068	6.0074	22.0322	20.9253	22.4412	18.114	18.5289	18.9493	9.9053	9.0552	9.5224	9.7526	9.8023	9.3836	25.2068	25.4353	26.5228	chr6	8952151	8957156	+	Cs_ont_6g013860	--	--	--	kelch-like protein 12 isoform X1 [Citrus sinensis]	B2_DAUCA RecName: Full=B2 protein;	A0A067F7H6_CITSI RecName: Full=DCD domain-containing protein {ECO:0000259|PROSITE:PS51222};	--	GO:0005768,endosome; GO:0010941,regulation of cell death; GO:1904350,regulation of protein catabolic process in the vacuole; GO:0034976,response to endoplasmic reticulum stress; GO:1902074,response to salt; GO:0008150,biological_process; GO:0008219,cell death; GO:0009987,cellular process; GO:0050789,regulation of biological process; GO:0050794,regulation of cellular process; GO:0065007,biological…	PF01344.28:Kelch motif	--	--	--
Cs_ont_6g013980	1	17.3437	18.0961	18.9048	22.1094	22.5833	22.5359	31.632	32.7659	32.227	45.4021	49.6295	47.7222	24.5167	23.5579	23.9262	24.5212	25.2155	26.7725	62.7551	65.0531	65.1369	chr6	9037950	9038687	-	Cs_ont_6g013980	--	K14496 abscisic acid receptor PYR/PYL family | (RefSeq) abscisic acid receptor PYL4 (A)	ko04016: MAPK signaling pathway - plant; ko04075: Plant hormone signal transduction	abscisic acid receptor PYL4 [Citrus clementina]	PYL4_ARATH RecName: Full=Abscisic acid receptor PYL4 {ECO:0000303|PubMed:19407142, ECO:0000303|PubMed:19624469, ECO:0000303|PubMed:19898420, ECO:0000303|PubMed:21658606, ECO:0000303|PubMed:23844015, ECO:0000303|PubMed:24563205}; AltName: Full=ABI1-binding protein 2 {ECO:0000303|PubMed:19874541}; AltName: Full=PYR1-like protein 4 {ECO:0000303|PubMed:19407142, ECO:0000303|PubMed:19624469, ECO:00003…	A0A067FIJ4_CITSI SubName: Full=Uncharacterized protein {ECO:0000313|EMBL:KDO63257.1};	--	GO:0005737,cytoplasm; GO:0005634,nucleus; GO:0009705,plant-type vacuole membrane; GO:0005886,plasma membrane; GO:0010427,abscisic acid binding; GO:0042803,protein homodimerization activity; GO:0004864,protein phosphatase inhibitor activity; GO:0038023,signaling receptor activity; GO:0044389,ubiquitin-like protein ligase binding; GO:0009738,abscisic acid-activated signaling pathway; GO:0080163,reg…	PF10604.12:Polyketide cyclase / dehydrase and lipid transport	--	--	--
Cs_ont_6g014000	1	33.4233	35.272	36.4446	35.5158	36.2623	34.8339	80.4137	79.1031	83.0594	128.847	132.03	133.748	43.3304	44.3361	40.0538	38.2755	39.0993	38.4948	193.744	190.149	193.365	chr6	9048568	9051538	-	Cs_ont_6g014000	--	K15113 solute carrier family 25 (mitochondrial iron transporter), member 28/37 | (RefSeq) mitoferrin-like (A)	--	mitoferrin-like [Citrus sinensis]	SAMC2_ARATH RecName: Full=Probable S-adenosylmethionine carrier 2, chloroplastic; Flags: Precursor;	A0A2H5MWV8_CITUN SubName: Full=Uncharacterized protein {ECO:0000313|EMBL:GAY32107.1};	Mitochondrial carrier protein MRS3/4	GO:0031969,chloroplast membrane; GO:0016021,integral component of membrane; GO:0005743,mitochondrial inner membrane; GO:0000095,S-adenosyl-L-methionine transmembrane transporter activity; GO:0003674,molecular_function; GO:0005215,transporter activity; GO:0008324,cation transmembrane transporter activity; GO:0015075,ion transmembrane transporter activity; GO:0015101,organic cation transmembrane tr…	PF00153.30:Mitochondrial carrier protein	--	--	--
Cs_ont_6g014820	1	0.6952	0.5167	0.5053	0.45	0.6237	0.6015	0.5839	0.7028	0.5726	1.1498	1.2794	1.2933	0.6535	0.6118	0.7813	0.3808	0.3589	0.5125	1.0425	1.0875	1.0434	chr6	9598985	9603840	-	Cs_ont_6g014820	--	--	--	uncharacterized protein LOC102608051 isoform X2 [Citrus sinensis]	APD2_ARATH RecName: Full=E3 ubiquitin-protein ligase APD2 {ECO:0000305}; EC=2.3.2.27 {ECO:0000269|PubMed:22897245}; AltName: Full=Protein ABERRANT POLLEN DEVELOPMENT 2 {ECO:0000303|PubMed:22897245};	A0A067ERZ2_CITSI SubName: Full=Uncharacterized protein {ECO:0000313|EMBL:KDO56640.1};	--	GO:0005768,endosome; GO:0016021,integral component of membrane; GO:0009705,plant-type vacuole membrane; GO:0046872,metal ion binding; GO:0004842,ubiquitin-protein transferase activity; GO:0000278,mitotic cell cycle; GO:0009555,pollen development; GO:0016567,protein ubiquitination; GO:0003674,molecular_function; GO:0005488,binding; GO:0043167,ion binding; GO:0043169,cation binding; GO:0003824,cata…	PF16040.8:Domain of unknown function (DUF4792)	--	--	--
Cs_ont_6g015600	1	32.8392	33.9647	35.6294	35.748	36.0957	38.0587	41.6926	40.5702	42.9155	54.5123	53.6874	52.2765	30.9271	30.9286	31.5283	20.3769	19.4146	20.1449	44.9844	45.1319	45.6952	chr6	10491551	10496239	+	Cs_ont_6g015600	--	K08193 MFS transporter, ACS family, solute carrier family 17 (sodium-dependent inorganic phosphate cotransporter), other | (RefSeq) probable anion transporter 3, chloroplastic (A)	--	putative anion transporter 3 [Citrus sinensis]	ANTR3_ARATH RecName: Full=Probable anion transporter 3, chloroplastic; AltName: Full=Phosphate transporter PHT4;2; Flags: Precursor;	V4SPA2_CITCL RecName: Full=MFS domain-containing protein {ECO:0000259|PROSITE:PS50850};	Permease of the major facilitator superfamily	GO:0031969,chloroplast membrane; GO:0016021,integral component of membrane; GO:0009536,plastid; GO:0005315,inorganic phosphate transmembrane transporter activity; GO:0003674,molecular_function; GO:0005215,transporter activity; GO:0015291,secondary active transmembrane transporter activity; GO:0015318,inorganic molecular entity transmembrane transporter activity; GO:0022804,active transmembrane tr…	PF07690.19:Major Facilitator Superfamily	--	--	--
Cs_ont_6g015820	1	87.5994	89.6552	89.1082	79.002	82.0106	83.0007	121.594	125.518	112.16	160.107	152.611	168.834	94.8876	107.955	86.6618	65.5207	64.5191	63.6739	201.197	209.752	177.477	chr6	10639190	10639792	-	Cs_ont_6g015820	--	--	--	uncharacterized protein LOC18038375 [Citrus clementina]	HBPL1_ARATH RecName: Full=Heme-binding-like protein At3g10130, chloroplastic; Flags: Precursor;	V4SP77_CITCL SubName: Full=Uncharacterized protein {ECO:0000313|EMBL:ESR42502.1};	--	GO:0009507,chloroplast; GO:0009535,chloroplast thylakoid membrane; GO:0010287,plastoglobule; GO:0020037,heme binding; GO:0003674,molecular_function; GO:0005488,binding; GO:0046906,tetrapyrrole binding; GO:0097159,organic cyclic compound binding; GO:1901363,heterocyclic compound binding; GO:0005575,cellular_component; GO:0005622,intracellular anatomical structure; GO:0005737,cytoplasm; GO:0009536,…	PF04832.15:SOUL heme-binding protein	--	--	--
Cs_ont_6g016010	1	57.1885	57.14	56.8176	72.9106	69.3893	68.3592	357.293	380.97	356.726	332.598	331.718	346.061	104.173	105.376	98.4532	184.711	191.913	181.74	811.529	790.918	750.106	chr6	10796634	10797717	-	Cs_ont_6g016010	--	K13993 HSP20 family protein | (RefSeq) class I heat shock protein-like (A)	ko04141: Protein processing in endoplasmic reticulum	class I heat shock protein-like [Citrus sinensis]	HSP11_SOLPE RecName: Full=17.7 kDa class I heat shock protein; AltName: Full=Hsp19.9;	V4SP59_CITCL RecName: Full=SHSP domain-containing protein {ECO:0000259|PROSITE:PS01031};	Molecular chaperone (small heat-shock protein Hsp26/Hsp42)	GO:0005737,cytoplasm; GO:0005575,cellular_component; GO:0005622,intracellular anatomical structure; GO:0110165,cellular anatomical entity	PF00011.24:Hsp20/alpha crystallin family	--	--	--
Cs_ont_6g016740	1	4.8984	3.9011	3.3512	4.4467	4.0911	4.856	2.5209	4.0826	2.3208	14.9127	18.1607	10.0462	4.3036	5.6681	4.2882	6.4237	8.485	7.7374	10.8142	10.2629	10.6139	chr6	11458631	11459586	+	Cs_ont_6g016740	--	--	--	--	--	--	--	--	--	--	--	--
Cs_ont_6g016750	1	7.8899	7.1388	7.2981	11.1738	11.3187	12.1343	17.3914	15.1827	16.9057	40.509	37.4647	36.8035	5.9721	5.8557	5.8701	13.9876	14.5626	14.0184	29.808	28.6921	31.8576	chr6	11461118	11464071	-	Cs_ont_6g016750	--	K08081 tropinone reductase I [EC:1.1.1.206] | (RefSeq) tropinone reductase homolog isoform X1 (A)	ko00960: Tropane, piperidine and pyridine alkaloid biosynthesis; ko01100: Metabolic pathways; ko01110: Biosynthesis of secondary metabolites	tropinone reductase homolog isoform X1 [Citrus sinensis]	TRNH_DATST RecName: Full=Tropinone reductase homolog; EC=1.1.1.-; AltName: Full=P29X;	V4SYW1_CITCL SubName: Full=Uncharacterized protein {ECO:0000313|EMBL:ESR42401.1};	Reductases with broad range of substrate specificities	GO:0016491,oxidoreductase activity; GO:0003674,molecular_function; GO:0003824,catalytic activity	PF13561.9:Enoyl-(Acyl carrier protein) reductase	--	--	--
Cs_ont_6g016800	1	11.5386	9.435	9.7463	11.7677	13.6214	14.4945	25.4649	25.4967	23.3865	35.4342	31.4041	31.5045	10.716	12.901	12.8315	27.0424	26.4642	25.6809	32.9595	27.4226	30.8579	chr6	11552188	11559761	-	Cs_ont_6g016800	--	K08081 tropinone reductase I [EC:1.1.1.206] | (RefSeq) tropinone reductase homolog (A)	ko00960: Tropane, piperidine and pyridine alkaloid biosynthesis; ko01100: Metabolic pathways; ko01110: Biosynthesis of secondary metabolites	Tropinone reductase [Citrus sinensis]	TRNH_DATST RecName: Full=Tropinone reductase homolog; EC=1.1.1.-; AltName: Full=P29X;	V4US62_CITCL SubName: Full=Uncharacterized protein {ECO:0000313|EMBL:ESR42394.1};	Reductases with broad range of substrate specificities	GO:0016491,oxidoreductase activity; GO:0003674,molecular_function; GO:0003824,catalytic activity	PF00106.28:short chain dehydrogenase	--	--	--
Cs_ont_6g016940	1	82.1072	82.0102	78.6012	101.584	98.7635	89.42	143.543	135.005	129.118	174.89	176.922	170.634	75.1721	81.3243	66.6631	92.6015	88.0002	81.9063	221.779	196.125	192.903	chr6	11658050	11659271	-	Cs_ont_6g016940	--	--	--	subtilisin inhibitor CLSI-I [Citrus clementina]	ICI1_PHAAN RecName: Full=Subtilisin inhibitor 1; AltName: Full=ASI-I; AltName: Full=Subtilisin inhibitor I; Contains: RecName: Full=Subtilisin inhibitor 2; AltName: Full=ASI-II; AltName: Full=Subtilisin inhibitor II;	A0A2H5P6F7_CITUN SubName: Full=Uncharacterized protein {ECO:0000313|EMBL:GAY47901.1};	--	GO:0004867,serine-type endopeptidase inhibitor activity; GO:0009611,response to wounding; GO:0003674,molecular_function; GO:0004857,enzyme inhibitor activity; GO:0004866,endopeptidase inhibitor activity; GO:0030234,enzyme regulator activity; GO:0030414,peptidase inhibitor activity; GO:0061134,peptidase regulator activity; GO:0061135,endopeptidase regulator activity; GO:0098772,molecular function …	PF00280.21:Potato inhibitor I family	--	--	--
Cs_ont_6g018560	1	7.6742	10.4897	8.8806	5.8001	5.4236	7.6814	14.3593	12.7483	15.2816	13.8888	13.411	13.9223	7.144	7.0892	7.7388	7.4061	7.2538	6.411	12.4057	11.604	14.9112	chr6	13681367	13681561	+	Cs_ont_6g018560	--	--	--	--	--	--	--	--	--	--	--	--
Cs_ont_6g019090	1	26.5123	27.1342	27.6665	30.147	29.5411	27.9906	28.6321	29.7873	28.7191	36.623	36.9348	39.2836	30.9629	31.4416	30.4921	23.1678	22.4158	20.6507	47.0318	46.3079	46.1859	chr6	14170816	14178952	+	Cs_ont_6g019090	--	--	--	thioredoxin-like protein AAED1, chloroplastic [Citrus clementina]	PXL2C_ARATH RecName: Full=Thioredoxin-like protein AAED1, chloroplastic; AltName: Full=AhpC/TSA antioxidant enzyme domain-containing protein 1; Flags: Precursor;	V4ST64_CITCL SubName: Full=Uncharacterized protein {ECO:0000313|EMBL:ESR42150.1};	Uncharacterized conserved protein	GO:0009507,chloroplast; GO:0016209,antioxidant activity; GO:0003674,molecular_function; GO:0005575,cellular_component; GO:0005622,intracellular anatomical structure; GO:0005737,cytoplasm; GO:0009536,plastid; GO:0043226,organelle; GO:0043227,membrane-bounded organelle; GO:0043229,intracellular organelle; GO:0043231,intracellular membrane-bounded organelle; GO:0110165,cellular anatomical entity	PF13911.9:AhpC/TSA antioxidant enzyme	--	--	--
Cs_ont_6g019300	1	45.2522	43.3167	44.4346	52.9901	51.7017	52.7059	94.3282	90.8775	92.4216	94.9596	102.373	97.8334	65.9523	69.1314	68.9601	66.5093	62.9703	64.5656	150.667	144.255	149.41	chr6	14367466	14370257	+	Cs_ont_6g019300	--	K00434 L-ascorbate peroxidase [EC:1.11.1.11] | (RefSeq) L-ascorbate peroxidase 2, cytosolic (A)	ko00053: Ascorbate and aldarate metabolism; ko00480: Glutathione metabolism; ko01100: Metabolic pathways	L-ascorbate peroxidase 2, cytosolic [Citrus clementina]	APX2_ARATH RecName: Full=L-ascorbate peroxidase 2, cytosolic; EC=1.11.1.11; AltName: Full=L-ascorbate peroxidase 1b; Short=APX1b; Short=AtAPx02;	V4SNA9_CITCL RecName: Full=L-ascorbate peroxidase {ECO:0000256|ARBA:ARBA00012940}; EC=1.11.1.11 {ECO:0000256|ARBA:ARBA00012940};	--	GO:0009507,chloroplast; GO:0005829,cytosol; GO:0020037,heme binding; GO:0016688,L-ascorbate peroxidase activity; GO:0046872,metal ion binding; GO:0004601,peroxidase activity; GO:0034599,cellular response to oxidative stress; GO:0042744,hydrogen peroxide catabolic process; GO:0006979,response to oxidative stress; GO:0000302,response to reactive oxygen species; GO:0003674,molecular_function; GO:000…	PF00141.26:Peroxidase	--	--	--
Cs_ont_6g020600	1	28.958	27.5754	27.8292	40.7565	40.5737	40.4962	112.576	114.999	115.693	225.266	231.044	237.462	54.9833	53.3557	54.9478	73.5897	74.5288	73.3137	238.962	236.858	239.218	chr6	16022983	16025795	+	Cs_ont_6g020600	--	K10775 phenylalanine ammonia-lyase [EC:4.3.1.24] | (RefSeq) phenylalanine ammonia-lyase-like (A)	ko00360: Phenylalanine metabolism; ko00940: Phenylpropanoid biosynthesis; ko01100: Metabolic pathways; ko01110: Biosynthesis of secondary metabolites	phenylalanine ammonia-lyase [Citrus clementina]	PALY_POPTR RecName: Full=Phenylalanine ammonia-lyase; EC=4.3.1.24 {ECO:0000250|UniProtKB:P24481};	V4UR40_CITCL RecName: Full=Phenylalanine ammonia-lyase {ECO:0000256|ARBA:ARBA00012139, ECO:0000256|RuleBase:RU003955}; EC=4.3.1.24 {ECO:0000256|ARBA:ARBA00012139, ECO:0000256|RuleBase:RU003955};	Phenylalanine and histidine ammonia-lyase	GO:0005737,cytoplasm; GO:0045548,phenylalanine ammonia-lyase activity; GO:0009800,cinnamic acid biosynthetic process; GO:0006559,L-phenylalanine catabolic process; GO:0003674,molecular_function; GO:0003824,catalytic activity; GO:0016829,lyase activity; GO:0016840,carbon-nitrogen lyase activity; GO:0016841,ammonia-lyase activity; GO:0006082,organic acid metabolic process; GO:0006725,cellular aroma…	PF00221.22:Aromatic amino acid lyase	--	--	--
Cs_ont_6g021380	1	12.8092	14.1846	14.4591	14.7335	11.1085	9.3011	18.9853	18.8918	17.526	15.0662	13.9441	16.0281	8.1992	11.6666	8.4045	7.8765	7.0106	6.6893	21.5861	17.6664	20.1923	chr6	17326578	17369100	+	Cs_ont_6g021380	--	--	--	--	--	--	--	--	--	--	--	--
Cs_ont_6g023360	1	1.0079	1.2449	1.1398	2.601	2.4501	2.4357	36.7965	35.7544	34.9739	64.7785	65.3505	64.5789	5.8333	5.881	6.5124	15.146	14.1339	14.1467	133.531	130.178	130.597	chr6	21671675	21674379	-	Cs_ont_6g023360	--	K15397 3-ketoacyl-CoA synthase [EC:2.3.1.199] | (RefSeq) 3-ketoacyl-CoA synthase 20-like isoform X1 (A)	ko00062: Fatty acid elongation; ko01100: Metabolic pathways; ko01110: Biosynthesis of secondary metabolites; ko04626: Plant-pathogen interaction	3-ketoacyl-CoA synthase 20-like isoform X1 [Citrus sinensis]	KCS20_ARATH RecName: Full=3-ketoacyl-CoA synthase 20 {ECO:0000303|PubMed:18465198}; Short=KCS-20 {ECO:0000303|PubMed:18465198}; EC=2.3.1.199 {ECO:0000305}; AltName: Full=Very long-chain fatty acid condensing enzyme 20 {ECO:0000303|PubMed:18465198}; Short=VLCFA condensing enzyme 20 {ECO:0000303|PubMed:18465198};	V4UQL6_CITCL RecName: Full=3-ketoacyl-CoA synthase {ECO:0000256|PIRNR:PIRNR036417}; EC=2.3.1.- {ECO:0000256|PIRNR:PIRNR036417};	--	GO:0016021,integral component of membrane; GO:0009922,fatty acid elongase activity; GO:0102756,very-long-chain 3-ketoacyl-CoA synthase activity; GO:0006633,fatty acid biosynthetic process; GO:0009409,response to cold; GO:0009416,response to light stimulus; GO:0003674,molecular_function; GO:0003824,catalytic activity; GO:0004312,fatty acid synthase activity; GO:0016740,transferase activity; GO:001…	PF08392.15:FAE1/Type III polyketide synthase-like protein	--	--	--
Cs_ont_6g023860	1	0	0	0	0	0	0.0207	0.2455	0.222	0.3176	0.4377	0.5232	0.5555	0.0201	0.015	0.0747	0.2123	0.2415	0.1466	2.3309	2.9086	2.6503	chr6	22360750	22365623	-	Cs_ont_6g023860	--	K16296 serine carboxypeptidase-like clade I [EC:3.4.16.-] | (RefSeq) serine carboxypeptidase-like 20 (A)	--	hypothetical protein CUMW_216690, partial [Citrus unshiu]	SCP20_ARATH RecName: Full=Serine carboxypeptidase-like 20; EC=3.4.16.-; Flags: Precursor;	A0A2H5QCC5_CITUN RecName: Full=Carboxypeptidase {ECO:0000256|RuleBase:RU361156}; EC=3.4.16.- {ECO:0000256|RuleBase:RU361156}; Flags: Fragment;	Serine carboxypeptidases (lysosomal cathepsin A)	GO:0005576,extracellular region; GO:0005777,peroxisome; GO:0000325,plant-type vacuole; GO:0016747,acyltransferase activity, transferring groups other than amino-acyl groups; GO:0004185,serine-type carboxypeptidase activity; GO:0006508,proteolysis; GO:0019748,secondary metabolic process; GO:0003674,molecular_function; GO:0003824,catalytic activity; GO:0016740,transferase activity; GO:0016746,acylt…	PF00450.25:Serine carboxypeptidase	--	--	--
Cs_ont_6g025170	1	41.4654	39.0667	41.2493	35.1027	34.643	35.8602	61.6443	57.6699	60.2263	123.402	123.916	115.624	45.1773	46.1587	42.699	48.6225	50.234	49.3552	97.1521	94.6786	97.1035	chr6	23823191	23826310	+	Cs_ont_6g025170	--	K13065 shikimate O-hydroxycinnamoyltransferase [EC:2.3.1.133] | (RefSeq) omega-hydroxypalmitate O-feruloyl transferase (A)	ko00940: Phenylpropanoid biosynthesis; ko00941: Flavonoid biosynthesis; ko00945: Stilbenoid, diarylheptanoid and gingerol biosynthesis; ko01100: Metabolic pathways; ko01110: Biosynthesis of secondary metabolites	omega-hydroxypalmitate O-feruloyl transferase [Citrus sinensis]	GLC_ARATH RecName: Full=Acyltransferase GLAUCE {ECO:0000303|PubMed:17965055, ECO:0000303|PubMed:22872756}; EC=2.3.1.- {ECO:0000305};	V4SHX5_CITCL SubName: Full=Uncharacterized protein {ECO:0000313|EMBL:ESR38445.1};	--	GO:0005737,cytoplasm; GO:0005634,nucleus; GO:0016747,acyltransferase activity, transferring groups other than amino-acyl groups; GO:0009567,double fertilization forming a zygote and endosperm; GO:0006355,regulation of DNA-templated transcription; GO:0003674,molecular_function; GO:0003824,catalytic activity; GO:0016740,transferase activity; GO:0016746,acyltransferase activity; GO:0000003,reproduct…	PF02458.18:Transferase family	--	--	--
Cs_ont_7g001280	1	14.3245	14.9345	14.1376	16.0531	15.9838	15.2249	73.843	73.7316	75.7808	52.9417	54.0651	50.8045	13.0014	13.6003	13.0882	19.1989	18.9994	19.2459	79.3365	78.7494	78.9568	chr7	1281169	1285351	+	Cs_ont_7g001280	--	K01657 anthranilate synthase component I [EC:4.1.3.27] | (RefSeq) anthranilate synthase alpha subunit 1, chloroplastic isoform X1 (A)	ko00400: Phenylalanine, tyrosine and tryptophan biosynthesis; ko01100: Metabolic pathways; ko01110: Biosynthesis of secondary metabolites; ko01230: Biosynthesis of amino acids	anthranilate synthase alpha subunit 1, chloroplastic [Citrus clementina]	TRPE_ARATH RecName: Full=Anthranilate synthase alpha subunit 1, chloroplastic {ECO:0000303|PubMed:7972519}; EC=4.1.3.27 {ECO:0000269|PubMed:7972519}; AltName: Full=Anthranilate synthase component 1-1; AltName: Full=Anthranilate synthase component I-1; AltName: Full=Protein A-METHYL TRYPTOPHAN RESISTANT 1; AltName: Full=Protein JASMONATE-INDUCED DEFECTIVE LATERAL ROOT 1; AltName: Full=Protein TRYP…	V4TBK3_CITCL RecName: Full=Anthranilate synthase {ECO:0000256|ARBA:ARBA00012266}; EC=4.1.3.27 {ECO:0000256|ARBA:ARBA00012266};	Isochorismate synthase	GO:0009507,chloroplast; GO:0004049,anthranilate synthase activity; GO:0046872,metal ion binding; GO:0010600,regulation of auxin biosynthetic process; GO:0000162,tryptophan biosynthetic process; GO:0003674,molecular_function; GO:0003824,catalytic activity; GO:0016829,lyase activity; GO:0016830,carbon-carbon lyase activity; GO:0016833,oxo-acid-lyase activity; GO:0005488,binding; GO:0043167,ion bind…	PF00425.21:chorismate binding enzyme	--	--	--
Cs_ont_7g002520	1	2.2622	2.2588	1.9057	4.2138	4.5248	3.9619	7.1731	6.5905	7.553	10.0889	10.5768	9.6837	2.0202	1.9942	2.0952	2.9536	2.0229	2.2019	5.6454	6.3271	6.4881	chr7	2096317	2100069	+	Cs_ont_7g002520	--	K14638 solute carrier family 15 (peptide/histidine transporter), member 3/4 | (RefSeq) protein NRT1/ PTR FAMILY 8.3 (A)	--	protein NRT1/ PTR FAMILY 5.1 [Citrus clementina]	PTR30_ARATH RecName: Full=Protein NRT1/ PTR FAMILY 5.1; Short=AtNPF5.1;	V4T794_CITCL SubName: Full=Uncharacterized protein {ECO:0000313|EMBL:ESR49102.1};	H+/oligopeptide symporter	GO:0016021,integral component of membrane; GO:0071916,dipeptide transmembrane transporter activity; GO:0042937,tripeptide transmembrane transporter activity; GO:0009624,response to nematode; GO:0003674,molecular_function; GO:0005215,transporter activity; GO:0022857,transmembrane transporter activity; GO:0035673,oligopeptide transmembrane transporter activity; GO:0042887,amide transmembrane transp…	PF00854.24:POT family	--	--	--
Cs_ont_7g002770	1	1.1347	1.0896	1.0799	1.1281	1.1925	1.1057	3.4858	3.2091	3.2986	2.7567	3.2331	2.7287	1.3858	1.2217	1.4492	2.3157	2.2987	2.3966	3.5118	3.6557	4.1357	chr7	2260741	2267209	-	Cs_ont_7g002770	--	K03549 KUP system potassium uptake protein | (RefSeq) potassium transporter 2 (A)	--	potassium transporter 2 [Citrus clementina]	POT2_ARATH RecName: Full=Potassium transporter 2; Short=AtKT2; Short=AtKUP2; Short=AtPOT2;	A0A2H5NLM9_CITUN RecName: Full=Potassium transporter {ECO:0000256|RuleBase:RU321113};	--	GO:0016021,integral component of membrane; GO:0016020,membrane; GO:0005886,plasma membrane; GO:0015079,potassium ion transmembrane transporter activity; GO:0006813,potassium ion transport; GO:0003674,molecular_function; GO:0005215,transporter activity; GO:0008324,cation transmembrane transporter activity; GO:0015075,ion transmembrane transporter activity; GO:0015318,inorganic molecular entity tra…	PF02705.19:K+ potassium transporter	--	--	--
Cs_ont_7g003040	1	19.7539	22.1005	22.3197	19.5074	19.1129	19.0201	65.701	65.7497	63.2577	72.5764	72.3208	72.0412	26.9599	26.3932	25.584	20.5389	19.2571	19.4011	70.9857	72.4293	68.666	chr7	2415057	2416682	-	Cs_ont_7g003040	--	K01859 chalcone isomerase [EC:5.5.1.6] | (RefSeq) probable chalcone--flavonone isomerase 3 (A)	ko00941: Flavonoid biosynthesis; ko01100: Metabolic pathways; ko01110: Biosynthesis of secondary metabolites	hypothetical protein CICLE_v10032749mg [Citrus clementina]	CHIL2_HUMLU RecName: Full=Chalcone isomerase-like protein 2 {ECO:0000303|PubMed:29760092}; Short=HlCHIL2 {ECO:0000303|PubMed:29760092}; EC=5.5.1.6 {ECO:0000250|UniProtKB:Q8VZW3};	A0A2H5PNQ0_CITUN RecName: Full=Chalcone-flavonone isomerase family protein {ECO:0000256|RuleBase:RU361158};	--	GO:0005737,cytoplasm; GO:0045430,chalcone isomerase activity; GO:0009813,flavonoid biosynthetic process; GO:0003674,molecular_function; GO:0003824,catalytic activity; GO:0016853,isomerase activity; GO:0016872,intramolecular lyase activity; GO:0008150,biological_process; GO:0008152,metabolic process; GO:0009058,biosynthetic process; GO:0009812,flavonoid metabolic process; GO:0071704,organic substa…	PF02431.18:Chalcone-flavanone isomerase	--	--	--
Cs_ont_7g003980	1	43.3365	43.6579	41.2992	42.0018	40.0755	41.4668	92.2024	91.1142	92.9129	75.8291	75.3537	77.3099	44.8854	44.6225	43.4283	73.4591	73.0079	71.629	95.178	92.9617	97.0553	chr7	3019094	3023853	+	Cs_ont_7g003980	--	K08678 UDP-glucuronate decarboxylase [EC:4.1.1.35] | (RefSeq) UDP-glucuronic acid decarboxylase 6-like (A)	ko00520: Amino sugar and nucleotide sugar metabolism; ko01100: Metabolic pathways; ko01250: Biosynthesis of nucleotide sugars	UDP-glucuronic acid decarboxylase 6 [Citrus clementina]	UXS6_ARATH RecName: Full=UDP-glucuronic acid decarboxylase 6; EC=4.1.1.35; AltName: Full=UDP-XYL synthase 6; AltName: Full=UDP-glucuronate decarboxylase 6; Short=UGD; Short=UXS-6;	V4T7T3_CITCL RecName: Full=UDP-glucuronate decarboxylase {ECO:0000256|ARBA:ARBA00012290}; EC=4.1.1.35 {ECO:0000256|ARBA:ARBA00012290};	dTDP-glucose 4-6-dehydratase/UDP-glucuronic acid decarboxylase	GO:0005737,cytoplasm; GO:0005777,peroxisome; GO:0005886,plasma membrane; GO:0070403,NAD+ binding; GO:0048040,UDP-glucuronate decarboxylase activity; GO:0042732,D-xylose metabolic process; GO:0033320,UDP-D-xylose biosynthetic process; GO:0000166,nucleotide binding; GO:0003674,molecular_function; GO:0005488,binding; GO:0036094,small molecule binding; GO:0043167,ion binding; GO:0043168,anion binding…	PF16363.8:GDP-mannose 4,6 dehydratase	--	--	--
Cs_ont_7g005480	1	0.7464	0.6794	0.5799	0.7979	0.574	0.8072	1.4435	1.3486	1.7348	1.3605	1.6154	1.3555	0.9218	0.6923	0.6565	0.8982	0.8605	0.9721	1.2365	1.4441	1.2984	chr7	4119151	4123058	+	Cs_ont_7g005480	--	K03139 transcription initiation factor TFIIF subunit beta [EC:5.6.2.-] | (RefSeq) general transcription factor IIF subunit 2 isoform X1 (A)	ko03022: Basal transcription factors	transcription initiation factor IIF subunit beta [Citrus sinensis]	--	A0A067DZQ4_CITSI SubName: Full=Uncharacterized protein {ECO:0000313|EMBL:KDO48459.1};	Transcription initiation factor IIF, small subunit (RAP30)	GO:0016021,integral component of membrane; GO:0005674,transcription factor TFIIF complex; GO:0003677,DNA binding; GO:0006367,transcription initiation at RNA polymerase II promoter; GO:0003674,molecular_function; GO:0003676,nucleic acid binding; GO:0005488,binding; GO:0097159,organic cyclic compound binding; GO:1901363,heterocyclic compound binding; GO:0006139,nucleobase-containing compound metabo…	PF17683.4:TFIIF, beta subunit N-terminus	--	--	--
Cs_ont_7g005530	1	0.3562	0.6127	0.4678	0.3441	0.3916	0.3698	0.725	0.6894	0.6542	1.3749	1.7291	1.7503	0.3079	0.3789	0.2645	1.2066	1.26	1.1701	1.4954	1.4709	1.4937	chr7	4174203	4180943	+	Cs_ont_7g005530	--	K16297 serine carboxypeptidase-like clade II [EC:3.4.16.-] | (RefSeq) serine carboxypeptidase-like 27 (A)	--	hypothetical protein DVH24_023257 [Malus domestica]	SCP28_ARATH RecName: Full=Serine carboxypeptidase-like 28; EC=3.4.16.-; Flags: Precursor;	A0A498KW02_MALDO RecName: Full=Carboxypeptidase {ECO:0000256|RuleBase:RU361156}; EC=3.4.16.- {ECO:0000256|RuleBase:RU361156};	Serine carboxypeptidases (lysosomal cathepsin A)	GO:0005576,extracellular region; GO:0004185,serine-type carboxypeptidase activity; GO:0006508,proteolysis; GO:0003674,molecular_function; GO:0003824,catalytic activity; GO:0004180,carboxypeptidase activity; GO:0008233,peptidase activity; GO:0008236,serine-type peptidase activity; GO:0008238,exopeptidase activity; GO:0016787,hydrolase activity; GO:0017171,serine hydrolase activity; GO:0070008,seri…	PF00450.25:Serine carboxypeptidase	--	--	--
Cs_ont_7g009180	1	9.2814	10.0464	10.0777	9.743	9.7833	9.523	42.8782	46.3009	45.2324	32.7738	33.3695	33.8086	10.7436	11.8503	11.012	15.6173	15.5104	15.7149	55.5764	55.3517	55.3477	chr7	9241241	9247860	+	Cs_ont_7g009180	--	--	--	hypothetical protein KY290_009098 [Solanum tuberosum]	ACR12_ARATH RecName: Full=ACT domain-containing protein ACR12 {ECO:0000305}; AltName: Full=Protein ACT DOMAIN REPEATS 12 {ECO:0000303|PubMed:21861936}; Flags: Precursor;	A0A5J5B938_9ASTE RecName: Full=Cupin type-1 domain-containing protein {ECO:0000259|SMART:SM00835};	--	GO:0009507,chloroplast; GO:0009570,chloroplast stroma; GO:0009535,chloroplast thylakoid membrane; GO:0005886,plasma membrane; GO:0005575,cellular_component; GO:0005622,intracellular anatomical structure; GO:0005737,cytoplasm; GO:0009536,plastid; GO:0043226,organelle; GO:0043227,membrane-bounded organelle; GO:0043229,intracellular organelle; GO:0043231,intracellular membrane-bounded organelle; GO:…	PF00190.25:Cupin	--	--	--
Cs_ont_7g011170	1	0.9097	1.3685	1.0113	1.2208	1.7366	2.4596	6.2174	4.9895	5.371	5.291	5.5347	5.8763	1.1189	1.0675	0.889	3.3684	3.3987	3.8319	5.5324	6.9123	6.7308	chr7	13979073	13979506	-	Cs_ont_7g011170	--	--	--	hypothetical protein CUMW_242760 [Citrus unshiu]	--	A0A2H5QLZ6_CITUN SubName: Full=Uncharacterized protein {ECO:0000313|EMBL:GAY65649.1};	--	--	--	--	--	--
Cs_ont_7g011180	1	0.792	0.6728	0.8941	1.1254	1.1794	1.4562	6.0262	5.0084	5.75	7.2553	7.0113	6.692	1.5031	0.8055	2.1672	4.1057	3.8092	4.0034	6.7303	7.1156	6.8312	chr7	13980101	13980770	-	Cs_ont_7g011180	--	--	--	hypothetical protein CICLE_v10033192mg [Citrus clementina]	--	V4TJK4_CITCL SubName: Full=Uncharacterized protein {ECO:0000313|EMBL:ESR49961.1};	--	--	--	--	--	--
Cs_ont_7g013330	1	1.3644	1.1168	1.2265	1.6965	1.5038	1.5908	1.8024	1.8794	1.8238	4.9849	5.2389	4.7947	1.768	1.8211	1.7142	2.5327	2.7369	2.6157	3.8382	3.7674	3.9026	chr7	17510481	17523562	-	Cs_ont_7g013330	--	K12489 Arf-GAP with coiled-coil, ANK repeat and PH domain-containing protein | (RefSeq) ADP-ribosylation factor GTPase-activating protein AGD1 isoform X2 (A)	ko04144: Endocytosis	ADP-ribosylation factor GTPase-activating protein AGD1 isoform X3 [Citrus clementina]	AGD1_ARATH RecName: Full=ADP-ribosylation factor GTPase-activating protein AGD1; Short=ARF GAP AGD1; AltName: Full=Protein ARF-GAP DOMAIN 1; Short=AtAGD1;	A0A2H5PGX3_CITUN SubName: Full=Uncharacterized protein {ECO:0000313|EMBL:GAY51603.1};	Putative GTPase activating proteins (GAPs)	GO:0030139,endocytic vesicle; GO:0005768,endosome; GO:0005886,plasma membrane; GO:0035618,root hair; GO:0005096,GTPase activator activity; GO:0046872,metal ion binding; GO:0007010,cytoskeleton organization; GO:0048768,root hair cell tip growth; GO:0003674,molecular_function; GO:0008047,enzyme activator activity; GO:0030234,enzyme regulator activity; GO:0030695,GTPase regulator activity; GO:006058…	PF01412.21:Putative GTPase activating protein for Arf	--	--	--
Cs_ont_7g014070	1	0.059	0.1029	0.0865	0.2873	0.1737	0.4146	0.9241	0.6959	0.8917	3.9233	3.9215	3.8369	0.3109	0.3394	0.3088	2.3125	2.3008	2.3918	2.9396	2.7905	2.8497	chr7	18196900	18202955	+	Cs_ont_7g014070	--	K14431 transcription factor TGA | (RefSeq) bZIP transcription factor TGA10 isoform X1 (A)	ko04075: Plant hormone signal transduction	bZIP transcription factor TGA10 isoform X1 [Citrus sinensis]	TGA10_TOBAC RecName: Full=bZIP transcription factor TGA10 {ECO:0000303|PubMed:12777042}; AltName: Full=Protein TGACG (TGA) motif-binding protein 10 {ECO:0000303|PubMed:12777042};	A0A2H5Q7M0_CITUN SubName: Full=Uncharacterized protein {ECO:0000313|EMBL:GAY60636.1};	--	GO:0005634,nucleus; GO:0003700,DNA-binding transcription factor activity; GO:0043565,sequence-specific DNA binding; GO:0045893,positive regulation of DNA-templated transcription; GO:0009733,response to auxin; GO:0009753,response to jasmonic acid; GO:0009751,response to salicylic acid; GO:0006351,DNA-templated transcription; GO:0003674,molecular_function; GO:0140110,transcription regulator activit…	PF14144.9:Seed dormancy control	bZIP	TF	bZIP
Cs_ont_7g014160	1	69.5932	75.1366	73.4718	48.1142	47.655	49.0988	409.874	397.871	403.524	230.545	230.172	234.725	82.3064	78.8901	81.316	95.9978	97.669	99.9347	445.818	464.492	460.354	chr7	18322128	18323780	+	Cs_ont_7g014160	--	K19613 leucine-rich repeat protein SHOC2 | (RefSeq) LRR receptor-like serine/threonine-protein kinase FLS2 (A)	--	polygalacturonase inhibitor 1 [Citrus sinensis]	PGIP_PYRCO RecName: Full=Polygalacturonase inhibitor; AltName: Full=Polygalacturonase-inhibiting protein; Short=PGIG; Flags: Precursor;	A0A067DC51_CITSI RecName: Full=LRRNT_2 domain-containing protein {ECO:0000259|Pfam:PF08263};	--	GO:0048046,apoplast; GO:0005575,cellular_component; GO:0005576,extracellular region; GO:0110165,cellular anatomical entity	PF08263.15:Leucine rich repeat N-terminal domain	--	--	--
Cs_ont_7g014920	1	0.2653	0.204	0.169	0.1993	0.3458	0.4651	0.3707	0.4487	0.4081	0.2594	0.3089	0.3262	0.3087	0.2863	0.304	0.3388	0.4922	0.3964	0.7043	0.7606	0.6963	chr7	19133222	19136057	+	Cs_ont_7g014920	--	--	--	cytochrome b561 domain-containing protein At4g18260 [Citrus sinensis]	B561M_ARATH RecName: Full=Cytochrome b561 domain-containing protein At4g18260; AltName: Full=Protein b561A.tha13; Flags: Precursor;	A0A067EL06_CITSI RecName: Full=Cytochrome b561 domain-containing protein {ECO:0000259|PROSITE:PS50939};	Predicted membrane protein, contains DoH and Cytochrome b-561/ferric reductase transmembrane domains	GO:0016021,integral component of membrane; GO:0020037,heme binding; GO:0046872,metal ion binding; GO:0016491,oxidoreductase activity; GO:0140575,transmembrane monodehydroascorbate reductase activity; GO:0003674,molecular_function; GO:0005488,binding; GO:0046906,tetrapyrrole binding; GO:0097159,organic cyclic compound binding; GO:1901363,heterocyclic compound binding; GO:0043167,ion binding; GO:00…	PF03188.19:Eukaryotic cytochrome b561	--	--	--
Cs_ont_7g015430	1	0.4046	0.2644	0.3513	0.796	0.8378	0.9088	5.5819	6.1855	5.5672	7.0937	7.8679	7.9494	1.0172	0.9617	0.6843	1.7142	1.9028	1.7277	6.9075	6.5314	7.1453	chr7	19809887	19810909	+	Cs_ont_7g015430	--	--	--	transcription factor PAR1 [Citrus sinensis]	PAR2_ARATH RecName: Full=Transcription factor PAR2; AltName: Full=Basic helix-loop-helix protein 166; Short=AtbHLH166; Short=bHLH 166; AltName: Full=Protein HELIX-LOOP-HELIX 2; AltName: Full=Protein PHYTOCHROME RAPIDLY REGULATED 2; AltName: Full=bHLH transcription factor bHLH166;	A0A2H5PEL1_CITUN SubName: Full=Uncharacterized protein {ECO:0000313|EMBL:GAY50797.1};	--	GO:0005634,nucleus; GO:0009742,brassinosteroid mediated signaling pathway; GO:0007623,circadian rhythm; GO:0032502,developmental process; GO:0040008,regulation of growth; GO:0006355,regulation of DNA-templated transcription; GO:0009641,shade avoidance; GO:0007154,cell communication; GO:0007165,signal transduction; GO:0008150,biological_process; GO:0009719,response to endogenous stimulus; GO:00097…	PF04281.16:Mitochondrial import receptor subunit Tom22	--	--	--
Cs_ont_7g015450	1	1.0539	0.738	1.0189	1.3348	1.2334	1.1894	3.7733	3.765	3.9012	6.9627	6.5377	6.4084	1.3044	1.3951	1.2053	1.0322	0.9867	0.872	5.2376	5.3713	5.2051	chr7	19814960	19819638	-	Cs_ont_7g015450	--	--	--	hypothetical protein CICLE_v10033349mg, partial [Citrus clementina]	PMD2_ARATH RecName: Full=Peroxisomal and mitochondrial division factor 2 {ECO:0000303|PubMed:22147290}; AltName: Full=Ubiquitin-interacting factor 7 {ECO:0000303|Ref.3};	V4TAY5_CITCL SubName: Full=Uncharacterized protein {ECO:0000313|EMBL:ESR50432.1}; Flags: Fragment;	--	GO:0005576,extracellular region; GO:0031307,integral component of mitochondrial outer membrane; GO:0005739,mitochondrion; GO:0000325,plant-type vacuole; GO:0007005,mitochondrion organization; GO:0006996,organelle organization; GO:0008150,biological_process; GO:0009987,cellular process; GO:0016043,cellular component organization; GO:0071840,cellular component organization or biogenesis; GO:0005575…	--	--	--	--
Cs_ont_7g016940	1	1.8826	2.2674	1.893	1.5439	1.3893	1.2981	1.7354	1.8099	1.9008	2.1081	2.3984	2.233	1.5186	2.1053	1.7286	1.0643	1.0402	1.2773	2.7536	3.202	2.7671	chr7	21109955	21115224	-	Cs_ont_7g016940	--	K00799 glutathione S-transferase [EC:2.5.1.18] | (RefSeq) probable glutathione S-transferase (A)	ko00480: Glutathione metabolism; ko01100: Metabolic pathways	F-box/kelch-repeat protein SKIP25 [Citrus sinensis]	SKI25_ARATH RecName: Full=F-box/kelch-repeat protein SKIP25; AltName: Full=SKP1-interacting partner 25;	A0A067DIW7_CITSI SubName: Full=Uncharacterized protein {ECO:0000313|EMBL:KDO38556.1};	FOG: Kelch repeat	GO:0005634,nucleus; GO:0016567,protein ubiquitination; GO:0006807,nitrogen compound metabolic process; GO:0008150,biological_process; GO:0008152,metabolic process; GO:0019538,protein metabolic process; GO:0032446,protein modification by small protein conjugation; GO:0036211,protein modification process; GO:0043170,macromolecule metabolic process; GO:0043412,macromolecule modification; GO:0044238,…	PF13964.9:Kelch motif	--	--	--
Cs_ont_7g017340	1	0.4887	0.2984	0.652	0.3819	0.5178	0.5814	1.0624	1.2614	1.4213	0.7328	0.6356	0.5872	0.5281	0.4014	0.3582	0.7464	0.7171	0.772	2.8337	2.0642	1.653	chr7	21424989	21426291	-	Cs_ont_7g017340	--	--	--	hypothetical protein CICLE_v10033211mg [Citrus clementina]	--	V4TGD9_CITCL SubName: Full=Uncharacterized protein {ECO:0000313|EMBL:ESR50650.1};	--	--	--	--	--	--
Cs_ont_7g018070	1	0.0105	0	0.0647	0.0597	0.1565	0.0795	0.4672	0.4068	0.5882	1.9825	1.7453	1.6128	0.0886	0.0986	0.0822	0.3988	0.5311	0.5027	2.122	2.1136	1.9548	chr7	22015715	22017377	-	Cs_ont_7g018070	--	K04125 gibberellin 2beta-dioxygenase [EC:1.14.11.13] | (RefSeq) gibberellin 2-beta-dioxygenase 8 isoform X1 (A)	ko00904: Diterpenoid biosynthesis; ko01110: Biosynthesis of secondary metabolites	gibberellin 2-beta-dioxygenase 8-like [Citrus sinensis]	G2OX6_ORYSJ RecName: Full=Gibberellin 2-beta-dioxygenase 6 {ECO:0000305}; EC=1.14.11.13 {ECO:0000269|PubMed:18952778}; AltName: Full=Gibberellin 2-beta-hydroxylase 6 {ECO:0000305}; AltName: Full=Gibberellin 2-oxidase 6 {ECO:0000303|PubMed:18952778}; Short=GA 2-oxidase 6 {ECO:0000303|PubMed:18952778}; Short=OsGA2ox6 {ECO:0000303|PubMed:18952778};	A0A2H5NTL8_CITUN RecName: Full=Fe2OG dioxygenase domain-containing protein {ECO:0000259|PROSITE:PS51471};	Iron/ascorbate family oxidoreductases	GO:0005737,cytoplasm; GO:0005634,nucleus; GO:0052634,C-19 gibberellin 2-beta-dioxygenase activity; GO:0051213,dioxygenase activity; GO:0045543,gibberellin 2-beta-dioxygenase activity; GO:0046872,metal ion binding; GO:0010336,gibberellic acid homeostasis; GO:0045487,gibberellin catabolic process; GO:0003674,molecular_function; GO:0003824,catalytic activity; GO:0016491,oxidoreductase activity; GO:0…	PF03171.23:2OG-Fe(II) oxygenase superfamily	--	--	--
Cs_ont_7g018680	1	1.5552	1.7742	1.7793	1.7618	1.4203	1.9092	4.2156	3.5936	3.603	4.5494	4.7757	3.6817	2.3154	1.94	1.7354	2.7139	2.2271	1.9444	3.3931	3.5085	3.1899	chr7	22732040	22736118	-	Cs_ont_7g018680	--	K06950 uncharacterized protein | (RefSeq) uncharacterized protein LOC102608063 (A)	--	uncharacterized protein LOC18044806 [Citrus clementina]	C86B1_ARATH RecName: Full=Cytochrome P450 86B1; EC=1.14.-.-;	V4TC20_CITCL RecName: Full=HD domain-containing protein {ECO:0000259|PROSITE:PS51831};	--	GO:0005783,endoplasmic reticulum; GO:0005789,endoplasmic reticulum membrane; GO:0016021,integral component of membrane; GO:0020037,heme binding; GO:0005506,iron ion binding; GO:0004497,monooxygenase activity; GO:0016705,oxidoreductase activity, acting on paired donors, with incorporation or reduction of molecular oxygen; GO:0071555,cell wall organization; GO:0010345,suberin biosynthetic process; …	PF01966.25:HD domain	--	--	--
Cs_ont_7g019520	1	5.2483	5.057	4.7275	4.5664	4.6533	5.2975	7.5676	7.5757	6.8859	8.9667	9.8099	9.9294	3.4839	3.6039	4.426	3.1489	3.9137	2.5967	9.1333	8.9141	8.5305	chr7	23355129	23357435	+	Cs_ont_7g019520	--	--	--	hypothetical protein CUMW_101270 [Citrus unshiu]	HIP8_ARATH RecName: Full=Heavy metal-associated isoprenylated plant protein 8 {ECO:0000303|PubMed:21072340, ECO:0000303|PubMed:23368984}; Short=AtHIP08 {ECO:0000303|PubMed:21072340, ECO:0000303|PubMed:23368984}; Flags: Precursor;	A0A2H5P3S0_CITUN SubName: Full=Uncharacterized protein {ECO:0000313|EMBL:GAY47003.1};	--	GO:0046872,metal ion binding; GO:0003674,molecular_function; GO:0005488,binding; GO:0043167,ion binding; GO:0043169,cation binding	PF00403.29:Heavy-metal-associated domain	--	--	--
Cs_ont_7g020140	1	4.7134	4.445	4.5324	3.9652	3.9263	3.7428	7.6537	8.5922	8.8796	8.1953	7.9411	7.7925	5.421	5.1053	5.83	5.9191	5.2392	5.0873	7.7105	9.5022	7.3857	chr7	23847561	23850216	+	Cs_ont_7g020140	--	K17808 mitochondrial protein import protein ZIM17 | (RefSeq) mitochondrial protein import protein ZIM17 isoform X1 (A)	--	mitochondrial protein import protein ZIM17 isoform X1 [Citrus sinensis]	--	A0A067FRZ1_CITSI RecName: Full=DNL-type domain-containing protein {ECO:0000259|PROSITE:PS51501};	Uncharacterized conserved protein	GO:0005739,mitochondrion; GO:0051087,chaperone binding; GO:0008270,zinc ion binding; GO:0006457,protein folding; GO:0030150,protein import into mitochondrial matrix; GO:0050821,protein stabilization; GO:0003674,molecular_function; GO:0005488,binding; GO:0005515,protein binding; GO:0043167,ion binding; GO:0043169,cation binding; GO:0046872,metal ion binding; GO:0046914,transition metal ion binding…	PF05180.15:DNL zinc finger	--	--	--
Cs_ont_7g022200	1	80.0673	80.0034	79.4157	61.2781	65.5507	62.4589	128.012	132.604	128.534	88.7271	93.2713	93.5212	65.3583	70.8937	69.8783	71.7301	71.5177	69.7891	138.02	137.62	138.376	chr7	25312019	25320592	-	Cs_ont_7g022200	--	K12778 meiosis-specific protein | (RefSeq) meiosis-specific protein ASY1 isoform X2 (A)	--	hypothetical protein LWI28_005921 [Acer negundo]	ASY1_ARATH RecName: Full=Meiosis-specific protein ASY1 {ECO:0000305}; AltName: Full=Protein ASYNAPTIC 1 {ECO:0000303|PubMed:10855496}; Short=AtASY1 {ECO:0000303|PubMed:22319460};	A0A2H5NVE4_CITUN RecName: Full=HORMA domain-containing protein {ECO:0000259|PROSITE:PS50815}; Flags: Fragment;	HORMA domain	GO:0000785,chromatin; GO:0005694,chromosome; GO:0000794,condensed nuclear chromosome; GO:0005615,extracellular space; GO:0005764,lysosome; GO:0005654,nucleoplasm; GO:0004197,cysteine-type endopeptidase activity; GO:0051026,chiasma assembly; GO:0007129,homologous chromosome pairing at meiosis; GO:0051603,proteolysis involved in protein catabolic process; GO:0007130,synaptonemal complex assembly; G…	PF05755.15:Rubber elongation factor protein (REF)	--	--	--
Cs_ont_7g024430	1	3.0682	3.2746	3.6947	3.188	3.1557	3.572	4.5785	4.2221	4.8744	4.1653	4.9572	5.1812	2.9376	3.1961	3.1359	2.3909	2.6031	2.3879	4.773	4.7647	5.1755	chr7	26723925	26725498	-	Cs_ont_7g024430	--	--	--	uncharacterized protein LOC102618931 isoform X1 [Citrus sinensis]	--	A0A2H5N807_CITUN RecName: Full=DUF220 domain-containing protein {ECO:0000259|Pfam:PF02713};	--	--	PF02713.17:Domain of unknown function DUF220	--	--	--
Cs_ont_7g024620	1	8.4101	8.7316	9.0334	5.8718	6.6018	6.1811	45.7116	46.9139	44.3532	28.14	27.2266	26.4835	17.5103	17.8326	16.378	32.4207	32.573	33.7507	54.3714	56.5146	55.9559	chr7	26816698	26819492	+	Cs_ont_7g024620	--	--	--	polygalacturonase 1 beta-like protein 3 [Citrus clementina]	PGL3_ARATH RecName: Full=Polygalacturonase 1 beta-like protein 3 {ECO:0000303|PubMed:26106400}; Short=AtPGL3 {ECO:0000303|PubMed:26106400}; AltName: Full=Aromatic-rich glycoprotein JP650; AltName: Full=PG1beta-like protein 3 {ECO:0000303|PubMed:26106400}; AltName: Full=Polygalacturonase 2 {ECO:0000303|PubMed:19639386}; AltName: Full=Probable polygalacturonase non-catalytic subunit JP650; Flags: P…	V4VGJ6_CITCL RecName: Full=BURP domain-containing protein {ECO:0000259|PROSITE:PS51277};	--	GO:0048046,apoplast; GO:0009505,plant-type cell wall; GO:0042547,cell wall modification involved in multidimensional cell growth; GO:0009827,plant-type cell wall modification; GO:0008150,biological_process; GO:0009825,multidimensional cell growth; GO:0009987,cellular process; GO:0016043,cellular component organization; GO:0016049,cell growth; GO:0040007,growth; GO:0042545,cell wall modification; …	PF03181.18:BURP domain	--	--	--
Cs_ont_7g025080	1	9.123	9.4095	9.5996	7.6402	7.8198	7.7209	17.8898	18.5696	17.483	14.8244	14.4918	14.9628	7.7286	8.5862	7.7245	7.1866	6.944	7.0893	16.9219	16.5401	16.3394	chr7	27141067	27144251	+	Cs_ont_7g025080	--	--	--	uncharacterized protein LOC18045706 [Citrus clementina]	--	V4TPF9_CITCL RecName: Full=RRM domain-containing protein {ECO:0000259|PROSITE:PS50102};	--	GO:0009507,chloroplast; GO:0019843,rRNA binding; GO:0032544,plastid translation; GO:0009409,response to cold; GO:0006364,rRNA processing; GO:0003674,molecular_function; GO:0003676,nucleic acid binding; GO:0003723,RNA binding; GO:0005488,binding; GO:0097159,organic cyclic compound binding; GO:1901363,heterocyclic compound binding; GO:0006412,translation; GO:0006518,peptide metabolic process; GO:00…	PF00076.25:RNA recognition motif. (a.k.a. RRM, RBD, or RNP domain)	--	--	--
Cs_ont_7g025650	1	16.8229	16.5214	17.2493	16.5408	16.1662	16.015	31.6811	36.2134	33.1351	35.025	33.0253	31.2167	16.1105	16.0293	15.7067	15.6754	18.5256	14.7081	30.9555	30.8468	28.0272	chr7	27503447	27509276	+	Cs_ont_7g025650	--	K12524 bifunctional aspartokinase / homoserine dehydrogenase 1 [EC:2.7.2.4 1.1.1.3] | (RefSeq) bifunctional aspartokinase/homoserine dehydrogenase 1, chloroplastic-like (A)	ko00260: Glycine, serine and threonine metabolism; ko00261: Monobactam biosynthesis; ko00270: Cysteine and methionine metabolism; ko00300: Lysine biosynthesis; ko01100: Metabolic pathways; ko01110: Biosynthesis of secondary metabolites; ko01230: Biosynthesis of amino acids	bifunctional aspartokinase/homoserine dehydrogenase 1 isoform X1 [Citrus sinensis]	AKH1_MAIZE RecName: Full=Bifunctional aspartokinase/homoserine dehydrogenase 1, chloroplastic; Short=AK-HD 1; Short=AK-HSDH 1; Includes: RecName: Full=Aspartokinase; EC=2.7.2.4; Includes: RecName: Full=Homoserine dehydrogenase; EC=1.1.1.3; Flags: Precursor;	V4TPM1_CITCL RecName: Full=Homoserine dehydrogenase {ECO:0000256|ARBA:ARBA00013213, ECO:0000256|PIRNR:PIRNR036497}; Short=HDH {ECO:0000256|PIRNR:PIRNR036497}; EC=1.1.1.3 {ECO:0000256|ARBA:ARBA00013213, ECO:0000256|PIRNR:PIRNR036497};	Homoserine dehydrogenase	GO:0009507,chloroplast; GO:0004072,aspartate kinase activity; GO:0005524,ATP binding; GO:0004412,homoserine dehydrogenase activity; GO:0050661,NADP binding; GO:0009067,aspartate family amino acid biosynthetic process; GO:0009090,homoserine biosynthetic process; GO:0009089,lysine biosynthetic process via diaminopimelate; GO:0009086,methionine biosynthetic process; GO:0016310,phosphorylation; GO:00…	PF00742.22:Homoserine dehydrogenase	--	--	--
Cs_ont_7g025660	1	4.1286	3.9689	3.6652	3.3072	3.4715	4.0422	7.8204	7.7259	7.7376	8.6951	8.42	8.011	4.0535	4.3356	4.427	6.3794	7.0581	6.9262	6.9218	7.7044	8.7027	chr7	27510746	27513718	-	Cs_ont_7g025660	--	K13436 pto-interacting protein 1 [EC:2.7.11.1] | (RefSeq) PTI1-like tyrosine-protein kinase 1 isoform X1 (A)	ko04626: Plant-pathogen interaction	LEAF RUST 10 DISEASE-RESISTANCE LOCUS RECEPTOR-LIKE PROTEIN KINASE-like 1.5 [Citrus sinensis]	LRL15_ARATH RecName: Full=LEAF RUST 10 DISEASE-RESISTANCE LOCUS RECEPTOR-LIKE PROTEIN KINASE-like 1.5 {ECO:0000303|PubMed:12805585}; EC=2.7.11.1; AltName: Full=Probable receptor-like serine/threonine-protein kinase LRK10L-1.5 {ECO:0000305}; Flags: Precursor;	V4TER1_CITCL RecName: Full=Protein kinase domain-containing protein {ECO:0000259|PROSITE:PS50011};	Serine/threonine protein kinase	GO:0016021,integral component of membrane; GO:0005886,plasma membrane; GO:0005524,ATP binding; GO:0106310,protein serine kinase activity; GO:0004674,protein serine/threonine kinase activity; GO:0007166,cell surface receptor signaling pathway; GO:0006468,protein phosphorylation; GO:0000166,nucleotide binding; GO:0003674,molecular_function; GO:0005488,binding; GO:0017076,purine nucleotide binding; …	PF00069.28:Protein kinase domain	--	--	--
Cs_ont_7g025910	1	10.8562	10.8367	10.8627	10.9165	11.5802	11.6565	19.9231	19.1955	20.0973	19.2425	19.389	19.4269	9.5779	9.421	9.7166	10.7532	10.3872	10.4177	23.9347	22.8493	23.2696	chr7	27644741	27652237	-	Cs_ont_7g025910	--	K13430 serine/threonine-protein kinase PBS1 [EC:2.7.11.1] | (RefSeq) serine/threonine-protein kinase PBS1 (A)	ko04626: Plant-pathogen interaction	uncharacterized protein LOC102612790 isoform X1 [Citrus sinensis]	PBL34_ARATH RecName: Full=Serine/threonine-protein kinase PBL34 {ECO:0000303|PubMed:29907700}; EC=2.7.11.1 {ECO:0000269|PubMed:31922267}; AltName: Full=PBS1-like protein 34 {ECO:0000303|PubMed:29907700}; AltName: Full=Receptor-like cytoplasmic kinase PBL34 {ECO:0000303|PubMed:29907700};	V4SVE1_CITCL RecName: Full=DUF1338 domain-containing protein {ECO:0000259|SMART:SM01150};	--	GO:0005886,plasma membrane; GO:0005524,ATP binding; GO:0106310,protein serine kinase activity; GO:0004674,protein serine/threonine kinase activity; GO:0006952,defense response; GO:0031663,lipopolysaccharide-mediated signaling pathway; GO:0002221,pattern recognition receptor signaling pathway; GO:0006468,protein phosphorylation; GO:0000166,nucleotide binding; GO:0003674,molecular_function; GO:0005…	PF07063.16:Domain of unknown function (DUF1338)	--	--	--
Cs_ont_7g026120	1	1.0354	0.8496	0.8814	1.0031	0.8895	1.0307	1.3138	1.6248	1.5644	2.8358	2.9852	3.1375	0.9552	1.0217	1.0464	0.6862	0.7673	0.7753	3.3642	3.471	3.6514	chr7	27749514	27751586	+	Cs_ont_7g026120	--	K13430 serine/threonine-protein kinase PBS1 [EC:2.7.11.1] | (RefSeq) probable serine/threonine-protein kinase PBL7 (A)	ko04626: Plant-pathogen interaction	probable serine/threonine-protein kinase PBL11 isoform X2 [Citrus sinensis]	PBL9_ARATH RecName: Full=Probable serine/threonine-protein kinase PBL9 {ECO:0000305}; EC=2.7.11.1 {ECO:0000305}; AltName: Full=PBS1-like protein 9 {ECO:0000303|PubMed:20413097}; AltName: Full=Protein kinase 1A {ECO:0000305};	A0A067GTA4_CITSI RecName: Full=Protein kinase domain-containing protein {ECO:0000259|PROSITE:PS50011};	Serine/threonine protein kinase	GO:0005886,plasma membrane; GO:0005524,ATP binding; GO:0106310,protein serine kinase activity; GO:0004674,protein serine/threonine kinase activity; GO:0004713,protein tyrosine kinase activity; GO:0006952,defense response; GO:0000166,nucleotide binding; GO:0003674,molecular_function; GO:0005488,binding; GO:0017076,purine nucleotide binding; GO:0030554,adenyl nucleotide binding; GO:0032553,ribonucl…	PF07714.20:Protein tyrosine and serine/threonine kinase	--	--	--
Cs_ont_7g027850	1	0.6006	0.5594	0.4433	1.5569	1.8102	1.3787	11.7642	11.095	9.7685	28.4601	26.8938	28.0289	3.5879	3.2722	3.2021	12.8446	13.6211	12.1917	27.4487	29.8941	28.0544	chr7	28801533	28804081	-	Cs_ont_7g027850	--	K23877 xyloglucan O-acetyltransferase | (RefSeq) protein ALTERED XYLOGLUCAN 4-like (A)	--	protein trichome birefringence-like 38 [Citrus sinensis]	TBL38_ARATH RecName: Full=Protein trichome birefringence-like 38;	A0A2H5NB34_CITUN RecName: Full=PMR5N domain-containing protein {ECO:0000259|Pfam:PF14416};	--	GO:0005794,Golgi apparatus; GO:0016021,integral component of membrane; GO:0016413,O-acetyltransferase activity; GO:0003674,molecular_function; GO:0003824,catalytic activity; GO:0008374,O-acyltransferase activity; GO:0016407,acetyltransferase activity; GO:0016740,transferase activity; GO:0016746,acyltransferase activity; GO:0016747,acyltransferase activity, transferring groups other than amino-acy…	PF13839.9:GDSL/SGNH-like Acyl-Esterase family found in Pmr5 and Cas1p	--	--	--
Cs_ont_7g028290	1	21.9247	22.6165	23.1969	19.3626	19.766	18.8633	33.653	32.5127	32.2163	24.9965	24.2261	26.19	20.198	19.9384	19.6355	14.3504	13.84	14.1672	35.0753	34.383	33.046	chr7	29043065	29045636	+	Cs_ont_7g028290	--	K09753 cinnamoyl-CoA reductase [EC:1.2.1.44] | (RefSeq) cinnamoyl-CoA reductase 1-like (A)	ko00940: Phenylpropanoid biosynthesis; ko01100: Metabolic pathways; ko01110: Biosynthesis of secondary metabolites	Epimerase domain-containing protein [Citrus sinensis]	PAR1_ROSHC RecName: Full=Phenylacetaldehyde reductase {ECO:0000303|PubMed:20650544}; EC=1.1.1.- {ECO:0000269|PubMed:20650544}; AltName: Full=2-phenylethanol synthase {ECO:0000305};	V4TQQ6_CITCL RecName: Full=Epimerase domain-containing protein {ECO:0000259|Pfam:PF01370};	Flavonol reductase/cinnamoyl-CoA reductase	GO:0016491,oxidoreductase activity; GO:0003674,molecular_function; GO:0003824,catalytic activity	PF01370.24:NAD dependent epimerase/dehydratase family	--	--	--
Cs_ont_8g000060	1	93.6548	93.1327	97.0648	83.7242	84.843	85.8782	195.252	191.087	197.031	230.466	242.576	232.797	107.895	107.714	109.088	127.098	127.074	127.563	277.567	267.306	284.821	chr8	15125	17805	-	Cs_ont_8g000060	--	K13691 pathogen-inducible salicylic acid glucosyltransferase [EC:2.4.1.-] | (RefSeq) UDP-glycosyltransferase 74E2-like isoform X1 (A)	--	UDP-glycosyltransferase 87A1-like isoform X1 [Citrus sinensis]	U87A2_ARATH RecName: Full=UDP-glycosyltransferase 87A2; EC=2.4.1.-;	V4SMT5_CITCL SubName: Full=Uncharacterized protein {ECO:0000313|EMBL:ESR38391.1};	UDP-glucuronosyl and UDP-glucosyl transferase	GO:0005737,cytoplasm; GO:0005829,cytosol; GO:0005634,nucleus; GO:0008194,UDP-glycosyltransferase activity; GO:0009909,regulation of flower development; GO:0003674,molecular_function; GO:0003824,catalytic activity; GO:0016740,transferase activity; GO:0016757,glycosyltransferase activity; GO:0000003,reproduction; GO:0003006,developmental process involved in reproduction; GO:0007275,multicellular or…	PF00201.21:UDP-glucoronosyl and UDP-glucosyl transferase	--	--	--
Cs_ont_8g000350	1	17.3562	17.5311	16.88	12.6456	12.0352	11.9194	39.9617	38.5337	38.389	28.0282	26.8358	28.5946	15.78	17.5988	15.4835	17.3817	15.8115	14.6697	40.8233	38.2947	39.3362	chr8	214900	216550	+	Cs_ont_8g000350	--	K14709 solute carrier family 39 (zinc transporter), member 1/2/3 | (RefSeq) zinc transporter 6, chloroplastic (A)	--	zinc transporter 6, chloroplastic [Citrus sinensis]	ZIP6_ARATH RecName: Full=Zinc transporter 6, chloroplastic; AltName: Full=ZRT/IRT-like protein 6; Flags: Precursor;	V4RUI4_CITCL SubName: Full=Uncharacterized protein {ECO:0000313|EMBL:ESR38348.1};	Fe2+/Zn2+ regulated transporter	GO:0009535,chloroplast thylakoid membrane; GO:0016021,integral component of membrane; GO:0016020,membrane; GO:0005886,plasma membrane; GO:0005385,zinc ion transmembrane transporter activity; GO:0009624,response to nematode; GO:0071577,zinc ion transmembrane transport; GO:0003674,molecular_function; GO:0005215,transporter activity; GO:0008324,cation transmembrane transporter activity; GO:0015075,i…	PF02535.25:ZIP Zinc transporter	--	--	--
Cs_ont_8g001510	1	138.995	135.545	137.109	92.1333	92.0074	87.7876	206.574	198.126	205.924	134.677	134.575	130.373	109.204	102.984	104.847	79.5466	78.6351	82.0592	226.402	228.525	218.936	chr8	833908	835564	+	Cs_ont_8g001510	--	K14686 solute carrier family 31 (copper transporter), member 1 | (RefSeq) copper transporter 1-like (A)	--	Copper transporter 1 [Citrus sinensis]	COPT6_ARATH RecName: Full=Copper transporter 6; Short=AtCOPT6;	V4RU65_CITCL RecName: Full=Copper transport protein {ECO:0000256|RuleBase:RU367022};	Copper transporter	GO:0016021,integral component of membrane; GO:0000325,plant-type vacuole; GO:0005886,plasma membrane; GO:0005375,copper ion transmembrane transporter activity; GO:0006878,cellular copper ion homeostasis; GO:0035434,copper ion transmembrane transport; GO:0003674,molecular_function; GO:0005215,transporter activity; GO:0008324,cation transmembrane transporter activity; GO:0015075,ion transmembrane t…	PF04145.18:Ctr copper transporter family	--	--	--
Cs_ont_8g002810	1	223.296	226.589	212.884	231.837	231.136	230.266	541.473	543.33	530.032	307.322	319.416	340.592	379.829	376.094	343.999	443.326	461.003	452.186	1089.3	1085.85	1057.03	chr8	1471936	1473804	+	Cs_ont_8g002810	--	K13993 HSP20 family protein | (RefSeq) 17.4 kDa class I heat shock protein-like (A)	ko04141: Protein processing in endoplasmic reticulum	17.4 kDa class I heat shock protein [Citrus clementina]	HSP17_ARATH RecName: Full=17.4 kDa class I heat shock protein; AltName: Full=17.4 kDa heat shock protein 1; Short=AtHsp17.4A;	V4SLT9_CITCL RecName: Full=SHSP domain-containing protein {ECO:0000259|PROSITE:PS01031};	Molecular chaperone (small heat-shock protein Hsp26/Hsp42)	GO:0005737,cytoplasm; GO:0043621,protein self-association; GO:0051082,unfolded protein binding; GO:0071456,cellular response to hypoxia; GO:0051259,protein complex oligomerization; GO:0006457,protein folding; GO:0009408,response to heat; GO:0042542,response to hydrogen peroxide; GO:0009651,response to salt stress; GO:0003674,molecular_function; GO:0005488,binding; GO:0005515,protein binding; GO:0…	PF00011.24:Hsp20/alpha crystallin family	--	--	--
[truncated: 4,811 more rows]
