# Supplementary material for: Integrated hormone and transcriptome profiles provide insight into the pericarp differential development mechanism between Mandarin ‘Shatangju’ and ‘Chunhongtangju’
Source: Front Plant Sci. 2024 Oct 10;15:1461316. doi: 10.3389/fpls.2024.1461316 (PMC11499144; doi:10.3389/fpls.2024.1461316)
Supplement: Supplementary file 8 [file Table7.xlsx]

## Sheet: shee1
Supplementary Table S7. Top ten KEGG pathways of DEGs in the different comparisons
CK1 vs.CK2
ID	KEGG_level_1	KEGG_level_2	Description	GeneRatio	BgRatio	Pvalue	Padj	geneID	Count	Up_gene	Up	Down_gene	Down	hyperlink
ko00195	Metabolism	Energy metabolism	Photosynthesis	30/421 7.13%	72/8018 0.9%	3.16017e-20	3.41299e-18	Cs_ont_1g016810;Cs_ont_1g025870;Cs_ont_1g028230;Cs_ont_2g001850;Cs_ont_2g006520;Cs_ont_2g007730;Cs_ont_2g009080;Cs_ont_2g015450;Cs_ont_2g020690;Cs_ont_3g009300;Cs_ont_3g027870;Cs_ont_4g021730;Cs_ont_5g010360;Cs_ont_5g011340;Cs_ont_5g013020;Cs_ont_7g023170;Cs_ont_8g010270;Cs_ont_9g005310;Cs_ont_5g032610;Cs_ont_4g002280;Cs_ont_3g006010;Cs_ont_5g012750;Cs_ont_5g004920;Cs_ont_2g021750;Cs_ont_3g006020…	30	--	0	Cs_ont_1g016810;Cs_ont_1g025870;Cs_ont_1g028230;Cs_ont_2g001850;Cs_ont_2g006520;Cs_ont_2g007730;Cs_ont_2g009080;Cs_ont_2g015450;Cs_ont_2g020690;Cs_ont_3g009300;Cs_ont_3g027870;Cs_ont_4g021730;Cs_ont_5g010360;Cs_ont_5g011340;Cs_ont_5g013020;Cs_ont_7g023170;Cs_ont_8g010270;Cs_ont_9g005310;Cs_ont_5g032610;Cs_ont_4g002280;Cs_ont_3g006010;Cs_ont_5g012750;Cs_ont_5g004920;Cs_ont_2g021750;Cs_ont_3g006020…	30	https://www.genome.jp/dbget-bin/www_bget?ko00195
ko01110	Metabolism	Global and overview maps	Biosynthesis of secondary metabolites	177/421 42.04%	2036/8018 25.39%	1.31146e-14	1.41638e-12	Cs_ont_1g020920;Cs_ont_1g022500;Cs_ont_1g024230;Cs_ont_2g002030;Cs_ont_2g006770;Cs_ont_2g006950;Cs_ont_2g012460;Cs_ont_2g025700;Cs_ont_2g031290;Cs_ont_2g035200;Cs_ont_3g029060;Cs_ont_4g005440;Cs_ont_5g032990;Cs_ont_5g040040;Cs_ont_5g046100;Cs_ont_5g050390;Cs_ont_6g003980;Cs_ont_6g006550;Cs_ont_6g015890;Cs_ont_6g025150;Cs_ont_7g011480;Cs_ont_7g017050;Cs_ont_7g021630;Cs_ont_7g023930;Cs_ont_8g000470…	177	Cs_ont_2g002030;Cs_ont_7g021630;Cs_ont_8g025250;novel.961;Cs_ont_6g002940;Cs_ont_1g025020;Cs_ont_3g026050;Cs_ont_3g012380;Cs_ont_1g009820;Cs_ont_6g023360;Cs_ont_2g030700;Cs_ont_2g034230;Cs_ont_6g016800;Cs_ont_4g002170;Cs_ont_2g029410;Cs_ont_9g026030;Cs_ont_6g016750;Cs_ont_7g012470;Cs_ont_3g012880;novel.719;Cs_ont_3g026080;Cs_ont_4g004930;novel.248;Cs_ont_2g034280;Cs_ont_2g024310;Cs_ont_1g011170;C…	40	Cs_ont_1g020920;Cs_ont_1g022500;Cs_ont_1g024230;Cs_ont_2g006770;Cs_ont_2g006950;Cs_ont_2g012460;Cs_ont_2g025700;Cs_ont_2g031290;Cs_ont_2g035200;Cs_ont_3g029060;Cs_ont_4g005440;Cs_ont_5g032990;Cs_ont_5g040040;Cs_ont_5g046100;Cs_ont_5g050390;Cs_ont_6g003980;Cs_ont_6g006550;Cs_ont_6g015890;Cs_ont_6g025150;Cs_ont_7g011480;Cs_ont_7g017050;Cs_ont_7g023930;Cs_ont_8g000470;Cs_ont_8g002260;Cs_ont_8g020190…	137	https://www.genome.jp/dbget-bin/www_bget?ko01110
ko00196	Metabolism	Energy metabolism	Photosynthesis - antenna proteins	13/421 3.09%	18/8018 0.22%	1.29835e-13	1.40222e-11	Cs_ont_2g017340;Cs_ont_3g028560;Cs_ont_5g024910;Cs_ont_6g014990;Cs_ont_7g001360;Cs_ont_7g005590;Cs_ont_7g022160;Cs_ont_8g014690;Cs_ont_4g015540;Cs_ont_2g002590;Cs_ont_4g022220;Cs_ont_2g002580;Cs_ont_2g002610	13	--	0	Cs_ont_2g017340;Cs_ont_3g028560;Cs_ont_5g024910;Cs_ont_6g014990;Cs_ont_7g001360;Cs_ont_7g005590;Cs_ont_7g022160;Cs_ont_8g014690;Cs_ont_4g015540;Cs_ont_2g002590;Cs_ont_4g022220;Cs_ont_2g002580;Cs_ont_2g002610	13	https://www.genome.jp/dbget-bin/www_bget?ko00196
ko01100	Metabolism	Global and overview maps	Metabolic pathways	248/421 58.91%	3382/8018 42.18%	9.92453e-13	1.07185e-10	Cs_ont_1g016810;Cs_ont_1g020920;Cs_ont_1g022500;Cs_ont_1g024230;Cs_ont_1g025870;Cs_ont_1g028230;Cs_ont_2g001850;Cs_ont_2g002030;Cs_ont_2g006520;Cs_ont_2g006830;Cs_ont_2g006950;Cs_ont_2g007730;Cs_ont_2g009080;Cs_ont_2g012460;Cs_ont_2g015450;Cs_ont_2g017340;Cs_ont_2g020690;Cs_ont_2g025700;Cs_ont_2g025950;Cs_ont_2g029120;Cs_ont_2g031290;Cs_ont_3g000770;Cs_ont_3g009300;Cs_ont_3g021760;Cs_ont_3g027870…	248	Cs_ont_2g002030;Cs_ont_4g025810;Cs_ont_7g021630;Cs_ont_7g023220;Cs_ont_8g025250;Cs_ont_9g011940;novel.961;Cs_ont_6g002940;Cs_ont_9g023950;Cs_ont_5g049420;Cs_ont_2g008060;Cs_ont_4g000850;Cs_ont_3g026050;Cs_ont_2g008070;Cs_ont_3g012380;Cs_ont_1g009820;Cs_ont_5g043230;Cs_ont_6g023360;Cs_ont_5g045450;Cs_ont_2g030700;Cs_ont_2g034230;Cs_ont_6g016800;Cs_ont_4g002170;Cs_ont_9g026030;Cs_ont_2g008050;Cs_on…	63	Cs_ont_1g016810;Cs_ont_1g020920;Cs_ont_1g022500;Cs_ont_1g024230;Cs_ont_1g025870;Cs_ont_1g028230;Cs_ont_2g001850;Cs_ont_2g006520;Cs_ont_2g006830;Cs_ont_2g006950;Cs_ont_2g007730;Cs_ont_2g009080;Cs_ont_2g012460;Cs_ont_2g015450;Cs_ont_2g017340;Cs_ont_2g020690;Cs_ont_2g025700;Cs_ont_2g025950;Cs_ont_2g029120;Cs_ont_2g031290;Cs_ont_3g000770;Cs_ont_3g009300;Cs_ont_3g021760;Cs_ont_3g027870;Cs_ont_3g028560…	185	https://www.genome.jp/dbget-bin/www_bget?ko01100
ko00710	Metabolism	Energy metabolism	Carbon fixation in photosynthetic organisms	17/421 4.04%	78/8018 0.97%	4.11161e-07	4.44053e-05	Cs_ont_2g012460;Cs_ont_2g025950;Cs_ont_3g000770;Cs_ont_3g021760;Cs_ont_6g003980;Cs_ont_6g015890;Cs_ont_7g000910;Cs_ont_7g023930;Cs_ont_8g020190;Cs_ont_8g027320;Cs_ont_9g028070;Cs_ont_5g039790;Cs_ont_9g003990;Cs_ont_4g021230;Cs_ont_2g003950;Cs_ont_6g015880;Cs_ont_2g008890	17	--	0	Cs_ont_2g012460;Cs_ont_2g025950;Cs_ont_3g000770;Cs_ont_3g021760;Cs_ont_6g003980;Cs_ont_6g015890;Cs_ont_7g000910;Cs_ont_7g023930;Cs_ont_8g020190;Cs_ont_8g027320;Cs_ont_9g028070;Cs_ont_5g039790;Cs_ont_9g003990;Cs_ont_4g021230;Cs_ont_2g003950;Cs_ont_6g015880;Cs_ont_2g008890	17	https://www.genome.jp/dbget-bin/www_bget?ko00710
ko01200	Metabolism	Global and overview maps	Carbon metabolism	37/421 8.79%	303/8018 3.78%	1.13231e-06	0.00012229	Cs_ont_1g022500;Cs_ont_2g012460;Cs_ont_2g025950;Cs_ont_2g031290;Cs_ont_3g000770;Cs_ont_3g021760;Cs_ont_4g005440;Cs_ont_4g028220;Cs_ont_5g032990;Cs_ont_6g003980;Cs_ont_6g015890;Cs_ont_6g025150;Cs_ont_7g000910;Cs_ont_7g011480;Cs_ont_7g023930;Cs_ont_8g020190;Cs_ont_8g025250;Cs_ont_8g027320;Cs_ont_8g027960;Cs_ont_9g028070;Cs_ont_3g001400;Cs_ont_5g039790;Cs_ont_9g003990;Cs_ont_4g021230;Cs_ont_3g012380…	37	Cs_ont_8g025250;Cs_ont_3g012380;Cs_ont_5g043230;Cs_ont_4g004930	4	Cs_ont_1g022500;Cs_ont_2g012460;Cs_ont_2g025950;Cs_ont_2g031290;Cs_ont_3g000770;Cs_ont_3g021760;Cs_ont_4g005440;Cs_ont_4g028220;Cs_ont_5g032990;Cs_ont_6g003980;Cs_ont_6g015890;Cs_ont_6g025150;Cs_ont_7g000910;Cs_ont_7g011480;Cs_ont_7g023930;Cs_ont_8g020190;Cs_ont_8g027320;Cs_ont_8g027960;Cs_ont_9g028070;Cs_ont_3g001400;Cs_ont_5g039790;Cs_ont_9g003990;Cs_ont_4g021230;Cs_ont_7g017520;Cs_ont_3g018350…	33	https://www.genome.jp/dbget-bin/www_bget?ko01200
ko00860	Metabolism	Metabolism of cofactors and vitamins	Porphyrin metabolism	14/421 3.33%	68/8018 0.85%	8.86257e-06	0.000957157	Cs_ont_2g035200;Cs_ont_5g040040;Cs_ont_6g006550;Cs_ont_9g020430;Cs_ont_2g035210;Cs_ont_1g025020;Cs_ont_8g028820;Cs_ont_9g026030;Cs_ont_7g013370;Cs_ont_5g028150;Cs_ont_9g003560;Cs_ont_5g010790;Cs_ont_3g008370;Cs_ont_9g026010	14	Cs_ont_1g025020;Cs_ont_9g026030	2	Cs_ont_2g035200;Cs_ont_5g040040;Cs_ont_6g006550;Cs_ont_9g020430;Cs_ont_2g035210;Cs_ont_8g028820;Cs_ont_7g013370;Cs_ont_5g028150;Cs_ont_9g003560;Cs_ont_5g010790;Cs_ont_3g008370;Cs_ont_9g026010	12	https://www.genome.jp/dbget-bin/www_bget?ko00860
ko00630	Metabolism	Carbohydrate metabolism	Glyoxylate and dicarboxylate metabolism	14/421 3.33%	93/8018 1.16%	0.000320439	0.0346074	Cs_ont_1g022500;Cs_ont_2g031290;Cs_ont_4g005440;Cs_ont_5g032990;Cs_ont_6g003980;Cs_ont_6g025150;Cs_ont_7g011480;Cs_ont_7g023930;Cs_ont_8g027320;Cs_ont_8g027960;Cs_ont_9g004320;Cs_ont_3g012380;Cs_ont_2g003950;Cs_ont_9g001740	14	Cs_ont_3g012380	1	Cs_ont_1g022500;Cs_ont_2g031290;Cs_ont_4g005440;Cs_ont_5g032990;Cs_ont_6g003980;Cs_ont_6g025150;Cs_ont_7g011480;Cs_ont_7g023930;Cs_ont_8g027320;Cs_ont_8g027960;Cs_ont_9g004320;Cs_ont_2g003950;Cs_ont_9g001740	13	https://www.genome.jp/dbget-bin/www_bget?ko00630
ko00010	Metabolism	Carbohydrate metabolism	Glycolysis / Gluconeogenesis	18/421 4.28%	141/8018 1.76%	0.00039499	0.0426589	Cs_ont_4g028220;Cs_ont_5g046100;Cs_ont_6g015890;Cs_ont_8g020190;Cs_ont_9g028070;Cs_ont_6g016620;Cs_ont_5g013240;Cs_ont_3g001400;Cs_ont_5g014970;Cs_ont_9g003990;Cs_ont_4g021230;Cs_ont_7g017520;Cs_ont_3g011270;Cs_ont_9g027520;Cs_ont_4g004930;Cs_ont_7g017480;Cs_ont_6g015880;Cs_ont_9g001740	18	Cs_ont_4g004930	1	Cs_ont_4g028220;Cs_ont_5g046100;Cs_ont_6g015890;Cs_ont_8g020190;Cs_ont_9g028070;Cs_ont_6g016620;Cs_ont_5g013240;Cs_ont_3g001400;Cs_ont_5g014970;Cs_ont_9g003990;Cs_ont_4g021230;Cs_ont_7g017520;Cs_ont_3g011270;Cs_ont_9g027520;Cs_ont_7g017480;Cs_ont_6g015880;Cs_ont_9g001740	17	https://www.genome.jp/dbget-bin/www_bget?ko00010
ko00943	Metabolism	Biosynthesis of other secondary metabolites	Isoflavonoid biosynthesis	5/421 1.19%	16/8018 0.2%	0.00105097	0.113505	Cs_ont_1g024230;Cs_ont_1g024260;Cs_ont_5g024890;Cs_ont_5g024870;Cs_ont_1g024240	5	--	0	Cs_ont_1g024230;Cs_ont_1g024260;Cs_ont_5g024890;Cs_ont_5g024870;Cs_ont_1g024240	5	https://www.genome.jp/dbget-bin/www_bget?ko00943
CK3_vs_CK2
ID	KEGG_level_1	KEGG_level_2	Description	GeneRatio	BgRatio	Pvalue	Padj	geneID	Count	Up_gene	Up	Down_gene	Down	hyperlink
ko00940	Metabolism	Biosynthesis of other secondary metabolites	Phenylpropanoid biosynthesis	46/552 8.33%	321/8018 4%	1.25507e-06	0.000149353	Cs_ont_1g006760;Cs_ont_1g011180;Cs_ont_6g020600;novel.1050;novel.1067;novel.961;Cs_ont_6g025170;Cs_ont_5g016380;Cs_ont_4g009920;Cs_ont_3g006980;Cs_ont_7g028290;Cs_ont_5g006370;Cs_ont_6g002270;Cs_ont_2g008450;Cs_ont_1g009820;Cs_ont_2g034230;Cs_ont_2g034310;Cs_ont_8g005310;Cs_ont_5g030190;Cs_ont_5g044160;Cs_ont_1g014190;Cs_ont_2g034280;Cs_ont_2g029140;Cs_ont_8g020280;Cs_ont_8g011010;Cs_ont_2g008480…	46	Cs_ont_1g006760;Cs_ont_1g011180;Cs_ont_6g020600;novel.961;Cs_ont_6g025170;Cs_ont_5g016380;Cs_ont_7g028290;Cs_ont_6g002270;Cs_ont_2g008450;Cs_ont_8g005310;Cs_ont_5g044160;Cs_ont_1g014190;Cs_ont_8g020280;Cs_ont_2g008480;Cs_ont_2g024310;Cs_ont_3g027630;Cs_ont_4g007400;Cs_ont_4g025760;Cs_ont_2g008510;Cs_ont_5g016610;Cs_ont_8g001410;Cs_ont_2g008490	22	novel.1050;novel.1067;Cs_ont_4g009920;Cs_ont_3g006980;Cs_ont_5g006370;Cs_ont_1g009820;Cs_ont_2g034230;Cs_ont_2g034310;Cs_ont_5g030190;Cs_ont_2g034280;Cs_ont_2g029140;Cs_ont_8g011010;Cs_ont_1g004050;Cs_ont_5g026850;Cs_ont_9g022460;novel.839;Cs_ont_5g009240;Cs_ont_9g026720;Cs_ont_5g024640;Cs_ont_1g026230;Cs_ont_2g019570;Cs_ont_7g020330;Cs_ont_2g008430;novel.832	24	https://www.genome.jp/dbget-bin/www_bget?ko00940
ko04626	Organismal Systems	Environmental adaptation	Plant-pathogen interaction	106/552 19.2%	1001/8018 12.48%	1.95944e-06	0.000233174	Cs_ont_2g001370;Cs_ont_2g012000;Cs_ont_5g005190;Cs_ont_5g034170;Cs_ont_6g009430;Cs_ont_6g023360;Cs_ont_7g004700;Cs_ont_8g005250;novel.498;Cs_ont_9g014970;Cs_ont_5g048470;Cs_ont_2g035560;Cs_ont_7g025910;Cs_ont_1g004200;Cs_ont_9g017310;Cs_ont_8g005450;Cs_ont_3g000990;Cs_ont_5g047440;novel.888;Cs_ont_9g026480;Cs_ont_4g015610;Cs_ont_1g011130;Cs_ont_4g013300;Cs_ont_5g048690;Cs_ont_5g009410;Cs_ont_8g02…	106	Cs_ont_5g005190;Cs_ont_6g023360;Cs_ont_7g004700;Cs_ont_9g014970;Cs_ont_5g048470;Cs_ont_7g025910;Cs_ont_9g026480;Cs_ont_4g013300;Cs_ont_8g029260;Cs_ont_8g028620;Cs_ont_6g005080;Cs_ont_9g027530;Cs_ont_6g000580;novel.1116;Cs_ont_6g004330;Cs_ont_7g026120;Cs_ont_4g026610;Cs_ont_5g001980;Cs_ont_2g006580;Cs_ont_4g015220;Cs_ont_3g015480;Cs_ont_5g017950;Cs_ont_4g021670;Cs_ont_3g019270;Cs_ont_9g027550;nove…	29	Cs_ont_2g001370;Cs_ont_2g012000;Cs_ont_5g034170;Cs_ont_6g009430;Cs_ont_8g005250;novel.498;Cs_ont_2g035560;Cs_ont_1g004200;Cs_ont_9g017310;Cs_ont_8g005450;Cs_ont_3g000990;Cs_ont_5g047440;novel.888;Cs_ont_4g015610;Cs_ont_1g011130;Cs_ont_5g048690;Cs_ont_5g009410;Cs_ont_7g006510;Cs_ont_2g024740;Cs_ont_6g012890;Cs_ont_7g020180;Cs_ont_5g045200;Cs_ont_8g021790;Cs_ont_1g013330;Cs_ont_8g019160;Cs_ont_8g01…	77	https://www.genome.jp/dbget-bin/www_bget?ko04626
ko01110	Metabolism	Global and overview maps	Biosynthesis of secondary metabolites	184/552 33.33%	2036/8018 25.39%	9.37394e-06	0.0011155	Cs_ont_1g006760;Cs_ont_1g008510;Cs_ont_1g011180;Cs_ont_1g019220;Cs_ont_1g020920;Cs_ont_2g001640;Cs_ont_2g006950;Cs_ont_2g010710;Cs_ont_2g018300;Cs_ont_2g025700;Cs_ont_3g007890;Cs_ont_5g000210;Cs_ont_5g005190;Cs_ont_5g011100;Cs_ont_5g024510;Cs_ont_5g038970;Cs_ont_5g042040;Cs_ont_6g003200;Cs_ont_6g020600;Cs_ont_6g023360;Cs_ont_7g001280;Cs_ont_7g003040;Cs_ont_8g008780;Cs_ont_8g011730;Cs_ont_8g020190…	184	Cs_ont_1g006760;Cs_ont_1g008510;Cs_ont_1g011180;Cs_ont_1g019220;Cs_ont_1g020920;Cs_ont_2g001640;Cs_ont_2g006950;Cs_ont_2g010710;Cs_ont_2g025700;Cs_ont_3g007890;Cs_ont_5g000210;Cs_ont_5g005190;Cs_ont_5g024510;Cs_ont_5g038970;Cs_ont_6g003200;Cs_ont_6g020600;Cs_ont_6g023360;Cs_ont_7g001280;Cs_ont_7g003040;Cs_ont_8g011730;Cs_ont_8g021290;Cs_ont_9g002580;novel.961;Cs_ont_9g024830;Cs_ont_6g025170;Cs_on…	112	Cs_ont_2g018300;Cs_ont_5g011100;Cs_ont_5g042040;Cs_ont_8g008780;Cs_ont_8g020190;Cs_ont_9g003620;Cs_ont_9g010190;novel.1050;novel.1067;Cs_ont_9g027600;Cs_ont_7g025150;Cs_ont_8g002260;Cs_ont_4g009920;Cs_ont_3g006980;Cs_ont_5g006370;Cs_ont_7g001390;Cs_ont_4g020390;Cs_ont_5g033020;Cs_ont_5g041790;novel.308;Cs_ont_1g009820;Cs_ont_2g012460;Cs_ont_2g034230;Cs_ont_4g024280;Cs_ont_2g034310;Cs_ont_9g017320…	72	https://www.genome.jp/dbget-bin/www_bget?ko01110
ko00073	Metabolism	Lipid metabolism	Cutin, suberine and wax biosynthesis	11/552 1.99%	44/8018 0.55%	0.000141398	0.0168264	Cs_ont_5g000210;Cs_ont_6g010280;Cs_ont_5g002120;Cs_ont_7g008330;Cs_ont_8g007560;Cs_ont_8g000970;Cs_ont_2g024610;Cs_ont_7g018670;Cs_ont_7g012800;Cs_ont_8g007580;Cs_ont_2g028210	11	Cs_ont_5g000210;Cs_ont_6g010280;Cs_ont_5g002120;Cs_ont_8g007560;Cs_ont_2g028210	5	Cs_ont_7g008330;Cs_ont_8g000970;Cs_ont_2g024610;Cs_ont_7g018670;Cs_ont_7g012800;Cs_ont_8g007580	6	https://www.genome.jp/dbget-bin/www_bget?ko00073
ko00941	Metabolism	Biosynthesis of other secondary metabolites	Flavonoid biosynthesis	21/552 3.8%	162/8018 2.02%	0.00358059	0.42609	Cs_ont_1g006760;Cs_ont_1g020920;Cs_ont_2g025700;Cs_ont_5g038970;Cs_ont_7g003040;novel.961;Cs_ont_6g025170;Cs_ont_4g009920;Cs_ont_9g024140;Cs_ont_3g028310;Cs_ont_5g024890;Cs_ont_4g024280;Cs_ont_1g027890;Cs_ont_5g001840;Cs_ont_1g014190;Cs_ont_1g002760;Cs_ont_8g011010;Cs_ont_7g020660;Cs_ont_3g027630;Cs_ont_9g026720;Cs_ont_5g024640	21	Cs_ont_1g006760;Cs_ont_1g020920;Cs_ont_2g025700;Cs_ont_5g038970;Cs_ont_7g003040;novel.961;Cs_ont_6g025170;Cs_ont_9g024140;Cs_ont_3g028310;Cs_ont_5g024890;Cs_ont_1g027890;Cs_ont_5g001840;Cs_ont_1g014190;Cs_ont_1g002760;Cs_ont_7g020660;Cs_ont_3g027630	16	Cs_ont_4g009920;Cs_ont_4g024280;Cs_ont_8g011010;Cs_ont_9g026720;Cs_ont_5g024640	5	https://www.genome.jp/dbget-bin/www_bget?ko00941
ko04016	Environmental Information Processing	Signal transduction	MAPK signaling pathway - plant	46/552 8.33%	476/8018 5.94%	0.0112114	1	Cs_ont_4g009100;Cs_ont_5g029560;novel.498;Cs_ont_5g004380;Cs_ont_4g011390;Cs_ont_4g005400;Cs_ont_8g001810;Cs_ont_4g028540;novel.888;Cs_ont_1g011130;Cs_ont_6g013980;Cs_ont_9g024590;Cs_ont_7g010850;Cs_ont_1g024880;Cs_ont_4g013300;Cs_ont_5g048690;Cs_ont_2g032490;novel.1189;Cs_ont_5g009410;Cs_ont_6g012890;Cs_ont_5g045200;Cs_ont_5g003690;novel.1116;novel.253;novel.887;Cs_ont_2g002700;Cs_ont_4g026610;C…	46	Cs_ont_5g029560;Cs_ont_6g013980;Cs_ont_7g010850;Cs_ont_1g024880;Cs_ont_4g013300;novel.1116;Cs_ont_4g026610;Cs_ont_5g048050;Cs_ont_3g015480;Cs_ont_5g048560;Cs_ont_6g004100	11	Cs_ont_4g009100;novel.498;Cs_ont_5g004380;Cs_ont_4g011390;Cs_ont_4g005400;Cs_ont_8g001810;Cs_ont_4g028540;novel.888;Cs_ont_1g011130;Cs_ont_9g024590;Cs_ont_5g048690;Cs_ont_2g032490;novel.1189;Cs_ont_5g009410;Cs_ont_6g012890;Cs_ont_5g045200;Cs_ont_5g003690;novel.253;novel.887;Cs_ont_2g002700;Cs_ont_2g018890;Cs_ont_5g012580;Cs_ont_8g027870;Cs_ont_9g001720;novel.1069;novel.188;novel.15;Cs_ont_5g04778…	35	https://www.genome.jp/dbget-bin/www_bget?ko04016
ko00942	Metabolism	Biosynthesis of other secondary metabolites	Anthocyanin biosynthesis	2/552 0.36%	3/8018 0.04%	0.0135457	1	Cs_ont_5g016710;Cs_ont_4g026590	2	Cs_ont_5g016710;Cs_ont_4g026590	2	--	0	https://www.genome.jp/dbget-bin/www_bget?ko00942
ko04075	Environmental Information Processing	Signal transduction	Plant hormone signal transduction	63/552 11.41%	700/8018 8.73%	0.0149668	1	Cs_ont_1g018990;Cs_ont_2g002000;Cs_ont_4g009100;novel.1188;Cs_ont_5g004380;Cs_ont_4g011390;Cs_ont_6g020430;Cs_ont_8g001810;Cs_ont_4g028540;novel.1306;Cs_ont_4g021830;Cs_ont_5g047680;Cs_ont_6g009970;Cs_ont_4g026430;Cs_ont_4g005550;Cs_ont_9g006880;Cs_ont_6g013980;Cs_ont_9g024590;Cs_ont_7g010850;Cs_ont_4g013300;Cs_ont_5g009410;Cs_ont_5g033850;Cs_ont_2g014090;Cs_ont_4g026360;Cs_ont_4g022530;Cs_ont_5g…	63	Cs_ont_1g018990;Cs_ont_2g002000;novel.1306;Cs_ont_4g026430;Cs_ont_4g005550;Cs_ont_6g013980;Cs_ont_7g010850;Cs_ont_4g013300;Cs_ont_4g026360;Cs_ont_4g022530;Cs_ont_4g026440;Cs_ont_8g019590;Cs_ont_4g002310;Cs_ont_1g021280;Cs_ont_4g026610;Cs_ont_5g048050;Cs_ont_4g026340;Cs_ont_5g011250;Cs_ont_4g026350;Cs_ont_2g006020;Cs_ont_5g008520;Cs_ont_3g028960;Cs_ont_4g022210;Cs_ont_4g026500;Cs_ont_6g004100;Cs_o…	27	Cs_ont_4g009100;novel.1188;Cs_ont_5g004380;Cs_ont_4g011390;Cs_ont_6g020430;Cs_ont_8g001810;Cs_ont_4g028540;Cs_ont_4g021830;Cs_ont_5g047680;Cs_ont_6g009970;Cs_ont_9g006880;Cs_ont_9g024590;Cs_ont_5g009410;Cs_ont_5g033850;Cs_ont_2g014090;Cs_ont_5g045200;Cs_ont_1g017600;Cs_ont_7g015870;Cs_ont_1g017070;Cs_ont_5g004670;Cs_ont_8g023780;Cs_ont_8g027870;Cs_ont_1g028370;Cs_ont_5g046500;Cs_ont_7g014620;Cs_o…	36	https://www.genome.jp/dbget-bin/www_bget?ko04075
ko01100	Metabolism	Global and overview maps	Metabolic pathways	256/552 46.38%	3382/8018 42.18%	0.0217397	1	Cs_ont_1g006680;Cs_ont_1g006760;Cs_ont_1g011180;Cs_ont_1g019220;Cs_ont_1g020920;Cs_ont_2g001640;Cs_ont_2g005310;Cs_ont_2g006950;Cs_ont_2g010680;Cs_ont_2g010710;Cs_ont_2g012630;Cs_ont_2g018300;Cs_ont_2g025700;Cs_ont_2g028550;Cs_ont_3g007890;Cs_ont_3g013810;Cs_ont_3g013820;Cs_ont_3g013880;Cs_ont_4g017410;Cs_ont_4g019550;Cs_ont_4g021530;Cs_ont_4g028290;Cs_ont_5g005190;Cs_ont_5g011100;Cs_ont_5g024510…	256	Cs_ont_1g006680;Cs_ont_1g006760;Cs_ont_1g011180;Cs_ont_1g019220;Cs_ont_1g020920;Cs_ont_2g001640;Cs_ont_2g005310;Cs_ont_2g006950;Cs_ont_2g010710;Cs_ont_2g025700;Cs_ont_3g007890;Cs_ont_3g013810;Cs_ont_3g013820;Cs_ont_4g017410;Cs_ont_4g021530;Cs_ont_5g005190;Cs_ont_5g024510;Cs_ont_5g038970;Cs_ont_6g019300;Cs_ont_6g020600;Cs_ont_6g023360;Cs_ont_7g001280;Cs_ont_7g003040;Cs_ont_8g011730;Cs_ont_8g020730…	127	Cs_ont_2g010680;Cs_ont_2g012630;Cs_ont_2g018300;Cs_ont_2g028550;Cs_ont_3g013880;Cs_ont_4g019550;Cs_ont_4g028290;Cs_ont_5g011100;Cs_ont_5g042040;Cs_ont_6g015760;Cs_ont_8g007860;Cs_ont_8g008780;Cs_ont_8g020080;Cs_ont_8g020190;Cs_ont_8g022970;Cs_ont_9g003620;Cs_ont_9g010190;novel.1067;Cs_ont_9g027600;Cs_ont_5g006730;Cs_ont_8g014930;Cs_ont_5g015100;Cs_ont_7g025150;Cs_ont_3g032840;Cs_ont_4g009920;Cs_o…	129	https://www.genome.jp/dbget-bin/www_bget?ko01100
ko00061	Metabolism	Lipid metabolism	Fatty acid biosynthesis	10/552 1.81%	75/8018 0.94%	0.0319768	1	Cs_ont_3g013810;Cs_ont_3g013820;Cs_ont_8g022970;Cs_ont_Un006130;Cs_ont_2g012200;Cs_ont_1g018720;Cs_ont_5g049750;Cs_ont_1g018550;Cs_ont_3g007870;Cs_ont_7g012660	10	Cs_ont_3g013810;Cs_ont_3g013820;Cs_ont_Un006130;Cs_ont_1g018720;Cs_ont_1g018550;Cs_ont_3g007870	6	Cs_ont_8g022970;Cs_ont_2g012200;Cs_ont_5g049750;Cs_ont_7g012660	4	https://www.genome.jp/dbget-bin/www_bget?ko00061
LM2_vs_LM1
ID	KEGG_level_1	KEGG_level_2	Description	GeneRatio	BgRatio	Pvalue	Padj	geneID	Count	Up_gene	Up	Down_gene	Down	hyperlink
ko00196	Metabolism	Energy metabolism	Photosynthesis - antenna proteins	4/67 5.97%	18/8018 0.22%	1.24789e-05	0.000686339	Cs_ont_2g017340;Cs_ont_8g014690;Cs_ont_3g028560;Cs_ont_2g002610	4	--	0	Cs_ont_2g017340;Cs_ont_8g014690;Cs_ont_3g028560;Cs_ont_2g002610	4	https://www.genome.jp/dbget-bin/www_bget?ko00196
ko01100	Metabolism	Global and overview maps	Metabolic pathways	42/67 62.69%	3382/8018 42.18%	0.00054479	0.0299635	Cs_ont_2g001880;Cs_ont_2g017340;Cs_ont_8g014690;Cs_ont_3g028560;Cs_ont_4g028290;Cs_ont_2g033670;Cs_ont_4g019030;Cs_ont_8g000470;Cs_ont_4g021230;Cs_ont_6g020620;Cs_ont_2g008060;Cs_ont_6g005780;Cs_ont_2g031990;Cs_ont_2g021750;Cs_ont_3g027630;Cs_ont_2g008070;Cs_ont_2g007570;Cs_ont_2g006430;Cs_ont_4g011580;Cs_ont_3g026050;novel.481;Cs_ont_2g008050;Cs_ont_6g023360;Cs_ont_7g017960;novel.719;Cs_ont_9g00…	42	Cs_ont_4g028290;Cs_ont_2g033670;Cs_ont_4g019030;Cs_ont_6g020620;Cs_ont_2g008060;Cs_ont_6g005780;Cs_ont_2g031990;Cs_ont_3g027630;Cs_ont_2g008070;Cs_ont_2g007570;Cs_ont_2g006430;Cs_ont_4g011580;Cs_ont_3g026050;novel.481;Cs_ont_2g008050;Cs_ont_6g023360;novel.719;Cs_ont_5g003690;Cs_ont_3g026080;Cs_ont_4g009340;Cs_ont_5g044330;Cs_ont_1g020030;Cs_ont_7g024420	23	Cs_ont_2g001880;Cs_ont_2g017340;Cs_ont_8g014690;Cs_ont_3g028560;Cs_ont_8g000470;Cs_ont_4g021230;Cs_ont_2g021750;Cs_ont_7g017960;Cs_ont_9g001720;Cs_ont_3g010280;Cs_ont_4g022700;Cs_ont_2g018370;Cs_ont_1g001290;Cs_ont_5g021010;Cs_ont_1g001200;Cs_ont_7g011490;Cs_ont_9g026720;Cs_ont_2g002610;Cs_ont_8g028730	19	https://www.genome.jp/dbget-bin/www_bget?ko01100
ko01110	Metabolism	Global and overview maps	Biosynthesis of secondary metabolites	27/67 40.3%	2036/8018 25.39%	0.00511018	0.28106	Cs_ont_2g001880;Cs_ont_2g033670;Cs_ont_4g019030;Cs_ont_8g000470;Cs_ont_4g021230;Cs_ont_1g025020;Cs_ont_6g020620;Cs_ont_6g005780;Cs_ont_2g031990;Cs_ont_3g027630;Cs_ont_2g007570;Cs_ont_3g026050;novel.481;Cs_ont_6g023360;Cs_ont_7g017960;novel.719;Cs_ont_3g010280;Cs_ont_5g003690;Cs_ont_6g022460;Cs_ont_3g026080;Cs_ont_1g001290;Cs_ont_2g002160;Cs_ont_1g001200;Cs_ont_7g011490;Cs_ont_5g044330;Cs_ont_9g02…	27	Cs_ont_2g033670;Cs_ont_4g019030;Cs_ont_1g025020;Cs_ont_6g020620;Cs_ont_6g005780;Cs_ont_2g031990;Cs_ont_3g027630;Cs_ont_2g007570;Cs_ont_3g026050;novel.481;Cs_ont_6g023360;novel.719;Cs_ont_5g003690;Cs_ont_3g026080;Cs_ont_2g002160;Cs_ont_5g044330;Cs_ont_1g020030	17	Cs_ont_2g001880;Cs_ont_8g000470;Cs_ont_4g021230;Cs_ont_7g017960;Cs_ont_3g010280;Cs_ont_6g022460;Cs_ont_1g001290;Cs_ont_1g001200;Cs_ont_7g011490;Cs_ont_9g026720	10	https://www.genome.jp/dbget-bin/www_bget?ko01110
ko00945	Metabolism	Biosynthesis of other secondary metabolites	Stilbenoid, diarylheptanoid and gingerol biosynthesis	4/67 5.97%	92/8018 1.15%	0.00717368	0.394552	Cs_ont_3g027630;Cs_ont_3g026050;Cs_ont_3g026080;Cs_ont_9g026720	4	Cs_ont_3g027630;Cs_ont_3g026050;Cs_ont_3g026080	3	Cs_ont_9g026720	1	https://www.genome.jp/dbget-bin/www_bget?ko00945
ko00561	Metabolism	Lipid metabolism	Glycerolipid metabolism	4/67 5.97%	98/8018 1.22%	0.00893522	0.491437	Cs_ont_2g008060;Cs_ont_2g008070;Cs_ont_2g008050;Cs_ont_3g010280	4	Cs_ont_2g008060;Cs_ont_2g008070;Cs_ont_2g008050	3	Cs_ont_3g010280	1	https://www.genome.jp/dbget-bin/www_bget?ko00561
ko04016	Environmental Information Processing	Signal transduction	MAPK signaling pathway - plant	9/67 13.43%	476/8018 5.94%	0.0168217	0.925196	Cs_ont_5g009410;Cs_ont_5g018280;novel.887;Cs_ont_1g022820;Cs_ont_9g001720;Cs_ont_5g003690;Cs_ont_4g009490;Cs_ont_5g044330;Cs_ont_8g028730	9	Cs_ont_5g009410;Cs_ont_5g018280;novel.887;Cs_ont_1g022820;Cs_ont_5g003690;Cs_ont_5g044330	6	Cs_ont_9g001720;Cs_ont_4g009490;Cs_ont_8g028730	3	https://www.genome.jp/dbget-bin/www_bget?ko04016
ko02010	Environmental Information Processing	Membrane transport	ABC transporters	4/67 5.97%	121/8018 1.51%	0.0182274	1	Cs_ont_6g007640;Cs_ont_1g020390;Cs_ont_7g022840;Cs_ont_6g002190	4	Cs_ont_6g007640;Cs_ont_1g020390;Cs_ont_7g022840;Cs_ont_6g002190	4	--	0	https://www.genome.jp/dbget-bin/www_bget?ko02010
ko00710	Metabolism	Energy metabolism	Carbon fixation in photosynthetic organisms	3/67 4.48%	78/8018 0.97%	0.0271902	1	Cs_ont_4g021230;Cs_ont_1g001290;Cs_ont_1g001200	3	--	0	Cs_ont_4g021230;Cs_ont_1g001290;Cs_ont_1g001200	3	https://www.genome.jp/dbget-bin/www_bget?ko00710
ko00592	Metabolism	Lipid metabolism	alpha-Linolenic acid metabolism	3/67 4.48%	93/8018 1.16%	0.0424876	1	Cs_ont_2g033670;Cs_ont_2g031990;Cs_ont_2g007570	3	Cs_ont_2g033670;Cs_ont_2g031990;Cs_ont_2g007570	3	--	0	https://www.genome.jp/dbget-bin/www_bget?ko00592
ko00904	Metabolism	Metabolism of terpenoids and polyketides	Diterpenoid biosynthesis	2/67 2.99%	41/8018 0.51%	0.0457711	1	Cs_ont_2g002160;Cs_ont_7g011490	2	Cs_ont_2g002160	1	Cs_ont_7g011490	1	https://www.genome.jp/dbget-bin/www_bget?ko00904
LM3_vs_LM2
ID	KEGG_level_1	KEGG_level_2	Description	GeneRatio	BgRatio	Pvalue	Padj	geneID	Count	Up_gene	Up	Down_gene	Down	hyperlink
ko04626	Organismal Systems	Environmental adaptation	Plant-pathogen interaction	187/810 23.09%	1001/8018 12.48%	5.25424e-19	6.83052e-17	Cs_ont_1g006210;Cs_ont_1g006380;Cs_ont_1g008000;Cs_ont_1g022260;Cs_ont_2g006310;Cs_ont_2g006670;Cs_ont_4g000830;Cs_ont_4g001580;Cs_ont_4g015610;Cs_ont_5g004320;Cs_ont_5g034170;Cs_ont_5g036320;Cs_ont_5g047440;Cs_ont_6g000160;Cs_ont_6g000990;Cs_ont_6g004280;Cs_ont_6g012480;Cs_ont_6g023360;Cs_ont_7g015250;Cs_ont_7g016590;Cs_ont_8g004060;Cs_ont_9g017310;novel.772;Cs_ont_7g020180;Cs_ont_9g020890;Cs_on…	187	Cs_ont_1g006210;Cs_ont_6g023360;Cs_ont_7g000720;Cs_ont_9g016160;Cs_ont_1g017590;Cs_ont_2g001370;Cs_ont_9g015910;Cs_ont_6g025930;Cs_ont_8g028620;Cs_ont_5g048470;novel.1116;Cs_ont_5g047830;Cs_ont_2g030120;Cs_ont_9g027050;Cs_ont_4g000920;Cs_ont_7g025660;Cs_ont_3g029660;Cs_ont_9g021150;Cs_ont_9g003450;Cs_ont_1g006880;Cs_ont_6g016920;Cs_ont_8g004870;Cs_ont_4g026610;Cs_ont_4g015220;Cs_ont_4g000910;Cs_o…	35	Cs_ont_1g006380;Cs_ont_1g008000;Cs_ont_1g022260;Cs_ont_2g006310;Cs_ont_2g006670;Cs_ont_4g000830;Cs_ont_4g001580;Cs_ont_4g015610;Cs_ont_5g004320;Cs_ont_5g034170;Cs_ont_5g036320;Cs_ont_5g047440;Cs_ont_6g000160;Cs_ont_6g000990;Cs_ont_6g004280;Cs_ont_6g012480;Cs_ont_7g015250;Cs_ont_7g016590;Cs_ont_8g004060;Cs_ont_9g017310;novel.772;Cs_ont_7g020180;Cs_ont_9g020890;Cs_ont_1g004200;Cs_ont_6g005080;Cs_on…	152	https://www.genome.jp/dbget-bin/www_bget?ko04626
ko04016	Environmental Information Processing	Signal transduction	MAPK signaling pathway - plant	97/810 11.98%	476/8018 5.94%	3.55139e-12	4.61681e-10	Cs_ont_1g008000;Cs_ont_4g000830;Cs_ont_4g001580;Cs_ont_4g009100;Cs_ont_4g025270;Cs_ont_5g004320;Cs_ont_5g016840;Cs_ont_5g029560;Cs_ont_6g000160;Cs_ont_6g000990;Cs_ont_7g015250;Cs_ont_8g001810;Cs_ont_8g004060;Cs_ont_9g027570;Cs_ont_9g024590;Cs_ont_7g000720;Cs_ont_1g011130;Cs_ont_7g002120;Cs_ont_9g027270;novel.1189;Cs_ont_4g028540;Cs_ont_5g048560;Cs_ont_6g006150;Cs_ont_2g001540;novel.982;Cs_ont_9g0…	97	Cs_ont_5g016840;Cs_ont_5g029560;Cs_ont_7g000720;Cs_ont_7g002120;Cs_ont_9g027270;Cs_ont_9g015910;Cs_ont_7g003020;novel.1116;Cs_ont_2g030120;Cs_ont_9g027050;Cs_ont_7g010910;Cs_ont_9g021150;Cs_ont_1g006880;Cs_ont_6g016920;Cs_ont_8g004870;Cs_ont_4g026610;Cs_ont_2g025340;Cs_ont_9g026080;Cs_ont_8g002090;Cs_ont_8g010340;Cs_ont_4g006520;Cs_ont_4g028730;Cs_ont_1g024360;Cs_ont_5g038740;Cs_ont_4g027660	25	Cs_ont_1g008000;Cs_ont_4g000830;Cs_ont_4g001580;Cs_ont_4g009100;Cs_ont_4g025270;Cs_ont_5g004320;Cs_ont_6g000160;Cs_ont_6g000990;Cs_ont_7g015250;Cs_ont_8g001810;Cs_ont_8g004060;Cs_ont_9g027570;Cs_ont_9g024590;Cs_ont_1g011130;novel.1189;Cs_ont_4g028540;Cs_ont_5g048560;Cs_ont_6g006150;Cs_ont_2g001540;novel.982;novel.888;Cs_ont_6g026230;novel.1053;novel.123;Cs_ont_5g009410;Cs_ont_6g012890;Cs_ont_4g01…	72	https://www.genome.jp/dbget-bin/www_bget?ko04016
ko04075	Environmental Information Processing	Signal transduction	Plant hormone signal transduction	107/810 13.21%	700/8018 8.73%	4.31178e-06	0.000560532	Cs_ont_2g017440;Cs_ont_4g009100;Cs_ont_4g016660;Cs_ont_4g025270;Cs_ont_5g009330;Cs_ont_5g044710;Cs_ont_6g000160;Cs_ont_7g027580;Cs_ont_8g001810;Cs_ont_8g002350;Cs_ont_9g006880;Cs_ont_9g027570;Cs_ont_4g022530;Cs_ont_9g024590;Cs_ont_1g003160;Cs_ont_2g000710;Cs_ont_7g000720;Cs_ont_2g017480;Cs_ont_7g002120;Cs_ont_3g024310;Cs_ont_9g027270;Cs_ont_2g002000;novel.1151;novel.1073;Cs_ont_4g028540;Cs_ont_6g…	107	Cs_ont_2g017440;Cs_ont_4g022530;Cs_ont_1g003160;Cs_ont_7g000720;Cs_ont_2g017480;Cs_ont_7g002120;Cs_ont_9g027270;Cs_ont_2g002000;novel.1151;Cs_ont_9g015910;novel.1306;Cs_ont_8g019320;Cs_ont_8g019590;Cs_ont_5g005060;Cs_ont_3g002510;Cs_ont_4g001720;Cs_ont_7g000170;Cs_ont_7g001220;Cs_ont_9g022910;Cs_ont_1g026590;Cs_ont_2g030120;Cs_ont_8g009750;Cs_ont_8g019330;Cs_ont_9g027050;Cs_ont_4g014260;Cs_ont_7g…	50	Cs_ont_4g009100;Cs_ont_4g016660;Cs_ont_4g025270;Cs_ont_5g009330;Cs_ont_5g044710;Cs_ont_6g000160;Cs_ont_7g027580;Cs_ont_8g001810;Cs_ont_8g002350;Cs_ont_9g006880;Cs_ont_9g027570;Cs_ont_9g024590;Cs_ont_2g000710;Cs_ont_3g024310;novel.1073;Cs_ont_4g028540;Cs_ont_6g006150;Cs_ont_7g003190;Cs_ont_7g022980;Cs_ont_4g005740;Cs_ont_5g001550;Cs_ont_5g009410;Cs_ont_4g010930;Cs_ont_1g009780;Cs_ont_1g020930;Cs_o…	57	https://www.genome.jp/dbget-bin/www_bget?ko04075
ko00052	Metabolism	Carbohydrate metabolism	Galactose metabolism	22/810 2.72%	92/8018 1.15%	8.99606e-05	0.0116949	Cs_ont_1g006480;Cs_ont_1g017780;Cs_ont_2g028550;Cs_ont_3g013880;Cs_ont_4g021530;Cs_ont_4g023960;Cs_ont_5g006730;Cs_ont_5g041770;Cs_ont_9g024830;Cs_ont_3g003030;Cs_ont_8g020730;Cs_ont_6g001510;Cs_ont_1g027300;Cs_ont_9g013870;Cs_ont_4g012000;Cs_ont_9g022280;Cs_ont_1g021930;Cs_ont_1g020220;Cs_ont_4g004930;Cs_ont_9g023740;Cs_ont_1g020160;Cs_ont_1g020030	22	Cs_ont_1g006480;Cs_ont_4g021530;Cs_ont_9g024830;Cs_ont_3g003030;Cs_ont_8g020730;Cs_ont_6g001510;Cs_ont_1g027300;Cs_ont_9g013870;Cs_ont_4g012000;Cs_ont_9g022280;Cs_ont_1g021930;Cs_ont_1g020220;Cs_ont_4g004930	13	Cs_ont_1g017780;Cs_ont_2g028550;Cs_ont_3g013880;Cs_ont_4g023960;Cs_ont_5g006730;Cs_ont_5g041770;Cs_ont_9g023740;Cs_ont_1g020160;Cs_ont_1g020030	9	https://www.genome.jp/dbget-bin/www_bget?ko00052
ko00511	Metabolism	Glycan biosynthesis and metabolism	Other glycan degradation	11/810 1.36%	41/8018 0.51%	0.00192682	0.250486	Cs_ont_1g006480;Cs_ont_9g024500;Cs_ont_3g003030;Cs_ont_8g020730;Cs_ont_7g002030;Cs_ont_3g031000;Cs_ont_1g027300;Cs_ont_9g013870;Cs_ont_7g002010;Cs_ont_1g020220;Cs_ont_2g010780	11	Cs_ont_1g006480;Cs_ont_9g024500;Cs_ont_3g003030;Cs_ont_8g020730;Cs_ont_3g031000;Cs_ont_1g027300;Cs_ont_9g013870;Cs_ont_1g020220;Cs_ont_2g010780	9	Cs_ont_7g002030;Cs_ont_7g002010	2	https://www.genome.jp/dbget-bin/www_bget?ko00511
ko00460	Metabolism	Metabolism of other amino acids	Cyanoamino acid metabolism	14/810 1.73%	64/8018 0.8%	0.0040406	0.525278	Cs_ont_2g010710;Cs_ont_3g005570;Cs_ont_4g012710;Cs_ont_9g014730;Cs_ont_4g005190;Cs_ont_3g012380;Cs_ont_7g003070;Cs_ont_5g003370;Cs_ont_4g015030;Cs_ont_8g010150;Cs_ont_1g023830;Cs_ont_1g023820;Cs_ont_1g009760;novel.635	14	Cs_ont_2g010710;Cs_ont_4g012710;Cs_ont_9g014730;Cs_ont_3g012380;Cs_ont_4g015030;Cs_ont_8g010150;Cs_ont_1g023830;Cs_ont_1g009760	8	Cs_ont_3g005570;Cs_ont_4g005190;Cs_ont_7g003070;Cs_ont_5g003370;Cs_ont_1g023820;novel.635	6	https://www.genome.jp/dbget-bin/www_bget?ko00460
ko00531	Metabolism	Glycan biosynthesis and metabolism	Glycosaminoglycan degradation	9/810 1.11%	35/8018 0.44%	0.00661251	0.859627	Cs_ont_1g006480;Cs_ont_3g003030;Cs_ont_8g020730;Cs_ont_1g027300;Cs_ont_9g013870;Cs_ont_5g046400;Cs_ont_4g002110;Cs_ont_1g020220;Cs_ont_2g010780	9	Cs_ont_1g006480;Cs_ont_3g003030;Cs_ont_8g020730;Cs_ont_1g027300;Cs_ont_9g013870;Cs_ont_1g020220;Cs_ont_2g010780	7	Cs_ont_5g046400;Cs_ont_4g002110	2	https://www.genome.jp/dbget-bin/www_bget?ko00531
ko00604	Metabolism	Glycan biosynthesis and metabolism	Glycosphingolipid biosynthesis - ganglio series	7/810 0.86%	26/8018 0.32%	0.0123776	1	Cs_ont_1g006480;Cs_ont_3g003030;Cs_ont_8g020730;Cs_ont_1g027300;Cs_ont_9g013870;Cs_ont_1g020220;Cs_ont_2g010780	7	Cs_ont_1g006480;Cs_ont_3g003030;Cs_ont_8g020730;Cs_ont_1g027300;Cs_ont_9g013870;Cs_ont_1g020220;Cs_ont_2g010780	7	--	0	https://www.genome.jp/dbget-bin/www_bget?ko00604
ko00941	Metabolism	Biosynthesis of other secondary metabolites	Flavonoid biosynthesis	25/810 3.09%	162/8018 2.02%	0.0204159	1	Cs_ont_1g006760;Cs_ont_3g028310;Cs_ont_7g003040;novel.283;novel.961;Cs_ont_2g029030;Cs_ont_5g024890;novel.22;Cs_ont_2g033020;Cs_ont_1g002760;Cs_ont_5g024640;Cs_ont_5g001840;Cs_ont_9g026920;Cs_ont_7g020660;Cs_ont_5g015730;Cs_ont_6g014730;Cs_ont_8g016150;Cs_ont_3g019130;Cs_ont_8g011010;Cs_ont_7g009580;Cs_ont_9g024140;novel.682;Cs_ont_1g014200;Cs_ont_3g012050;Cs_ont_8g005790	25	Cs_ont_1g006760;Cs_ont_3g028310;Cs_ont_7g003040;novel.283;novel.961;Cs_ont_5g024890;novel.22;Cs_ont_2g033020;Cs_ont_5g024640;Cs_ont_5g001840;Cs_ont_5g015730;Cs_ont_6g014730;Cs_ont_8g016150;Cs_ont_3g019130;Cs_ont_9g024140;Cs_ont_1g014200;Cs_ont_3g012050	17	Cs_ont_2g029030;Cs_ont_1g002760;Cs_ont_9g026920;Cs_ont_7g020660;Cs_ont_8g011010;Cs_ont_7g009580;novel.682;Cs_ont_8g005790	8	https://www.genome.jp/dbget-bin/www_bget?ko00941
ko00500	Metabolism	Carbohydrate metabolism	Starch and sucrose metabolism	36/810 4.44%	255/8018 3.18%	0.0235593	1	Cs_ont_2g010710;Cs_ont_4g012710;Cs_ont_4g019550;Cs_ont_4g026880;Cs_ont_5g041770;Cs_ont_5g049420;Cs_ont_5g050530;Cs_ont_6g025950;Cs_ont_8g002620;Cs_ont_8g007860;Cs_ont_8g021290;Cs_ont_9g010650;Cs_ont_9g023730;Cs_ont_9g024830;Cs_ont_2g003030;Cs_ont_9g003620;Cs_ont_3g002470;Cs_ont_5g041790;Cs_ont_3g030880;Cs_ont_4g015030;Cs_ont_7g024830;Cs_ont_2g010790;Cs_ont_8g010150;Cs_ont_4g011580;Cs_ont_9g023740…	36	Cs_ont_2g010710;Cs_ont_4g012710;Cs_ont_5g049420;Cs_ont_5g050530;Cs_ont_6g025950;Cs_ont_8g021290;Cs_ont_9g024830;Cs_ont_2g003030;Cs_ont_3g002470;Cs_ont_4g015030;Cs_ont_7g024830;Cs_ont_8g010150;Cs_ont_2g000100;Cs_ont_2g027100;Cs_ont_2g018500;Cs_ont_8g020210;Cs_ont_4g020830	17	Cs_ont_4g019550;Cs_ont_4g026880;Cs_ont_5g041770;Cs_ont_8g002620;Cs_ont_8g007860;Cs_ont_9g010650;Cs_ont_9g023730;Cs_ont_9g003620;Cs_ont_5g041790;Cs_ont_3g030880;Cs_ont_2g010790;Cs_ont_4g011580;Cs_ont_9g023740;Cs_ont_1g020160;Cs_ont_3g010740;Cs_ont_9g018480;Cs_ont_7g023440;novel.635;Cs_ont_1g020030	19	https://www.genome.jp/dbget-bin/www_bget?ko00500
LM4_vs_LM3
ID	KEGG_level_1	KEGG_level_2	Description	GeneRatio	BgRatio	Pvalue	Padj	geneID	Count	Up_gene	Up	Down_gene	Down	hyperlink
ko04075	Environmental Information Processing	Signal transduction	Plant hormone signal transduction	95/586 16.21%	700/8018 8.73%	8.32599e-10	9.32511e-08	Cs_ont_2g000710;Cs_ont_2g002000;Cs_ont_4g005550;Cs_ont_4g005740;Cs_ont_4g016660;Cs_ont_4g026430;Cs_ont_5g038030;Cs_ont_6g000160;Cs_ont_7g010850;Cs_ont_8g002370;Cs_ont_5g044710;Cs_ont_6g009950;Cs_ont_4g006060;Cs_ont_7g013200;Cs_ont_7g002120;Cs_ont_9g026300;Cs_ont_4g026360;Cs_ont_5g009450;Cs_ont_5g004380;Cs_ont_9g027570;Cs_ont_3g024310;Cs_ont_8g023780;Cs_ont_1g002080;Cs_ont_9g027270;Cs_ont_5g011250…	95	Cs_ont_2g000710;Cs_ont_2g002000;Cs_ont_4g005550;Cs_ont_4g005740;Cs_ont_4g016660;Cs_ont_4g026430;Cs_ont_5g038030;Cs_ont_6g000160;Cs_ont_7g010850;Cs_ont_8g002370;Cs_ont_5g044710;Cs_ont_7g013200;Cs_ont_9g026300;Cs_ont_4g026360;Cs_ont_5g009450;Cs_ont_9g027570;Cs_ont_3g024310;Cs_ont_1g002080;Cs_ont_5g011250;Cs_ont_4g026340;Cs_ont_1g022820;novel.1424;Cs_ont_7g014070;Cs_ont_5g030560;Cs_ont_4g013300;Cs_o…	48	Cs_ont_6g009950;Cs_ont_4g006060;Cs_ont_7g002120;Cs_ont_5g004380;Cs_ont_8g023780;Cs_ont_9g027270;Cs_ont_3g019530;Cs_ont_5g005120;Cs_ont_1g017070;Cs_ont_5g011900;Cs_ont_5g009410;Cs_ont_6g005950;Cs_ont_1g028400;Cs_ont_8g019320;Cs_ont_1g020930;Cs_ont_6g009970;Cs_ont_5g005060;Cs_ont_1g026590;Cs_ont_7g015870;Cs_ont_8g019330;Cs_ont_9g027050;Cs_ont_2g013070;Cs_ont_1g026280;Cs_ont_3g005550;Cs_ont_9g003910…	47	https://www.genome.jp/dbget-bin/www_bget?ko04075
ko04626	Organismal Systems	Environmental adaptation	Plant-pathogen interaction	123/586 20.99%	1001/8018 12.48%	1.14757e-09	1.28528e-07	Cs_ont_1g008000;Cs_ont_1g022260;Cs_ont_2g001540;Cs_ont_4g001580;Cs_ont_5g004320;Cs_ont_5g005190;Cs_ont_6g000160;Cs_ont_6g000570;Cs_ont_6g000990;Cs_ont_6g004280;Cs_ont_6g005080;Cs_ont_6g012480;Cs_ont_6g012790;Cs_ont_7g001500;Cs_ont_7g004700;Cs_ont_7g016590;Cs_ont_7g026130;Cs_ont_8g004060;Cs_ont_8g014980;Cs_ont_8g029050;Cs_ont_9g006820;novel.1185;novel.633;novel.772;Cs_ont_5g046530;Cs_ont_2g001370;…	123	Cs_ont_1g008000;Cs_ont_1g022260;Cs_ont_2g001540;Cs_ont_4g001580;Cs_ont_5g004320;Cs_ont_5g005190;Cs_ont_6g000160;Cs_ont_6g000570;Cs_ont_6g000990;Cs_ont_6g004280;Cs_ont_6g005080;Cs_ont_6g012480;Cs_ont_6g012790;Cs_ont_7g001500;Cs_ont_7g004700;Cs_ont_7g016590;Cs_ont_7g026130;Cs_ont_8g004060;Cs_ont_8g014980;Cs_ont_8g029050;Cs_ont_9g006820;novel.1185;novel.633;novel.772;Cs_ont_5g046530;Cs_ont_7g001890;…	91	Cs_ont_2g001370;Cs_ont_8g005450;Cs_ont_7g004640;Cs_ont_1g004200;Cs_ont_5g009410;Cs_ont_1g011130;Cs_ont_1g012260;Cs_ont_1g020930;Cs_ont_9g003450;Cs_ont_3g008620;Cs_ont_8g005250;Cs_ont_5g047830;Cs_ont_9g027050;Cs_ont_3g029660;Cs_ont_2g012000;novel.888;Cs_ont_6g012890;Cs_ont_3g000990;Cs_ont_4g009490;Cs_ont_7g006530;Cs_ont_5g001770;Cs_ont_1g010990;Cs_ont_8g019940;Cs_ont_4g017490;Cs_ont_1g024360;Cs_on…	32	https://www.genome.jp/dbget-bin/www_bget?ko04626
ko04016	Environmental Information Processing	Signal transduction	MAPK signaling pathway - plant	68/586 11.6%	476/8018 5.94%	3.83254e-08	4.29245e-06	Cs_ont_1g008000;Cs_ont_1g024880;Cs_ont_2g001540;Cs_ont_4g001580;Cs_ont_5g004320;Cs_ont_5g016840;Cs_ont_5g048560;Cs_ont_6g000160;Cs_ont_6g000990;Cs_ont_7g010850;Cs_ont_7g015760;Cs_ont_8g004060;Cs_ont_8g014980;Cs_ont_7g008770;Cs_ont_4g006060;Cs_ont_7g002120;Cs_ont_3g005460;Cs_ont_5g009450;Cs_ont_5g004380;Cs_ont_9g027570;Cs_ont_9g027270;Cs_ont_4g005400;Cs_ont_6g013730;Cs_ont_1g022820;Cs_ont_5g005120…	68	Cs_ont_1g008000;Cs_ont_1g024880;Cs_ont_2g001540;Cs_ont_4g001580;Cs_ont_5g004320;Cs_ont_5g048560;Cs_ont_6g000160;Cs_ont_6g000990;Cs_ont_7g010850;Cs_ont_7g015760;Cs_ont_8g004060;Cs_ont_8g014980;Cs_ont_7g008770;Cs_ont_3g005460;Cs_ont_5g009450;Cs_ont_9g027570;Cs_ont_6g013730;Cs_ont_1g022820;novel.1424;novel.1302;Cs_ont_7g015250;Cs_ont_4g013300;Cs_ont_5g049070;novel.25;Cs_ont_7g021250;Cs_ont_2g018910;…	39	Cs_ont_5g016840;Cs_ont_4g006060;Cs_ont_7g002120;Cs_ont_5g004380;Cs_ont_9g027270;Cs_ont_4g005400;Cs_ont_5g005120;Cs_ont_5g011900;Cs_ont_5g009410;Cs_ont_1g011130;Cs_ont_1g020930;Cs_ont_9g027050;Cs_ont_9g001720;Cs_ont_1g026280;novel.888;Cs_ont_6g012890;Cs_ont_4g009490;Cs_ont_7g006530;Cs_ont_5g001770;Cs_ont_7g010910;Cs_ont_2g025340;Cs_ont_4g019250;Cs_ont_1g024360;Cs_ont_9g019940;Cs_ont_8g023350;Cs_on…	29	https://www.genome.jp/dbget-bin/www_bget?ko04016
ko00940	Metabolism	Biosynthesis of other secondary metabolites	Phenylpropanoid biosynthesis	42/586 7.17%	321/8018 4%	0.000140638	0.0157515	Cs_ont_2g001880;Cs_ont_2g008450;Cs_ont_6g020600;novel.961;Cs_ont_1g011180;Cs_ont_6g025170;Cs_ont_5g024640;Cs_ont_2g008480;Cs_ont_6g002270;Cs_ont_8g005310;Cs_ont_3g026050;Cs_ont_2g008510;Cs_ont_2g034310;Cs_ont_4g025760;Cs_ont_6g020620;Cs_ont_1g021960;Cs_ont_5g016610;Cs_ont_2g032000;Cs_ont_3g027630;Cs_ont_3g019550;Cs_ont_3g026080;Cs_ont_1g021170;novel.1159;Cs_ont_9g022580;Cs_ont_5g008160;Cs_ont_9g0…	42	Cs_ont_2g008450;Cs_ont_6g020600;novel.961;Cs_ont_1g011180;Cs_ont_6g025170;Cs_ont_2g008480;Cs_ont_8g005310;Cs_ont_3g026050;Cs_ont_2g008510;Cs_ont_4g025760;Cs_ont_6g020620;Cs_ont_5g016610;Cs_ont_2g032000;Cs_ont_3g027630;Cs_ont_3g026080;Cs_ont_5g008160;Cs_ont_2g008490;Cs_ont_2g008430;Cs_ont_8g011010	19	Cs_ont_2g001880;Cs_ont_5g024640;Cs_ont_6g002270;Cs_ont_2g034310;Cs_ont_1g021960;Cs_ont_3g019550;Cs_ont_1g021170;novel.1159;Cs_ont_9g022580;Cs_ont_9g022460;Cs_ont_3g006980;Cs_ont_1g003110;novel.248;Cs_ont_3g001830;novel.134;Cs_ont_2g019570;Cs_ont_7g022960;Cs_ont_5g033610;Cs_ont_4g024900;Cs_ont_1g003070;Cs_ont_5g026850;Cs_ont_6g010670;Cs_ont_5g024940	23	https://www.genome.jp/dbget-bin/www_bget?ko00940
ko00941	Metabolism	Biosynthesis of other secondary metabolites	Flavonoid biosynthesis	23/586 3.92%	162/8018 2.02%	0.00152718	0.171044	Cs_ont_2g025700;Cs_ont_2g029030;novel.283;novel.961;Cs_ont_6g025170;Cs_ont_5g024640;Cs_ont_1g002760;Cs_ont_3g026050;Cs_ont_1g012990;Cs_ont_9g024140;Cs_ont_5g001840;Cs_ont_3g027630;Cs_ont_4g024280;Cs_ont_3g026080;Cs_ont_6g014730;Cs_ont_9g024120;Cs_ont_1g003110;novel.134;Cs_ont_7g022960;Cs_ont_5g033610;Cs_ont_4g024900;Cs_ont_1g003070;Cs_ont_8g011010	23	Cs_ont_2g025700;Cs_ont_2g029030;novel.961;Cs_ont_6g025170;Cs_ont_1g002760;Cs_ont_3g026050;Cs_ont_9g024140;Cs_ont_3g027630;Cs_ont_3g026080;Cs_ont_8g011010	10	novel.283;Cs_ont_5g024640;Cs_ont_1g012990;Cs_ont_5g001840;Cs_ont_4g024280;Cs_ont_6g014730;Cs_ont_9g024120;Cs_ont_1g003110;novel.134;Cs_ont_7g022960;Cs_ont_5g033610;Cs_ont_4g024900;Cs_ont_1g003070	13	https://www.genome.jp/dbget-bin/www_bget?ko00941
ko01110	Metabolism	Global and overview maps	Biosynthesis of secondary metabolites	176/586 30.03%	2036/8018 25.39%	0.00473317	0.530115	Cs_ont_1g004000;Cs_ont_1g008510;Cs_ont_1g009750;Cs_ont_1g017780;Cs_ont_1g019170;Cs_ont_1g020280;Cs_ont_1g024230;Cs_ont_2g001880;Cs_ont_2g002030;Cs_ont_2g007570;Cs_ont_2g008450;Cs_ont_2g010740;Cs_ont_2g025700;Cs_ont_2g029030;Cs_ont_2g029410;Cs_ont_3g000500;Cs_ont_3g005570;Cs_ont_4g005230;Cs_ont_4g020390;Cs_ont_5g000210;Cs_ont_5g003370;Cs_ont_5g005190;Cs_ont_5g024510;Cs_ont_5g028150;Cs_ont_5g032990…	176	Cs_ont_1g004000;Cs_ont_1g008510;Cs_ont_1g017780;Cs_ont_1g019170;Cs_ont_1g020280;Cs_ont_2g002030;Cs_ont_2g007570;Cs_ont_2g008450;Cs_ont_2g025700;Cs_ont_2g029030;Cs_ont_2g029410;Cs_ont_3g000500;Cs_ont_3g005570;Cs_ont_4g005230;Cs_ont_5g000210;Cs_ont_5g003370;Cs_ont_5g005190;Cs_ont_5g024510;Cs_ont_5g039180;Cs_ont_5g048560;Cs_ont_6g003200;Cs_ont_6g005780;Cs_ont_6g020600;Cs_ont_7g021630;Cs_ont_8g011730…	89	Cs_ont_1g009750;Cs_ont_1g024230;Cs_ont_2g001880;Cs_ont_2g010740;Cs_ont_4g020390;Cs_ont_5g028150;Cs_ont_5g032990;Cs_ont_7g017050;Cs_ont_8g020190;Cs_ont_8g021290;novel.283;Cs_ont_1g010980;Cs_ont_8g027960;Cs_ont_5g024640;Cs_ont_6g002270;Cs_ont_1g010960;Cs_ont_7g012470;Cs_ont_9g018960;Cs_ont_4g019030;Cs_ont_5g026980;Cs_ont_8g027320;Cs_ont_2g019840;Cs_ont_7g004640;Cs_ont_3g001660;Cs_ont_2g031290;Cs_on…	87	https://www.genome.jp/dbget-bin/www_bget?ko01110
ko00053	Metabolism	Carbohydrate metabolism	Ascorbate and aldarate metabolism	12/586 2.05%	77/8018 0.96%	0.00951743	1	Cs_ont_1g000870;Cs_ont_2g018990;Cs_ont_8g028600;Cs_ont_9g014770;Cs_ont_2g030090;Cs_ont_5g041760;Cs_ont_3g001440;Cs_ont_6g016620;Cs_ont_1g025500;Cs_ont_2g001690;Cs_ont_4g009620;Cs_ont_8g012170	12	Cs_ont_1g000870;Cs_ont_8g028600;Cs_ont_8g012170	3	Cs_ont_2g018990;Cs_ont_9g014770;Cs_ont_2g030090;Cs_ont_5g041760;Cs_ont_3g001440;Cs_ont_6g016620;Cs_ont_1g025500;Cs_ont_2g001690;Cs_ont_4g009620	9	https://www.genome.jp/dbget-bin/www_bget?ko00053
ko00073	Metabolism	Lipid metabolism	Cutin, suberine and wax biosynthesis	8/586 1.37%	44/8018 0.55%	0.0131733	1	Cs_ont_5g000210;Cs_ont_6g010280;Cs_ont_1g002560;Cs_ont_8g007580;Cs_ont_8g000970;Cs_ont_2g024610;Cs_ont_7g018670;Cs_ont_7g012800	8	Cs_ont_5g000210;Cs_ont_6g010280	2	Cs_ont_1g002560;Cs_ont_8g007580;Cs_ont_8g000970;Cs_ont_2g024610;Cs_ont_7g018670;Cs_ont_7g012800	6	https://www.genome.jp/dbget-bin/www_bget?ko00073
ko00945	Metabolism	Biosynthesis of other secondary metabolites	Stilbenoid, diarylheptanoid and gingerol biosynthesis	13/586 2.22%	92/8018 1.15%	0.0157892	1	novel.961;Cs_ont_6g025170;Cs_ont_5g024640;Cs_ont_3g026050;Cs_ont_3g027630;Cs_ont_3g026080;Cs_ont_1g003110;novel.134;Cs_ont_7g022960;Cs_ont_5g033610;Cs_ont_4g024900;Cs_ont_1g003070;Cs_ont_8g011010	13	novel.961;Cs_ont_6g025170;Cs_ont_3g026050;Cs_ont_3g027630;Cs_ont_3g026080;Cs_ont_8g011010	6	Cs_ont_5g024640;Cs_ont_1g003110;novel.134;Cs_ont_7g022960;Cs_ont_5g033610;Cs_ont_4g024900;Cs_ont_1g003070	7	https://www.genome.jp/dbget-bin/www_bget?ko00945
ko00592	Metabolism	Lipid metabolism	alpha-Linolenic acid metabolism	13/586 2.22%	93/8018 1.16%	0.0171752	1	Cs_ont_1g019170;Cs_ont_2g007570;Cs_ont_5g026980;Cs_ont_5g042940;Cs_ont_2g031990;Cs_ont_5g013240;Cs_ont_4g012720;Cs_ont_2g033670;Cs_ont_5g011300;Cs_ont_6g024340;Cs_ont_2g033680;Cs_ont_3g030290;Cs_ont_1g019200	13	Cs_ont_1g019170;Cs_ont_2g007570;Cs_ont_5g042940;Cs_ont_2g031990;Cs_ont_4g012720;Cs_ont_3g030290;Cs_ont_1g019200	7	Cs_ont_5g026980;Cs_ont_5g013240;Cs_ont_2g033670;Cs_ont_5g011300;Cs_ont_6g024340;Cs_ont_2g033680	6	https://www.genome.jp/dbget-bin/www_bget?ko00592
LM1_vs_CK1
ID	KEGG_level_1	KEGG_level_2	Description	GeneRatio	BgRatio	Pvalue	Padj	geneID	Count	Up_gene	Up	Down_gene	Down	hyperlink
ko04016	Environmental Information Processing	Signal transduction	MAPK signaling pathway - plant	31/222 13.96%	476/8018 5.94%	6.51944e-06	0.000547633	Cs_ont_5g004320;novel.612;Cs_ont_6g000990;Cs_ont_5g048560;novel.25;Cs_ont_1g024880;Cs_ont_8g028720;novel.826;Cs_ont_5g018280;Cs_ont_1g029150;Cs_ont_5g011900;Cs_ont_7g006530;Cs_ont_8g028710;Cs_ont_5g045980;Cs_ont_8g027870;novel.1424;Cs_ont_5g003690;Cs_ont_9g021850;Cs_ont_5g018270;Cs_ont_1g022820;Cs_ont_9g008010;Cs_ont_7g025980;Cs_ont_8g027070;novel.864;Cs_ont_3g015480;Cs_ont_8g028730;novel.586;Cs_…	31	Cs_ont_5g004320;novel.612;Cs_ont_6g000990;Cs_ont_5g048560;novel.25;Cs_ont_1g024880;Cs_ont_8g028720;novel.826;Cs_ont_5g011900;Cs_ont_7g006530;Cs_ont_8g028710;Cs_ont_5g045980;novel.1424;Cs_ont_9g021850;Cs_ont_9g008010;Cs_ont_7g025980;Cs_ont_8g027070;novel.864;Cs_ont_3g015480;Cs_ont_8g028730;novel.586;Cs_ont_8g027120;Cs_ont_9g027190;Cs_ont_9g023430	24	Cs_ont_5g018280;Cs_ont_1g029150;Cs_ont_8g027870;Cs_ont_5g003690;Cs_ont_5g018270;Cs_ont_1g022820;Cs_ont_5g044330	7	https://www.genome.jp/dbget-bin/www_bget?ko04016
ko00073	Metabolism	Lipid metabolism	Cutin, suberine and wax biosynthesis	8/222 3.6%	44/8018 0.55%	2.28331e-05	0.00191798	Cs_ont_5g000210;Cs_ont_1g002560;Cs_ont_2g017180;Cs_ont_2g024610;Cs_ont_8g000970;Cs_ont_6g018590;Cs_ont_8g007580;Cs_ont_5g002110	8	Cs_ont_1g002560;Cs_ont_2g017180;Cs_ont_2g024610;Cs_ont_8g000970;Cs_ont_6g018590;Cs_ont_8g007580;Cs_ont_5g002110	7	Cs_ont_5g000210	1	https://www.genome.jp/dbget-bin/www_bget?ko00073
ko00940	Metabolism	Biosynthesis of other secondary metabolites	Phenylpropanoid biosynthesis	20/222 9.01%	321/8018 4%	0.000561549	0.0471701	Cs_ont_1g026230;Cs_ont_3g029490;Cs_ont_3g033190;Cs_ont_9g023380;Cs_ont_2g034230;Cs_ont_5g024640;Cs_ont_5g026850;Cs_ont_2g034280;novel.839;Cs_ont_2g008480;Cs_ont_2g024310;Cs_ont_3g026050;Cs_ont_1g003110;Cs_ont_8g016150;Cs_ont_9g022580;novel.832;Cs_ont_9g014560;Cs_ont_7g020330;Cs_ont_2g008510;Cs_ont_6g010670	20	Cs_ont_1g026230;Cs_ont_3g029490;Cs_ont_3g033190;Cs_ont_9g023380;Cs_ont_2g034230;Cs_ont_5g024640;Cs_ont_5g026850;Cs_ont_2g034280;novel.839;Cs_ont_2g008480;Cs_ont_2g024310;Cs_ont_1g003110;Cs_ont_9g022580;novel.832;Cs_ont_9g014560;Cs_ont_7g020330;Cs_ont_2g008510;Cs_ont_6g010670	18	Cs_ont_3g026050;Cs_ont_8g016150	2	https://www.genome.jp/dbget-bin/www_bget?ko00940
ko04075	Environmental Information Processing	Signal transduction	Plant hormone signal transduction	33/222 14.86%	700/8018 8.73%	0.00161453	0.13562	Cs_ont_8g002350;Cs_ont_8g002370;Cs_ont_9g021680;Cs_ont_5g026380;Cs_ont_3g019530;Cs_ont_4g005550;Cs_ont_4g022530;Cs_ont_3g002510;Cs_ont_8g019320;Cs_ont_5g011900;Cs_ont_8g019560;Cs_ont_5g033850;Cs_ont_5g045980;Cs_ont_8g027870;novel.1424;Cs_ont_9g003910;Cs_ont_9g021850;novel.1306;Cs_ont_1g022820;Cs_ont_7g014620;Cs_ont_4g026440;Cs_ont_9g008010;Cs_ont_9g009820;Cs_ont_7g004350;Cs_ont_8g019330;Cs_ont_8g…	33	Cs_ont_8g002350;Cs_ont_8g002370;Cs_ont_5g026380;Cs_ont_3g019530;Cs_ont_4g005550;Cs_ont_5g011900;Cs_ont_5g045980;novel.1424;Cs_ont_9g003910;Cs_ont_9g021850;Cs_ont_7g014620;Cs_ont_4g026440;Cs_ont_9g008010;Cs_ont_9g009820;Cs_ont_8g027070;Cs_ont_3g028960;novel.864;Cs_ont_8g027120;Cs_ont_8g007770;Cs_ont_8g009750;Cs_ont_9g023430	21	Cs_ont_9g021680;Cs_ont_4g022530;Cs_ont_3g002510;Cs_ont_8g019320;Cs_ont_8g019560;Cs_ont_5g033850;Cs_ont_8g027870;novel.1306;Cs_ont_1g022820;Cs_ont_7g004350;Cs_ont_8g019330;Cs_ont_7g014070	12	https://www.genome.jp/dbget-bin/www_bget?ko04075
ko02010	Environmental Information Processing	Membrane transport	ABC transporters	10/222 4.5%	121/8018 1.51%	0.00187044	0.157117	Cs_ont_1g020390;Cs_ont_6g007640;Cs_ont_1g018510;Cs_ont_1g015060;Cs_ont_4g020230;Cs_ont_6g002190;Cs_ont_5g048950;Cs_ont_6g025920;Cs_ont_1g015010;Cs_ont_5g042210	10	Cs_ont_1g018510;Cs_ont_4g020230;Cs_ont_5g042210	3	Cs_ont_1g020390;Cs_ont_6g007640;Cs_ont_1g015060;Cs_ont_6g002190;Cs_ont_5g048950;Cs_ont_6g025920;Cs_ont_1g015010	7	https://www.genome.jp/dbget-bin/www_bget?ko02010
ko00996	Metabolism	Biosynthesis of other secondary metabolites	Biosynthesis of various alkaloids	2/222 0.9%	4/8018 0.05%	0.00441364	0.370746	Cs_ont_1g002510;novel.695	2	Cs_ont_1g002510;novel.695	2	--	0	https://www.genome.jp/dbget-bin/www_bget?ko00996
ko01110	Metabolism	Global and overview maps	Biosynthesis of secondary metabolites	72/222 32.43%	2036/8018 25.39%	0.0102399	0.860148	Cs_ont_1g019190;Cs_ont_2g002030;Cs_ont_1g002510;Cs_ont_2g033720;Cs_ont_1g008510;Cs_ont_1g029160;Cs_ont_5g048560;novel.68;Cs_ont_8g022530;Cs_ont_1g026230;Cs_ont_3g029490;Cs_ont_1g010900;Cs_ont_6g005780;Cs_ont_3g005820;Cs_ont_6g023360;Cs_ont_4g024700;Cs_ont_3g033190;Cs_ont_5g000210;Cs_ont_9g007840;Cs_ont_7g002920;Cs_ont_9g023380;Cs_ont_4g021230;Cs_ont_2g034230;Cs_ont_1g008300;Cs_ont_9g023740;Cs_ont…	72	Cs_ont_1g019190;Cs_ont_1g002510;Cs_ont_2g033720;Cs_ont_5g048560;Cs_ont_1g026230;Cs_ont_3g029490;Cs_ont_3g005820;Cs_ont_4g024700;Cs_ont_3g033190;Cs_ont_9g007840;Cs_ont_7g002920;Cs_ont_9g023380;Cs_ont_4g021230;Cs_ont_2g034230;Cs_ont_9g023740;Cs_ont_3g021890;novel.695;Cs_ont_5g024640;Cs_ont_2g006470;Cs_ont_6g013670;Cs_ont_5g026850;Cs_ont_2g034280;Cs_ont_2g035130;Cs_ont_5g025610;Cs_ont_4g024770;novel…	47	Cs_ont_2g002030;Cs_ont_1g008510;Cs_ont_1g029160;novel.68;Cs_ont_8g022530;Cs_ont_1g010900;Cs_ont_6g005780;Cs_ont_6g023360;Cs_ont_5g000210;Cs_ont_1g008300;Cs_ont_8g022620;Cs_ont_5g003690;Cs_ont_4g024280;Cs_ont_2g031990;Cs_ont_5g002240;Cs_ont_3g026050;Cs_ont_9g018990;Cs_ont_8g016150;Cs_ont_5g009120;novel.719;Cs_ont_3g008770;Cs_ont_4g012720;Cs_ont_5g033110;Cs_ont_5g044330;Cs_ont_1g009580	25	https://www.genome.jp/dbget-bin/www_bget?ko01110
ko00909	Metabolism	Metabolism of terpenoids and polyketides	Sesquiterpenoid and triterpenoid biosynthesis	6/222 2.7%	73/8018 0.91%	0.0153354	1	Cs_ont_1g008510;Cs_ont_5g019260;Cs_ont_1g008300;Cs_ont_2g006430;Cs_ont_2g006470;Cs_ont_2g023380	6	Cs_ont_5g019260;Cs_ont_2g006470;Cs_ont_2g023380	3	Cs_ont_1g008510;Cs_ont_1g008300;Cs_ont_2g006430	3	https://www.genome.jp/dbget-bin/www_bget?ko00909
ko00999	Metabolism	Biosynthesis of other secondary metabolites	Biosynthesis of various plant secondary metabolites	8/222 3.6%	135/8018 1.68%	0.0335609	1	Cs_ont_9g007840;Cs_ont_7g002920;Cs_ont_3g021890;Cs_ont_2g035130;Cs_ont_5g025610;Cs_ont_1g001470;Cs_ont_9g007760;Cs_ont_5g009120	8	Cs_ont_9g007840;Cs_ont_7g002920;Cs_ont_3g021890;Cs_ont_2g035130;Cs_ont_5g025610;Cs_ont_1g001470;Cs_ont_9g007760	7	Cs_ont_5g009120	1	https://www.genome.jp/dbget-bin/www_bget?ko00999
ko04626	Organismal Systems	Environmental adaptation	Plant-pathogen interaction	37/222 16.67%	1001/8018 12.48%	0.0390643	1	Cs_ont_5g004320;Cs_ont_6g000990;Cs_ont_1g026070;novel.25;novel.1185;Cs_ont_5g031860;Cs_ont_9g006530;Cs_ont_6g023360;Cs_ont_4g023640;Cs_ont_5g031840;Cs_ont_5g018280;Cs_ont_7g006530;novel.505;novel.1045;novel.818;Cs_ont_8g027870;novel.1424;Cs_ont_1g016520;novel.634;Cs_ont_9g021850;Cs_ont_5g048470;Cs_ont_5g018270;Cs_ont_8g028620;Cs_ont_5g031930;Cs_ont_1g018960;Cs_ont_4g022000;Cs_ont_4g000920;Cs_ont_…	37	Cs_ont_5g004320;Cs_ont_6g000990;Cs_ont_1g026070;novel.25;novel.1185;Cs_ont_5g031860;Cs_ont_9g006530;Cs_ont_4g023640;Cs_ont_5g031840;Cs_ont_7g006530;novel.505;novel.1045;novel.818;novel.1424;Cs_ont_1g016520;novel.634;Cs_ont_9g021850;Cs_ont_5g031930;Cs_ont_1g018960;Cs_ont_4g022000;Cs_ont_7g025980;Cs_ont_8g027070;novel.654;novel.864;novel.1418;Cs_ont_3g015480;Cs_ont_8g027120;Cs_ont_9g027190;Cs_ont_7…	29	Cs_ont_6g023360;Cs_ont_5g018280;Cs_ont_8g027870;Cs_ont_5g048470;Cs_ont_5g018270;Cs_ont_8g028620;Cs_ont_4g000920;Cs_ont_4g000910	8	https://www.genome.jp/dbget-bin/www_bget?ko04626
LM2_vs_CK2
ID	KEGG_level_1	KEGG_level_2	Description	GeneRatio	BgRatio	Pvalue	Padj	geneID	Count	Up_gene	Up	Down_gene	Down	hyperlink
ko00195	Metabolism	Energy metabolism	Photosynthesis	28/616 4.55%	72/8018 0.9%	1.03151e-13	1.23782e-11	Cs_ont_1g016810;Cs_ont_1g025870;Cs_ont_1g028230;Cs_ont_2g001850;Cs_ont_2g007730;Cs_ont_2g009080;Cs_ont_2g015450;Cs_ont_2g020690;Cs_ont_3g009300;Cs_ont_3g027870;Cs_ont_4g021730;Cs_ont_5g013020;Cs_ont_5g032610;Cs_ont_8g010270;Cs_ont_9g005310;Cs_ont_5g011340;Cs_ont_2g006520;Cs_ont_7g023170;Cs_ont_5g010360;Cs_ont_4g002280;Cs_ont_3g006010;Cs_ont_8g008740;Cs_ont_5g012750;Cs_ont_2g021750;Cs_ont_4g016840…	28	Cs_ont_1g016810;Cs_ont_1g025870;Cs_ont_1g028230;Cs_ont_2g001850;Cs_ont_2g007730;Cs_ont_2g009080;Cs_ont_2g015450;Cs_ont_2g020690;Cs_ont_3g009300;Cs_ont_3g027870;Cs_ont_4g021730;Cs_ont_5g013020;Cs_ont_5g032610;Cs_ont_8g010270;Cs_ont_9g005310;Cs_ont_5g011340;Cs_ont_2g006520;Cs_ont_7g023170;Cs_ont_5g010360;Cs_ont_4g002280;Cs_ont_3g006010;Cs_ont_8g008740;Cs_ont_5g012750;Cs_ont_2g021750;Cs_ont_4g016840…	28	--	0	https://www.genome.jp/dbget-bin/www_bget?ko00195
ko00196	Metabolism	Energy metabolism	Photosynthesis - antenna proteins	13/616 2.11%	18/8018 0.22%	1.72209e-11	2.06651e-09	Cs_ont_2g017340;Cs_ont_3g028560;Cs_ont_5g024910;Cs_ont_7g001360;Cs_ont_7g022160;Cs_ont_8g014690;Cs_ont_6g014990;Cs_ont_7g005590;Cs_ont_4g015540;Cs_ont_2g002590;Cs_ont_4g022220;Cs_ont_2g002580;Cs_ont_2g002610	13	Cs_ont_2g017340;Cs_ont_3g028560;Cs_ont_5g024910;Cs_ont_7g001360;Cs_ont_7g022160;Cs_ont_8g014690;Cs_ont_6g014990;Cs_ont_7g005590;Cs_ont_4g015540;Cs_ont_2g002590;Cs_ont_4g022220;Cs_ont_2g002580;Cs_ont_2g002610	13	--	0	https://www.genome.jp/dbget-bin/www_bget?ko00196
ko04016	Environmental Information Processing	Signal transduction	MAPK signaling pathway - plant	72/616 11.69%	476/8018 5.94%	1.04761e-08	1.25713e-06	Cs_ont_4g025270;Cs_ont_5g004320;Cs_ont_6g000990;Cs_ont_7g015250;Cs_ont_8g004060;Cs_ont_8g028720;Cs_ont_5g048560;novel.612;Cs_ont_1g029150;Cs_ont_5g048690;Cs_ont_1g024880;Cs_ont_6g006150;Cs_ont_5g018280;Cs_ont_7g010850;Cs_ont_1g011130;Cs_ont_5g005120;Cs_ont_6g000160;Cs_ont_7g003250;novel.1053;Cs_ont_4g010930;Cs_ont_5g018270;novel.826;Cs_ont_6g025850;Cs_ont_7g024150;Cs_ont_2g002700;novel.25;Cs_ont_…	72	Cs_ont_4g025270;Cs_ont_5g004320;Cs_ont_6g000990;Cs_ont_7g015250;Cs_ont_8g004060;Cs_ont_8g028720;Cs_ont_5g048560;novel.612;Cs_ont_1g024880;Cs_ont_6g006150;Cs_ont_7g010850;Cs_ont_1g011130;Cs_ont_5g005120;Cs_ont_6g000160;Cs_ont_7g003250;novel.1053;Cs_ont_4g010930;novel.826;Cs_ont_6g025850;Cs_ont_7g024150;novel.25;Cs_ont_6g012890;novel.1424;Cs_ont_5g011900;Cs_ont_5g048050;Cs_ont_1g021530;novel.274;Cs…	60	Cs_ont_1g029150;Cs_ont_5g048690;Cs_ont_5g018280;Cs_ont_5g018270;Cs_ont_2g002700;Cs_ont_8g027870;Cs_ont_5g003690;Cs_ont_4g028730;Cs_ont_4g006520;Cs_ont_9g001720;Cs_ont_3g024990;Cs_ont_4g027660	12	https://www.genome.jp/dbget-bin/www_bget?ko04016
ko04626	Organismal Systems	Environmental adaptation	Plant-pathogen interaction	116/616 18.83%	1001/8018 12.48%	1.7092e-06	0.000205104	Cs_ont_2g001370;Cs_ont_5g004320;Cs_ont_6g000990;Cs_ont_7g004700;Cs_ont_7g015250;Cs_ont_8g004060;Cs_ont_9g020890;Cs_ont_6g005080;novel.1185;Cs_ont_6g012480;Cs_ont_2g006630;Cs_ont_5g031860;Cs_ont_6g019020;Cs_ont_5g048690;Cs_ont_5g013830;Cs_ont_5g012860;Cs_ont_6g023360;Cs_ont_8g005250;Cs_ont_9g006530;Cs_ont_5g018280;Cs_ont_1g011130;Cs_ont_6g000160;Cs_ont_7g003250;novel.1053;novel.830;Cs_ont_5g031840…	116	Cs_ont_5g004320;Cs_ont_6g000990;Cs_ont_7g004700;Cs_ont_7g015250;Cs_ont_8g004060;Cs_ont_9g020890;Cs_ont_6g005080;novel.1185;Cs_ont_6g012480;Cs_ont_2g006630;Cs_ont_5g031860;Cs_ont_6g019020;Cs_ont_5g013830;Cs_ont_9g006530;Cs_ont_1g011130;Cs_ont_6g000160;Cs_ont_7g003250;novel.1053;novel.830;Cs_ont_5g031840;novel.705;Cs_ont_3g018030;Cs_ont_6g025850;Cs_ont_7g024150;novel.634;Cs_ont_6g006310;Cs_ont_5g02…	85	Cs_ont_2g001370;Cs_ont_5g048690;Cs_ont_5g012860;Cs_ont_6g023360;Cs_ont_8g005250;Cs_ont_5g018280;Cs_ont_5g018270;Cs_ont_1g001910;Cs_ont_2g002700;Cs_ont_5g048470;Cs_ont_3g016780;Cs_ont_9g016160;Cs_ont_4g000920;Cs_ont_6g025930;Cs_ont_8g027870;Cs_ont_8g019940;Cs_ont_4g014650;Cs_ont_3g001740;Cs_ont_4g018910;Cs_ont_4g000910;Cs_ont_4g028730;novel.356;Cs_ont_1g015320;Cs_ont_8g028620;Cs_ont_8g003530;Cs_on…	31	https://www.genome.jp/dbget-bin/www_bget?ko04626
ko01100	Metabolism	Global and overview maps	Metabolic pathways	306/616 49.68%	3382/8018 42.18%	5.70883e-05	0.00685059	Cs_ont_1g000790;Cs_ont_1g000870;Cs_ont_1g016810;Cs_ont_1g017780;Cs_ont_1g019190;Cs_ont_1g022340;Cs_ont_1g022500;Cs_ont_1g024230;Cs_ont_1g025870;Cs_ont_1g028230;Cs_ont_2g001850;Cs_ont_2g002030;Cs_ont_2g006830;Cs_ont_2g006950;Cs_ont_2g007730;Cs_ont_2g009080;Cs_ont_2g014210;Cs_ont_2g014610;Cs_ont_2g015450;Cs_ont_2g017340;Cs_ont_2g018300;Cs_ont_2g020690;Cs_ont_2g025950;Cs_ont_2g029030;Cs_ont_2g029120…	306	Cs_ont_1g000870;Cs_ont_1g016810;Cs_ont_1g017780;Cs_ont_1g019190;Cs_ont_1g022340;Cs_ont_1g022500;Cs_ont_1g024230;Cs_ont_1g025870;Cs_ont_1g028230;Cs_ont_2g001850;Cs_ont_2g006830;Cs_ont_2g006950;Cs_ont_2g007730;Cs_ont_2g009080;Cs_ont_2g014210;Cs_ont_2g014610;Cs_ont_2g015450;Cs_ont_2g017340;Cs_ont_2g018300;Cs_ont_2g020690;Cs_ont_2g025950;Cs_ont_2g029030;Cs_ont_2g029120;Cs_ont_2g031290;Cs_ont_3g000770…	217	Cs_ont_1g000790;Cs_ont_2g002030;Cs_ont_3g012580;Cs_ont_4g021530;Cs_ont_4g025810;Cs_ont_5g049420;Cs_ont_6g002940;Cs_ont_7g021630;Cs_ont_7g023220;Cs_ont_8g025250;Cs_ont_9g011940;Cs_ont_9g014770;Cs_ont_9g023950;Cs_ont_9g027600;Cs_ont_4g000850;novel.961;Cs_ont_1g029150;Cs_ont_1g006480;Cs_ont_2g008060;Cs_ont_6g023360;Cs_ont_3g000190;Cs_ont_7g023970;Cs_ont_5g031800;Cs_ont_2g008070;Cs_ont_3g012380;Cs_on…	89	https://www.genome.jp/dbget-bin/www_bget?ko01100
ko00710	Metabolism	Energy metabolism	Carbon fixation in photosynthetic organisms	17/616 2.76%	78/8018 0.97%	6.74168e-05	0.00809001	Cs_ont_2g025950;Cs_ont_3g000770;Cs_ont_3g012580;Cs_ont_3g021760;Cs_ont_6g003980;Cs_ont_6g015890;Cs_ont_7g000910;Cs_ont_7g023930;Cs_ont_8g020190;Cs_ont_8g027320;Cs_ont_2g012460;Cs_ont_9g028070;Cs_ont_4g021230;Cs_ont_9g003990;novel.846;Cs_ont_2g008890;Cs_ont_3g025990	17	Cs_ont_2g025950;Cs_ont_3g000770;Cs_ont_3g021760;Cs_ont_6g003980;Cs_ont_6g015890;Cs_ont_7g000910;Cs_ont_7g023930;Cs_ont_8g020190;Cs_ont_8g027320;Cs_ont_2g012460;Cs_ont_9g028070;Cs_ont_4g021230;Cs_ont_9g003990;novel.846;Cs_ont_2g008890;Cs_ont_3g025990	16	Cs_ont_3g012580	1	https://www.genome.jp/dbget-bin/www_bget?ko00710
ko01110	Metabolism	Global and overview maps	Biosynthesis of secondary metabolites	197/616 31.98%	2036/8018 25.39%	7.83984e-05	0.00940781	Cs_ont_1g000790;Cs_ont_1g017780;Cs_ont_1g019190;Cs_ont_1g022340;Cs_ont_1g022500;Cs_ont_1g024230;Cs_ont_2g002030;Cs_ont_2g006950;Cs_ont_2g014610;Cs_ont_2g018300;Cs_ont_2g029030;Cs_ont_2g031290;Cs_ont_2g035200;Cs_ont_2g035210;Cs_ont_3g012580;Cs_ont_4g005440;Cs_ont_4g007430;Cs_ont_4g024260;Cs_ont_5g032990;Cs_ont_5g046100;Cs_ont_5g050390;Cs_ont_6g002940;Cs_ont_6g003980;Cs_ont_6g006550;Cs_ont_6g015890…	197	Cs_ont_1g017780;Cs_ont_1g019190;Cs_ont_1g022340;Cs_ont_1g022500;Cs_ont_1g024230;Cs_ont_2g006950;Cs_ont_2g014610;Cs_ont_2g018300;Cs_ont_2g029030;Cs_ont_2g031290;Cs_ont_2g035200;Cs_ont_2g035210;Cs_ont_4g005440;Cs_ont_4g007430;Cs_ont_4g024260;Cs_ont_5g032990;Cs_ont_5g046100;Cs_ont_5g050390;Cs_ont_6g003980;Cs_ont_6g006550;Cs_ont_6g015890;Cs_ont_6g024150;Cs_ont_7g011480;Cs_ont_7g017050;Cs_ont_7g023930…	150	Cs_ont_1g000790;Cs_ont_2g002030;Cs_ont_3g012580;Cs_ont_6g002940;Cs_ont_7g021630;Cs_ont_8g025250;Cs_ont_9g027600;novel.961;Cs_ont_6g023360;Cs_ont_7g023970;Cs_ont_3g012380;Cs_ont_5g000210;Cs_ont_3g003070;Cs_ont_6g005780;Cs_ont_2g030700;Cs_ont_2g029410;Cs_ont_3g026050;Cs_ont_1g025020;Cs_ont_7g012470;Cs_ont_9g018730;Cs_ont_1g008300;Cs_ont_2g005360;Cs_ont_4g002170;Cs_ont_4g024280;Cs_ont_3g012880;novel…	47	https://www.genome.jp/dbget-bin/www_bget?ko01110
ko04075	Environmental Information Processing	Signal transduction	Plant hormone signal transduction	78/616 12.66%	700/8018 8.73%	0.000391703	0.0470044	Cs_ont_4g025270;Cs_ont_8g002350;Cs_ont_5g004250;Cs_ont_4g022530;Cs_ont_3g020840;Cs_ont_8g002370;Cs_ont_6g006150;novel.1073;Cs_ont_7g010850;Cs_ont_5g033850;Cs_ont_5g005120;Cs_ont_6g009950;Cs_ont_5g026380;Cs_ont_8g019320;Cs_ont_8g004560;Cs_ont_7g011760;Cs_ont_6g000160;Cs_ont_9g021680;Cs_ont_4g010930;Cs_ont_3g019530;Cs_ont_4g004590;Cs_ont_2g017480;Cs_ont_3g002510;Cs_ont_7g024150;Cs_ont_5g013110;Cs_o…	78	Cs_ont_4g025270;Cs_ont_8g002350;Cs_ont_5g004250;Cs_ont_8g002370;Cs_ont_6g006150;novel.1073;Cs_ont_7g010850;Cs_ont_5g005120;Cs_ont_6g009950;Cs_ont_5g026380;Cs_ont_8g004560;Cs_ont_7g011760;Cs_ont_6g000160;Cs_ont_4g010930;Cs_ont_3g019530;Cs_ont_7g024150;Cs_ont_5g013110;Cs_ont_3g014080;Cs_ont_9g024760;Cs_ont_9g024730;novel.1424;Cs_ont_5g036600;Cs_ont_5g011900;Cs_ont_5g048050;Cs_ont_1g021530;Cs_ont_1g…	51	Cs_ont_4g022530;Cs_ont_3g020840;Cs_ont_5g033850;Cs_ont_8g019320;Cs_ont_9g021680;Cs_ont_4g004590;Cs_ont_2g017480;Cs_ont_3g002510;Cs_ont_2g033070;Cs_ont_5g006010;Cs_ont_8g027870;novel.1306;Cs_ont_8g019330;Cs_ont_1g026590;Cs_ont_4g002310;Cs_ont_7g014070;Cs_ont_4g006520;Cs_ont_9g022910;Cs_ont_8g019560;Cs_ont_4g004790;Cs_ont_7g004350;Cs_ont_8g025760;Cs_ont_5g008520;Cs_ont_2g026410;Cs_ont_3g024990;Cs_o…	27	https://www.genome.jp/dbget-bin/www_bget?ko04075
ko00941	Metabolism	Biosynthesis of other secondary metabolites	Flavonoid biosynthesis	23/616 3.73%	162/8018 2.02%	0.00290986	0.349183	Cs_ont_2g029030;novel.102;novel.961;Cs_ont_1g002760;Cs_ont_3g027630;Cs_ont_9g026920;Cs_ont_3g026050;Cs_ont_4g024280;Cs_ont_7g020660;Cs_ont_9g023380;Cs_ont_3g019130;Cs_ont_7g009580;Cs_ont_3g026080;novel.134;Cs_ont_5g024870;Cs_ont_7g022960;Cs_ont_5g041520;Cs_ont_3g008580;Cs_ont_1g003110;Cs_ont_9g024140;Cs_ont_9g026720;Cs_ont_1g020980;Cs_ont_9g014560	23	Cs_ont_2g029030;novel.102;Cs_ont_1g002760;Cs_ont_3g027630;Cs_ont_9g026920;Cs_ont_7g020660;Cs_ont_9g023380;Cs_ont_7g009580;novel.134;Cs_ont_5g024870;Cs_ont_7g022960;Cs_ont_5g041520;Cs_ont_1g003110;Cs_ont_1g020980;Cs_ont_9g014560	15	novel.961;Cs_ont_3g026050;Cs_ont_4g024280;Cs_ont_3g019130;Cs_ont_3g026080;Cs_ont_3g008580;Cs_ont_9g024140;Cs_ont_9g026720	8	https://www.genome.jp/dbget-bin/www_bget?ko00941
ko01200	Metabolism	Global and overview maps	Carbon metabolism	37/616 6.01%	303/8018 3.78%	0.00310388	0.372466	Cs_ont_1g017780;Cs_ont_1g022500;Cs_ont_2g025950;Cs_ont_2g031290;Cs_ont_3g000770;Cs_ont_3g012580;Cs_ont_3g021760;Cs_ont_4g005440;Cs_ont_4g028220;Cs_ont_5g032990;Cs_ont_6g003980;Cs_ont_6g015890;Cs_ont_7g000910;Cs_ont_7g011480;Cs_ont_7g023930;Cs_ont_8g020190;Cs_ont_8g025250;Cs_ont_8g027320;Cs_ont_8g027960;Cs_ont_2g012460;Cs_ont_4g005190;Cs_ont_6g025150;Cs_ont_9g028070;Cs_ont_3g012380;Cs_ont_7g017520…	37	Cs_ont_1g017780;Cs_ont_1g022500;Cs_ont_2g025950;Cs_ont_2g031290;Cs_ont_3g000770;Cs_ont_3g021760;Cs_ont_4g005440;Cs_ont_4g028220;Cs_ont_5g032990;Cs_ont_6g003980;Cs_ont_6g015890;Cs_ont_7g000910;Cs_ont_7g011480;Cs_ont_7g023930;Cs_ont_8g020190;Cs_ont_8g027320;Cs_ont_8g027960;Cs_ont_2g012460;Cs_ont_4g005190;Cs_ont_6g025150;Cs_ont_9g028070;Cs_ont_7g017520;Cs_ont_4g021230;Cs_ont_9g003990;Cs_ont_7g017480…	31	Cs_ont_3g012580;Cs_ont_8g025250;Cs_ont_3g012380;Cs_ont_5g043230;Cs_ont_4g004930;Cs_ont_5g015220	6	https://www.genome.jp/dbget-bin/www_bget?ko01200
LM3_vs_CK3
ID	KEGG_level_1	KEGG_level_2	Description	GeneRatio	BgRatio	Pvalue	Padj	geneID	Count	Up_gene	Up	Down_gene	Down	hyperlink
ko00196	Metabolism	Energy metabolism	Photosynthesis - antenna proteins	13/537 2.42%	18/8018 0.22%	2.98007e-12	3.33768e-10	Cs_ont_7g022160;Cs_ont_5g024910;Cs_ont_6g014990;Cs_ont_3g028560;Cs_ont_2g017340;Cs_ont_7g001360;Cs_ont_8g014690;Cs_ont_7g005590;Cs_ont_2g002580;Cs_ont_4g015540;Cs_ont_2g002590;Cs_ont_4g022220;Cs_ont_2g002610	13	Cs_ont_7g022160;Cs_ont_5g024910;Cs_ont_6g014990;Cs_ont_3g028560;Cs_ont_2g017340;Cs_ont_7g001360;Cs_ont_8g014690;Cs_ont_7g005590;Cs_ont_2g002580;Cs_ont_4g015540;Cs_ont_2g002590;Cs_ont_4g022220;Cs_ont_2g002610	13	--	0	https://www.genome.jp/dbget-bin/www_bget?ko00196
ko01100	Metabolism	Global and overview maps	Metabolic pathways	301/537 56.05%	3382/8018 42.18%	1.51978e-11	1.70216e-09	Cs_ont_1g000790;Cs_ont_1g009750;Cs_ont_1g011180;Cs_ont_1g024230;Cs_ont_1g025870;Cs_ont_2g001850;Cs_ont_2g001880;Cs_ont_2g002030;Cs_ont_2g006830;Cs_ont_2g015450;Cs_ont_2g025950;Cs_ont_2g029120;Cs_ont_2g034310;Cs_ont_3g010670;Cs_ont_5g028150;Cs_ont_5g031800;Cs_ont_5g032990;Cs_ont_5g046100;Cs_ont_6g003980;Cs_ont_6g020600;Cs_ont_6g023360;Cs_ont_7g000910;Cs_ont_7g017050;Cs_ont_7g022160;Cs_ont_8g007850…	301	Cs_ont_1g009750;Cs_ont_1g024230;Cs_ont_1g025870;Cs_ont_2g001850;Cs_ont_2g001880;Cs_ont_2g006830;Cs_ont_2g015450;Cs_ont_2g025950;Cs_ont_2g029120;Cs_ont_2g034310;Cs_ont_3g010670;Cs_ont_5g028150;Cs_ont_5g031800;Cs_ont_5g032990;Cs_ont_5g046100;Cs_ont_6g003980;Cs_ont_7g000910;Cs_ont_7g017050;Cs_ont_7g022160;Cs_ont_8g020190;Cs_ont_8g021290;Cs_ont_8g027320;Cs_ont_8g027960;Cs_ont_8g028710;Cs_ont_8g028720…	231	Cs_ont_1g000790;Cs_ont_1g011180;Cs_ont_2g002030;Cs_ont_6g020600;Cs_ont_6g023360;Cs_ont_8g007850;Cs_ont_8g011730;Cs_ont_8g028600;Cs_ont_9g011940;Cs_ont_9g027600;Cs_ont_5g024510;Cs_ont_3g012870;Cs_ont_6g005780;Cs_ont_1g029150;Cs_ont_4g008050;Cs_ont_3g012880;Cs_ont_4g022790;Cs_ont_9g023620;Cs_ont_2g008060;Cs_ont_4g000240;Cs_ont_2g008450;Cs_ont_9g024140;Cs_ont_9g000120;Cs_ont_2g008070;Cs_ont_4g028310…	70	https://www.genome.jp/dbget-bin/www_bget?ko01100
ko00195	Metabolism	Energy metabolism	Photosynthesis	22/537 4.1%	72/8018 0.9%	7.34721e-10	8.22887e-08	Cs_ont_1g025870;Cs_ont_2g001850;Cs_ont_2g015450;Cs_ont_8g007850;Cs_ont_9g005310;Cs_ont_2g009080;Cs_ont_1g028230;Cs_ont_2g020690;Cs_ont_5g032610;Cs_ont_7g023170;Cs_ont_3g027870;Cs_ont_5g010360;Cs_ont_1g016810;Cs_ont_5g013020;Cs_ont_2g007730;Cs_ont_5g011340;Cs_ont_4g021730;Cs_ont_2g006520;Cs_ont_2g021750;Cs_ont_4g016840;Cs_ont_7g026700;Cs_ont_9g005600	22	Cs_ont_1g025870;Cs_ont_2g001850;Cs_ont_2g015450;Cs_ont_9g005310;Cs_ont_2g009080;Cs_ont_1g028230;Cs_ont_2g020690;Cs_ont_5g032610;Cs_ont_7g023170;Cs_ont_3g027870;Cs_ont_5g010360;Cs_ont_1g016810;Cs_ont_5g013020;Cs_ont_2g007730;Cs_ont_5g011340;Cs_ont_4g021730;Cs_ont_2g006520;Cs_ont_2g021750;Cs_ont_4g016840;Cs_ont_7g026700;Cs_ont_9g005600	21	Cs_ont_8g007850	1	https://www.genome.jp/dbget-bin/www_bget?ko00195
ko00940	Metabolism	Biosynthesis of other secondary metabolites	Phenylpropanoid biosynthesis	50/537 9.31%	321/8018 4%	1.16408e-08	1.30377e-06	Cs_ont_1g011180;Cs_ont_2g001880;Cs_ont_2g034310;Cs_ont_6g020600;novel.1067;Cs_ont_4g009920;Cs_ont_2g008450;Cs_ont_2g034230;Cs_ont_5g030190;Cs_ont_1g021960;Cs_ont_3g026050;Cs_ont_1g009820;Cs_ont_7g006400;Cs_ont_2g024310;Cs_ont_3g006980;Cs_ont_2g008300;Cs_ont_2g034300;novel.1159;Cs_ont_2g034290;Cs_ont_6g020620;Cs_ont_5g024640;Cs_ont_3g029490;Cs_ont_3g019130;Cs_ont_4g025760;Cs_ont_1g026210;Cs_ont_1g…	50	Cs_ont_2g001880;Cs_ont_2g034310;novel.1067;Cs_ont_4g009920;Cs_ont_2g034230;Cs_ont_5g030190;Cs_ont_1g021960;Cs_ont_1g009820;Cs_ont_7g006400;Cs_ont_3g006980;Cs_ont_2g008300;Cs_ont_2g034300;novel.1159;Cs_ont_2g034290;Cs_ont_5g024640;Cs_ont_3g029490;Cs_ont_1g026210;Cs_ont_1g004050;Cs_ont_1g026230;novel.134;Cs_ont_1g003110;Cs_ont_2g034280;Cs_ont_9g022580;Cs_ont_2g029140;Cs_ont_9g023380;Cs_ont_3g029470…	38	Cs_ont_1g011180;Cs_ont_6g020600;Cs_ont_2g008450;Cs_ont_3g026050;Cs_ont_2g024310;Cs_ont_6g020620;Cs_ont_3g019130;Cs_ont_4g025760;Cs_ont_3g026080;Cs_ont_2g008480;Cs_ont_2g008510;Cs_ont_5g006370	12	https://www.genome.jp/dbget-bin/www_bget?ko00940
ko01110	Metabolism	Global and overview maps	Biosynthesis of secondary metabolites	191/537 35.57%	2036/8018 25.39%	3.75565e-08	4.20633e-06	Cs_ont_1g000790;Cs_ont_1g008510;Cs_ont_1g009750;Cs_ont_1g011180;Cs_ont_1g024230;Cs_ont_2g001880;Cs_ont_2g002030;Cs_ont_2g034310;Cs_ont_3g003070;Cs_ont_5g000210;Cs_ont_5g028150;Cs_ont_5g032990;Cs_ont_5g046100;Cs_ont_6g003200;Cs_ont_6g003980;Cs_ont_6g020600;Cs_ont_6g023360;Cs_ont_7g017050;Cs_ont_8g011730;Cs_ont_8g020190;Cs_ont_8g021290;Cs_ont_8g027320;Cs_ont_8g027960;Cs_ont_9g027600;novel.1067;Cs_o…	191	Cs_ont_1g009750;Cs_ont_1g024230;Cs_ont_2g001880;Cs_ont_2g034310;Cs_ont_5g028150;Cs_ont_5g032990;Cs_ont_5g046100;Cs_ont_6g003980;Cs_ont_7g017050;Cs_ont_8g020190;Cs_ont_8g021290;Cs_ont_8g027320;Cs_ont_8g027960;novel.1067;Cs_ont_6g015890;Cs_ont_2g010740;Cs_ont_5g026980;Cs_ont_4g009920;Cs_ont_1g010980;Cs_ont_7g011480;Cs_ont_3g001400;Cs_ont_4g020390;Cs_ont_7g023930;Cs_ont_5g013240;Cs_ont_2g034230;Cs_o…	135	Cs_ont_1g000790;Cs_ont_1g008510;Cs_ont_1g011180;Cs_ont_2g002030;Cs_ont_3g003070;Cs_ont_5g000210;Cs_ont_6g003200;Cs_ont_6g020600;Cs_ont_6g023360;Cs_ont_8g011730;Cs_ont_9g027600;Cs_ont_5g024510;Cs_ont_8g008290;Cs_ont_3g012870;Cs_ont_6g005780;Cs_ont_4g008050;Cs_ont_3g012880;Cs_ont_4g022790;Cs_ont_2g008450;Cs_ont_1g025020;Cs_ont_1g008300;Cs_ont_9g024140;Cs_ont_2g029410;Cs_ont_6g003410;Cs_ont_1g025320…	56	https://www.genome.jp/dbget-bin/www_bget?ko01110
ko04016	Environmental Information Processing	Signal transduction	MAPK signaling pathway - plant	49/537 9.12%	476/8018 5.94%	0.00149678	0.16764	Cs_ont_5g005120;Cs_ont_8g028710;Cs_ont_8g028720;Cs_ont_9g027570;Cs_ont_1g029150;Cs_ont_4g005400;Cs_ont_4g025270;Cs_ont_5g004380;novel.612;Cs_ont_4g006060;Cs_ont_5g011900;Cs_ont_6g000990;Cs_ont_1g011130;Cs_ont_6g013980;Cs_ont_6g000160;Cs_ont_9g024590;Cs_ont_2g030120;Cs_ont_5g041110;Cs_ont_6g026230;Cs_ont_5g009410;Cs_ont_5g045980;Cs_ont_6g012890;Cs_ont_1g022820;Cs_ont_7g003250;Cs_ont_9g027050;Cs_on…	49	Cs_ont_5g005120;Cs_ont_8g028710;Cs_ont_8g028720;Cs_ont_4g005400;Cs_ont_4g025270;Cs_ont_5g004380;novel.612;Cs_ont_4g006060;Cs_ont_5g011900;Cs_ont_1g011130;Cs_ont_2g030120;Cs_ont_5g009410;Cs_ont_5g045980;Cs_ont_6g012890;Cs_ont_7g003250;Cs_ont_9g027050;Cs_ont_2g003830;Cs_ont_2g018890;Cs_ont_2g018910;Cs_ont_5g006960;Cs_ont_1g026280;Cs_ont_8g004870;Cs_ont_5g001770;Cs_ont_7g010910;Cs_ont_9g001720;Cs_on…	35	Cs_ont_9g027570;Cs_ont_1g029150;Cs_ont_6g000990;Cs_ont_6g013980;Cs_ont_6g000160;Cs_ont_9g024590;Cs_ont_5g041110;Cs_ont_6g026230;Cs_ont_1g022820;Cs_ont_3g015480;Cs_ont_6g013730;novel.1424;Cs_ont_4g028730;Cs_ont_5g015000	14	https://www.genome.jp/dbget-bin/www_bget?ko04016
ko00710	Metabolism	Energy metabolism	Carbon fixation in photosynthetic organisms	13/537 2.42%	78/8018 0.97%	0.00184963	0.207159	Cs_ont_2g025950;Cs_ont_6g003980;Cs_ont_7g000910;Cs_ont_8g020190;Cs_ont_8g027320;Cs_ont_3g000770;Cs_ont_6g015890;Cs_ont_3g021760;Cs_ont_7g023930;Cs_ont_4g021230;novel.846;Cs_ont_2g008890;Cs_ont_3g025990	13	Cs_ont_2g025950;Cs_ont_6g003980;Cs_ont_7g000910;Cs_ont_8g020190;Cs_ont_8g027320;Cs_ont_3g000770;Cs_ont_6g015890;Cs_ont_3g021760;Cs_ont_7g023930;Cs_ont_4g021230;novel.846;Cs_ont_2g008890;Cs_ont_3g025990	13	--	0	https://www.genome.jp/dbget-bin/www_bget?ko00710
ko00073	Metabolism	Lipid metabolism	Cutin, suberine and wax biosynthesis	9/537 1.68%	44/8018 0.55%	0.00217015	0.243056	Cs_ont_5g000210;Cs_ont_1g002560;Cs_ont_6g018590;Cs_ont_8g000970;Cs_ont_2g024610;Cs_ont_8g007580;Cs_ont_2g028210;Cs_ont_7g012800;Cs_ont_7g018670	9	Cs_ont_1g002560;Cs_ont_6g018590;Cs_ont_8g000970;Cs_ont_2g024610;Cs_ont_8g007580;Cs_ont_2g028210;Cs_ont_7g012800;Cs_ont_7g018670	8	Cs_ont_5g000210	1	https://www.genome.jp/dbget-bin/www_bget?ko00073
ko04075	Environmental Information Processing	Signal transduction	Plant hormone signal transduction	66/537 12.29%	700/8018 8.73%	0.00237336	0.265816	Cs_ont_5g005120;Cs_ont_5g038030;Cs_ont_9g027570;Cs_ont_6g009950;Cs_ont_4g026430;Cs_ont_4g025270;Cs_ont_3g019530;Cs_ont_5g004380;Cs_ont_8g023780;Cs_ont_5g012720;Cs_ont_4g006060;Cs_ont_5g011900;Cs_ont_2g000710;Cs_ont_4g005550;Cs_ont_6g013980;Cs_ont_1g017070;Cs_ont_1g002080;Cs_ont_6g000160;Cs_ont_4g002310;Cs_ont_4g005740;Cs_ont_9g024590;Cs_ont_2g030120;Cs_ont_8g004560;Cs_ont_7g011760;Cs_ont_7g014070…	66	Cs_ont_5g005120;Cs_ont_6g009950;Cs_ont_4g025270;Cs_ont_3g019530;Cs_ont_5g004380;Cs_ont_8g023780;Cs_ont_4g006060;Cs_ont_5g011900;Cs_ont_1g017070;Cs_ont_2g030120;Cs_ont_8g004560;Cs_ont_7g011760;Cs_ont_5g009410;Cs_ont_1g026590;Cs_ont_8g009750;Cs_ont_5g045980;Cs_ont_1g028400;Cs_ont_9g027050;Cs_ont_2g003830;Cs_ont_2g013070;Cs_ont_3g028960;Cs_ont_3g016900;Cs_ont_2g010750;Cs_ont_5g024450;Cs_ont_1g026280…	42	Cs_ont_5g038030;Cs_ont_9g027570;Cs_ont_4g026430;Cs_ont_5g012720;Cs_ont_2g000710;Cs_ont_4g005550;Cs_ont_6g013980;Cs_ont_1g002080;Cs_ont_6g000160;Cs_ont_4g002310;Cs_ont_4g005740;Cs_ont_9g024590;Cs_ont_7g014070;Cs_ont_1g022820;Cs_ont_4g026340;Cs_ont_4g026360;Cs_ont_7g004350;Cs_ont_4g026440;Cs_ont_5g008520;Cs_ont_4g022210;Cs_ont_4g026350;Cs_ont_8g025760;Cs_ont_4g026500;novel.1424	24	https://www.genome.jp/dbget-bin/www_bget?ko04075
ko00520	Metabolism	Carbohydrate metabolism	Amino sugar and nucleotide sugar metabolism	21/537 3.91%	176/8018 2.2%	0.00686193	0.768536	Cs_ont_3g010670;Cs_ont_8g021290;Cs_ont_8g028710;Cs_ont_8g028720;Cs_ont_1g029150;Cs_ont_9g023620;Cs_ont_9g004950;Cs_ont_4g028310;Cs_ont_9g026970;novel.1170;Cs_ont_2g010780;Cs_ont_8g020220;Cs_ont_4g028320;Cs_ont_3g029500;novel.1177;novel.1174;Cs_ont_9g001720;Cs_ont_8g028730;novel.1172;Cs_ont_5g024980;novel.1173	21	Cs_ont_3g010670;Cs_ont_8g021290;Cs_ont_8g028710;Cs_ont_8g028720;Cs_ont_9g004950;novel.1170;Cs_ont_8g020220;Cs_ont_3g029500;novel.1177;novel.1174;Cs_ont_9g001720;Cs_ont_8g028730;novel.1172;Cs_ont_5g024980;novel.1173	15	Cs_ont_1g029150;Cs_ont_9g023620;Cs_ont_4g028310;Cs_ont_9g026970;Cs_ont_2g010780;Cs_ont_4g028320	6	https://www.genome.jp/dbget-bin/www_bget?ko00520
LM4_vs_CK3
ID	KEGG_level_1	KEGG_level_2	Description	GeneRatio	BgRatio	Pvalue	Padj	geneID	Count	Up_gene	Up	Down_gene	Down	hyperlink
ko04016	Environmental Information Processing	Signal transduction	MAPK signaling pathway - plant	45/327 13.76%	476/8018 5.94%	7.73624e-08	7.89096e-06	Cs_ont_1g008000;Cs_ont_1g024880;Cs_ont_4g001580;Cs_ont_5g004320;Cs_ont_5g048560;Cs_ont_6g000160;Cs_ont_6g000990;Cs_ont_7g010850;Cs_ont_7g015760;Cs_ont_8g004060;Cs_ont_8g028720;Cs_ont_2g001540;Cs_ont_8g028710;Cs_ont_4g000830;Cs_ont_2g018910;Cs_ont_1g020930;novel.612;Cs_ont_3g005460;novel.826;Cs_ont_7g003250;Cs_ont_7g015250;novel.1424;Cs_ont_6g013730;Cs_ont_6g026230;Cs_ont_7g002120;novel.25;novel.2…	45	Cs_ont_1g008000;Cs_ont_1g024880;Cs_ont_4g001580;Cs_ont_5g004320;Cs_ont_5g048560;Cs_ont_6g000160;Cs_ont_6g000990;Cs_ont_7g010850;Cs_ont_7g015760;Cs_ont_8g004060;Cs_ont_8g028720;Cs_ont_2g001540;Cs_ont_8g028710;Cs_ont_4g000830;Cs_ont_2g018910;novel.612;Cs_ont_3g005460;novel.826;Cs_ont_7g003250;Cs_ont_7g015250;novel.1424;Cs_ont_6g013730;novel.25;novel.274;Cs_ont_8g000450;Cs_ont_5g015000;Cs_ont_5g0125…	38	Cs_ont_1g020930;Cs_ont_6g026230;Cs_ont_7g002120;novel.888;Cs_ont_4g028730;novel.632;Cs_ont_9g019940	7	https://www.genome.jp/dbget-bin/www_bget?ko04016
ko00196	Metabolism	Energy metabolism	Photosynthesis - antenna proteins	8/327 2.45%	18/8018 0.22%	2.15119e-07	2.19422e-05	Cs_ont_8g014690;Cs_ont_2g017340;Cs_ont_5g024910;Cs_ont_7g005590;Cs_ont_7g022160;Cs_ont_6g014990;Cs_ont_2g002610;Cs_ont_7g015110	8	Cs_ont_8g014690;Cs_ont_2g017340;Cs_ont_5g024910;Cs_ont_7g005590;Cs_ont_7g022160;Cs_ont_6g014990;Cs_ont_2g002610	7	Cs_ont_7g015110	1	https://www.genome.jp/dbget-bin/www_bget?ko00196
ko04626	Organismal Systems	Environmental adaptation	Plant-pathogen interaction	72/327 22.02%	1001/8018 12.48%	6.26127e-07	6.38649e-05	Cs_ont_1g008000;Cs_ont_4g001580;Cs_ont_5g004320;Cs_ont_5g043990;Cs_ont_5g048470;Cs_ont_6g000160;Cs_ont_6g000990;Cs_ont_7g001500;Cs_ont_7g016590;Cs_ont_8g004060;Cs_ont_9g006820;novel.1185;Cs_ont_2g001540;Cs_ont_9g020890;Cs_ont_6g023360;Cs_ont_8g029050;Cs_ont_6g005080;Cs_ont_6g004280;Cs_ont_4g000830;novel.633;Cs_ont_1g020930;Cs_ont_3g005460;Cs_ont_6g012480;Cs_ont_7g003250;Cs_ont_5g031860;Cs_ont_7g0…	72	Cs_ont_1g008000;Cs_ont_4g001580;Cs_ont_5g004320;Cs_ont_5g043990;Cs_ont_6g000160;Cs_ont_6g000990;Cs_ont_7g001500;Cs_ont_7g016590;Cs_ont_8g004060;Cs_ont_9g006820;novel.1185;Cs_ont_2g001540;Cs_ont_9g020890;Cs_ont_8g029050;Cs_ont_6g005080;Cs_ont_6g004280;Cs_ont_4g000830;novel.633;Cs_ont_3g005460;Cs_ont_6g012480;Cs_ont_7g003250;Cs_ont_5g031860;Cs_ont_7g015250;novel.1424;Cs_ont_6g013730;Cs_ont_4g018850…	61	Cs_ont_5g048470;Cs_ont_6g023360;Cs_ont_1g020930;Cs_ont_6g026230;Cs_ont_8g005450;Cs_ont_4g015220;Cs_ont_6g000580;novel.888;Cs_ont_4g028730;Cs_ont_8g003530;Cs_ont_9g019940	11	https://www.genome.jp/dbget-bin/www_bget?ko04626
ko00940	Metabolism	Biosynthesis of other secondary metabolites	Phenylpropanoid biosynthesis	26/327 7.95%	321/8018 4%	0.000617707	0.0630061	Cs_ont_2g008450;novel.961;Cs_ont_9g016320;novel.1067;novel.85;Cs_ont_2g034230;Cs_ont_7g006400;Cs_ont_3g027630;Cs_ont_2g008480;Cs_ont_5g016610;Cs_ont_2g008510;Cs_ont_2g034300;Cs_ont_2g034310;Cs_ont_2g024310;Cs_ont_3g029490;Cs_ont_2g034280;Cs_ont_1g004050;Cs_ont_3g012050;Cs_ont_3g006980;Cs_ont_2g008490;Cs_ont_2g029140;Cs_ont_1g026230;Cs_ont_3g033190;Cs_ont_2g008430;Cs_ont_1g021170;novel.839	26	Cs_ont_2g008450;novel.961;Cs_ont_9g016320;novel.1067;novel.85;Cs_ont_2g034230;Cs_ont_7g006400;Cs_ont_3g027630;Cs_ont_2g008480;Cs_ont_5g016610;Cs_ont_2g008510;Cs_ont_2g034300;Cs_ont_2g034310;Cs_ont_3g029490;Cs_ont_2g034280;Cs_ont_1g004050;Cs_ont_3g012050;Cs_ont_3g006980;Cs_ont_2g008490;Cs_ont_2g029140;Cs_ont_1g026230;Cs_ont_3g033190;Cs_ont_2g008430;novel.839	24	Cs_ont_2g024310;Cs_ont_1g021170	2	https://www.genome.jp/dbget-bin/www_bget?ko00940
ko00195	Metabolism	Energy metabolism	Photosynthesis	9/327 2.75%	72/8018 0.9%	0.00246741	0.251676	Cs_ont_8g008740;Cs_ont_9g005310;Cs_ont_2g006520;Cs_ont_1g016810;Cs_ont_2g007730;Cs_ont_4g021730;Cs_ont_5g013020;Cs_ont_7g023170;Cs_ont_5g011340	9	Cs_ont_8g008740;Cs_ont_9g005310;Cs_ont_2g006520;Cs_ont_1g016810;Cs_ont_2g007730;Cs_ont_4g021730;Cs_ont_5g013020;Cs_ont_7g023170;Cs_ont_5g011340	9	--	0	https://www.genome.jp/dbget-bin/www_bget?ko00195
ko00130	Metabolism	Metabolism of cofactors and vitamins	Ubiquinone and other terpenoid-quinone biosynthesis	7/327 2.14%	66/8018 0.82%	0.0174147	1	Cs_ont_5g016610;Cs_ont_2g006360;Cs_ont_2g022750;Cs_ont_8g015890;Cs_ont_2g008040;novel.1124;Cs_ont_5g047300	7	Cs_ont_5g016610;Cs_ont_2g006360;Cs_ont_2g022750;Cs_ont_8g015890;Cs_ont_2g008040;novel.1124;Cs_ont_5g047300	7	--	0	https://www.genome.jp/dbget-bin/www_bget?ko00130
ko00904	Metabolism	Metabolism of terpenoids and polyketides	Diterpenoid biosynthesis	5/327 1.53%	41/8018 0.51%	0.0246034	1	Cs_ont_4g017310;Cs_ont_4g017320;Cs_ont_5g002240;novel.1295;Cs_ont_9g000810	5	Cs_ont_4g017310;Cs_ont_4g017320;novel.1295;Cs_ont_9g000810	4	Cs_ont_5g002240	1	https://www.genome.jp/dbget-bin/www_bget?ko00904
ko01240	Metabolism	Global and overview maps	Biosynthesis of cofactors	20/327 6.12%	306/8018 3.82%	0.0249084	1	Cs_ont_2g006830;Cs_ont_5g046100;Cs_ont_1g020460;Cs_ont_4g005190;Cs_ont_2g006360;Cs_ont_2g010680;Cs_ont_8g015890;Cs_ont_5g039200;Cs_ont_1g022500;Cs_ont_9g028660;Cs_ont_2g008040;novel.1124;Cs_ont_1g018720;Cs_ont_6g016620;Cs_ont_6g003260;Cs_ont_9g018990;Cs_ont_5g049750;Cs_ont_1g018550;Cs_ont_5g047300;Cs_ont_1g027440	20	Cs_ont_2g006830;Cs_ont_5g046100;Cs_ont_1g020460;Cs_ont_2g006360;Cs_ont_2g010680;Cs_ont_8g015890;Cs_ont_1g022500;Cs_ont_9g028660;Cs_ont_2g008040;novel.1124;Cs_ont_6g016620;Cs_ont_5g049750;Cs_ont_5g047300	13	Cs_ont_4g005190;Cs_ont_5g039200;Cs_ont_1g018720;Cs_ont_6g003260;Cs_ont_9g018990;Cs_ont_1g018550;Cs_ont_1g027440	7	https://www.genome.jp/dbget-bin/www_bget?ko01240
ko00380	Metabolism	Amino acid metabolism	Tryptophan metabolism	10/327 3.06%	126/8018 1.57%	0.0327713	1	Cs_ont_5g046100;Cs_ont_9g016320;novel.1067;Cs_ont_3g005820;Cs_ont_9g010690;novel.250;Cs_ont_1g027440;Cs_ont_7g025150;novel.839;Cs_ont_8g028430	10	Cs_ont_5g046100;Cs_ont_9g016320;novel.1067;Cs_ont_3g005820;novel.250;novel.839;Cs_ont_8g028430	7	Cs_ont_9g010690;Cs_ont_1g027440;Cs_ont_7g025150	3	https://www.genome.jp/dbget-bin/www_bget?ko00380
ko00630	Metabolism	Carbohydrate metabolism	Glyoxylate and dicarboxylate metabolism	8/327 2.45%	93/8018 1.16%	0.0355119	1	Cs_ont_6g003980;Cs_ont_9g004320;Cs_ont_5g032990;Cs_ont_4g005190;Cs_ont_7g011480;Cs_ont_1g022500;Cs_ont_9g001740;Cs_ont_1g018800	8	Cs_ont_6g003980;Cs_ont_9g004320;Cs_ont_5g032990;Cs_ont_7g011480;Cs_ont_1g022500;Cs_ont_9g001740;Cs_ont_1g018800	7	Cs_ont_4g005190	1	https://www.genome.jp/dbget-bin/www_bget?ko00630
