# Supplementary material for: Integrated hormone and transcriptome profiles provide insight into the pericarp differential development mechanism between Mandarin ‘Shatangju’ and ‘Chunhongtangju’
Source: Front Plant Sci. 2024 Oct 10;15:1461316. doi: 10.3389/fpls.2024.1461316 (PMC11499144; doi:10.3389/fpls.2024.1461316)
Supplement: Supplementary file 9 [file Table8.xlsx]

## Sheet: CK1_vs_CK2
Supplementary Table S8a. Differentially expressed transcription factors in CK1 vs. CK2
ID	CK1_1_fpkm	CK1_2_fpkm	CK1_3_fpkm	CK2_1_fpkm	CK2_2_fpkm	CK2_3_fpkm	CK1_1_count	CK1_2_count	CK1_3_count	CK2_1_count	CK2_2_count	CK2_3_count	log2FoldChange	pvalue	padj	regulated	chr	start	end	strand	gene_name	gene_description	KEGG	KEGG pathway	NR	Swissprot	Tremble	KOG	GO	Pfam	TF-Family	TF-Category	TF-Classification
Cs_ont_4g002310	0.2406	0.2009	0.0836	1.5714	1.8256	1.6481	16	18	6	119	157	128	3.23191	1.63541e-24	1.13051e-23	up	chr4	3890833	3892222	+	Cs_ont_4g002310	--	K14484 auxin-responsive protein IAA | (RefSeq) auxin-responsive protein IAA29 (A)	ko04075: Plant hormone signal transduction	hypothetical protein CUMW_092530 [Citrus unshiu]	IAA29_ARATH RecName: Full=Auxin-responsive protein IAA29; AltName: Full=Indoleacetic acid-induced protein 29;	A0A2H5P0S2_CITUN RecName: Full=Auxin-responsive protein {ECO:0000256|RuleBase:RU004549};	--	GO:0005634,nucleus; GO:0003700,DNA-binding transcription factor activity; GO:0009734,auxin-activated signaling pathway; GO:0009733,response to auxin; GO:0010583,response to cyclopentenone; GO:0010218,response to far red light; GO:0009635,response to herbicide; GO:0010114,response to red light; GO:0003674,molecular_function; GO:0140110,transcription regulator activity; GO:0007154,cell communicatio…	PF02309.19:AUX/IAA family	AUX/IAA	TR	AUX/IAA
Cs_ont_7g014070	0.3109	0.3394	0.3088	2.3125	2.3008	2.3918	70	103	75	593	670	629	2.83219	6.27134e-102	1.86844e-100	up	chr7	18196900	18202955	+	Cs_ont_7g014070	--	K14431 transcription factor TGA | (RefSeq) bZIP transcription factor TGA10 isoform X1 (A)	ko04075: Plant hormone signal transduction	bZIP transcription factor TGA10 isoform X1 [Citrus sinensis]	TGA10_TOBAC RecName: Full=bZIP transcription factor TGA10 {ECO:0000303|PubMed:12777042}; AltName: Full=Protein TGACG (TGA) motif-binding protein 10 {ECO:0000303|PubMed:12777042};	A0A2H5Q7M0_CITUN SubName: Full=Uncharacterized protein {ECO:0000313|EMBL:GAY60636.1};	--	GO:0005634,nucleus; GO:0003700,DNA-binding transcription factor activity; GO:0043565,sequence-specific DNA binding; GO:0045893,positive regulation of DNA-templated transcription; GO:0009733,response to auxin; GO:0009753,response to jasmonic acid; GO:0009751,response to salicylic acid; GO:0006351,DNA-templated transcription; GO:0003674,molecular_function; GO:0140110,transcription regulator activit…	PF14144.9:Seed dormancy control	bZIP	TF	bZIP
Cs_ont_1g005660	0.2392	0.1466	0.2121	0.8674	0.7558	0.739	23	19	22	95	94	83	1.9705	5.66644e-11	2.09242e-10	up	chr1	6070241	6072393	+	Cs_ont_1g005660	--	--	--	NAC domain-containing protein 7-like [Citrus sinensis]	NAC74_ORYSJ RecName: Full=NAC domain-containing protein 74 {ECO:0000303|PubMed:15029955}; Short=ONAC074 {ECO:0000303|PubMed:15029955}; AltName: Full=OsNAC8 {ECO:0000303|PubMed:10660065}; AltName: Full=Protein NTM1-like 3 {ECO:0000303|PubMed:17158162}; Short=OsNTL3 {ECO:0000303|PubMed:17158162};	A0A2H5QBT6_CITUN RecName: Full=NAC domain-containing protein {ECO:0000259|PROSITE:PS51005};	--	GO:0016021,integral component of membrane; GO:0005634,nucleus; GO:0005886,plasma membrane; GO:0003677,DNA binding; GO:0006355,regulation of DNA-templated transcription; GO:0006986,response to unfolded protein; GO:0003674,molecular_function; GO:0003676,nucleic acid binding; GO:0005488,binding; GO:0097159,organic cyclic compound binding; GO:1901363,heterocyclic compound binding; GO:0006139,nucleoba…	PF02365.18:No apical meristem (NAM) protein	NAC	TF	NAC
Cs_ont_5g005630	0.624	0.4311	0.4388	2.0405	2.1462	1.4185	29	27	22	108	129	77	1.88999	6.36015e-11	2.3427e-10	up	chr5	3692962	3694605	-	Cs_ont_5g005630	--	--	--	NAC domain-containing protein 96-like [Citrus sinensis]	NTL9_ARATH RecName: Full=Protein NTM1-like 9 {ECO:0000303|PubMed:17158162}; AltName: Full=Calmodulin-binding NAC protein {ECO:0000303|PubMed:17947243};	V4TC69_CITCL RecName: Full=NAC domain-containing protein {ECO:0000259|PROSITE:PS51005};	--	GO:0005789,endoplasmic reticulum membrane; GO:0016021,integral component of membrane; GO:0005634,nucleus; GO:0005886,plasma membrane; GO:0005516,calmodulin binding; GO:0003700,DNA-binding transcription factor activity; GO:0000976,transcription cis-regulatory region binding; GO:0071470,cellular response to osmotic stress; GO:0045892,negative regulation of DNA-templated transcription; GO:1900426,po…	PF02365.18:No apical meristem (NAM) protein	NAC	TF	NAC
Cs_ont_1g012050	1.5172	1.29	0.9375	4.8567	4.1302	4.0051	48	55	32	175	169	148	1.76493	2.32307e-15	1.09655e-14	up	chr1	16403688	16404423	+	Cs_ont_1g012050	--	K09286 EREBP-like factor | (RefSeq) ethylene-responsive transcription factor 3-like (A)	--	ethylene-responsive transcription factor ERF003-like [Citrus sinensis]	ERF03_ARATH RecName: Full=Ethylene-responsive transcription factor ERF003;	A0A067E3X8_CITSI RecName: Full=AP2/ERF domain-containing protein {ECO:0000259|PROSITE:PS51032};	--	GO:0005634,nucleus; GO:0003677,DNA binding; GO:0003700,DNA-binding transcription factor activity; GO:0009873,ethylene-activated signaling pathway; GO:0003674,molecular_function; GO:0003676,nucleic acid binding; GO:0005488,binding; GO:0097159,organic cyclic compound binding; GO:1901363,heterocyclic compound binding; GO:0140110,transcription regulator activity; GO:0000160,phosphorelay signal transd…	PF00847.23:AP2 domain	AP2/ERF-ERF	TF	AP2/ERF->AP2/ERF-ERF
Cs_ont_3g011330	18.1866	16.0382	17.7238	56.6208	55.9095	58.7836	1634	1942	1718	5794	6497	6169	1.69328	1.6941e-285	2.15404e-283	up	chr3	7302645	7304250	-	Cs_ont_3g011330	--	K09338 homeobox-leucine zipper protein | (RefSeq) homeobox-leucine zipper protein ATHB-6-like isoform X1 (A)	--	hypothetical protein CUMW_060430 [Citrus unshiu]	ATHB5_ARATH RecName: Full=Homeobox-leucine zipper protein ATHB-5; AltName: Full=HD-ZIP protein ATHB-5; AltName: Full=Homeodomain transcription factor ATHB-5;	A0A2H5NMZ4_CITUN RecName: Full=Homeobox domain-containing protein {ECO:0000259|PROSITE:PS50071};	Transcription factor HEX, contains HOX and HALZ domains	GO:0005634,nucleus; GO:0003700,DNA-binding transcription factor activity; GO:0000981,DNA-binding transcription factor activity, RNA polymerase II-specific; GO:0042803,protein homodimerization activity; GO:0043565,sequence-specific DNA binding; GO:0000976,transcription cis-regulatory region binding; GO:0009738,abscisic acid-activated signaling pathway; GO:0045893,positive regulation of DNA-templat…	PF00046.32:Homeodomain	HB-HD-ZIP	TF	HB->HB-HD-ZIP
Cs_ont_9g027950	1.7792	2.2745	2.0366	6.8319	6.6211	6.4323	166	286	205	726	799	701	1.66768	1.67389e-56	2.54042e-55	up	chr9	31546618	31549293	+	Cs_ont_9g027950	--	K09422 transcription factor MYB, plant | (RefSeq) transcription factor MYB63 (A)	--	hypothetical protein CICLE_v10005102mg [Citrus clementina]	MYB63_ARATH RecName: Full=Transcription factor MYB63 {ECO:0000303|PubMed:9839469}; AltName: Full=Myb-related protein 63 {ECO:0000303|PubMed:9839469}; Short=AtMYB63 {ECO:0000303|PubMed:9839469};	V4RMI1_CITCL SubName: Full=Uncharacterized protein {ECO:0000313|EMBL:ESR35478.1};	Transcription factor, Myb superfamily	GO:0005634,nucleus; GO:0003700,DNA-binding transcription factor activity; GO:0000976,transcription cis-regulatory region binding; GO:0009809,lignin biosynthetic process; GO:0045893,positive regulation of DNA-templated transcription; GO:2000652,regulation of secondary cell wall biogenesis; GO:0009411,response to UV; GO:0003674,molecular_function; GO:0140110,transcription regulator activity; GO:000…	PF00249.34:Myb-like DNA-binding domain	MYB	TF	MYB->MYB
Cs_ont_4g004790	0.5612	0.4052	0.5413	1.5915	1.4543	1.7727	74	72	77	239	248	273	1.65617	1.60806e-20	9.64238e-20	up	chr4	5693878	5696772	+	Cs_ont_4g004790	--	K14484 auxin-responsive protein IAA | (RefSeq) auxin-responsive protein IAA2 isoform X1 (A)	ko04075: Plant hormone signal transduction	auxin-responsive protein IAA2 isoform X1 [Citrus sinensis]	IAA26_ARATH RecName: Full=Auxin-responsive protein IAA26; AltName: Full=Indoleacetic acid-induced protein 26; AltName: Full=Phytochrome-associated protein 1;	A0A067GMK2_CITSI RecName: Full=Auxin-responsive protein {ECO:0000256|RuleBase:RU004549};	--	GO:0005634,nucleus; GO:0003700,DNA-binding transcription factor activity; GO:0042802,identical protein binding; GO:0009734,auxin-activated signaling pathway; GO:0009733,response to auxin; GO:0003674,molecular_function; GO:0140110,transcription regulator activity; GO:0005488,binding; GO:0005515,protein binding; GO:0007154,cell communication; GO:0007165,signal transduction; GO:0008150,biological_pr…	PF02309.19:AUX/IAA family	AUX/IAA	TR	AUX/IAA
Cs_ont_7g011390	3.4603	3.098	3.2496	8.9542	9.9077	10.0007	455	549	461	1341	1685	1536	1.52981	4.41699e-91	1.14856e-89	up	chr7	14254024	14256688	-	Cs_ont_7g011390	--	--	--	NAC domain-containing protein 71 [Citrus sinensis]	NAC71_ARATH RecName: Full=NAC domain-containing protein 71 {ECO:0000303|PubMed:15029955}; Short=ANAC071 {ECO:0000303|PubMed:15029955};	A0A067E7U9_CITSI RecName: Full=NAC domain-containing protein {ECO:0000259|PROSITE:PS51005};	--	GO:0005634,nucleus; GO:0003700,DNA-binding transcription factor activity; GO:0043565,sequence-specific DNA binding; GO:0051301,cell division; GO:0071365,cellular response to auxin stimulus; GO:0009611,response to wounding; GO:0003674,molecular_function; GO:0140110,transcription regulator activity; GO:0003676,nucleic acid binding; GO:0003677,DNA binding; GO:0005488,binding; GO:0097159,organic cycl…	PF02365.18:No apical meristem (NAM) protein	NAC	TF	NAC
Cs_ont_9g009820	0.2761	0.3619	0.29	0.7271	0.9818	1.0241	30	53	34	90	138	130	1.51838	1.62854e-09	5.42778e-09	up	chr9	7075436	7078486	+	Cs_ont_9g009820	--	K14484 auxin-responsive protein IAA | (RefSeq) auxin-responsive protein IAA13 (A)	ko04075: Plant hormone signal transduction	auxin-responsive protein IAA13 [Citrus sinensis]	IAA13_ARATH RecName: Full=Auxin-responsive protein IAA13; AltName: Full=Indoleacetic acid-induced protein 13;	A0A067DJZ5_CITSI RecName: Full=Auxin-responsive protein {ECO:0000256|RuleBase:RU004549};	--	GO:0005634,nucleus; GO:0003700,DNA-binding transcription factor activity; GO:0042802,identical protein binding; GO:0009734,auxin-activated signaling pathway; GO:0009733,response to auxin; GO:0003674,molecular_function; GO:0140110,transcription regulator activity; GO:0005488,binding; GO:0005515,protein binding; GO:0007154,cell communication; GO:0007165,signal transduction; GO:0008150,biological_pr…	PF02309.19:AUX/IAA family	AUX/IAA	TR	AUX/IAA
Cs_ont_2g002700	2.9206	3.1522	3.3839	8.9003	9.8537	8.2158	308	448	385	1069	1344	1012	1.48062	5.67837e-61	9.4142e-60	up	chr2	1471468	1473869	-	Cs_ont_2g002700	--	K13424 WRKY transcription factor 33 | (RefSeq) probable WRKY transcription factor 33 isoform X1 (A)	ko04016: MAPK signaling pathway - plant; ko04626: Plant-pathogen interaction	probable WRKY transcription factor 71 [Citrus sinensis]	WRK28_ARATH RecName: Full=WRKY transcription factor 28; AltName: Full=WRKY DNA-binding protein 28;	A0A067GHF7_CITSI RecName: Full=WRKY domain-containing protein {ECO:0000259|PROSITE:PS50811};	--	GO:0005634,nucleus; GO:0003700,DNA-binding transcription factor activity; GO:0043565,sequence-specific DNA binding; GO:1900057,positive regulation of leaf senescence; GO:0042659,regulation of cell fate specification; GO:0003674,molecular_function; GO:0140110,transcription regulator activity; GO:0003676,nucleic acid binding; GO:0003677,DNA binding; GO:0005488,binding; GO:0097159,organic cyclic com…	PF03106.18:WRKY DNA -binding domain	WRKY	TF	WRKY
Cs_ont_8g002850	0.5914	0.6129	0.5198	1.719	1.6635	1.4404	58	81	55	192	211	165	1.45021	3.38947e-14	1.5049e-13	up	chr8	1495982	1497797	-	Cs_ont_8g002850	--	--	--	hypothetical protein KPL71_024915 [Citrus sinensis]	DOF11_ARATH RecName: Full=Dof zinc finger protein DOF1.1 {ECO:0000303|PubMed:12475498}; Short=AtDOF1.1 {ECO:0000303|PubMed:12475498}; AltName: Full=OBF-binding protein 2 {ECO:0000303|PubMed:10758484}; AltName: Full=Protein PHLOEM EARLY DOF OBP2 {ECO:0000303|PubMed:30626969}; AltName: Full=Protein UAS-TAGGED ROOT PATTERNING 3 {ECO:0000303|PubMed:23057675};	A0A067FZV1_CITSI RecName: Full=Dof-type domain-containing protein {ECO:0000259|PROSITE:PS50884};	--	GO:0005634,nucleus; GO:0003677,DNA binding; GO:0003700,DNA-binding transcription factor activity; GO:0046872,metal ion binding; GO:0010439,regulation of glucosinolate biosynthetic process; GO:2000280,regulation of root development; GO:0009625,response to insect; GO:0009753,response to jasmonic acid; GO:0009611,response to wounding; GO:0003674,molecular_function; GO:0003676,nucleic acid binding; G…	PF02701.18:Dof domain, zinc finger	C2C2-Dof	TF	C2C2->C2C2-Dof
Cs_ont_1g005830	0.6296	0.574	0.9171	1.5479	1.9194	2.0946	35	43	55	98	138	136	1.36778	2.83993e-08	8.64453e-08	up	chr1	6351284	6352607	+	Cs_ont_1g005830	--	--	--	NAC domain-containing protein 62 [Citrus sinensis]	NAC5_ARATH RecName: Full=NAC domain-containing protein 5; Short=ANAC005;	A0A1S8ACD8_CITLI SubName: Full=NTM1-like {ECO:0000313|EMBL:JAV44984.1};	--	GO:0005634,nucleus; GO:0005886,plasma membrane; GO:0003677,DNA binding; GO:0003700,DNA-binding transcription factor activity; GO:0010089,xylem development; GO:0003674,molecular_function; GO:0003676,nucleic acid binding; GO:0005488,binding; GO:0097159,organic cyclic compound binding; GO:1901363,heterocyclic compound binding; GO:0140110,transcription regulator activity; GO:0008150,biological_proces…	PF02365.18:No apical meristem (NAM) protein	NAC	TF	NAC
Cs_ont_8g010340	0.5089	0.4372	0.5213	1.262	1.0009	1.1389	57	66	63	161	145	149	1.18587	7.9206e-09	2.51182e-08	up	chr8	8200134	8203170	+	Cs_ont_8g010340	--	K13425 WRKY transcription factor 22 | (RefSeq) WRKY transcription factor 22 (A)	ko04016: MAPK signaling pathway - plant; ko04626: Plant-pathogen interaction	probable WRKY transcription factor 74 [Citrus sinensis]	WRK74_ARATH RecName: Full=Probable WRKY transcription factor 74; AltName: Full=WRKY DNA-binding protein 74;	A0A2H5PUH1_CITUN RecName: Full=WRKY domain-containing protein {ECO:0000259|PROSITE:PS50811};	--	GO:0005634,nucleus; GO:0005516,calmodulin binding; GO:0003700,DNA-binding transcription factor activity; GO:0043565,sequence-specific DNA binding; GO:0003674,molecular_function; GO:0005488,binding; GO:0005515,protein binding; GO:0140110,transcription regulator activity; GO:0003676,nucleic acid binding; GO:0003677,DNA binding; GO:0097159,organic cyclic compound binding; GO:1901363,heterocyclic com…	PF03106.18:WRKY DNA -binding domain	WRKY	TF	WRKY
Cs_ont_8g023390	2.1636	2.0027	2.1675	4.9506	4.8664	4.8179	198	247	214	516	576	515	1.18008	7.58743e-28	5.88199e-27	up	chr8	28751826	28753947	-	Cs_ont_8g023390	--	--	--	B3 domain-containing transcription factor VRN1-like isoform X1 [Citrus sinensis]	VRN1_ARATH RecName: Full=B3 domain-containing transcription factor VRN1; AltName: Full=Protein VERNALIZATION 1;	V4RPM0_CITCL SubName: Full=Uncharacterized protein {ECO:0000313|EMBL:ESR36353.1};	--	GO:0005654,nucleoplasm; GO:0003677,DNA binding; GO:0000976,transcription cis-regulatory region binding; GO:0009909,regulation of flower development; GO:0010048,vernalization response; GO:0003674,molecular_function; GO:0003676,nucleic acid binding; GO:0005488,binding; GO:0097159,organic cyclic compound binding; GO:1901363,heterocyclic compound binding; GO:0001067,transcription regulatory region nu…	PF02362.24:B3 DNA binding domain	B3	TF	B3->B3
Cs_ont_6g017660	0.5155	0.5125	0.516	1.1224	0.9406	1.2975	50	67	54	124	118	147	1.08905	7.66194e-07	2.07557e-06	up	chr6	12513969	12515804	-	Cs_ont_6g017660	--	--	--	dof zinc finger protein DOF2.4 [Citrus sinensis]	DOF24_ARATH RecName: Full=Dof zinc finger protein DOF2.4 {ECO:0000303|PubMed:12475498}; Short=AtDOF2.4 {ECO:0000303|PubMed:12475498}; AltName: Full=Protein PHLOEM EARLY DOF 1 {ECO:0000303|PubMed:30626969};	A0A067DW43_CITSI RecName: Full=Dof-type domain-containing protein {ECO:0000259|PROSITE:PS50884};	--	GO:0005634,nucleus; GO:0055044,symplast; GO:0003700,DNA-binding transcription factor activity; GO:0046872,metal ion binding; GO:0000976,transcription cis-regulatory region binding; GO:0010497,plasmodesmata-mediated intercellular transport; GO:0006355,regulation of DNA-templated transcription; GO:0090057,root radial pattern formation; GO:0003674,molecular_function; GO:0140110,transcription regulat…	PF02701.18:Dof domain, zinc finger	C2C2-Dof	TF	C2C2->C2C2-Dof
Cs_ont_7g000450	0.2074	0.2638	0.2197	0.5593	0.4066	0.539	28	48	32	86	71	85	1.08081	9.84748e-05	0.000217207	up	chr7	660818	664735	-	Cs_ont_7g000450	--	--	--	protein DA1-related 2 isoform X1 [Citrus clementina]	DAR2_ARATH RecName: Full=Protein DA1-related 2 {ECO:0000303|PubMed:18483219}; AltName: Full=Protein LATERAL ROOT DEVELOPMENT 3 {ECO:0000303|PubMed:21749503};	V4TGK3_CITCL RecName: Full=LIM zinc-binding domain-containing protein {ECO:0000259|PROSITE:PS50023};	Adaptor protein Enigma and related PDZ-LIM proteins	GO:0046872,metal ion binding; GO:0008233,peptidase activity; GO:0043130,ubiquitin binding; GO:0010088,phloem development; GO:0032875,regulation of DNA endoreduplication; GO:0048364,root development; GO:0003674,molecular_function; GO:0005488,binding; GO:0043167,ion binding; GO:0043169,cation binding; GO:0003824,catalytic activity; GO:0016787,hydrolase activity; GO:0140096,catalytic activity, actin…	PF12315.11:Protein DA1	Others	TR	Others
Cs_ont_8g006190	0.372	0.2923	0.284	0.6436	0.6598	0.7307	34	36	28	67	78	78	1.07653	0.00013558	0.000294702	up	chr8	3685706	3687239	+	Cs_ont_8g006190	--	--	--	zinc finger protein ZAT5 [Citrus sinensis]	ZAT5_ARATH RecName: Full=Zinc finger protein ZAT5;	A0A2H5Q346_CITUN SubName: Full=Uncharacterized protein {ECO:0000313|EMBL:GAY58715.1};	FOG: Zn-finger	GO:0005634,nucleus; GO:0003700,DNA-binding transcription factor activity; GO:0046872,metal ion binding; GO:0000976,transcription cis-regulatory region binding; GO:0006355,regulation of DNA-templated transcription; GO:0003674,molecular_function; GO:0140110,transcription regulator activity; GO:0005488,binding; GO:0043167,ion binding; GO:0043169,cation binding; GO:0001067,transcription regulatory re…	PF13912.9:C2H2-type zinc finger	C2H2	TF	C2H2
Cs_ont_1g028370	0.6032	0.5633	0.5401	1.3259	1.2406	1.0786	147	185	142	368	391	307	1.06501	4.17018e-15	1.94568e-14	up	chr1	29605348	29612324	+	Cs_ont_1g028370	--	K14489 arabidopsis histidine kinase 2/3/4 (cytokinin receptor) [EC:2.7.13.3] | (RefSeq) histidine kinase 3 (A)	ko04075: Plant hormone signal transduction	histidine kinase 1 isoform X1 [Citrus sinensis]	AHK1_ARATH RecName: Full=Histidine kinase 1; EC=2.7.13.3; AltName: Full=Arabidopsis histidine kinase 1; Short=AtHK1; AltName: Full=Protein AUTHENTIC HIS-KINASE 1;	A0A067G7A1_CITSI SubName: Full=Uncharacterized protein {ECO:0000313|EMBL:KDO71261.1};	Sensory transduction histidine kinase	GO:0016021,integral component of membrane; GO:0005886,plasma membrane; GO:0009927,histidine phosphotransfer kinase activity; GO:0005034,osmosensor activity; GO:0000155,phosphorelay sensor kinase activity; GO:0009738,abscisic acid-activated signaling pathway; GO:0006970,response to osmotic stress; GO:0009414,response to water deprivation; GO:0010431,seed maturation; GO:0010375,stomatal complex pat…	PF02518.29:Histidine kinase-, DNA gyrase B-, and HSP90-like ATPase	Others	TR	Others
Cs_ont_2g025340	0.7989	1.0093	1.1741	0.4929	0.6233	0.4005	111	189	176	78	112	65	-1.00461	1.57565e-06	4.13313e-06	down	chr2	24241110	24245649	+	Cs_ont_2g025340	--	K13422 transcription factor MYC2 | (RefSeq) transcription factor MYC2-like (A)	ko04016: MAPK signaling pathway - plant; ko04075: Plant hormone signal transduction	transcription factor ICE1 [Citrus clementina]	ICE1_ARATH RecName: Full=Transcription factor ICE1; AltName: Full=Basic helix-loop-helix protein 116; Short=AtbHLH116; Short=bHLH 116; AltName: Full=Inducer of CBF expression 1; AltName: Full=Transcription factor EN 45; AltName: Full=Transcription factor SCREAM; AltName: Full=bHLH transcription factor bHLH116;	V4W2Q3_CITCL RecName: Full=BHLH domain-containing protein {ECO:0000259|PROSITE:PS50888};	--	GO:0005634,nucleus; GO:0000987,cis-regulatory region sequence-specific DNA binding; GO:0001046,core promoter sequence-specific DNA binding; GO:0003677,DNA binding; GO:0003700,DNA-binding transcription factor activity; GO:0046983,protein dimerization activity; GO:0043565,sequence-specific DNA binding; GO:0000976,transcription cis-regulatory region binding; GO:0009738,abscisic acid-activated signal…	PF00010.29:Helix-loop-helix DNA-binding domain	bHLH	TF	bHLH
Cs_ont_9g005850	4.6671	5.5925	4.7021	3.1051	2.1292	2.3825	161	260	175	122	95	96	-1.01273	1.76333e-08	5.44233e-08	down	chr9	3730499	3731077	+	Cs_ont_9g005850	--	--	--	uncharacterized protein LOC102613222 [Citrus sinensis]	--	A0A2H5Q0Z8_CITUN RecName: Full=N-acetyltransferase domain-containing protein {ECO:0000259|PROSITE:PS51186};	--	GO:0008080,N-acetyltransferase activity; GO:0003674,molecular_function; GO:0003824,catalytic activity; GO:0016407,acetyltransferase activity; GO:0016410,N-acyltransferase activity; GO:0016740,transferase activity; GO:0016746,acyltransferase activity; GO:0016747,acyltransferase activity, transferring groups other than amino-acyl groups	PF13302.10:Acetyltransferase (GNAT) domain	GNAT	TR	GNAT
Cs_ont_5g014100	1.9726	2.0343	2.332	1.1229	1.0082	1.0806	236	328	301	153	156	151	-1.01316	5.55348e-13	2.3012e-12	down	chr5	9205643	9207875	+	Cs_ont_5g014100	--	K09422 transcription factor MYB, plant | (RefSeq) transcription factor MYB52-like (A)	--	transcription factor MYB52 isoform X1 [Citrus clementina]	CSA_ORYSJ RecName: Full=Transcription factor CSA {ECO:0000305}; AltName: Full=Myb-related protein CSA {ECO:0000305}; AltName: Full=Protein CARBON STARVED ANTHER {ECO:0000303|PubMed:20305120};	V4U3P0_CITCL SubName: Full=Uncharacterized protein {ECO:0000313|EMBL:ESR56771.1};	Transcription factor, Myb superfamily	GO:0005634,nucleus; GO:0000981,DNA-binding transcription factor activity, RNA polymerase II-specific; GO:0000978,RNA polymerase II cis-regulatory region sequence-specific DNA binding; GO:0006355,regulation of DNA-templated transcription; GO:0003674,molecular_function; GO:0003700,DNA-binding transcription factor activity; GO:0140110,transcription regulator activity; GO:0000976,transcription cis-re…	PF00249.34:Myb-like DNA-binding domain	MYB	TF	MYB->MYB
Cs_ont_8g004560	16.1092	14.9702	15.9099	7.4648	8.1018	8.031	3007	3766	3204	1587	1956	1751	-1.0232	1.21243e-93	3.24145e-92	down	chr8	2595667	2601511	-	Cs_ont_8g004560	--	K14486 auxin response factor | (RefSeq) auxin response factor 3-like isoform X1 (A)	ko04075: Plant hormone signal transduction	auxin response factor 4 isoform X2 [Citrus clementina]	ARFD_ARATH RecName: Full=Auxin response factor 4;	V4UEW1_CITCL RecName: Full=Auxin response factor {ECO:0000256|RuleBase:RU004561};	--	GO:0005634,nucleus; GO:0003700,DNA-binding transcription factor activity; GO:0000976,transcription cis-regulatory region binding; GO:0010158,abaxial cell fate specification; GO:0009734,auxin-activated signaling pathway; GO:0010050,vegetative phase change; GO:0003674,molecular_function; GO:0140110,transcription regulator activity; GO:0001067,transcription regulatory region nucleic acid binding; GO…	PF06507.16:Auxin response factor	B3-ARF	TF	B3->B3-ARF
Cs_ont_9g005830	1.8636	2.0653	1.7384	1.0908	0.8497	0.9102	156	233	157	104	92	89	-1.02806	8.46867e-09	2.67879e-08	down	chr9	3727172	3728576	+	Cs_ont_9g005830	--	--	--	uncharacterized protein LOC102612612 [Citrus sinensis]	--	V4RGZ5_CITCL RecName: Full=N-acetyltransferase domain-containing protein {ECO:0000259|PROSITE:PS51186};	--	GO:0008080,N-acetyltransferase activity; GO:0003674,molecular_function; GO:0003824,catalytic activity; GO:0016407,acetyltransferase activity; GO:0016410,N-acyltransferase activity; GO:0016740,transferase activity; GO:0016746,acyltransferase activity; GO:0016747,acyltransferase activity, transferring groups other than amino-acyl groups	PF13302.10:Acetyltransferase (GNAT) domain	GNAT	TR	GNAT
Cs_ont_2g022930	3.4122	3.4052	3.172	1.511	1.8506	1.6258	345	464	346	174	242	192	-1.03087	6.68344e-17	3.4067e-16	down	chr2	21332870	21336852	+	Cs_ont_2g022930	--	K12129 pseudo-response regulator 7 | (RefSeq) two-component response regulator-like APRR7 (A)	ko04712: Circadian rhythm - plant	zinc finger protein CONSTANS-LIKE 7 [Citrus clementina]	CIA2_ARATH RecName: Full=Protein CHLOROPLAST IMPORT APPARATUS 2; Flags: Precursor;	V4U8K3_CITCL RecName: Full=CCT domain-containing protein {ECO:0000259|PROSITE:PS51017};	GATA-4/5/6 transcription factors	GO:0009507,chloroplast; GO:0005634,nucleus; GO:0045036,protein targeting to chloroplast; GO:0006355,regulation of DNA-templated transcription; GO:0006605,protein targeting; GO:0006810,transport; GO:0006886,intracellular protein transport; GO:0008104,protein localization; GO:0008150,biological_process; GO:0009987,cellular process; GO:0015031,protein transport; GO:0033036,macromolecule localization…	PF06203.17:CCT motif	Others	TR	Others
Cs_ont_7g026860	12.7286	10.9451	11.6836	6.1748	5.976	5.4439	1133	1313	1122	626	688	566	-1.03578	9.4205e-40	1.01959e-38	down	chr7	28256029	28258583	+	Cs_ont_7g026860	--	K00592 [ribulose-bisphosphate carboxylase]/[fructose-bisphosphate aldolase]-lysine N-methyltransferase [EC:2.1.1.127 2.1.1.259] | (RefSeq) fructose-bisphosphate aldolase-lysine N-methyltransferase, chloroplastic (A)	--	fructose-bisphosphate aldolase-lysine N-methyltransferase, chloroplastic [Citrus sinensis]	RBCMT_ARATH RecName: Full=[Fructose-bisphosphate aldolase]-lysine N-methyltransferase, chloroplastic; EC=2.1.1.259; AltName: Full=Aldolases N-methyltransferase; AltName: Full=[Ribulose-bisphosphate carboxylase]-lysine N-methyltransferase-like; Short=AtLSMT-L; Short=LSMT-like enzyme; Flags: Precursor;	V4VHC2_CITCL RecName: Full=SET domain-containing protein {ECO:0000259|PROSITE:PS50280};	N-methyltransferase	GO:0009507,chloroplast; GO:0009570,chloroplast stroma; GO:0030785,[ribulose-bisphosphate carboxylase]-lysine N-methyltransferase activity; GO:0016279,protein-lysine N-methyltransferase activity; GO:0018026,peptidyl-lysine monomethylation; GO:0018023,peptidyl-lysine trimethylation; GO:0003674,molecular_function; GO:0003824,catalytic activity; GO:0008168,methyltransferase activity; GO:0008757,S-ade…	PF09273.14:Rubisco LSMT substrate-binding	SET	TR	SET
Cs_ont_7g014770	33.6948	31.4374	34.5023	15.8228	17.1288	16.3553	2397	3014	2648	1282	1576	1359	-1.04407	2.34869e-82	5.4181e-81	down	chr7	18994312	18997498	+	Cs_ont_7g014770	--	--	--	transcription factor JUNGBRUNNEN 1 isoform X1 [Citrus clementina]	NAC42_ARATH RecName: Full=Transcription factor JUNGBRUNNEN 1; AltName: Full=NAC domain-containing protein 42; Short=ANAC042;	A0A067E9W2_CITSI RecName: Full=NAC domain-containing protein {ECO:0000259|PROSITE:PS51005};	--	GO:0005634,nucleus; GO:0003677,DNA binding; GO:0003700,DNA-binding transcription factor activity; GO:0009718,anthocyanin-containing compound biosynthetic process; GO:0010120,camalexin biosynthetic process; GO:0042538,hyperosmotic salinity response; GO:0010150,leaf senescence; GO:1900056,negative regulation of leaf senescence; GO:0006561,proline biosynthetic process; GO:2000377,regulation of react…	PF02365.18:No apical meristem (NAM) protein	NAC	TF	NAC
Cs_ont_1g024330	45.9448	43.205	42.0286	22.0362	22.1244	20.7733	7328	9287	7232	4003	4564	3870	-1.04511	3.85695e-148	1.93423e-146	down	chr1	26647885	26650561	-	Cs_ont_1g024330	--	K09422 transcription factor MYB, plant | (RefSeq) MYB8; putative R2R3-Myb transcription factor (A)	--	transcription factor MYB73 [Citrus sinensis]	MYB44_ARATH RecName: Full=Transcription factor MYB44 {ECO:0000303|PubMed:11597504}; AltName: Full=Myb-related protein 44 {ECO:0000303|PubMed:11597504}; Short=AtMYB44 {ECO:0000303|PubMed:11597504}; AltName: Full=Myb-related protein R1 {ECO:0000303|PubMed:9678577}; Short=AtMYBR1 {ECO:0000303|PubMed:9678577};	A5HLW7_CITSI SubName: Full=Putative R2R3-Myb transcription factor {ECO:0000313|EMBL:ABQ10818.1};	Transcription factor, Myb superfamily	GO:0005634,nucleus; GO:0003700,DNA-binding transcription factor activity; GO:0000981,DNA-binding transcription factor activity, RNA polymerase II-specific; GO:0042802,identical protein binding; GO:0000978,RNA polymerase II cis-regulatory region sequence-specific DNA binding; GO:0043565,sequence-specific DNA binding; GO:0000976,transcription cis-regulatory region binding; GO:0009738,abscisic acid-…	PF00249.34:Myb-like DNA-binding domain	MYB	TF	MYB->MYB
Cs_ont_5g049260	35.4822	34.751	36.0195	17.1635	17.8381	17.4637	7805	10302	8548	4300	5075	4487	-1.04859	2.24466e-219	1.93833e-217	down	chr5	49194156	49197847	-	Cs_ont_5g049260	--	--	--	putative WRKY transcription factor 53 [Citrus sinensis]	WRK53_ARATH RecName: Full=Probable WRKY transcription factor 53 {ECO:0000303|PubMed:17369373}; AltName: Full=WRKY DNA-binding protein 53 {ECO:0000303|PubMed:17369373};	V4VIW1_CITCL RecName: Full=WRKY domain-containing protein {ECO:0000259|PROSITE:PS50811};	--	GO:0009507,chloroplast; GO:0005634,nucleus; GO:0003677,DNA binding; GO:0003700,DNA-binding transcription factor activity; GO:0000976,transcription cis-regulatory region binding; GO:0042742,defense response to bacterium; GO:0010150,leaf senescence; GO:0045893,positive regulation of DNA-templated transcription; GO:0031347,regulation of defense response; GO:2000022,regulation of jasmonic acid mediat…	PF03106.18:WRKY DNA -binding domain	WRKY	TF	WRKY
Cs_ont_4g020570	7.8801	7.8671	7.3041	3.7171	3.5243	3.988	631	849	631	339	365	373	-1.07022	4.97167e-31	4.26355e-30	down	chr4	25861467	25862810	+	Cs_ont_4g020570	--	K08065 nuclear transcription Y subunit beta | (RefSeq) nuclear transcription factor Y subunit B-3 (A)	--	nuclear transcription factor Y subunit B-3 [Citrus clementina]	NFYB2_ARATH RecName: Full=Nuclear transcription factor Y subunit B-2 {ECO:0000303|PubMed:11250072}; Short=AtNF-YB-2 {ECO:0000303|PubMed:11250072}; Short=AtNF-YB2 {ECO:0000303|PubMed:25490919}; AltName: Full=Transcriptional activator HAP3B {ECO:0000303|PubMed:9662544};	A0A067EZ04_CITSI RecName: Full=CBFD_NFYB_HMF domain-containing protein {ECO:0000259|Pfam:PF00808};	CCAAT-binding factor, subunit A (HAP3)	GO:0016602,CCAAT-binding factor complex; GO:0009536,plastid; GO:0001228,DNA-binding transcription activator activity, RNA polymerase II-specific; GO:0003700,DNA-binding transcription factor activity; GO:0000981,DNA-binding transcription factor activity, RNA polymerase II-specific; GO:0046982,protein heterodimerization activity; GO:0000976,transcription cis-regulatory region binding; GO:0003712,tr…	PF00808.26:Histone-like transcription factor (CBF/NF-Y) and archaeal histone	NF-YB	TF	NF-Y->NF-YB
Cs_ont_5g011250	3.0147	3.7371	3.2046	1.4075	1.5539	1.8948	252	421	289	134	168	185	-1.07077	2.26911e-13	9.62984e-13	down	chr5	7285179	7286690	-	Cs_ont_5g011250	--	K14484 auxin-responsive protein IAA | (RefSeq) auxin-induced protein 22D-like (A)	ko04075: Plant hormone signal transduction	auxin-responsive protein IAA4 [Citrus sinensis]	AX22D_VIGRR RecName: Full=Auxin-induced protein 22D; AltName: Full=Indole-3-acetic acid-induced protein ARG13;	V4TUL7_CITCL RecName: Full=Auxin-responsive protein {ECO:0000256|RuleBase:RU004549};	--	GO:0005634,nucleus; GO:0009734,auxin-activated signaling pathway; GO:0006355,regulation of DNA-templated transcription; GO:0007154,cell communication; GO:0007165,signal transduction; GO:0008150,biological_process; GO:0009719,response to endogenous stimulus; GO:0009725,response to hormone; GO:0009733,response to auxin; GO:0009755,hormone-mediated signaling pathway; GO:0009987,cellular process; GO:…	PF02309.19:AUX/IAA family	AUX/IAA	TR	AUX/IAA
Cs_ont_9g027790	1.3127	1.6337	1.2222	0.7858	0.6597	0.5874	220	369	221	150	143	115	-1.07268	3.1479e-11	1.18132e-10	down	chr9	31381485	31386477	+	Cs_ont_9g027790	--	K13944 LOB domain-containing protein 16 | (RefSeq) LOB domain-containing protein 16 (A)	--	LOB domain-containing protein 4 [Citrus clementina]	LBD4_ARATH RecName: Full=LOB domain-containing protein 4; AltName: Full=ASYMMETRIC LEAVES 2-like protein 6; Short=AS2-like protein 6;	A0A2H5NQT3_CITUN RecName: Full=LOB domain-containing protein {ECO:0000259|PROSITE:PS50891};	--	GO:0000976,transcription cis-regulatory region binding; GO:0010087,phloem or xylem histogenesis; GO:0001067,transcription regulatory region nucleic acid binding; GO:0003674,molecular_function; GO:0003676,nucleic acid binding; GO:0003677,DNA binding; GO:0003690,double-stranded DNA binding; GO:0005488,binding; GO:0043565,sequence-specific DNA binding; GO:0097159,organic cyclic compound binding; GO:…	PF03195.17:Lateral organ boundaries (LOB) domain	LOB	TF	LOB
Cs_ont_1g027500	2.9902	3.199	3.3222	1.4656	1.4252	1.7359	292	421	350	163	180	198	-1.0729	1.29845e-16	6.52175e-16	down	chr1	28875115	28876858	+	Cs_ont_1g027500	--	--	--	GATA transcription factor 5 [Citrus clementina]	GATA5_ARATH RecName: Full=GATA transcription factor 5;	V4RVJ4_CITCL RecName: Full=GATA-type domain-containing protein {ECO:0000259|PROSITE:PS50114};	GATA-4/5/6 transcription factors	GO:0005634,nucleus; GO:0003700,DNA-binding transcription factor activity; GO:0000976,transcription cis-regulatory region binding; GO:0008270,zinc ion binding; GO:0030154,cell differentiation; GO:0045893,positive regulation of DNA-templated transcription; GO:0003674,molecular_function; GO:0140110,transcription regulator activity; GO:0001067,transcription regulatory region nucleic acid binding; GO:…	PF00320.30:GATA zinc finger	C2C2-GATA	TF	C2C2->C2C2-GATA
Cs_ont_3g020830	11.0764	11.2169	12.0216	5.6978	5.4799	5.439	2352	3210	2754	1378	1505	1349	-1.07747	1.31663e-95	3.59744e-94	down	chr3	16557839	16564947	+	Cs_ont_3g020830	--	K11446 [histone H3]-trimethyl-L-lysine4 demethylase [EC:1.14.11.67] | (RefSeq) lysine-specific demethylase 5B isoform X1 (A)	--	lysine-specific demethylase JMJ706 [Citrus clementina]	JMJ13_ARATH RecName: Full=Lysine-specific demethylase JMJ13 {ECO:0000303|PubMed:30899015}; EC=1.14.11.- {ECO:0000269|PubMed:30899015}; AltName: Full=Jumonji domain-containing protein 13 {ECO:0000303|PubMed:18713399, ECO:0000303|PubMed:30899015}; Short=AtJMJ13 {ECO:0000303|PubMed:18713399}; Short=Protein JUMONJI 13 {ECO:0000303|PubMed:18713399, ECO:0000303|PubMed:30899015}; AltName: Full=Lysine-sp…	A0A2H5PYS3_CITUN SubName: Full=Uncharacterized protein {ECO:0000313|EMBL:GAY57493.1};	DNA-binding protein jumonji/RBP2/SMCY, contains JmjC domain	GO:0005634,nucleus; GO:0003700,DNA-binding transcription factor activity; GO:0042393,histone binding; GO:0032452,histone demethylase activity; GO:0071558,histone H3-tri/di-methyl-lysine-27 demethylase activity; GO:0034647,histone H3-tri/di/monomethyl-lysine-4 demethylase activity; GO:0006338,chromatin remodeling; GO:0048571,long-day photoperiodism; GO:0045814,negative regulation of gene expressio…	PF02373.25:JmjC domain, hydroxylase	Jumonji	TR	Jumonji
Cs_ont_4g025270	67.5939	66.362	63.4225	32.1353	31.7735	31.3407	9609	12714	9727	5203	5842	5204	-1.08232	1.21025e-230	1.13623e-228	down	chr4	29079073	29083697	+	Cs_ont_4g025270	--	K13422 transcription factor MYC2 | (RefSeq) transcription factor MYC2-like (A)	ko04016: MAPK signaling pathway - plant; ko04075: Plant hormone signal transduction	hypothetical protein CICLE_v100092852mg [Citrus clementina]	BH035_ARATH RecName: Full=Transcription factor bHLH35; AltName: Full=Basic helix-loop-helix protein 35; Short=AtbHLH35; Short=bHLH 35; AltName: Full=Transcription factor EN 41; AltName: Full=bHLH transcription factor bHLH035;	V4UV05_CITCL RecName: Full=BHLH domain-containing protein {ECO:0000259|PROSITE:PS50888};	--	GO:0005634,nucleus; GO:0003700,DNA-binding transcription factor activity; GO:0046983,protein dimerization activity; GO:0043565,sequence-specific DNA binding; GO:0006355,regulation of DNA-templated transcription; GO:0003674,molecular_function; GO:0140110,transcription regulator activity; GO:0005488,binding; GO:0005515,protein binding; GO:0003676,nucleic acid binding; GO:0003677,DNA binding; GO:009…	PF00010.29:Helix-loop-helix DNA-binding domain	bHLH	TF	bHLH
Cs_ont_9g020950	3.535	3.5357	3.6062	1.6972	1.6936	1.6934	865	1166	952	473	536	484	-1.10142	6.62781e-48	8.56207e-47	down	chr9	25786637	25793116	-	Cs_ont_9g020950	--	K08064 nuclear transcription factor Y, alpha | (RefSeq) nuclear transcription factor Y subunit A-1-like (A)	--	CCAAT-HAP2 transcription factor [Citrus sinensis]	NFYA1_ARATH RecName: Full=Nuclear transcription factor Y subunit A-1; Short=AtNF-YA-1; AltName: Full=Protein EMBRYO DEFECTIVE 2220; AltName: Full=Transcriptional activator HAP2A;	A0A067ER94_CITSI RecName: Full=Nuclear transcription factor Y subunit {ECO:0000256|RuleBase:RU367155};	CCAAT-binding factor, subunit B (HAP2)	GO:0016602,CCAAT-binding factor complex; GO:0003700,DNA-binding transcription factor activity; GO:0000981,DNA-binding transcription factor activity, RNA polymerase II-specific; GO:0000978,RNA polymerase II cis-regulatory region sequence-specific DNA binding; GO:0000976,transcription cis-regulatory region binding; GO:0009793,embryo development ending in seed dormancy; GO:0055046,microgametogenesis…	PF02045.18:CCAAT-binding transcription factor (CBF-B/NF-YA) subunit B	NF-YA	TF	NF-Y->NF-YA
Cs_ont_4g022340	2.1306	2.2391	2.3941	1.0995	1.0556	1.0647	245	347	297	144	157	143	-1.10285	9.33114e-16	4.4845e-15	down	chr4	27087484	27089413	-	Cs_ont_4g022340	--	K09286 EREBP-like factor | (RefSeq) ethylene-responsive transcription factor ERF023-like (A)	--	ethylene-responsive transcription factor ERF017 [Citrus sinensis]	ERF17_ARATH RecName: Full=Ethylene-responsive transcription factor ERF017;	A0A2H5NC17_CITUN RecName: Full=AP2/ERF domain-containing protein {ECO:0000259|PROSITE:PS51032};	--	GO:0005634,nucleus; GO:0003700,DNA-binding transcription factor activity; GO:0000976,transcription cis-regulatory region binding; GO:0009873,ethylene-activated signaling pathway; GO:0003674,molecular_function; GO:0140110,transcription regulator activity; GO:0001067,transcription regulatory region nucleic acid binding; GO:0003676,nucleic acid binding; GO:0003677,DNA binding; GO:0003690,double-stra…	PF00847.23:AP2 domain	AP2/ERF-ERF	TF	AP2/ERF->AP2/ERF-ERF
Cs_ont_5g048050	3.1247	3.1553	3.2787	1.7243	1.5184	1.2858	568	773	643	357	357	273	-1.10936	1.14507e-26	8.53675e-26	down	chr5	48439926	48443986	+	Cs_ont_5g048050	--	K13422 transcription factor MYC2 | (RefSeq) transcription factor MYC2-like (A)	ko04016: MAPK signaling pathway - plant; ko04075: Plant hormone signal transduction	transcription factor GLABRA 3-like isoform X2 [Citrus sinensis]	GL3_ARATH RecName: Full=Transcription factor GLABRA 3; AltName: Full=Basic helix-loop-helix protein 1; Short=AtMYC6; Short=AtbHLH1; Short=bHLH 1; AltName: Full=Protein SHAPESHIFTER; AltName: Full=Transcription factor EN 31; AltName: Full=bHLH transcription factor bHLH001;	A0A2H5NG09_CITUN RecName: Full=BHLH domain-containing protein {ECO:0000259|PROSITE:PS50888};	--	GO:0005634,nucleus; GO:0003677,DNA binding; GO:0003700,DNA-binding transcription factor activity; GO:0046983,protein dimerization activity; GO:0001708,cell fate specification; GO:0009957,epidermal cell fate specification; GO:0009867,jasmonic acid mediated signaling pathway; GO:0031542,positive regulation of anthocyanin biosynthetic process; GO:0010091,trichome branching; GO:0010026,trichome diffe…	PF14215.9:bHLH-MYC and R2R3-MYB transcription factors N-terminal	bHLH	TF	bHLH
Cs_ont_7g014320	24.3508	23.8197	23.9334	11.194	11.2074	11.7428	7405	9762	7852	3877	4408	4171	-1.10951	5.67286e-233	5.48535e-231	down	chr7	18471908	18481226	-	Cs_ont_7g014320	--	K16189 phytochrome-interacting factor 4 | (RefSeq) transcription factor PIF4-like isoform X3 (A)	ko04075: Plant hormone signal transduction	hypothetical protein Patl1_01407 [Pistacia atlantica]	Y1669_ARATH RecName: Full=Uncharacterized oxidoreductase At1g06690, chloroplastic; EC=1.-.-.-; Flags: Precursor;	A0A540L9D8_MALBA RecName: Full=BHLH domain-containing protein {ECO:0000259|PROSITE:PS50888};	Voltage-gated shaker-like K+ channel, subunit beta/KCNAB	GO:0009507,chloroplast; GO:0009941,chloroplast envelope; GO:0009535,chloroplast thylakoid membrane; GO:0005737,cytoplasm; GO:0005576,extracellular region; GO:0010287,plastoglobule; GO:0004033,aldo-keto reductase (NADP) activity; GO:0003674,molecular_function; GO:0003824,catalytic activity; GO:0016491,oxidoreductase activity; GO:0016614,oxidoreductase activity, acting on CH-OH group of donors; GO:…	PF00248.24:Aldo/keto reductase family	bHLH	TF	bHLH
Cs_ont_7g011320	2.6149	2.8376	2.7343	1.2125	1.3773	1.2802	320	468	361	169	218	183	-1.11185	1.05206e-19	6.07604e-19	down	chr7	14148405	14151183	-	Cs_ont_7g011320	--	--	--	hypothetical protein [Gossypium laxum]	LSD1_ORYSJ RecName: Full=Protein LSD1; AltName: Full=Protein LESION SIMULATING DISEASE 1; Short=OsLSD1; AltName: Full=Putative zinc finger LSD1;	A0A7J9A3N7_9ROSI SubName: Full=Uncharacterized protein {ECO:0000313|EMBL:MBA0718570.1};	--	GO:0005634,nucleus; GO:0030154,cell differentiation; GO:0031348,negative regulation of defense response; GO:0034051,negative regulation of plant-type hypersensitive response; GO:0009626,plant-type hypersensitive response; GO:0045595,regulation of cell differentiation; GO:0008150,biological_process; GO:0009987,cellular process; GO:0032502,developmental process; GO:0048869,cellular developmental pr…	--	C2C2-LSD	TF	C2C2->C2C2-LSD
Cs_ont_8g023780	11.016	11.1452	9.7132	5.0741	4.8875	4.9524	2011	2742	1913	1055	1154	1056	-1.12782	8.14972e-75	1.68504e-73	down	chr8	29027121	29030626	+	Cs_ont_8g023780	--	K14491 two-component response regulator ARR-B family | (RefSeq) two-component response regulator ORR24 (A)	ko04075: Plant hormone signal transduction	transcription factor HHO2-like [Citrus sinensis]	HHO6_ARATH RecName: Full=Transcription factor HHO6 {ECO:0000305}; AltName: Full=MYB-domain transcription factor HHO6 {ECO:0000305}; AltName: Full=Protein HRS1 HOMOLOG 6 {ECO:0000305};	A0A067EE42_CITSI RecName: Full=HTH myb-type domain-containing protein {ECO:0000259|PROSITE:PS51294};	--	GO:0005634,nucleus; GO:0003700,DNA-binding transcription factor activity; GO:0000976,transcription cis-regulatory region binding; GO:0006355,regulation of DNA-templated transcription; GO:0003674,molecular_function; GO:0140110,transcription regulator activity; GO:0001067,transcription regulatory region nucleic acid binding; GO:0003676,nucleic acid binding; GO:0003677,DNA binding; GO:0003690,double…	PF00249.34:Myb-like DNA-binding domain	GARP-G2-like	TF	GARP->GARP-G2-like
Cs_ont_7g026720	78.8996	79.3484	80.6345	38.3138	36.8813	36.4349	8988	12182	9910	4971	5434	4848	-1.12892	3.52171e-271	4.15099e-269	down	chr7	28161622	28163709	-	Cs_ont_7g026720	--	--	--	hypothetical protein CICLE_v10032304mg [Citrus clementina]	NAP1_SOLLC RecName: Full=NAC domain-containing protein 1 {ECO:0000303|PubMed:29760199}; Short=SlNAP1 {ECO:0000303|PubMed:29760199};	A0A067GWB3_CITSI RecName: Full=NAC domain-containing protein {ECO:0000259|PROSITE:PS51005};	--	GO:0005634,nucleus; GO:0043565,sequence-specific DNA binding; GO:0010150,leaf senescence; GO:0031155,regulation of reproductive fruiting body development; GO:0006355,regulation of DNA-templated transcription; GO:0003674,molecular_function; GO:0003676,nucleic acid binding; GO:0003677,DNA binding; GO:0005488,binding; GO:0097159,organic cyclic compound binding; GO:1901363,heterocyclic compound bindi…	PF02365.18:No apical meristem (NAM) protein	NAC	TF	NAC
Cs_ont_2g007470	9.7085	8.8259	9.914	4.3962	4.8891	3.9647	413	506	455	213	269	197	-1.12936	6.66708e-22	4.20383e-21	down	chr2	4507295	4508008	+	Cs_ont_2g007470	--	K15032 mTERF domain-containing protein, mitochondrial | (RefSeq) transcription termination factor MTEF1, chloroplastic (A)	--	transcription termination factor MTEF1, chloroplastic [Citrus sinensis]	MTEF1_ARATH RecName: Full=Transcription termination factor MTEF1, chloroplastic {ECO:0000305}; AltName: Full=Mitochondrial transcription termination factor 1 {ECO:0000303|PubMed:23087700}; AltName: Full=Protein EMBRYO DEFECTIVE 93 {ECO:0000305}; AltName: Full=Protein SINGLET OXYGEN-LINKED DEATH ACTIVATOR 10 {ECO:0000303|PubMed:19563435}; Flags: Precursor;	A0A2H5N1F0_CITUN SubName: Full=Uncharacterized protein {ECO:0000313|EMBL:GAY34056.1};	Mitochondrial transcription termination factor, mTERF	GO:0009507,chloroplast; GO:0003690,double-stranded DNA binding; GO:0071452,cellular response to singlet oxygen; GO:0009658,chloroplast organization; GO:0032502,developmental process; GO:0006353,DNA-templated transcription termination; GO:0009793,embryo development ending in seed dormancy; GO:0006355,regulation of DNA-templated transcription; GO:0003674,molecular_function; GO:0003676,nucleic acid …	PF02536.17:mTERF	mTERF	TR	mTERF
Cs_ont_5g039990	4.6052	4.8974	4.8665	2.1817	2.3645	2.0608	771	1105	879	416	512	403	-1.15144	2.17813e-43	2.57297e-42	down	chr5	42855380	42859740	-	Cs_ont_5g039990	--	--	--	cyclic dof factor 3 [Citrus sinensis]	CDF3_ARATH RecName: Full=Cyclic dof factor 3; AltName: Full=Dof zinc finger protein DOF3.3; Short=AtDOF3.3; AltName: Full=H-protein promoter-binding factor 2a;	A0A067ENU3_CITSI RecName: Full=Dof-type domain-containing protein {ECO:0000259|PROSITE:PS50884};	--	GO:0005634,nucleus; GO:0003677,DNA binding; GO:0003700,DNA-binding transcription factor activity; GO:0046872,metal ion binding; GO:0009908,flower development; GO:0006355,regulation of DNA-templated transcription; GO:0003674,molecular_function; GO:0003676,nucleic acid binding; GO:0005488,binding; GO:0097159,organic cyclic compound binding; GO:1901363,heterocyclic compound binding; GO:0140110,trans…	PF02701.18:Dof domain, zinc finger	C2C2-Dof	TF	C2C2->C2C2-Dof
Cs_ont_3g004630	4.265	4.0518	3.8254	1.7765	2.0977	1.624	371	475	359	176	236	165	-1.17066	2.69991e-20	1.60228e-19	down	chr3	2888669	2890128	-	Cs_ont_3g004630	--	K09422 transcription factor MYB, plant | (RefSeq) transcription factor MYB73-like (A)	--	transcription factor MYB77 [Citrus clementina]	MYB77_ARATH RecName: Full=Transcription factor MYB77 {ECO:0000303|PubMed:11597504}; AltName: Full=Myb-related protein 77 {ECO:0000303|PubMed:11597504}; Short=AtMYB77 {ECO:0000303|PubMed:11597504}; AltName: Full=Myb-related protein R2 {ECO:0000303|PubMed:9678577}; Short=AtMYBR2 {ECO:0000303|PubMed:9678577};	A0A067H9B1_CITSI SubName: Full=Uncharacterized protein {ECO:0000313|EMBL:KDO84317.1};	Transcription factor, Myb superfamily	GO:0005634,nucleus; GO:0003700,DNA-binding transcription factor activity; GO:0000981,DNA-binding transcription factor activity, RNA polymerase II-specific; GO:0000978,RNA polymerase II cis-regulatory region sequence-specific DNA binding; GO:0000976,transcription cis-regulatory region binding; GO:0048527,lateral root development; GO:0010929,positive regulation of auxin mediated signaling pathway; …	PF00249.34:Myb-like DNA-binding domain	MYB	TF	MYB->MYB
Cs_ont_3g019530	10.5393	10.244	10.5882	4.8335	4.8432	4.3758	1097	1437	1189	573	652	532	-1.18864	2.20491e-61	3.69729e-60	down	chr3	14120312	14123178	+	Cs_ont_3g019530	--	K14484 auxin-responsive protein IAA | (RefSeq) auxin-responsive protein IAA16 isoform X1 (A)	ko04075: Plant hormone signal transduction	hypothetical protein CICLE_v10002290mg [Citrus clementina]	IAA16_ARATH RecName: Full=Auxin-responsive protein IAA16; AltName: Full=Indoleacetic acid-induced protein 16;	V4T9E5_CITCL RecName: Full=Auxin-responsive protein {ECO:0000256|RuleBase:RU004549};	--	GO:0005634,nucleus; GO:0003700,DNA-binding transcription factor activity; GO:0042802,identical protein binding; GO:0000976,transcription cis-regulatory region binding; GO:0009734,auxin-activated signaling pathway; GO:0009733,response to auxin; GO:0003674,molecular_function; GO:0140110,transcription regulator activity; GO:0005488,binding; GO:0005515,protein binding; GO:0001067,transcription regula…	PF02309.19:AUX/IAA family	AUX/IAA	TR	AUX/IAA
Cs_ont_5g038300	3.6267	3.6379	3.6502	1.6672	1.6145	1.5629	594	803	645	311	342	299	-1.20318	8.59831e-39	9.06302e-38	down	chr5	41764678	41768341	+	Cs_ont_5g038300	--	--	--	squamosa promoter-binding-like protein 12 isoform X1 [Citrus sinensis]	SPL6_ARATH RecName: Full=Squamosa promoter-binding-like protein 6;	A0A067FHU9_CITSI RecName: Full=SBP-type domain-containing protein {ECO:0000259|PROSITE:PS51141};	--	GO:0005634,nucleus; GO:0003700,DNA-binding transcription factor activity; GO:0046872,metal ion binding; GO:0000976,transcription cis-regulatory region binding; GO:0042742,defense response to bacterium; GO:0010468,regulation of gene expression; GO:0006355,regulation of DNA-templated transcription; GO:0003674,molecular_function; GO:0140110,transcription regulator activity; GO:0005488,binding; GO:00…	PF03110.17:SBP domain	SBP	TF	SBP
Cs_ont_7g011760	13.7615	13.3383	14.4982	6.2302	6.1702	6.0381	2240	2926	2546	1155	1299	1148	-1.20415	7.09924e-112	2.30198e-110	down	chr7	14939105	14945389	-	Cs_ont_7g011760	--	K14491 two-component response regulator ARR-B family | (RefSeq) two-component response regulator ORR24 (A)	ko04075: Plant hormone signal transduction	two-component response regulator-like APRR2 isoform X1 [Citrus clementina]	APRR2_ARATH RecName: Full=Two-component response regulator-like APRR2; AltName: Full=Pseudo-response regulator 2; AltName: Full=TOC2 protein;	V4VCE5_CITCL SubName: Full=Uncharacterized protein {ECO:0000313|EMBL:ESR50029.1};	GATA-4/5/6 transcription factors	GO:0005634,nucleus; GO:0003700,DNA-binding transcription factor activity; GO:0000976,transcription cis-regulatory region binding; GO:0000160,phosphorelay signal transduction system; GO:0045893,positive regulation of DNA-templated transcription; GO:0003674,molecular_function; GO:0140110,transcription regulator activity; GO:0001067,transcription regulatory region nucleic acid binding; GO:0003676,nu…	PF00249.34:Myb-like DNA-binding domain	GARP-ARR-B	TF	GARP->GARP-ARR-B
Cs_ont_6g001180	4.5337	4.6249	4.5902	1.8985	2.0934	2.09	715	983	781	341	427	385	-1.20716	4.19497e-45	5.10862e-44	down	chr6	716852	719498	+	Cs_ont_6g001180	--	--	--	zinc-finger homeodomain protein 9 [Citrus sinensis]	ZHD10_ARATH RecName: Full=Zinc-finger homeodomain protein 10; Short=AtZHD10; AltName: Full=Homeobox protein 23; Short=AtHB-23;	A0A067FYZ3_CITSI RecName: Full=ZF-HD dimerization-type domain-containing protein {ECO:0000259|PROSITE:PS51523};	--	GO:0005634,nucleus; GO:0003677,DNA binding; GO:0003700,DNA-binding transcription factor activity; GO:0046872,metal ion binding; GO:0042803,protein homodimerization activity; GO:0000976,transcription cis-regulatory region binding; GO:0001173,DNA-templated transcriptional start site selection; GO:0009740,gibberellic acid mediated signaling pathway; GO:0045893,positive regulation of DNA-templated tr…	PF04770.15:ZF-HD protein dimerisation region	zf-HD	TF	zf-HD
Cs_ont_6g012890	18.5415	17.0273	17.4341	8.0057	7.3845	8.0461	1456	1802	1477	716	750	738	-1.20836	1.48232e-73	3.01089e-72	down	chr6	8289138	8290871	+	Cs_ont_6g012890	--	K13424 WRKY transcription factor 33 | (RefSeq) WRKY transcription factor WRKY24-like (A)	ko04016: MAPK signaling pathway - plant; ko04626: Plant-pathogen interaction	hypothetical protein CICLE_v10012055mg [Citrus clementina]	WRK70_SOLLC RecName: Full=WRKY DNA-binding transcription factor 70 {ECO:0000303|PubMed:21898085}; Short=SlWRKY70 {ECO:0000303|PubMed:21898085};	V4T012_CITCL RecName: Full=WRKY domain-containing protein {ECO:0000259|PROSITE:PS50811};	--	GO:0005634,nucleus; GO:0003700,DNA-binding transcription factor activity; GO:0043565,sequence-specific DNA binding; GO:0002215,defense response to nematode; GO:2000068,regulation of defense response to insect; GO:0009625,response to insect; GO:0009753,response to jasmonic acid; GO:0009624,response to nematode; GO:0009751,response to salicylic acid; GO:0003674,molecular_function; GO:0140110,transc…	PF03106.18:WRKY DNA -binding domain	WRKY	TF	WRKY
Cs_ont_9g008210	3.7984	4.055	3.4405	1.6532	1.506	1.8437	351	505	343	174	180	199	-1.20957	2.63719e-21	1.6186e-20	down	chr9	5707071	5709042	+	Cs_ont_9g008210	--	K09422 transcription factor MYB, plant | (RefSeq) transcription factor MYB13-like (A)	--	transcription factor MYB13-like [Citrus sinensis]	MYB4_ORYSJ RecName: Full=Transcription factor MYB4 {ECO:0000305}; AltName: Full=Myb-related protein 4 {ECO:0000305}; Short=OsMyb4 {ECO:0000303|PubMed:14675437}; AltName: Full=Transcription factor RLTR1 {ECO:0000312|EMBL:AAP92750.1};	A0A7G7YA61_CITSI SubName: Full=MYB20 {ECO:0000313|EMBL:QNH91260.1};	Transcription factor, Myb superfamily	GO:0005634,nucleus; GO:0003677,DNA binding; GO:0045893,positive regulation of DNA-templated transcription; GO:0009409,response to cold; GO:0003674,molecular_function; GO:0003676,nucleic acid binding; GO:0005488,binding; GO:0097159,organic cyclic compound binding; GO:1901363,heterocyclic compound binding; GO:0006139,nucleobase-containing compound metabolic process; GO:0006351,DNA-templated transcr…	PF00249.34:Myb-like DNA-binding domain	MYB	TF	MYB->MYB
Cs_ont_8g028700	28.891	30.631	28.3886	13.2122	13.1414	12.428	2446	3495	2593	1274	1439	1229	-1.21263	8.86697e-119	3.2468e-117	down	chr8	32255937	32257605	+	Cs_ont_8g028700	--	--	--	NAC domain-containing protein 22 [Citrus clementina]	NAC6_SOYBN RecName: Full=NAC domain-containing protein 6 {ECO:0000303|PubMed:16919368}; Short=GmNAC6 {ECO:0000303|PubMed:16919368};	A0A6M2YGN0_CITRE SubName: Full=Transcription factor NAC036 {ECO:0000313|EMBL:QDL95066.1};	--	GO:0005634,nucleus; GO:0003677,DNA binding; GO:0006355,regulation of DNA-templated transcription; GO:0003674,molecular_function; GO:0003676,nucleic acid binding; GO:0005488,binding; GO:0097159,organic cyclic compound binding; GO:1901363,heterocyclic compound binding; GO:0006139,nucleobase-containing compound metabolic process; GO:0006351,DNA-templated transcription; GO:0006725,cellular aromatic c…	PF02365.18:No apical meristem (NAM) protein	NAC	TF	NAC
Cs_ont_5g005390	108.599	104.438	109.936	47.3149	46.9702	47.3433	14403	18667	15730	7147	8057	7334	-1.22017	0	0	down	chr5	3532312	3537183	+	Cs_ont_5g005390	--	K12130 pseudo-response regulator 5 | (RefSeq) two-component response regulator-like APRR9 isoform X1 (A)	ko04712: Circadian rhythm - plant	two-component response regulator-like APRR9 isoform X1 [Citrus sinensis]	PRR95_ORYSJ RecName: Full=Two-component response regulator-like PRR95; AltName: Full=Pseudo-response regulator 95; Short=OsPRR95;	A0A067H3P8_CITSI SubName: Full=Uncharacterized protein {ECO:0000313|EMBL:KDO86623.1};	GATA-4/5/6 transcription factors	GO:0005634,nucleus; GO:0009736,cytokinin-activated signaling pathway; GO:0000160,phosphorelay signal transduction system; GO:0048511,rhythmic process; GO:0007154,cell communication; GO:0007165,signal transduction; GO:0008150,biological_process; GO:0009719,response to endogenous stimulus; GO:0009725,response to hormone; GO:0009735,response to cytokinin; GO:0009755,hormone-mediated signaling pathwa…	PF00072.27:Response regulator receiver domain	Pseudo ARR-B	TR	Pseudo ARR-B
Cs_ont_4g001080	26.4015	28.4611	27.4729	11.5763	12.1756	11.7488	3286	4774	3689	1641	1960	1708	-1.24519	4.28621e-159	2.39494e-157	down	chr4	2915574	2917793	+	Cs_ont_4g001080	--	K12129 pseudo-response regulator 7 | (RefSeq) two-component response regulator-like APRR3 isoform X1 (A)	ko04712: Circadian rhythm - plant	zinc finger protein CONSTANS-LIKE 4 [Citrus sinensis]	COL4_ARATH RecName: Full=Zinc finger protein CONSTANS-LIKE 4;	A0A067FJ23_CITSI SubName: Full=Uncharacterized protein {ECO:0000313|EMBL:KDO67358.1};	GATA-4/5/6 transcription factors	GO:0005634,nucleus; GO:0008270,zinc ion binding; GO:0009909,regulation of flower development; GO:0003674,molecular_function; GO:0005488,binding; GO:0043167,ion binding; GO:0043169,cation binding; GO:0046872,metal ion binding; GO:0046914,transition metal ion binding; GO:0000003,reproduction; GO:0003006,developmental process involved in reproduction; GO:0007275,multicellular organism development; G…	PF06203.17:CCT motif	C2C2-CO-like	TF	C2C2->C2C2-CO-like
Cs_ont_5g004640	1.4547	1.5275	1.3357	0.6627	0.4669	0.7402	106	150	105	55	44	63	-1.2457	5.44782e-08	1.61563e-07	down	chr5	3037950	3039172	+	Cs_ont_5g004640	--	K09286 EREBP-like factor | (RefSeq) ethylene-responsive transcription factor ERF023 (A)	--	ethylene-responsive transcription factor ERF023 [Citrus clementina]	ERF23_ARATH RecName: Full=Ethylene-responsive transcription factor ERF023;	A0A067H6E4_CITSI RecName: Full=AP2/ERF domain-containing protein {ECO:0000259|PROSITE:PS51032};	--	GO:0005634,nucleus; GO:0003677,DNA binding; GO:0003700,DNA-binding transcription factor activity; GO:0009873,ethylene-activated signaling pathway; GO:0003674,molecular_function; GO:0003676,nucleic acid binding; GO:0005488,binding; GO:0097159,organic cyclic compound binding; GO:1901363,heterocyclic compound binding; GO:0140110,transcription regulator activity; GO:0000160,phosphorelay signal transd…	PF00847.23:AP2 domain	AP2/ERF-ERF	TF	AP2/ERF->AP2/ERF-ERF
Cs_ont_8g025330	1.7846	1.6617	1.6433	0.5837	0.8838	0.669	153	192	152	57	98	67	-1.27633	9.39954e-11	3.41762e-10	down	chr8	30114239	30115677	+	Cs_ont_8g025330	--	K09422 transcription factor MYB, plant | (RefSeq) transcription factor MYB73-like (A)	--	transcription factor MYB73-like [Citrus sinensis]	MYB73_ARATH RecName: Full=Transcription factor MYB73 {ECO:0000303|PubMed:11597504}; AltName: Full=Myb-related protein 73 {ECO:0000303|PubMed:11597504}; Short=AtMYB73 {ECO:0000303|PubMed:11597504};	A0A2H5QPS0_CITUN SubName: Full=Uncharacterized protein {ECO:0000313|EMBL:GAY66610.1};	Transcription factor, Myb superfamily	GO:0005634,nucleus; GO:0003700,DNA-binding transcription factor activity; GO:0000981,DNA-binding transcription factor activity, RNA polymerase II-specific; GO:0000978,RNA polymerase II cis-regulatory region sequence-specific DNA binding; GO:0000976,transcription cis-regulatory region binding; GO:0019760,glucosinolate metabolic process; GO:1901001,negative regulation of response to salt stress; GO…	PF00249.34:Myb-like DNA-binding domain	MYB	TF	MYB->MYB
Cs_ont_5g000740	2.5524	3.0274	3.2441	1.3073	0.9568	1.4403	132	211	181	77	64	87	-1.29006	7.18593e-11	2.63552e-10	down	chr5	598083	598950	-	Cs_ont_5g000740	--	K09286 EREBP-like factor | (RefSeq) ethylene-responsive transcription factor 13 (A)	--	ethylene-responsive transcription factor 13 [Citrus clementina]	ERF99_ARATH RecName: Full=Ethylene-responsive transcription factor 13; Short=AtERF13; AltName: Full=Ethylene-responsive element-binding factor 13; Short=EREBP-13;	A0A067HCL9_CITSI RecName: Full=AP2/ERF domain-containing protein {ECO:0000259|PROSITE:PS51032};	--	GO:0005634,nucleus; GO:0003677,DNA binding; GO:0003700,DNA-binding transcription factor activity; GO:0000976,transcription cis-regulatory region binding; GO:0006952,defense response; GO:0009873,ethylene-activated signaling pathway; GO:0003674,molecular_function; GO:0003676,nucleic acid binding; GO:0005488,binding; GO:0097159,organic cyclic compound binding; GO:1901363,heterocyclic compound bindin…	PF00847.23:AP2 domain	AP2/ERF-ERF	TF	AP2/ERF->AP2/ERF-ERF
Cs_ont_1g026860	2.5839	3.0599	3.1979	1.0726	1.2651	1.2043	349	557	466	165	221	190	-1.35094	2.91765e-27	2.21402e-26	down	chr1	28446609	28449249	-	Cs_ont_1g026860	--	K19600 tubby and related proteins | (RefSeq) tubby-like F-box protein 5 (A)	--	tubby-like F-box protein 5 [Citrus clementina]	TLP5_ORYSJ RecName: Full=Tubby-like F-box protein 5; Short=OsTLP5; AltName: Full=Tubby-like F-box protein 8; Short=OsTLP8;	V4SEA3_CITCL RecName: Full=Tubby-like F-box protein {ECO:0000256|RuleBase:RU361125};	Tub family proteins	--	PF01167.21:Tub family	TUB	TF	TUB
Cs_ont_5g018090	71.9705	66.3017	68.7744	27.8386	27.1589	26.3894	10437	12958	10760	4598	5094	4470	-1.37777	7.26629e-307	9.77801e-305	down	chr5	13153275	13157304	-	Cs_ont_5g018090	--	--	--	hypothetical protein CUMW_242540 [Citrus unshiu]	BBX25_ARATH RecName: Full=B-box zinc finger protein 25 {ECO:0000303|PubMed:19920209}; AltName: Full=Protein SALT TOLERANCE HOMOLOG 1; AltName: Full=Salt tolerance-like protein;	A0A2H5QLW4_CITUN SubName: Full=Uncharacterized protein {ECO:0000313|EMBL:GAY65619.1};	--	GO:0005634,nucleus; GO:0003700,DNA-binding transcription factor activity; GO:0008270,zinc ion binding; GO:0010100,negative regulation of photomorphogenesis; GO:0009640,photomorphogenesis; GO:0006355,regulation of DNA-templated transcription; GO:0003674,molecular_function; GO:0140110,transcription regulator activity; GO:0005488,binding; GO:0043167,ion binding; GO:0043169,cation binding; GO:0046872…	PF13855.9:Leucine rich repeat	Others	TR	Others
Cs_ont_7g021020	0.7486	1.0184	1.0188	0.3443	0.3307	0.3917	126	231	185	66	72	77	-1.42146	4.62297e-13	1.92501e-12	down	chr7	24546023	24573595	+	Cs_ont_7g021020	--	--	--	squamosa promoter-binding-like protein 6 isoform X6 [Citrus sinensis]	SPL6_ARATH RecName: Full=Squamosa promoter-binding-like protein 6;	A0A2H5NVT9_CITUN RecName: Full=SBP-type domain-containing protein {ECO:0000259|PROSITE:PS51141};	--	GO:0005634,nucleus; GO:0003700,DNA-binding transcription factor activity; GO:0046872,metal ion binding; GO:0000976,transcription cis-regulatory region binding; GO:0042742,defense response to bacterium; GO:0010468,regulation of gene expression; GO:0006355,regulation of DNA-templated transcription; GO:0003674,molecular_function; GO:0140110,transcription regulator activity; GO:0005488,binding; GO:00…	PF03110.17:SBP domain	SBP	TF	SBP
Cs_ont_2g016730	11.782	11.9343	11.9408	4.5001	4.5042	4.5592	1531	2090	1674	666	757	692	-1.42583	2.88163e-120	1.07218e-118	down	chr2	11657856	11660036	-	Cs_ont_2g016730	--	K08065 nuclear transcription Y subunit beta | (RefSeq) nuclear transcription factor Y subunit B-3 (A)	--	nuclear transcription factor Y subunit B-3 [Citrus sinensis]	NFYB2_ARATH RecName: Full=Nuclear transcription factor Y subunit B-2 {ECO:0000303|PubMed:11250072}; Short=AtNF-YB-2 {ECO:0000303|PubMed:11250072}; Short=AtNF-YB2 {ECO:0000303|PubMed:25490919}; AltName: Full=Transcriptional activator HAP3B {ECO:0000303|PubMed:9662544};	A0A1S8ADR6_CITLI SubName: Full=Nuclear factor Y, subunit B3 {ECO:0000313|EMBL:JAV45593.1};	CCAAT-binding factor, subunit A (HAP3)	GO:0016602,CCAAT-binding factor complex; GO:0009536,plastid; GO:0001228,DNA-binding transcription activator activity, RNA polymerase II-specific; GO:0003700,DNA-binding transcription factor activity; GO:0000981,DNA-binding transcription factor activity, RNA polymerase II-specific; GO:0046982,protein heterodimerization activity; GO:0000976,transcription cis-regulatory region binding; GO:0003712,tr…	PF00808.26:Histone-like transcription factor (CBF/NF-Y) and archaeal histone	NF-YB	TF	NF-Y->NF-YB
Cs_ont_7g026600	1.4055	1.3133	1.3648	0.5419	0.5635	0.4393	189	238	198	83	98	69	-1.43044	1.90021e-16	9.45889e-16	down	chr7	28089668	28092658	+	Cs_ont_7g026600	--	--	--	cyclic dof factor 3-like [Citrus sinensis]	CDF3_ARATH RecName: Full=Cyclic dof factor 3; AltName: Full=Dof zinc finger protein DOF3.3; Short=AtDOF3.3; AltName: Full=H-protein promoter-binding factor 2a;	A0A2H5N8X6_CITUN RecName: Full=Dof-type domain-containing protein {ECO:0000259|PROSITE:PS50884};	--	GO:0005634,nucleus; GO:0003677,DNA binding; GO:0003700,DNA-binding transcription factor activity; GO:0046872,metal ion binding; GO:0009908,flower development; GO:0006355,regulation of DNA-templated transcription; GO:0003674,molecular_function; GO:0003676,nucleic acid binding; GO:0005488,binding; GO:0097159,organic cyclic compound binding; GO:1901363,heterocyclic compound binding; GO:0140110,trans…	PF02701.18:Dof domain, zinc finger	C2C2-Dof	TF	C2C2->C2C2-Dof
Cs_ont_9g024620	2.5541	3.2875	4.2034	1.3882	1.2225	1.1751	147	255	261	91	91	79	-1.44138	9.71784e-14	4.2082e-13	down	chr9	28861156	28862484	+	Cs_ont_9g024620	--	--	--	transcription factor bHLH36 [Citrus sinensis]	BH036_ARATH RecName: Full=Transcription factor bHLH36; AltName: Full=Basic helix-loop-helix protein 36; Short=AtbHLH36; Short=bHLH 36; AltName: Full=Transcription factor EN 6; AltName: Full=bHLH transcription factor bHLH036;	V4U702_CITCL RecName: Full=BHLH domain-containing protein {ECO:0000259|PROSITE:PS50888};	--	GO:0090575,RNA polymerase II transcription regulator complex; GO:0003700,DNA-binding transcription factor activity; GO:0000981,DNA-binding transcription factor activity, RNA polymerase II-specific; GO:0046983,protein dimerization activity; GO:0000977,RNA polymerase II transcription regulatory region sequence-specific DNA binding; GO:0006357,regulation of transcription by RNA polymerase II; GO:000…	PF00010.29:Helix-loop-helix DNA-binding domain	bHLH	TF	bHLH
Cs_ont_9g001840	7.8037	8.0624	7.9534	2.9594	3.136	2.7096	683	951	751	295	355	277	-1.46592	2.03002e-57	3.14294e-56	down	chr9	1088082	1090168	+	Cs_ont_9g001840	--	K09422 transcription factor MYB, plant | (RefSeq) transcription factor MYB111 (A)	--	transcription factor MYB111 [Citrus sinensis]	MY111_ARATH RecName: Full=Transcription factor MYB111 {ECO:0000303|PubMed:11597504}; AltName: Full=Myb-related protein 111 {ECO:0000303|PubMed:11597504}; Short=AtMYB111 {ECO:0000303|PubMed:11597504}; AltName: Full=Protein PRODUCTION OF FLAVONOL GLYCOSIDES 3 {ECO:0000303|PubMed:17419845};	A0A067G0C9_CITSI SubName: Full=Uncharacterized protein {ECO:0000313|EMBL:KDO71835.1};	Transcription factor, Myb superfamily	GO:0005634,nucleus; GO:0003677,DNA binding; GO:0003700,DNA-binding transcription factor activity; GO:0051555,flavonol biosynthetic process; GO:1900386,positive regulation of flavonol biosynthetic process; GO:0009416,response to light stimulus; GO:0010224,response to UV-B; GO:0003674,molecular_function; GO:0003676,nucleic acid binding; GO:0005488,binding; GO:0097159,organic cyclic compound binding…	PF00249.34:Myb-like DNA-binding domain	MYB	TF	MYB->MYB
Cs_ont_7g003250	10.3508	10.7917	10.0606	3.8288	3.7699	3.6924	864	1214	906	364	407	360	-1.4987	8.19024e-75	1.69125e-73	down	chr7	2574377	2576185	-	Cs_ont_7g003250	--	K13425 WRKY transcription factor 22 | (RefSeq) WRKY transcription factor 22 (A)	ko04016: MAPK signaling pathway - plant; ko04626: Plant-pathogen interaction	probable WRKY transcription factor 70 [Citrus clementina]	WRK70_ARATH RecName: Full=Probable WRKY transcription factor 70 {ECO:0000303|Ref.1}; AltName: Full=WRKY DNA-binding protein 70 {ECO:0000303|Ref.1};	V4SN49_CITCL RecName: Full=WRKY domain-containing protein {ECO:0000259|PROSITE:PS50811};	--	GO:0005634,nucleus; GO:0003700,DNA-binding transcription factor activity; GO:0043565,sequence-specific DNA binding; GO:0000976,transcription cis-regulatory region binding; GO:0009742,brassinosteroid mediated signaling pathway; GO:0010120,camalexin biosynthetic process; GO:0071456,cellular response to hypoxia; GO:0042742,defense response to bacterium; GO:0050832,defense response to fungus; GO:0002…	PF03106.18:WRKY DNA -binding domain	WRKY	TF	WRKY
Cs_ont_5g005120	29.2096	29.7833	29.3258	10.5384	9.9759	11.3248	2694	3702	2918	1107	1190	1220	-1.5044	3.04714e-178	2.05022e-176	down	chr5	3363990	3365537	+	Cs_ont_5g005120	--	K13422 transcription factor MYC2 | (RefSeq) transcription factor MYC2-like (A)	ko04016: MAPK signaling pathway - plant; ko04075: Plant hormone signal transduction	transcription factor MYC2-like [Citrus sinensis]	MYC2_ARATH RecName: Full=Transcription factor MYC2; Short=AtMYC2; AltName: Full=Basic helix-loop-helix protein 6; Short=AtbHLH6; Short=bHLH 6; AltName: Full=Protein JASMONATE INSENSITIVE 1; AltName: Full=R-homologous Arabidopsis protein 1; Short=RAP-1; AltName: Full=Transcription factor EN 38; AltName: Full=Z-box binding factor 1 protein; AltName: Full=bHLH transcription factor bHLH006; AltName: …	A0A067H3Y0_CITSI RecName: Full=BHLH domain-containing protein {ECO:0000259|PROSITE:PS50888};	--	GO:0005634,nucleus; GO:0003677,DNA binding; GO:0003700,DNA-binding transcription factor activity; GO:0019900,kinase binding; GO:0046983,protein dimerization activity; GO:0043565,sequence-specific DNA binding; GO:0000976,transcription cis-regulatory region binding; GO:0009738,abscisic acid-activated signaling pathway; GO:0106167,extracellular ATP signaling; GO:0009759,indole glucosinolate biosynth…	PF14215.9:bHLH-MYC and R2R3-MYB transcription factors N-terminal	bHLH	TF	bHLH
Cs_ont_8g020340	18.3136	17.8408	18.8989	6.5487	6.2428	6.6746	1844	2421	2053	751	813	785	-1.53125	1.07685e-145	5.15991e-144	down	chr8	26085586	26087412	-	Cs_ont_8g020340	--	--	--	GATA transcription factor 5-like [Citrus sinensis]	GATA5_ARATH RecName: Full=GATA transcription factor 5;	A0A067DEU9_CITSI RecName: Full=GATA transcription factor {ECO:0000256|PIRNR:PIRNR016992};	GATA-4/5/6 transcription factors	GO:0005634,nucleus; GO:0003700,DNA-binding transcription factor activity; GO:0000976,transcription cis-regulatory region binding; GO:0008270,zinc ion binding; GO:0030154,cell differentiation; GO:0045893,positive regulation of DNA-templated transcription; GO:0003674,molecular_function; GO:0140110,transcription regulator activity; GO:0001067,transcription regulatory region nucleic acid binding; GO:…	PF00320.30:GATA zinc finger	C2C2-GATA	TF	C2C2->C2C2-GATA
Cs_ont_2g025070	6.9339	6.6024	7.0707	2.308	2.4543	2.4289	1398	1794	1538	530	640	572	-1.54823	2.21505e-115	7.61036e-114	down	chr2	23952476	23955966	-	Cs_ont_2g025070	--	--	--	hypothetical protein CICLE_v10015595mg [Citrus clementina]	COL14_ARATH RecName: Full=Zinc finger protein CONSTANS-LIKE 14;	V4U2X2_CITCL SubName: Full=Uncharacterized protein {ECO:0000313|EMBL:ESR60217.1};	--	GO:0005634,nucleus; GO:0003700,DNA-binding transcription factor activity; GO:0008270,zinc ion binding; GO:0006355,regulation of DNA-templated transcription; GO:0003674,molecular_function; GO:0140110,transcription regulator activity; GO:0005488,binding; GO:0043167,ion binding; GO:0043169,cation binding; GO:0046872,metal ion binding; GO:0046914,transition metal ion binding; GO:0006139,nucleobase-co…	PF00643.27:B-box zinc finger	Others	TR	Others
Cs_ont_2g006550	0.8593	0.8519	0.7834	0.2535	0.3267	0.2653	122	163	120	41	60	44	-1.58763	5.11223e-13	2.12435e-12	down	chr2	3952362	3956018	+	Cs_ont_2g006550	--	--	--	transcription factor ILR3 [Citrus sinensis]	ILR3_ARATH RecName: Full=Transcription factor ILR3; AltName: Full=Basic helix-loop-helix protein 105; Short=AtbHLH105; Short=bHLH 105; AltName: Full=Protein IAA-LEUCINE RESISTANT 3; AltName: Full=Transcription factor EN 133; AltName: Full=bHLH transcription factor bHLH105;	A0A067GJL0_CITSI RecName: Full=BHLH domain-containing protein {ECO:0000259|PROSITE:PS50888};	--	GO:0005634,nucleus; GO:0003700,DNA-binding transcription factor activity; GO:0046983,protein dimerization activity; GO:0000976,transcription cis-regulatory region binding; GO:0019760,glucosinolate metabolic process; GO:0055072,iron ion homeostasis; GO:0006355,regulation of DNA-templated transcription; GO:0003674,molecular_function; GO:0140110,transcription regulator activity; GO:0005488,binding; …	PF00010.29:Helix-loop-helix DNA-binding domain	bHLH	TF	bHLH
Cs_ont_5g044640	11.038	11.4477	11.3716	3.5722	3.6645	3.6986	1579	2207	1755	582	678	618	-1.6619	6.47417e-155	3.45032e-153	down	chr5	46280788	46283699	+	Cs_ont_5g044640	--	K10523 speckle-type POZ protein | (RefSeq) BTB/POZ and MATH domain-containing protein 4 isoform X1 (A)	--	BTB/POZ and TAZ domain-containing protein 1 [Citrus sinensis]	BT1_ARATH RecName: Full=BTB/POZ and TAZ domain-containing protein 1; AltName: Full=BTB and TAZ domain protein 1;	A0A067FPW5_CITSI RecName: Full=BTB domain-containing protein {ECO:0000259|PROSITE:PS50097};	CREB binding protein/P300 and related TAZ Zn-finger proteins	GO:0005737,cytoplasm; GO:0005634,nucleus; GO:0005516,calmodulin binding; GO:0046872,metal ion binding; GO:0009553,embryo sac development; GO:0009555,pollen development; GO:0016567,protein ubiquitination; GO:0006355,regulation of DNA-templated transcription; GO:0009733,response to auxin; GO:0042542,response to hydrogen peroxide; GO:0009751,response to salicylic acid; GO:0003674,molecular_function;…	PF02135.19:TAZ zinc finger	TAZ	TR	TAZ
Cs_ont_8g024590	2.3725	2.5024	2.2991	0.8177	0.5458	0.9317	242	344	253	95	72	111	-1.68273	2.17911e-22	1.40193e-21	down	chr8	29660261	29661972	-	Cs_ont_8g024590	--	K09286 EREBP-like factor | (RefSeq) ethylene-responsive transcription factor ERF073-like (A)	--	ethylene-responsive transcription factor ERF109 [Citrus sinensis]	EF109_ARATH RecName: Full=Ethylene-responsive transcription factor ERF109;	V4SBR5_CITCL RecName: Full=AP2/ERF domain-containing protein {ECO:0000259|PROSITE:PS51032};	--	GO:0005634,nucleus; GO:0003700,DNA-binding transcription factor activity; GO:0000976,transcription cis-regulatory region binding; GO:0051301,cell division; GO:0050832,defense response to fungus; GO:0009873,ethylene-activated signaling pathway; GO:0010087,phloem or xylem histogenesis; GO:0010928,regulation of auxin mediated signaling pathway; GO:0090357,regulation of tryptophan metabolic process; …	PF00847.23:AP2 domain	AP2/ERF-ERF	TF	AP2/ERF->AP2/ERF-ERF
Cs_ont_1g025960	0.9703	1.3056	1.0313	0.3786	0.3301	0.3175	225	408	258	100	99	86	-1.72557	2.6407e-25	1.87108e-24	down	chr1	27796837	27803468	+	Cs_ont_1g025960	--	--	--	hypothetical protein CISIN_1g0033232mg [Citrus sinensis]	BLH2_ARATH RecName: Full=BEL1-like homeodomain protein 2; Short=BEL1-like protein 2; AltName: Full=Protein SAWTOOTH 1;	A0A067GVD9_CITSI RecName: Full=POX domain-containing protein {ECO:0000259|SMART:SM00574};	Transcription factor MEIS1 and related HOX domain proteins	GO:0005634,nucleus; GO:0003700,DNA-binding transcription factor activity; GO:0000981,DNA-binding transcription factor activity, RNA polymerase II-specific; GO:0000978,RNA polymerase II cis-regulatory region sequence-specific DNA binding; GO:0000976,transcription cis-regulatory region binding; GO:0009965,leaf morphogenesis; GO:0048363,mucilage pectin metabolic process; GO:0006357,regulation of tra…	PF07526.14:Associated with HOX	HB-other	TF	HB->HB-other
Cs_ont_2g025700	50.8444	51.4354	48.2301	15.1629	15.6066	15.3736	15607	21278	15972	5301	6196	5512	-1.73678	0	0	down	chr2	24583174	24589800	-	Cs_ont_2g025700	--	K00660 chalcone synthase [EC:2.3.1.74] | (RefSeq) chalcone synthase 2 (A)	ko00941: Flavonoid biosynthesis; ko00960: Tropane, piperidine and pyridine alkaloid biosynthesis; ko01100: Metabolic pathways; ko01110: Biosynthesis of secondary metabolites; ko04712: Circadian rhythm - plant	protein FAR1-RELATED SEQUENCE [Citrus sinensis]	CHS2_CITSI RecName: Full=Chalcone synthase 2; EC=2.3.1.74; AltName: Full=Naringenin-chalcone synthase 2;	A0A0K0Q3P2_CITPA SubName: Full=Chalcone synthase {ECO:0000313|EMBL:AKR05588.1};	--	GO:0102128,chalcone synthase activity; GO:0016210,naringenin-chalcone synthase activity; GO:0009813,flavonoid biosynthetic process; GO:0003674,molecular_function; GO:0003824,catalytic activity; GO:0016740,transferase activity; GO:0016746,acyltransferase activity; GO:0016747,acyltransferase activity, transferring groups other than amino-acyl groups; GO:0008150,biological_process; GO:0008152,metabo…	PF10551.12:MULE transposase domain	FAR1	TF	FAR1
Cs_ont_2g011150	2.2526	1.5458	2.2722	0.6334	0.6147	0.5861	306	283	333	98	108	93	-1.75276	1.1917e-24	8.27326e-24	down	chr2	7068672	7071077	+	Cs_ont_2g011150	--	K12129 pseudo-response regulator 7 | (RefSeq) two-component response regulator-like APRR7 (A)	ko04712: Circadian rhythm - plant	zinc finger protein CONSTANS-LIKE 16 [Citrus sinensis]	COL16_ARATH RecName: Full=Zinc finger protein CONSTANS-LIKE 16;	A0A067GBM4_CITSI SubName: Full=Uncharacterized protein {ECO:0000313|EMBL:KDO76999.1};	GATA-4/5/6 transcription factors	GO:0005634,nucleus; GO:0003700,DNA-binding transcription factor activity; GO:0008270,zinc ion binding; GO:0006355,regulation of DNA-templated transcription; GO:0003674,molecular_function; GO:0140110,transcription regulator activity; GO:0005488,binding; GO:0043167,ion binding; GO:0043169,cation binding; GO:0046872,metal ion binding; GO:0046914,transition metal ion binding; GO:0006139,nucleobase-co…	PF06203.17:CCT motif	C2C2-CO-like	TF	C2C2->C2C2-CO-like
Cs_ont_7g025420	3.2829	3.7284	2.8864	1.0195	0.9549	1.0122	311	476	295	110	117	112	-1.76378	4.60817e-33	4.16878e-32	down	chr7	27362570	27364434	+	Cs_ont_7g025420	--	--	--	transcription factor MYB1R1 isoform X1 [Citrus sinensis]	MY1R1_SOLTU RecName: Full=Transcription factor MYB1R1; AltName: Full=Myb-related protein R1 {ECO:0000303|PubMed:21030505}; Short=StMYB1R-1 {ECO:0000303|PubMed:21030505};	V4TEN6_CITCL SubName: Full=Uncharacterized protein {ECO:0000313|EMBL:ESR51762.1};	--	GO:0005829,cytosol; GO:0005634,nucleus; GO:0000976,transcription cis-regulatory region binding; GO:0010597,green leaf volatile biosynthetic process; GO:0001067,transcription regulatory region nucleic acid binding; GO:0003674,molecular_function; GO:0003676,nucleic acid binding; GO:0003677,DNA binding; GO:0003690,double-stranded DNA binding; GO:0005488,binding; GO:0043565,sequence-specific DNA bind…	PF00249.34:Myb-like DNA-binding domain	MYB-related	TF	MYB->MYB-related
Cs_ont_4g023310	7.1469	7.4926	6.4596	2.1039	2.2249	1.9709	683	965	666	229	275	220	-1.77489	9.78052e-69	1.83433e-67	down	chr4	27835693	27837587	-	Cs_ont_4g023310	--	K09422 transcription factor MYB, plant | (RefSeq) transcription repressor MYB6-like isoform X2 (A)	--	Anthocyanin biosynthesis regulatory protein Pl1 B73 [Citrus sinensis]	MYB2_CROXC RecName: Full=Transcription factor MYB1 {ECO:0000305}; AltName: Full=Myb-related protein 1 {ECO:0000303|PubMed:31004005}; Short=CcMYB2 {ECO:0000303|PubMed:31004005};	F8WLC0_CITUN SubName: Full=MYB transcription factor {ECO:0000313|EMBL:BAK61865.1};	Transcription factor, Myb superfamily	GO:0005634,nucleus; GO:0003677,DNA binding; GO:0009813,flavonoid biosynthetic process; GO:0003674,molecular_function; GO:0003676,nucleic acid binding; GO:0005488,binding; GO:0097159,organic cyclic compound binding; GO:1901363,heterocyclic compound binding; GO:0008150,biological_process; GO:0008152,metabolic process; GO:0009058,biosynthetic process; GO:0009812,flavonoid metabolic process; GO:00717…	PF00249.34:Myb-like DNA-binding domain	MYB-related	TF	MYB->MYB-related
Cs_ont_2g024810	12.2469	12.4087	13.4651	3.5955	4.1036	3.5059	1606	2193	1905	537	696	537	-1.79527	1.58457e-140	7.18756e-139	down	chr2	23655990	23658190	+	Cs_ont_2g024810	--	--	--	hypothetical protein CISIN_1g025990mg [Citrus sinensis]	NAC83_ARATH RecName: Full=NAC domain-containing protein 83 {ECO:0000303|PubMed:15029955}; Short=ANAC083 {ECO:0000303|PubMed:15029955}; AltName: Full=Protein VND-INTERACTING 2 {ECO:0000303|PubMed:20388856};	A0A067FCI4_CITSI RecName: Full=NAC domain-containing protein {ECO:0000259|PROSITE:PS51005};	--	GO:0005634,nucleus; GO:0003677,DNA binding; GO:0003700,DNA-binding transcription factor activity; GO:0010150,leaf senescence; GO:0045892,negative regulation of DNA-templated transcription; GO:0009737,response to abscisic acid; GO:0009651,response to salt stress; GO:0010089,xylem development; GO:0003674,molecular_function; GO:0003676,nucleic acid binding; GO:0005488,binding; GO:0097159,organic cyc…	PF02365.18:No apical meristem (NAM) protein	NAC	TF	NAC
Cs_ont_2g019710	0.4934	0.5996	0.5038	0.1884	0.1438	0.1225	69	113	76	30	26	20	-1.85051	2.19823e-10	7.77421e-10	down	chr2	14523833	14528324	+	Cs_ont_2g019710	--	--	--	zinc finger protein CONSTANS-LIKE 12 isoform X2 [Citrus sinensis]	COL12_ARATH RecName: Full=Zinc finger protein CONSTANS-LIKE 12;	A0A067F176_CITSI RecName: Full=B box-type domain-containing protein {ECO:0000259|PROSITE:PS50119};	--	GO:0005634,nucleus; GO:0003700,DNA-binding transcription factor activity; GO:0000976,transcription cis-regulatory region binding; GO:0008270,zinc ion binding; GO:0010629,negative regulation of gene expression; GO:0048579,negative regulation of long-day photoperiodism, flowering; GO:2000032,regulation of secondary shoot formation; GO:0006355,regulation of DNA-templated transcription; GO:0003674,mo…	--	Others	TR	Others
Cs_ont_8g008230	5.4319	4.7929	4.8007	1.1609	1.6148	1.3483	645	767	615	157	248	187	-1.89044	6.93961e-59	1.10405e-57	down	chr8	5803428	5805698	+	Cs_ont_8g008230	--	--	--	NAC domain-containing protein 90 [Citrus sinensis]	NAC90_ARATH RecName: Full=NAC domain-containing protein 90; Short=ANAC090;	A0A067F3S8_CITSI RecName: Full=NAC domain-containing protein {ECO:0000259|PROSITE:PS51005};	--	GO:0005634,nucleus; GO:0003677,DNA binding; GO:0003700,DNA-binding transcription factor activity; GO:0003674,molecular_function; GO:0003676,nucleic acid binding; GO:0005488,binding; GO:0097159,organic cyclic compound binding; GO:1901363,heterocyclic compound binding; GO:0140110,transcription regulator activity; GO:0005575,cellular_component; GO:0005622,intracellular anatomical structure; GO:00432…	PF02365.18:No apical meristem (NAM) protein	NAC	TF	NAC
Cs_ont_5g038210	2.5994	2.3631	1.9786	0.7557	0.6389	0.5011	151	185	124	50	48	34	-1.9039	3.69747e-17	1.90756e-16	down	chr5	41661640	41662614	-	Cs_ont_5g038210	--	K09286 EREBP-like factor | (RefSeq) ethylene-responsive transcription factor ERF023 (A)	--	dehydration-responsive element-binding protein 1B-like [Citrus sinensis]	DRE1B_ARATH RecName: Full=Dehydration-responsive element-binding protein 1B {ECO:0000303|PubMed:9707537}; Short=Protein DREB1B {ECO:0000303|PubMed:9707537}; AltName: Full=C-repeat/dehydration-responsive element-binding factor 1 {ECO:0000303|PubMed:9023378}; Short=C-repeat-binding factor 1 {ECO:0000303|PubMed:9023378}; Short=CRT/DRE-binding factor 1 {ECO:0000303|PubMed:9023378};	A0A2H5QJN9_CITUN RecName: Full=AP2/ERF domain-containing protein {ECO:0000259|PROSITE:PS51032};	--	GO:0005634,nucleus; GO:0003677,DNA binding; GO:0003700,DNA-binding transcription factor activity; GO:0009631,cold acclimation; GO:0045893,positive regulation of DNA-templated transcription; GO:0009409,response to cold; GO:0003674,molecular_function; GO:0003676,nucleic acid binding; GO:0005488,binding; GO:0097159,organic cyclic compound binding; GO:1901363,heterocyclic compound binding; GO:0140110…	PF00847.23:AP2 domain	AP2/ERF-ERF	TF	AP2/ERF->AP2/ERF-ERF
Cs_ont_3g012850	0.5273	0.5868	0.5257	0.0982	0.1297	0.1778	66	99	71	14	21	26	-2.0475	6.97431e-11	2.56248e-10	down	chr3	8463344	8469123	+	Cs_ont_3g012850	--	--	--	homeotic protein knotted-1 [Citrus sinensis]	KNAP2_MALDO RecName: Full=Homeobox protein knotted-1-like 2; AltName: Full=KNAP2;	A0A2H5P6R6_CITUN SubName: Full=Uncharacterized protein {ECO:0000313|EMBL:GAY48048.1};	Transcription factor MEIS1 and related HOX domain proteins	GO:0005634,nucleus; GO:0003677,DNA binding; GO:0000981,DNA-binding transcription factor activity, RNA polymerase II-specific; GO:0003674,molecular_function; GO:0003676,nucleic acid binding; GO:0005488,binding; GO:0097159,organic cyclic compound binding; GO:1901363,heterocyclic compound binding; GO:0003700,DNA-binding transcription factor activity; GO:0140110,transcription regulator activity; GO:0…	PF03791.16:KNOX2 domain	HB-KNOX	TF	HB->HB-KNOX
Cs_ont_4g025330	5.0836	5.1227	5.1642	1.303	1.2362	1.1477	1240	1684	1359	362	390	327	-2.09108	9.93476e-166	5.9198e-164	down	chr4	29113943	29118036	-	Cs_ont_4g025330	--	--	--	protein CHLOROPLAST IMPORT APPARATUS 2 isoform X2 [Citrus clementina]	CIA2_ARATH RecName: Full=Protein CHLOROPLAST IMPORT APPARATUS 2; Flags: Precursor;	V4U0X0_CITCL RecName: Full=CCT domain-containing protein {ECO:0000259|PROSITE:PS51017};	GATA-4/5/6 transcription factors	GO:0009507,chloroplast; GO:0005634,nucleus; GO:0045036,protein targeting to chloroplast; GO:0006355,regulation of DNA-templated transcription; GO:0006605,protein targeting; GO:0006810,transport; GO:0006886,intracellular protein transport; GO:0008104,protein localization; GO:0008150,biological_process; GO:0009987,cellular process; GO:0015031,protein transport; GO:0033036,macromolecule localization…	PF06203.17:CCT motif	Others	TR	Others
Cs_ont_5g011900	9.0803	9.4757	9.135	1.8281	2.0033	2.763	785	1104	852	180	224	279	-2.10266	6.44545e-79	1.40271e-77	down	chr5	7678778	7680228	+	Cs_ont_5g011900	--	K14516 ethylene-responsive transcription factor 1 | (RefSeq) ethylene-responsive transcription factor 1B (A)	ko04016: MAPK signaling pathway - plant; ko04075: Plant hormone signal transduction	ethylene-responsive transcription factor 1B [Citrus clementina]	ERF92_ARATH RecName: Full=Ethylene-responsive transcription factor 1B; Short=AtERF1B; AltName: Full=Ethylene-responsive element-binding factor 1B; Short=EREBP-1B;	V4TZ95_CITCL RecName: Full=AP2/ERF domain-containing protein {ECO:0000259|PROSITE:PS51032};	--	GO:0005634,nucleus; GO:0003677,DNA binding; GO:0003700,DNA-binding transcription factor activity; GO:0000976,transcription cis-regulatory region binding; GO:0006952,defense response; GO:0009873,ethylene-activated signaling pathway; GO:0009867,jasmonic acid mediated signaling pathway; GO:0003674,molecular_function; GO:0003676,nucleic acid binding; GO:0005488,binding; GO:0097159,organic cyclic comp…	PF00847.23:AP2 domain	AP2/ERF-ERF	TF	AP2/ERF->AP2/ERF-ERF
Cs_ont_5g036600	7.6651	8.2642	6.8955	1.698	1.7135	1.7766	543	789	527	137	157	147	-2.17038	1.95373e-74	4.02408e-73	down	chr5	40118467	40120304	+	Cs_ont_5g036600	--	K16189 phytochrome-interacting factor 4 | (RefSeq) transcription factor PIF4-like isoform X3 (A)	ko04075: Plant hormone signal transduction	hypothetical protein CISIN_1g024653mg [Citrus sinensis]	BEE3_ARATH RecName: Full=Transcription factor BEE 3; AltName: Full=Basic helix-loop-helix protein 50; Short=AtbHLH50; Short=bHLH 50; AltName: Full=Protein Brassinosteroid enhanced expression 3; AltName: Full=Transcription factor EN 76; AltName: Full=bHLH transcription factor bHLH050;	A0A067EQJ9_CITSI RecName: Full=BHLH domain-containing protein {ECO:0000259|PROSITE:PS50888};	--	GO:0005634,nucleus; GO:0003677,DNA binding; GO:0003700,DNA-binding transcription factor activity; GO:0046983,protein dimerization activity; GO:0006355,regulation of DNA-templated transcription; GO:0006351,DNA-templated transcription; GO:0003674,molecular_function; GO:0003676,nucleic acid binding; GO:0005488,binding; GO:0097159,organic cyclic compound binding; GO:1901363,heterocyclic compound bind…	PF00010.29:Helix-loop-helix DNA-binding domain	bHLH	TF	bHLH
Cs_ont_8g000070	1.2736	1.53	1.1524	0.3195	0.2931	0.2466	84	136	82	24	25	19	-2.23843	6.87597e-15	3.1751e-14	down	chr8	18631	30902	-	Cs_ont_8g000070	--	--	--	zinc finger protein CONSTANS-LIKE 6 [Citrus sinensis]	CIA2_ARATH RecName: Full=Protein CHLOROPLAST IMPORT APPARATUS 2; Flags: Precursor;	A0A067FHY5_CITSI RecName: Full=CCT domain-containing protein {ECO:0000259|PROSITE:PS51017};	GATA-4/5/6 transcription factors	GO:0009507,chloroplast; GO:0005634,nucleus; GO:0045036,protein targeting to chloroplast; GO:0006355,regulation of DNA-templated transcription; GO:0006605,protein targeting; GO:0006810,transport; GO:0006886,intracellular protein transport; GO:0008104,protein localization; GO:0008150,biological_process; GO:0009987,cellular process; GO:0015031,protein transport; GO:0033036,macromolecule localization…	PF06203.17:CCT motif	Others	TR	Others
Cs_ont_6g003310	4.3255	4.3701	4.0393	0.805	0.8173	0.9604	401	546	404	85	98	104	-2.33445	2.48096e-64	4.36887e-63	down	chr6	2013356	2015425	-	Cs_ont_6g003310	--	K12129 pseudo-response regulator 7 | (RefSeq) two-component response regulator-like APRR7 (A)	ko04712: Circadian rhythm - plant	zinc finger protein CONSTANS-LIKE 2 [Citrus sinensis]	COL2_ARATH RecName: Full=Zinc finger protein CONSTANS-LIKE 2;	A0A2H5P1K7_CITUN SubName: Full=Uncharacterized protein {ECO:0000313|EMBL:GAY46249.1};	GATA-4/5/6 transcription factors	GO:0005634,nucleus; GO:0003677,DNA binding; GO:0003700,DNA-binding transcription factor activity; GO:0008270,zinc ion binding; GO:0009658,chloroplast organization; GO:0009909,regulation of flower development; GO:0003674,molecular_function; GO:0003676,nucleic acid binding; GO:0005488,binding; GO:0097159,organic cyclic compound binding; GO:1901363,heterocyclic compound binding; GO:0140110,transcrip…	PF06203.17:CCT motif	C2C2-CO-like	TF	C2C2->C2C2-CO-like
Cs_ont_3g013450	1.5793	1.7986	1.4638	0.3547	0.3124	0.3144	86	132	86	22	22	20	-2.33858	3.47798e-16	1.70914e-15	down	chr3	8890744	8891752	+	Cs_ont_3g013450	--	--	--	LOB domain-containing protein 39 [Citrus clementina]	LBD39_ARATH RecName: Full=LOB domain-containing protein 39; AltName: Full=ASYMMETRIC LEAVES 2-like protein 41; Short=AS2-like protein 41;	A0A067GP86_CITSI RecName: Full=LOB domain-containing protein {ECO:0000259|PROSITE:PS50891};	--	GO:0010468,regulation of gene expression; GO:0008150,biological_process; GO:0008152,metabolic process; GO:0010467,gene expression; GO:0019222,regulation of metabolic process; GO:0043170,macromolecule metabolic process; GO:0050789,regulation of biological process; GO:0060255,regulation of macromolecule metabolic process; GO:0065007,biological regulation; GO:0071704,organic substance metabolic proc…	PF03195.17:Lateral organ boundaries (LOB) domain	LOB	TF	LOB
Cs_ont_4g005450	4.5075	4.5261	4.2613	0.8795	0.7049	0.7256	351	475	358	78	71	66	-2.56002	2.70379e-63	4.68463e-62	down	chr4	6189072	6191122	+	Cs_ont_4g005450	--	--	--	putative GATA transcription factor 22 [Citrus clementina]	GAT22_ARATH RecName: Full=Putative GATA transcription factor 22 {ECO:0000303|PubMed:17208962}; AltName: Full=Protein CYTOKININ-RESPONSIVE GATA FACTOR 1 {ECO:0000303|PubMed:17587690}; AltName: Full=Protein GNC-LIKE {ECO:0000303|PubMed:18417639}; Short=AtGNL {ECO:0000303|PubMed:25077795};	A0A067GKC8_CITSI RecName: Full=GATA-type domain-containing protein {ECO:0000259|PROSITE:PS50114};	GATA-4/5/6 transcription factors	GO:0005634,nucleus; GO:0003700,DNA-binding transcription factor activity; GO:0000976,transcription cis-regulatory region binding; GO:0008270,zinc ion binding; GO:0010151,chloroplast elongation; GO:0009658,chloroplast organization; GO:0007623,circadian rhythm; GO:0009736,cytokinin-activated signaling pathway; GO:0009740,gibberellic acid mediated signaling pathway; GO:0009910,negative regulation of…	PF00320.30:GATA zinc finger	C2C2-GATA	TF	C2C2->C2C2-GATA
Cs_ont_4g010210	3.3942	3.5051	3.4163	0.512	0.6764	0.5692	291	405	316	50	75	57	-2.57912	5.57421e-55	8.22782e-54	down	chr4	11436692	11438526	+	Cs_ont_4g010210	--	--	--	transcription factor MYBS3 [Citrus clementina]	MYBS3_ORYSJ RecName: Full=Transcription factor MYBS3 {ECO:0000303|PubMed:12172034}; AltName: Full=Myb-related protein S3 {ECO:0000303|PubMed:12172034}; Short=OsMYBS3 {ECO:0000303|PubMed:12172034};	A0A067EVU6_CITSI SubName: Full=Uncharacterized protein {ECO:0000313|EMBL:KDO59244.1};	--	GO:0005634,nucleus; GO:0003677,DNA binding; GO:0003700,DNA-binding transcription factor activity; GO:0046872,metal ion binding; GO:0045892,negative regulation of DNA-templated transcription; GO:0009733,response to auxin; GO:0009723,response to ethylene; GO:0009739,response to gibberellin; GO:0009744,response to sucrose; GO:0003674,molecular_function; GO:0003676,nucleic acid binding; GO:0005488,bi…	PF00249.34:Myb-like DNA-binding domain	MYB-related	TF	MYB->MYB-related
Cs_ont_4g010540	1.4907	1.1539	1.2426	0.226	0.2571	0.1653	139	145	125	24	31	18	-2.60597	5.46773e-23	3.57751e-22	down	chr4	11822011	11823856	-	Cs_ont_4g010540	--	--	--	putative GATA transcription factor 22 [Citrus clementina]	GAT22_ARATH RecName: Full=Putative GATA transcription factor 22 {ECO:0000303|PubMed:17208962}; AltName: Full=Protein CYTOKININ-RESPONSIVE GATA FACTOR 1 {ECO:0000303|PubMed:17587690}; AltName: Full=Protein GNC-LIKE {ECO:0000303|PubMed:18417639}; Short=AtGNL {ECO:0000303|PubMed:25077795};	V4TVW6_CITCL RecName: Full=GATA-type domain-containing protein {ECO:0000259|PROSITE:PS50114};	GATA-4/5/6 transcription factors	GO:0005634,nucleus; GO:0003700,DNA-binding transcription factor activity; GO:0000976,transcription cis-regulatory region binding; GO:0008270,zinc ion binding; GO:0010151,chloroplast elongation; GO:0009658,chloroplast organization; GO:0007623,circadian rhythm; GO:0009736,cytokinin-activated signaling pathway; GO:0009740,gibberellic acid mediated signaling pathway; GO:0009910,negative regulation of…	PF00320.30:GATA zinc finger	C2C2-GATA	TF	C2C2->C2C2-GATA
Cs_ont_5g036800	9.6236	9.4645	10.4449	1.6915	1.6187	1.4385	1094	1450	1281	219	238	191	-2.66711	6.35821e-188	4.58359e-186	down	chr5	40336248	40338250	-	Cs_ont_5g036800	--	K12129 pseudo-response regulator 7 | (RefSeq) two-component response regulator-like APRR7 (A)	ko04712: Circadian rhythm - plant	zinc finger protein CONSTANS-LIKE 16 [Citrus sinensis]	COL16_ARATH RecName: Full=Zinc finger protein CONSTANS-LIKE 16;	A0A067EU73_CITSI SubName: Full=Uncharacterized protein {ECO:0000313|EMBL:KDO57445.1};	GATA-4/5/6 transcription factors	GO:0005634,nucleus; GO:0003700,DNA-binding transcription factor activity; GO:0008270,zinc ion binding; GO:0006355,regulation of DNA-templated transcription; GO:0003674,molecular_function; GO:0140110,transcription regulator activity; GO:0005488,binding; GO:0043167,ion binding; GO:0043169,cation binding; GO:0046872,metal ion binding; GO:0046914,transition metal ion binding; GO:0006139,nucleobase-co…	PF06203.17:CCT motif	C2C2-CO-like	TF	C2C2->C2C2-CO-like
Cs_ont_5g027410	8.6389	9.3252	8.3125	1.0655	1.3995	1.761	420	611	436	59	88	100	-2.66734	6.1829e-71	1.21167e-69	down	chr5	25856576	25857973	-	Cs_ont_5g027410	--	--	--	uncharacterized protein LOC102615724 [Citrus sinensis]	--	A0A067DSM6_CITSI RecName: Full=N-acetyltransferase domain-containing protein {ECO:0000259|PROSITE:PS51186};	--	GO:0005737,cytoplasm; GO:0008080,N-acetyltransferase activity; GO:0003674,molecular_function; GO:0003824,catalytic activity; GO:0016407,acetyltransferase activity; GO:0016410,N-acyltransferase activity; GO:0016740,transferase activity; GO:0016746,acyltransferase activity; GO:0016747,acyltransferase activity, transferring groups other than amino-acyl groups; GO:0005575,cellular_component; GO:00056…	PF00583.28:Acetyltransferase (GNAT) family	GNAT	TR	GNAT
Cs_ont_5g022670	4.61	5.0821	4.7178	0.6774	0.6401	0.6927	490	728	541	82	88	86	-2.87598	1.00487e-103	3.05585e-102	down	chr5	18371084	18373504	+	Cs_ont_5g022670	--	--	--	transcription factor bHLH162-like [Citrus sinensis]	BH162_ARATH RecName: Full=Transcription factor bHLH162; AltName: Full=Basic helix-loop-helix protein 162; Short=AtbHLH162 {ECO:0000303|PubMed:14600211}; Short=bHLH 162; AltName: Full=bHLH transcription factor bHLH162;	A0A2H5QF85_CITUN RecName: Full=BHLH domain-containing protein {ECO:0000259|PROSITE:PS50888};	--	GO:0090575,RNA polymerase II transcription regulator complex; GO:0003700,DNA-binding transcription factor activity; GO:0000981,DNA-binding transcription factor activity, RNA polymerase II-specific; GO:0046983,protein dimerization activity; GO:0000977,RNA polymerase II transcription regulatory region sequence-specific DNA binding; GO:0050832,defense response to fungus; GO:0006357,regulation of tra…	PF00010.29:Helix-loop-helix DNA-binding domain	bHLH	TF	bHLH

## Sheet: CK2_vs_CK3
Supplementary Table S8b. Differentially expressed transcription factors in CK2 vs. CK3
ID	CK2_1_fpkm	CK2_2_fpkm	CK2_3_fpkm	CK3_1_fpkm	CK3_2_fpkm	CK3_3_fpkm	CK2_1_count	CK2_2_count	CK2_3_count	CK3_1_count	CK3_2_count	CK3_3_count	log2FoldChange	pvalue	padj	regulated	chr	start	end	strand	gene_name	gene_description	KEGG	KEGG pathway	NR	Swissprot	Tremble	KOG	GO	Pfam	TF-Family	TF-Category	TF-Classification
Cs_ont_2g019470	0.1865	0.3833	0.3638	8.797	6.2149	7.4407	3	7	6	131	69	131	4.63866	7.12471e-27	3.43618e-26	up	chr2	14243879	14244297	-	Cs_ont_2g019470	--	K09422 transcription factor MYB, plant | (RefSeq) transcription factor CPC (A)	--	transcription factor CPC-like [Citrus sinensis]	CPC_ARATH RecName: Full=Transcription factor CPC; AltName: Full=Protein CAPRICE;	V4U4D5_CITCL SubName: Full=Uncharacterized protein {ECO:0000313|EMBL:ESR60762.1};	--	GO:0005634,nucleus; GO:0003700,DNA-binding transcription factor activity; GO:0000976,transcription cis-regulatory region binding; GO:0030154,cell differentiation; GO:0009913,epidermal cell differentiation; GO:0010063,positive regulation of trichoblast fate specification; GO:0010376,stomatal complex formation; GO:0003674,molecular_function; GO:0140110,transcription regulator activity; GO:0001067,t…	PF00249.34:Myb-like DNA-binding domain	MYB-related	TF	MYB->MYB-related
Cs_ont_4g001780	5.8847	5.3134	5.7058	69.9088	64.2328	71.7745	355	364	353	3905	2675	4740	3.66983	0	0	up	chr4	3418698	3419686	-	Cs_ont_4g001780	--	K09286 EREBP-like factor | (RefSeq) ethylene-responsive transcription factor 3-like (A)	--	ethylene-responsive transcription factor ERF003 [Citrus sinensis]	ERF03_ARATH RecName: Full=Ethylene-responsive transcription factor ERF003;	A0A067FJG7_CITSI RecName: Full=AP2/ERF domain-containing protein {ECO:0000259|PROSITE:PS51032};	--	GO:0005634,nucleus; GO:0003677,DNA binding; GO:0003700,DNA-binding transcription factor activity; GO:0009873,ethylene-activated signaling pathway; GO:0003674,molecular_function; GO:0003676,nucleic acid binding; GO:0005488,binding; GO:0097159,organic cyclic compound binding; GO:1901363,heterocyclic compound binding; GO:0140110,transcription regulator activity; GO:0000160,phosphorelay signal transd…	PF00847.23:AP2 domain	AP2/ERF-ERF	TF	AP2/ERF->AP2/ERF-ERF
Cs_ont_8g024590	0.8177	0.5458	0.9317	7.3812	6.4963	6.5263	95	72	111	794	521	830	3.221	1.05389e-121	2.28143e-120	up	chr8	29660261	29661972	-	Cs_ont_8g024590	--	K09286 EREBP-like factor | (RefSeq) ethylene-responsive transcription factor ERF073-like (A)	--	ethylene-responsive transcription factor ERF109 [Citrus sinensis]	EF109_ARATH RecName: Full=Ethylene-responsive transcription factor ERF109;	V4SBR5_CITCL RecName: Full=AP2/ERF domain-containing protein {ECO:0000259|PROSITE:PS51032};	--	GO:0005634,nucleus; GO:0003700,DNA-binding transcription factor activity; GO:0000976,transcription cis-regulatory region binding; GO:0051301,cell division; GO:0050832,defense response to fungus; GO:0009873,ethylene-activated signaling pathway; GO:0010087,phloem or xylem histogenesis; GO:0010928,regulation of auxin mediated signaling pathway; GO:0090357,regulation of tryptophan metabolic process; …	PF00847.23:AP2 domain	AP2/ERF-ERF	TF	AP2/ERF->AP2/ERF-ERF
Cs_ont_5g024690	1.959	2.1321	2.157	15.8082	15.2888	14.9394	178	220	201	1330	959	1486	2.93902	2.35311e-237	1.27953e-235	up	chr5	21603602	21604940	-	Cs_ont_5g024690	--	K09286 EREBP-like factor | (RefSeq) ethylene-responsive transcription factor ERF023-like (A)	--	ethylene-responsive transcription factor ERF023 [Citrus clementina]	ERF23_ARATH RecName: Full=Ethylene-responsive transcription factor ERF023;	A0A2H5Q7E6_CITUN RecName: Full=AP2/ERF domain-containing protein {ECO:0000259|PROSITE:PS51032};	--	GO:0005634,nucleus; GO:0003677,DNA binding; GO:0003700,DNA-binding transcription factor activity; GO:0009873,ethylene-activated signaling pathway; GO:0003674,molecular_function; GO:0003676,nucleic acid binding; GO:0005488,binding; GO:0097159,organic cyclic compound binding; GO:1901363,heterocyclic compound binding; GO:0140110,transcription regulator activity; GO:0000160,phosphorelay signal transd…	PF00847.23:AP2 domain	AP2/ERF-ERF	TF	AP2/ERF->AP2/ERF-ERF
Cs_ont_3g004630	1.7765	2.0977	1.624	12.6886	11.7116	11.8848	176	236	165	1164	801	1289	2.77797	7.71073e-176	2.67723e-174	up	chr3	2888669	2890128	-	Cs_ont_3g004630	--	K09422 transcription factor MYB, plant | (RefSeq) transcription factor MYB73-like (A)	--	transcription factor MYB77 [Citrus clementina]	MYB77_ARATH RecName: Full=Transcription factor MYB77 {ECO:0000303|PubMed:11597504}; AltName: Full=Myb-related protein 77 {ECO:0000303|PubMed:11597504}; Short=AtMYB77 {ECO:0000303|PubMed:11597504}; AltName: Full=Myb-related protein R2 {ECO:0000303|PubMed:9678577}; Short=AtMYBR2 {ECO:0000303|PubMed:9678577};	A0A067H9B1_CITSI SubName: Full=Uncharacterized protein {ECO:0000313|EMBL:KDO84317.1};	Transcription factor, Myb superfamily	GO:0005634,nucleus; GO:0003700,DNA-binding transcription factor activity; GO:0000981,DNA-binding transcription factor activity, RNA polymerase II-specific; GO:0000978,RNA polymerase II cis-regulatory region sequence-specific DNA binding; GO:0000976,transcription cis-regulatory region binding; GO:0048527,lateral root development; GO:0010929,positive regulation of auxin mediated signaling pathway; …	PF00249.34:Myb-like DNA-binding domain	MYB	TF	MYB->MYB
Cs_ont_1g012050	4.8567	4.1302	4.0051	19.0323	21.4675	21.0669	175	169	148	635	534	831	2.30465	2.79756e-92	4.39527e-91	up	chr1	16403688	16404423	+	Cs_ont_1g012050	--	K09286 EREBP-like factor | (RefSeq) ethylene-responsive transcription factor 3-like (A)	--	ethylene-responsive transcription factor ERF003-like [Citrus sinensis]	ERF03_ARATH RecName: Full=Ethylene-responsive transcription factor ERF003;	A0A067E3X8_CITSI RecName: Full=AP2/ERF domain-containing protein {ECO:0000259|PROSITE:PS51032};	--	GO:0005634,nucleus; GO:0003677,DNA binding; GO:0003700,DNA-binding transcription factor activity; GO:0009873,ethylene-activated signaling pathway; GO:0003674,molecular_function; GO:0003676,nucleic acid binding; GO:0005488,binding; GO:0097159,organic cyclic compound binding; GO:1901363,heterocyclic compound binding; GO:0140110,transcription regulator activity; GO:0000160,phosphorelay signal transd…	PF00847.23:AP2 domain	AP2/ERF-ERF	TF	AP2/ERF->AP2/ERF-ERF
Cs_ont_8g025330	0.5837	0.8838	0.669	3.2737	3.7383	3.1806	57	98	67	296	252	340	2.30203	2.83585e-41	1.98646e-40	up	chr8	30114239	30115677	+	Cs_ont_8g025330	--	K09422 transcription factor MYB, plant | (RefSeq) transcription factor MYB73-like (A)	--	transcription factor MYB73-like [Citrus sinensis]	MYB73_ARATH RecName: Full=Transcription factor MYB73 {ECO:0000303|PubMed:11597504}; AltName: Full=Myb-related protein 73 {ECO:0000303|PubMed:11597504}; Short=AtMYB73 {ECO:0000303|PubMed:11597504};	A0A2H5QPS0_CITUN SubName: Full=Uncharacterized protein {ECO:0000313|EMBL:GAY66610.1};	Transcription factor, Myb superfamily	GO:0005634,nucleus; GO:0003700,DNA-binding transcription factor activity; GO:0000981,DNA-binding transcription factor activity, RNA polymerase II-specific; GO:0000978,RNA polymerase II cis-regulatory region sequence-specific DNA binding; GO:0000976,transcription cis-regulatory region binding; GO:0019760,glucosinolate metabolic process; GO:1901001,negative regulation of response to salt stress; GO…	PF00249.34:Myb-like DNA-binding domain	MYB	TF	MYB->MYB
Cs_ont_8g004260	2.5521	2.4164	2.2132	11.5492	10.7961	11.3778	226	243	201	947	660	1103	2.29229	1.01271e-128	2.34075e-127	up	chr8	2399451	2401250	+	Cs_ont_8g004260	--	K13944 LOB domain-containing protein 16 | (RefSeq) LOB domain-containing protein 16 (A)	--	LOB domain-containing protein 1-like [Citrus sinensis]	LBD11_ARATH RecName: Full=LOB domain-containing protein 11; AltName: Full=ASYMMETRIC LEAVES 2-like protein 7; Short=AS2-like protein 7;	V4RTD1_CITCL RecName: Full=LOB domain-containing protein {ECO:0000259|PROSITE:PS50891};	--	--	PF03195.17:Lateral organ boundaries (LOB) domain	LOB	TF	LOB
Cs_ont_4g022980	0.2443	0.1434	0.1676	0.977	0.8649	0.7437	27	18	19	100	66	90	2.28432	7.89083e-14	2.37302e-13	up	chr4	27598387	27600015	+	Cs_ont_4g022980	--	K09286 EREBP-like factor | (RefSeq) ethylene-responsive transcription factor ERF023 (A)	--	ethylene-responsive transcription factor ERF017 [Citrus sinensis]	ERF17_ARATH RecName: Full=Ethylene-responsive transcription factor ERF017;	V4UPI9_CITCL RecName: Full=AP2/ERF domain-containing protein {ECO:0000259|PROSITE:PS51032};	--	GO:0005634,nucleus; GO:0003700,DNA-binding transcription factor activity; GO:0000976,transcription cis-regulatory region binding; GO:0009873,ethylene-activated signaling pathway; GO:0003674,molecular_function; GO:0140110,transcription regulator activity; GO:0001067,transcription regulatory region nucleic acid binding; GO:0003676,nucleic acid binding; GO:0003677,DNA binding; GO:0003690,double-stra…	PF00847.23:AP2 domain	AP2/ERF-ERF	TF	AP2/ERF->AP2/ERF-ERF
Cs_ont_8g008230	1.1609	1.6148	1.3483	5.9652	6.1374	5.9979	157	248	187	747	573	888	2.18751	1.21159e-88	1.79955e-87	up	chr8	5803428	5805698	+	Cs_ont_8g008230	--	--	--	NAC domain-containing protein 90 [Citrus sinensis]	NAC90_ARATH RecName: Full=NAC domain-containing protein 90; Short=ANAC090;	A0A067F3S8_CITSI RecName: Full=NAC domain-containing protein {ECO:0000259|PROSITE:PS51005};	--	GO:0005634,nucleus; GO:0003677,DNA binding; GO:0003700,DNA-binding transcription factor activity; GO:0003674,molecular_function; GO:0003676,nucleic acid binding; GO:0005488,binding; GO:0097159,organic cyclic compound binding; GO:1901363,heterocyclic compound binding; GO:0140110,transcription regulator activity; GO:0005575,cellular_component; GO:0005622,intracellular anatomical structure; GO:00432…	PF02365.18:No apical meristem (NAM) protein	NAC	TF	NAC
Cs_ont_4g002310	1.5714	1.8256	1.6481	7.758	7.02	6.8031	119	157	128	544	367	564	2.15333	1.63631e-65	1.75926e-64	up	chr4	3890833	3892222	+	Cs_ont_4g002310	--	K14484 auxin-responsive protein IAA | (RefSeq) auxin-responsive protein IAA29 (A)	ko04075: Plant hormone signal transduction	hypothetical protein CUMW_092530 [Citrus unshiu]	IAA29_ARATH RecName: Full=Auxin-responsive protein IAA29; AltName: Full=Indoleacetic acid-induced protein 29;	A0A2H5P0S2_CITUN RecName: Full=Auxin-responsive protein {ECO:0000256|RuleBase:RU004549};	--	GO:0005634,nucleus; GO:0003700,DNA-binding transcription factor activity; GO:0009734,auxin-activated signaling pathway; GO:0009733,response to auxin; GO:0010583,response to cyclopentenone; GO:0010218,response to far red light; GO:0009635,response to herbicide; GO:0010114,response to red light; GO:0003674,molecular_function; GO:0140110,transcription regulator activity; GO:0007154,cell communicatio…	PF02309.19:AUX/IAA family	AUX/IAA	TR	AUX/IAA
Cs_ont_2g002000	40.8079	39.1648	40.4709	174.243	165.895	173.241	2459	2680	2501	9722	6901	11428	2.15222	0	0	up	chr2	1104586	1105692	-	Cs_ont_2g002000	--	K13464 jasmonate ZIM domain-containing protein | (RefSeq) protein TIFY 9 isoform X2 (A)	ko04075: Plant hormone signal transduction	protein TIFY 5A-like [Citrus sinensis]	TIF5A_ARATH RecName: Full=Protein TIFY 5A {ECO:0000303|PubMed:17499004}; AltName: Full=Jasmonate ZIM domain-containing protein 8 {ECO:0000303|PubMed:17637675};	A0A067GS33_CITSI RecName: Full=Tify domain-containing protein {ECO:0000259|PROSITE:PS51320};	--	GO:0005634,nucleus; GO:0006952,defense response; GO:0031347,regulation of defense response; GO:2000022,regulation of jasmonic acid mediated signaling pathway; GO:0009611,response to wounding; GO:0006950,response to stress; GO:0008150,biological_process; GO:0050896,response to stimulus; GO:0048583,regulation of response to stimulus; GO:0050789,regulation of biological process; GO:0065007,biologica…	PF06200.17:tify domain	Tify	TF	Tify
Cs_ont_3g011170	19.1476	21.1649	21.6765	82.2421	84.0444	82.1312	1528	1918	1774	6077	4630	7175	2.06088	0	0	up	chr3	7156169	7158075	-	Cs_ont_3g011170	--	--	--	protein EXORDIUM-like 2 [Citrus sinensis]	EXOL2_ARATH RecName: Full=Protein EXORDIUM-like 2; Flags: Precursor;	V4T264_CITCL SubName: Full=Uncharacterized protein {ECO:0000313|EMBL:ESR47197.1};	--	GO:0048046,apoplast; GO:0005615,extracellular space; GO:0005794,Golgi apparatus; GO:0009505,plant-type cell wall; GO:0009506,plasmodesma; GO:0009536,plastid; GO:0071456,cellular response to hypoxia; GO:0001666,response to hypoxia; GO:0006950,response to stress; GO:0008150,biological_process; GO:0009628,response to abiotic stimulus; GO:0009987,cellular process; GO:0033554,cellular response to stre…	PF04674.15:Phosphate-induced protein 1 conserved region	LOB	TF	LOB
Cs_ont_2g025700	15.1629	15.6066	15.3736	59.2125	59.8144	59.4506	5301	6196	5512	19168	14436	22753	2.01049	0	0	up	chr2	24583174	24589800	-	Cs_ont_2g025700	--	K00660 chalcone synthase [EC:2.3.1.74] | (RefSeq) chalcone synthase 2 (A)	ko00941: Flavonoid biosynthesis; ko00960: Tropane, piperidine and pyridine alkaloid biosynthesis; ko01100: Metabolic pathways; ko01110: Biosynthesis of secondary metabolites; ko04712: Circadian rhythm - plant	protein FAR1-RELATED SEQUENCE [Citrus sinensis]	CHS2_CITSI RecName: Full=Chalcone synthase 2; EC=2.3.1.74; AltName: Full=Naringenin-chalcone synthase 2;	A0A0K0Q3P2_CITPA SubName: Full=Chalcone synthase {ECO:0000313|EMBL:AKR05588.1};	--	GO:0102128,chalcone synthase activity; GO:0016210,naringenin-chalcone synthase activity; GO:0009813,flavonoid biosynthetic process; GO:0003674,molecular_function; GO:0003824,catalytic activity; GO:0016740,transferase activity; GO:0016746,acyltransferase activity; GO:0016747,acyltransferase activity, transferring groups other than amino-acyl groups; GO:0008150,biological_process; GO:0008152,metabo…	PF10551.12:MULE transposase domain	FAR1	TF	FAR1
Cs_ont_9g025120	15.9693	15.7738	14.9543	56.9925	57.0591	50.8636	1438	1613	1381	4752	3547	5014	1.87812	1.15471e-279	8.05332e-278	up	chr9	29250412	29251738	-	Cs_ont_9g025120	--	K09286 EREBP-like factor | (RefSeq) dehydration-responsive element-binding protein 3 (A)	--	dehydration-responsive element-binding protein 1D [Citrus clementina]	DRE1D_ARATH RecName: Full=Dehydration-responsive element-binding protein 1D; Short=Protein DREB1D; AltName: Full=C-repeat/dehydration-responsive element-binding factor 4; Short=C-repeat-binding factor 4; Short=CRT/DRE-binding factor 4;	A0A067F1X4_CITSI RecName: Full=AP2/ERF domain-containing protein {ECO:0000259|PROSITE:PS51032};	--	GO:0005634,nucleus; GO:0003700,DNA-binding transcription factor activity; GO:0000976,transcription cis-regulatory region binding; GO:0009738,abscisic acid-activated signaling pathway; GO:0019760,glucosinolate metabolic process; GO:0003674,molecular_function; GO:0140110,transcription regulator activity; GO:0001067,transcription regulatory region nucleic acid binding; GO:0003676,nucleic acid bindin…	PF00847.23:AP2 domain	AP2/ERF-ERF	TF	AP2/ERF->AP2/ERF-ERF
Cs_ont_4g005460	0.3612	0.3287	0.3757	1.1572	1.3429	1.1328	30	31	32	89	77	103	1.82515	8.56026e-12	2.34047e-11	up	chr4	6193953	6195894	-	Cs_ont_4g005460	--	--	--	putative GATA transcription factor 22 isoform X1 [Citrus clementina]	GAT22_ARATH RecName: Full=Putative GATA transcription factor 22 {ECO:0000303|PubMed:17208962}; AltName: Full=Protein CYTOKININ-RESPONSIVE GATA FACTOR 1 {ECO:0000303|PubMed:17587690}; AltName: Full=Protein GNC-LIKE {ECO:0000303|PubMed:18417639}; Short=AtGNL {ECO:0000303|PubMed:25077795};	A0A067GKD2_CITSI RecName: Full=GATA-type domain-containing protein {ECO:0000259|PROSITE:PS50114};	GATA-4/5/6 transcription factors	GO:0005634,nucleus; GO:0003700,DNA-binding transcription factor activity; GO:0000976,transcription cis-regulatory region binding; GO:0008270,zinc ion binding; GO:0010151,chloroplast elongation; GO:0009658,chloroplast organization; GO:0007623,circadian rhythm; GO:0009736,cytokinin-activated signaling pathway; GO:0009740,gibberellic acid mediated signaling pathway; GO:0009910,negative regulation of…	PF00320.30:GATA zinc finger	C2C2-GATA	TF	C2C2->C2C2-GATA
Cs_ont_1g024330	22.0362	22.1244	20.7733	71.0031	72.5731	70.1084	4003	4564	3870	11943	9101	13942	1.77704	0	0	up	chr1	26647885	26650561	-	Cs_ont_1g024330	--	K09422 transcription factor MYB, plant | (RefSeq) MYB8; putative R2R3-Myb transcription factor (A)	--	transcription factor MYB73 [Citrus sinensis]	MYB44_ARATH RecName: Full=Transcription factor MYB44 {ECO:0000303|PubMed:11597504}; AltName: Full=Myb-related protein 44 {ECO:0000303|PubMed:11597504}; Short=AtMYB44 {ECO:0000303|PubMed:11597504}; AltName: Full=Myb-related protein R1 {ECO:0000303|PubMed:9678577}; Short=AtMYBR1 {ECO:0000303|PubMed:9678577};	A5HLW7_CITSI SubName: Full=Putative R2R3-Myb transcription factor {ECO:0000313|EMBL:ABQ10818.1};	Transcription factor, Myb superfamily	GO:0005634,nucleus; GO:0003700,DNA-binding transcription factor activity; GO:0000981,DNA-binding transcription factor activity, RNA polymerase II-specific; GO:0042802,identical protein binding; GO:0000978,RNA polymerase II cis-regulatory region sequence-specific DNA binding; GO:0043565,sequence-specific DNA binding; GO:0000976,transcription cis-regulatory region binding; GO:0009738,abscisic acid-…	PF00249.34:Myb-like DNA-binding domain	MYB	TF	MYB->MYB
Cs_ont_9g001840	2.9594	3.136	2.7096	9.989	9.3729	9.3378	295	355	277	922	645	1019	1.76263	4.93944e-84	6.93814e-83	up	chr9	1088082	1090168	+	Cs_ont_9g001840	--	K09422 transcription factor MYB, plant | (RefSeq) transcription factor MYB111 (A)	--	transcription factor MYB111 [Citrus sinensis]	MY111_ARATH RecName: Full=Transcription factor MYB111 {ECO:0000303|PubMed:11597504}; AltName: Full=Myb-related protein 111 {ECO:0000303|PubMed:11597504}; Short=AtMYB111 {ECO:0000303|PubMed:11597504}; AltName: Full=Protein PRODUCTION OF FLAVONOL GLYCOSIDES 3 {ECO:0000303|PubMed:17419845};	A0A067G0C9_CITSI SubName: Full=Uncharacterized protein {ECO:0000313|EMBL:KDO71835.1};	Transcription factor, Myb superfamily	GO:0005634,nucleus; GO:0003677,DNA binding; GO:0003700,DNA-binding transcription factor activity; GO:0051555,flavonol biosynthetic process; GO:1900386,positive regulation of flavonol biosynthetic process; GO:0009416,response to light stimulus; GO:0010224,response to UV-B; GO:0003674,molecular_function; GO:0003676,nucleic acid binding; GO:0005488,binding; GO:0097159,organic cyclic compound binding…	PF00249.34:Myb-like DNA-binding domain	MYB	TF	MYB->MYB
Cs_ont_7g006230	0.6021	0.5233	0.5408	1.7712	1.7674	1.6429	76	75	70	207	154	227	1.69604	1.8656e-21	7.57239e-21	up	chr7	4907866	4910855	+	Cs_ont_7g006230	--	--	--	uncharacterized protein LOC102623275 isoform X1 [Citrus sinensis]	--	V4TDM5_CITCL RecName: Full=N-acetyltransferase domain-containing protein {ECO:0000259|PROSITE:PS51186};	--	GO:0009507,chloroplast; GO:0008080,N-acetyltransferase activity; GO:0006474,N-terminal protein amino acid acetylation; GO:0003674,molecular_function; GO:0003824,catalytic activity; GO:0016407,acetyltransferase activity; GO:0016410,N-acyltransferase activity; GO:0016740,transferase activity; GO:0016746,acyltransferase activity; GO:0016747,acyltransferase activity, transferring groups other than am…	PF00583.28:Acetyltransferase (GNAT) family	GNAT	TR	GNAT
Cs_ont_2g006230	0.9491	0.7313	0.8997	2.0926	2.5586	2.4563	72	63	70	147	134	204	1.52273	1.15103e-14	3.58588e-14	up	chr2	3733027	3734744	-	Cs_ont_2g006230	--	K09422 transcription factor MYB, plant | (RefSeq) myb-related protein 308-like isoform X1 (A)	--	myb-related protein 308-like isoform X1 [Citrus sinensis]	MYB4_ORYSJ RecName: Full=Transcription factor MYB4 {ECO:0000305}; AltName: Full=Myb-related protein 4 {ECO:0000305}; Short=OsMyb4 {ECO:0000303|PubMed:14675437}; AltName: Full=Transcription factor RLTR1 {ECO:0000312|EMBL:AAP92750.1};	A0A2H5N269_CITUN SubName: Full=Uncharacterized protein {ECO:0000313|EMBL:GAY34308.1};	Transcription factor, Myb superfamily	GO:0005634,nucleus; GO:0003677,DNA binding; GO:0045893,positive regulation of DNA-templated transcription; GO:0009409,response to cold; GO:0003674,molecular_function; GO:0003676,nucleic acid binding; GO:0005488,binding; GO:0097159,organic cyclic compound binding; GO:1901363,heterocyclic compound binding; GO:0006139,nucleobase-containing compound metabolic process; GO:0006351,DNA-templated transcr…	PF00249.34:Myb-like DNA-binding domain	MYB	TF	MYB->MYB
Cs_ont_4g022340	1.0995	1.0556	1.0647	3.0676	2.8094	2.769	144	157	143	372	254	397	1.48501	2.8065e-29	1.45176e-28	up	chr4	27087484	27089413	-	Cs_ont_4g022340	--	K09286 EREBP-like factor | (RefSeq) ethylene-responsive transcription factor ERF023-like (A)	--	ethylene-responsive transcription factor ERF017 [Citrus sinensis]	ERF17_ARATH RecName: Full=Ethylene-responsive transcription factor ERF017;	A0A2H5NC17_CITUN RecName: Full=AP2/ERF domain-containing protein {ECO:0000259|PROSITE:PS51032};	--	GO:0005634,nucleus; GO:0003700,DNA-binding transcription factor activity; GO:0000976,transcription cis-regulatory region binding; GO:0009873,ethylene-activated signaling pathway; GO:0003674,molecular_function; GO:0140110,transcription regulator activity; GO:0001067,transcription regulatory region nucleic acid binding; GO:0003676,nucleic acid binding; GO:0003677,DNA binding; GO:0003690,double-stra…	PF00847.23:AP2 domain	AP2/ERF-ERF	TF	AP2/ERF->AP2/ERF-ERF
Cs_ont_7g001570	32.7345	33.1982	31.9469	83.5747	86.1986	90.7961	8010	9225	8017	18936	14561	24322	1.47204	0	0	up	chr7	1503975	1508250	+	Cs_ont_7g001570	--	K23047 E3 ubiquitin-protein ligase UNKL [EC:2.3.2.27] | (RefSeq) zinc finger CCCH domain-containing protein 2 (A)	--	zinc finger CCCH domain-containing protein 29 [Citrus clementina]	C3H29_ARATH RecName: Full=Zinc finger CCCH domain-containing protein 29; Short=AtC3H29; AltName: Full=AtSZF2;	V4SMI2_CITCL RecName: Full=C3H1-type domain-containing protein {ECO:0000259|PROSITE:PS50103};	CCCH-type Zn-finger protein	GO:0005634,nucleus; GO:0003677,DNA binding; GO:0003700,DNA-binding transcription factor activity; GO:0046872,metal ion binding; GO:0071456,cellular response to hypoxia; GO:0050832,defense response to fungus; GO:0006355,regulation of DNA-templated transcription; GO:0009409,response to cold; GO:0003674,molecular_function; GO:0003676,nucleic acid binding; GO:0005488,binding; GO:0097159,organic cycli…	PF13637.9:Ankyrin repeats (many copies)	C3H	TF	C3H
novel.1116	5.9943	6.0801	5.9454	16.8427	14.903	15.7678	349	402	355	908	599	1005	1.45984	1.72193e-62	1.7763e-61	up	chr7	16127629	16128918	-	--	--	K13424 WRKY transcription factor 33 | (RefSeq) WRKY transcription factor WRKY24-like (A)	ko04016: MAPK signaling pathway - plant; ko04626: Plant-pathogen interaction	probable WRKY transcription factor 75 [Citrus clementina]	WRK75_ARATH RecName: Full=Probable WRKY transcription factor 75; AltName: Full=WRKY DNA-binding protein 75;	V4TJY4_CITCL RecName: Full=WRKY domain-containing protein {ECO:0000259|PROSITE:PS50811};	--	GO:0005634,nucleus; GO:0003700,DNA-binding transcription factor activity; GO:0000978,RNA polymerase II cis-regulatory region sequence-specific DNA binding; GO:0000976,transcription cis-regulatory region binding; GO:0010055,atrichoblast differentiation; GO:0048527,lateral root development; GO:0000122,negative regulation of transcription by RNA polymerase II; GO:0043620,regulation of DNA-templated …	PF03106.18:WRKY DNA -binding domain	WRKY	TF	WRKY
Cs_ont_1g018990	65.8308	68.5577	68.884	179.375	173.928	177.093	6866	8120	7368	17323	12523	20220	1.44305	0	0	up	chr1	23016463	23018127	-	Cs_ont_1g018990	--	K13464 jasmonate ZIM domain-containing protein | (RefSeq) protein TIFY 10A-like (A)	ko04075: Plant hormone signal transduction	protein TIFY 10A-like [Citrus sinensis]	TI10A_ARATH RecName: Full=Protein TIFY 10A {ECO:0000303|PubMed:17499004}; AltName: Full=Jasmonate ZIM domain-containing protein 1 {ECO:0000303|PubMed:17637675, ECO:0000303|PubMed:19151223};	A0A067FFM9_CITSI RecName: Full=Tify domain-containing protein {ECO:0000259|PROSITE:PS51320};	--	GO:0005634,nucleus; GO:0005886,plasma membrane; GO:0042802,identical protein binding; GO:0042742,defense response to bacterium; GO:0009908,flower development; GO:0009867,jasmonic acid mediated signaling pathway; GO:0009555,pollen development; GO:1900067,regulation of cellular response to alkaline pH; GO:0031347,regulation of defense response; GO:2000022,regulation of jasmonic acid mediated signal…	PF06200.17:tify domain	Tify	TF	Tify
Cs_ont_5g007750	5.9425	6.5862	6.2523	16.4224	17.315	15.2865	696	876	751	1781	1400	1960	1.43967	8.91315e-101	1.54736e-99	up	chr5	5096148	5097988	-	Cs_ont_5g007750	--	K09286 EREBP-like factor | (RefSeq) ethylene-responsive transcription factor ERF073-like (A)	--	ethylene-responsive transcription factor ERF073-like [Citrus sinensis]	RAP23_ARATH RecName: Full=Ethylene-responsive transcription factor RAP2-3; AltName: Full=Cadmium-induced protein AS30; AltName: Full=Ethylene response factor 72; Short=ERF72; AltName: Full=Ethylene-responsive element binding protein; Short=AtEBP; AltName: Full=Protein RELATED TO APETALA2 3; Short=Related to AP2 3;	A0A067H846_CITSI RecName: Full=AP2/ERF domain-containing protein {ECO:0000259|PROSITE:PS51032};	--	GO:0005737,cytoplasm; GO:0005634,nucleus; GO:0005886,plasma membrane; GO:0003677,DNA binding; GO:0003700,DNA-binding transcription factor activity; GO:0000976,transcription cis-regulatory region binding; GO:0008219,cell death; GO:0009873,ethylene-activated signaling pathway; GO:0010286,heat acclimation; GO:0045893,positive regulation of DNA-templated transcription; GO:0009735,response to cytokini…	PF00847.23:AP2 domain	AP2/ERF-ERF	TF	AP2/ERF->AP2/ERF-ERF
Cs_ont_5g040720	5.3647	4.4889	5.0269	12.648	12.6973	13.2636	743	706	714	1622	1214	2011	1.43767	7.39669e-96	1.20457e-94	up	chr5	43440582	43442622	+	Cs_ont_5g040720	--	K16221 transcription factor TCP21 (protein CCA1 HIKING EXPEDITION) | (RefSeq) transcription factor TCP7 (A)	ko04712: Circadian rhythm - plant	transcription factor TCP19-like [Citrus sinensis]	TCP19_ARATH RecName: Full=Transcription factor TCP19;	A0A067F898_CITSI RecName: Full=TCP domain-containing protein {ECO:0000259|PROSITE:PS51369};	--	GO:0005634,nucleus; GO:0003700,DNA-binding transcription factor activity; GO:0043565,sequence-specific DNA binding; GO:0000976,transcription cis-regulatory region binding; GO:0031347,regulation of defense response; GO:0006355,regulation of DNA-templated transcription; GO:0003674,molecular_function; GO:0140110,transcription regulator activity; GO:0003676,nucleic acid binding; GO:0003677,DNA bindin…	PF03634.16:TCP family transcription factor	TCP	TF	TCP
Cs_ont_7g005220	4.1263	4.0736	5.0356	10.4072	11.7872	10.7575	322	361	403	752	635	919	1.37375	8.38232e-45	6.37557e-44	up	chr7	3970759	3972717	+	Cs_ont_7g005220	--	K13944 LOB domain-containing protein 16 | (RefSeq) LOB domain-containing protein 16 (A)	--	LOB domain-containing protein 1 [Citrus clementina]	LBD11_ARATH RecName: Full=LOB domain-containing protein 11; AltName: Full=ASYMMETRIC LEAVES 2-like protein 7; Short=AS2-like protein 7;	A0A067E155_CITSI RecName: Full=LOB domain-containing protein {ECO:0000259|PROSITE:PS50891};	--	--	PF03195.17:Lateral organ boundaries (LOB) domain	LOB	TF	LOB
Cs_ont_4g023280	0.5617	0.5337	0.6486	1.6602	1.3917	1.2692	38	41	45	104	65	94	1.36893	1.04164e-07	2.29362e-07	up	chr4	27821097	27822249	+	Cs_ont_4g023280	--	K09422 transcription factor MYB, plant | (RefSeq) transcription factor MYB114-like (A)	--	transcription factor MYB114-like [Citrus sinensis]	MYB4_CROXC RecName: Full=Transcription factor MYB4 {ECO:0000305}; AltName: Full=Myb-related protein 4 {ECO:0000303|PubMed:31004005}; Short=CcMYB4 {ECO:0000303|PubMed:31004005};	F8WLC4_CITUN SubName: Full=MYB transcription factor {ECO:0000313|EMBL:BAK61869.1};	Transcription factor, Myb superfamily	GO:0005634,nucleus; GO:0003677,DNA binding; GO:0003674,molecular_function; GO:0003676,nucleic acid binding; GO:0005488,binding; GO:0097159,organic cyclic compound binding; GO:1901363,heterocyclic compound binding; GO:0005575,cellular_component; GO:0005622,intracellular anatomical structure; GO:0043226,organelle; GO:0043227,membrane-bounded organelle; GO:0043229,intracellular organelle; GO:0043231…	PF00249.34:Myb-like DNA-binding domain	MYB	TF	MYB->MYB
Cs_ont_3g005610	39.0731	39.3995	39.8692	93.4995	93.3681	97.3515	6610	7569	6917	14646	10904	18029	1.32383	0	0	up	chr3	3504774	3507266	+	Cs_ont_3g005610	--	K09422 transcription factor MYB, plant | (RefSeq) putative R2R3-MYB transcription factor (A)	--	transcription factor MYB44 [Citrus sinensis]	MYB44_ARATH RecName: Full=Transcription factor MYB44 {ECO:0000303|PubMed:11597504}; AltName: Full=Myb-related protein 44 {ECO:0000303|PubMed:11597504}; Short=AtMYB44 {ECO:0000303|PubMed:11597504}; AltName: Full=Myb-related protein R1 {ECO:0000303|PubMed:9678577}; Short=AtMYBR1 {ECO:0000303|PubMed:9678577};	A0A2H5NHC3_CITUN SubName: Full=Uncharacterized protein {ECO:0000313|EMBL:GAY39583.1};	Transcription factor, Myb superfamily	GO:0005634,nucleus; GO:0003700,DNA-binding transcription factor activity; GO:0000981,DNA-binding transcription factor activity, RNA polymerase II-specific; GO:0042802,identical protein binding; GO:0000978,RNA polymerase II cis-regulatory region sequence-specific DNA binding; GO:0043565,sequence-specific DNA binding; GO:0000976,transcription cis-regulatory region binding; GO:0009738,abscisic acid-…	PF00249.34:Myb-like DNA-binding domain	MYB	TF	MYB->MYB
Cs_ont_5g048050	1.7243	1.5184	1.2858	3.3802	3.6103	3.6444	357	357	273	648	516	826	1.2912	4.26535e-35	2.5616e-34	up	chr5	48439926	48443986	+	Cs_ont_5g048050	--	K13422 transcription factor MYC2 | (RefSeq) transcription factor MYC2-like (A)	ko04016: MAPK signaling pathway - plant; ko04075: Plant hormone signal transduction	transcription factor GLABRA 3-like isoform X2 [Citrus sinensis]	GL3_ARATH RecName: Full=Transcription factor GLABRA 3; AltName: Full=Basic helix-loop-helix protein 1; Short=AtMYC6; Short=AtbHLH1; Short=bHLH 1; AltName: Full=Protein SHAPESHIFTER; AltName: Full=Transcription factor EN 31; AltName: Full=bHLH transcription factor bHLH001;	A0A2H5NG09_CITUN RecName: Full=BHLH domain-containing protein {ECO:0000259|PROSITE:PS50888};	--	GO:0005634,nucleus; GO:0003677,DNA binding; GO:0003700,DNA-binding transcription factor activity; GO:0046983,protein dimerization activity; GO:0001708,cell fate specification; GO:0009957,epidermal cell fate specification; GO:0009867,jasmonic acid mediated signaling pathway; GO:0031542,positive regulation of anthocyanin biosynthetic process; GO:0010091,trichome branching; GO:0010026,trichome diffe…	PF14215.9:bHLH-MYC and R2R3-MYB transcription factors N-terminal	bHLH	TF	bHLH
Cs_ont_4g005450	0.8795	0.7049	0.7256	1.7535	1.6659	1.7406	78	71	66	144	102	169	1.22282	7.85118e-10	1.94684e-09	up	chr4	6189072	6191122	+	Cs_ont_4g005450	--	--	--	putative GATA transcription factor 22 [Citrus clementina]	GAT22_ARATH RecName: Full=Putative GATA transcription factor 22 {ECO:0000303|PubMed:17208962}; AltName: Full=Protein CYTOKININ-RESPONSIVE GATA FACTOR 1 {ECO:0000303|PubMed:17587690}; AltName: Full=Protein GNC-LIKE {ECO:0000303|PubMed:18417639}; Short=AtGNL {ECO:0000303|PubMed:25077795};	A0A067GKC8_CITSI RecName: Full=GATA-type domain-containing protein {ECO:0000259|PROSITE:PS50114};	GATA-4/5/6 transcription factors	GO:0005634,nucleus; GO:0003700,DNA-binding transcription factor activity; GO:0000976,transcription cis-regulatory region binding; GO:0008270,zinc ion binding; GO:0010151,chloroplast elongation; GO:0009658,chloroplast organization; GO:0007623,circadian rhythm; GO:0009736,cytokinin-activated signaling pathway; GO:0009740,gibberellic acid mediated signaling pathway; GO:0009910,negative regulation of…	PF00320.30:GATA zinc finger	C2C2-GATA	TF	C2C2->C2C2-GATA
Cs_ont_5g000010	3.476	2.9815	3.085	6.9086	7.4071	7.035	501	488	456	922	737	1110	1.22098	5.36593e-49	4.43456e-48	up	chr5	75097	77334	-	Cs_ont_5g000010	--	--	--	transcription factor bHLH91-like isoform X2 [Citrus sinensis]	BH010_ARATH RecName: Full=Transcription factor bHLH10; AltName: Full=Basic helix-loop-helix protein 10; Short=AtbHLH10; Short=bHLH 10; AltName: Full=Transcription factor EN 23; AltName: Full=bHLH transcription factor bHLH010;	A0A067HC60_CITSI RecName: Full=BHLH domain-containing protein {ECO:0000259|PROSITE:PS50888};	--	GO:0005634,nucleus; GO:0003677,DNA binding; GO:0003700,DNA-binding transcription factor activity; GO:0046983,protein dimerization activity; GO:0048658,anther wall tapetum development; GO:0052543,callose deposition in cell wall; GO:0009555,pollen development; GO:0006355,regulation of DNA-templated transcription; GO:0003674,molecular_function; GO:0003676,nucleic acid binding; GO:0005488,binding; GO…	PF00010.29:Helix-loop-helix DNA-binding domain	bHLH	TF	bHLH
Cs_ont_6g003970	8.2436	8.6483	8.326	19.5203	19.2535	17.5241	810	965	839	1776	1306	1885	1.2154	5.40336e-79	7.13965e-78	up	chr6	2429634	2431198	-	Cs_ont_6g003970	--	--	--	hypothetical protein CICLE_v10013705mg [Citrus clementina]	LBD41_ARATH RecName: Full=LOB domain-containing protein 41; AltName: Full=ASYMMETRIC LEAVES 2-like protein 38; Short=AS2-like protein 38;	V4SY62_CITCL RecName: Full=LOB domain-containing protein {ECO:0000259|PROSITE:PS50891};	--	GO:0071456,cellular response to hypoxia; GO:0010468,regulation of gene expression; GO:0006355,regulation of DNA-templated transcription; GO:0001666,response to hypoxia; GO:0006950,response to stress; GO:0008150,biological_process; GO:0009628,response to abiotic stimulus; GO:0009987,cellular process; GO:0033554,cellular response to stress; GO:0036293,response to decreased oxygen levels; GO:0036294…	PF03195.17:Lateral organ boundaries (LOB) domain	LOB	TF	LOB
Cs_ont_3g028960	0.2183	0.1736	0.1923	0.4449	0.4183	0.4117	62	56	56	117	82	128	1.18796	8.1337e-08	1.8051e-07	up	chr3	31015474	31032255	+	Cs_ont_3g028960	--	K14486 auxin response factor | (RefSeq) auxin response factor 3-like isoform X3 (A)	ko04075: Plant hormone signal transduction	auxin response factor 3-like isoform X3 [Citrus sinensis]	ARFC_ARATH RecName: Full=Auxin response factor 3; AltName: Full=Protein ETTIN;	A0A067F6V9_CITSI RecName: Full=Auxin response factor {ECO:0000256|RuleBase:RU004561};	--	GO:0005634,nucleus; GO:0031490,chromatin DNA binding; GO:0003677,DNA binding; GO:0003700,DNA-binding transcription factor activity; GO:0000976,transcription cis-regulatory region binding; GO:0010158,abaxial cell fate specification; GO:0009850,auxin metabolic process; GO:0009734,auxin-activated signaling pathway; GO:0010582,floral meristem determinacy; GO:1902584,positive regulation of response to…	PF06507.16:Auxin response factor	B3-ARF	TF	B3->B3-ARF
Cs_ont_4g023310	2.1039	2.2249	1.9709	4.8817	4.485	4.255	229	275	220	492	337	507	1.16984	1.1942e-24	5.39001e-24	up	chr4	27835693	27837587	-	Cs_ont_4g023310	--	K09422 transcription factor MYB, plant | (RefSeq) transcription repressor MYB6-like isoform X2 (A)	--	Anthocyanin biosynthesis regulatory protein Pl1 B73 [Citrus sinensis]	MYB2_CROXC RecName: Full=Transcription factor MYB1 {ECO:0000305}; AltName: Full=Myb-related protein 1 {ECO:0000303|PubMed:31004005}; Short=CcMYB2 {ECO:0000303|PubMed:31004005};	F8WLC0_CITUN SubName: Full=MYB transcription factor {ECO:0000313|EMBL:BAK61865.1};	Transcription factor, Myb superfamily	GO:0005634,nucleus; GO:0003677,DNA binding; GO:0009813,flavonoid biosynthetic process; GO:0003674,molecular_function; GO:0003676,nucleic acid binding; GO:0005488,binding; GO:0097159,organic cyclic compound binding; GO:1901363,heterocyclic compound binding; GO:0008150,biological_process; GO:0008152,metabolic process; GO:0009058,biosynthetic process; GO:0009812,flavonoid metabolic process; GO:00717…	PF00249.34:Myb-like DNA-binding domain	MYB-related	TF	MYB->MYB-related
Cs_ont_8g020340	6.5487	6.2428	6.6746	14.625	13.1871	13.4774	751	813	785	1553	1044	1692	1.14591	3.78013e-65	4.03709e-64	up	chr8	26085586	26087412	-	Cs_ont_8g020340	--	--	--	GATA transcription factor 5-like [Citrus sinensis]	GATA5_ARATH RecName: Full=GATA transcription factor 5;	A0A067DEU9_CITSI RecName: Full=GATA transcription factor {ECO:0000256|PIRNR:PIRNR016992};	GATA-4/5/6 transcription factors	GO:0005634,nucleus; GO:0003700,DNA-binding transcription factor activity; GO:0000976,transcription cis-regulatory region binding; GO:0008270,zinc ion binding; GO:0030154,cell differentiation; GO:0045893,positive regulation of DNA-templated transcription; GO:0003674,molecular_function; GO:0140110,transcription regulator activity; GO:0001067,transcription regulatory region nucleic acid binding; GO:…	PF00320.30:GATA zinc finger	C2C2-GATA	TF	C2C2->C2C2-GATA
Cs_ont_5g049260	17.1635	17.8381	17.4637	36.736	36.9466	37.3145	4300	5075	4487	8522	6390	10234	1.14017	3.51484e-281	2.47287e-279	up	chr5	49194156	49197847	-	Cs_ont_5g049260	--	--	--	putative WRKY transcription factor 53 [Citrus sinensis]	WRK53_ARATH RecName: Full=Probable WRKY transcription factor 53 {ECO:0000303|PubMed:17369373}; AltName: Full=WRKY DNA-binding protein 53 {ECO:0000303|PubMed:17369373};	V4VIW1_CITCL RecName: Full=WRKY domain-containing protein {ECO:0000259|PROSITE:PS50811};	--	GO:0009507,chloroplast; GO:0005634,nucleus; GO:0003677,DNA binding; GO:0003700,DNA-binding transcription factor activity; GO:0000976,transcription cis-regulatory region binding; GO:0042742,defense response to bacterium; GO:0010150,leaf senescence; GO:0045893,positive regulation of DNA-templated transcription; GO:0031347,regulation of defense response; GO:2000022,regulation of jasmonic acid mediat…	PF03106.18:WRKY DNA -binding domain	WRKY	TF	WRKY
Cs_ont_2g025070	2.308	2.4543	2.4289	5.084	4.7942	5.2987	530	640	572	1081	760	1332	1.13909	5.80051e-52	5.0651e-51	up	chr2	23952476	23955966	-	Cs_ont_2g025070	--	--	--	hypothetical protein CICLE_v10015595mg [Citrus clementina]	COL14_ARATH RecName: Full=Zinc finger protein CONSTANS-LIKE 14;	V4U2X2_CITCL SubName: Full=Uncharacterized protein {ECO:0000313|EMBL:ESR60217.1};	--	GO:0005634,nucleus; GO:0003700,DNA-binding transcription factor activity; GO:0008270,zinc ion binding; GO:0006355,regulation of DNA-templated transcription; GO:0003674,molecular_function; GO:0140110,transcription regulator activity; GO:0005488,binding; GO:0043167,ion binding; GO:0043169,cation binding; GO:0046872,metal ion binding; GO:0046914,transition metal ion binding; GO:0006139,nucleobase-co…	PF00643.27:B-box zinc finger	Others	TR	Others
Cs_ont_5g011250	1.4075	1.5539	1.8948	3.4145	3.3017	3.4829	134	168	185	301	217	363	1.13161	1.40624e-15	4.55616e-15	up	chr5	7285179	7286690	-	Cs_ont_5g011250	--	K14484 auxin-responsive protein IAA | (RefSeq) auxin-induced protein 22D-like (A)	ko04075: Plant hormone signal transduction	auxin-responsive protein IAA4 [Citrus sinensis]	AX22D_VIGRR RecName: Full=Auxin-induced protein 22D; AltName: Full=Indole-3-acetic acid-induced protein ARG13;	V4TUL7_CITCL RecName: Full=Auxin-responsive protein {ECO:0000256|RuleBase:RU004549};	--	GO:0005634,nucleus; GO:0009734,auxin-activated signaling pathway; GO:0006355,regulation of DNA-templated transcription; GO:0007154,cell communication; GO:0007165,signal transduction; GO:0008150,biological_process; GO:0009719,response to endogenous stimulus; GO:0009725,response to hormone; GO:0009733,response to auxin; GO:0009755,hormone-mediated signaling pathway; GO:0009987,cellular process; GO:…	PF02309.19:AUX/IAA family	AUX/IAA	TR	AUX/IAA
Cs_ont_9g022190	13.7904	12.6037	12.2646	28.9561	26.4302	25.5183	1399	1452	1276	2720	1851	2834	1.12506	1.72682e-77	2.2411e-76	up	chr9	26780963	26782457	-	Cs_ont_9g022190	--	K09286 EREBP-like factor | (RefSeq) ethylene-responsive transcription factor ERF105 (A)	--	ethylene-responsive transcription factor ERF105 [Citrus sinensis]	EF105_ARATH RecName: Full=Ethylene-responsive transcription factor ERF105;	A0A067D6A5_CITSI RecName: Full=AP2/ERF domain-containing protein {ECO:0000259|PROSITE:PS51032};	--	GO:0005634,nucleus; GO:0003700,DNA-binding transcription factor activity; GO:0000976,transcription cis-regulatory region binding; GO:0009873,ethylene-activated signaling pathway; GO:0009408,response to heat; GO:0003674,molecular_function; GO:0140110,transcription regulator activity; GO:0001067,transcription regulatory region nucleic acid binding; GO:0003676,nucleic acid binding; GO:0003677,DNA bi…	PF00847.23:AP2 domain	AP2/ERF-ERF	TF	AP2/ERF->AP2/ERF-ERF
Cs_ont_5g029120	0.1585	0.1436	0.15	0.3171	0.297	0.3236	34	35	33	63	44	76	1.11613	0.000113415	0.000199288	up	chr5	28797674	28801791	+	Cs_ont_5g029120	--	K09338 homeobox-leucine zipper protein | (RefSeq) homeobox-leucine zipper protein HDG11-like (A)	--	homeobox-leucine zipper protein HDG11-like [Citrus sinensis]	HDG11_ARATH RecName: Full=Homeobox-leucine zipper protein HDG11 {ECO:0000305}; AltName: Full=HD-ZIP protein HDG11 {ECO:0000305}; AltName: Full=Homeodomain GLABRA 2-like protein 11 {ECO:0000303|PubMed:10809443}; AltName: Full=Homeodomain transcription factor HDG11 {ECO:0000305}; AltName: Full=Protein ENHANCED DROUGHT TOLERANCE 1 {ECO:0000303|PubMed:18451323}; AltName: Full=Protein HOMEODOMAIN GLAB…	A0A2H5PXN7_CITUN SubName: Full=Uncharacterized protein {ECO:0000313|EMBL:GAY57130.1};	--	GO:0005634,nucleus; GO:0003700,DNA-binding transcription factor activity; GO:0000981,DNA-binding transcription factor activity, RNA polymerase II-specific; GO:0008289,lipid binding; GO:0000976,transcription cis-regulatory region binding; GO:0009828,plant-type cell wall loosening; GO:0010091,trichome branching; GO:0003674,molecular_function; GO:0140110,transcription regulator activity; GO:0005488,…	PF01852.22:START domain	HB-HD-ZIP	TF	HB->HB-HD-ZIP
Cs_ont_7g024570	0.7578	0.6673	0.6806	1.486	1.531	1.3298	38	38	35	69	53	73	1.10194	7.94414e-05	0.000141324	up	chr7	26783436	26784834	-	Cs_ont_7g024570	--	K09422 transcription factor MYB, plant | (RefSeq) transcription factor WER-like isoform X1 (A)	--	hypothetical protein CUMW_021750 [Citrus unshiu]	WER_ARATH RecName: Full=Transcription factor WER; AltName: Full=Myb-related protein 66; Short=AtMYB66; AltName: Full=Protein WEREWOLF;	A0A2H5N9S9_CITUN SubName: Full=Uncharacterized protein {ECO:0000313|EMBL:GAY36375.1};	Transcription factor, Myb superfamily	GO:0005634,nucleus; GO:0003677,DNA binding; GO:0003700,DNA-binding transcription factor activity; GO:0000976,transcription cis-regulatory region binding; GO:0030154,cell differentiation; GO:0045165,cell fate commitment; GO:0045893,positive regulation of DNA-templated transcription; GO:0048765,root hair cell differentiation; GO:0003674,molecular_function; GO:0003676,nucleic acid binding; GO:000548…	PF00249.34:Myb-like DNA-binding domain	MYB	TF	MYB->MYB
Cs_ont_2g016730	4.5001	4.5042	4.5592	9.9753	8.9264	8.7089	666	757	692	1367	912	1411	1.08494	2.72866e-50	2.30857e-49	up	chr2	11657856	11660036	-	Cs_ont_2g016730	--	K08065 nuclear transcription Y subunit beta | (RefSeq) nuclear transcription factor Y subunit B-3 (A)	--	nuclear transcription factor Y subunit B-3 [Citrus sinensis]	NFYB2_ARATH RecName: Full=Nuclear transcription factor Y subunit B-2 {ECO:0000303|PubMed:11250072}; Short=AtNF-YB-2 {ECO:0000303|PubMed:11250072}; Short=AtNF-YB2 {ECO:0000303|PubMed:25490919}; AltName: Full=Transcriptional activator HAP3B {ECO:0000303|PubMed:9662544};	A0A1S8ADR6_CITLI SubName: Full=Nuclear factor Y, subunit B3 {ECO:0000313|EMBL:JAV45593.1};	CCAAT-binding factor, subunit A (HAP3)	GO:0016602,CCAAT-binding factor complex; GO:0009536,plastid; GO:0001228,DNA-binding transcription activator activity, RNA polymerase II-specific; GO:0003700,DNA-binding transcription factor activity; GO:0000981,DNA-binding transcription factor activity, RNA polymerase II-specific; GO:0046982,protein heterodimerization activity; GO:0000976,transcription cis-regulatory region binding; GO:0003712,tr…	PF00808.26:Histone-like transcription factor (CBF/NF-Y) and archaeal histone	NF-YB	TF	NF-Y->NF-YB
Cs_ont_5g044640	3.5722	3.6645	3.6986	7.139	7.6194	7.5185	582	678	618	1077	857	1341	1.08479	6.30456e-52	5.49329e-51	up	chr5	46280788	46283699	+	Cs_ont_5g044640	--	K10523 speckle-type POZ protein | (RefSeq) BTB/POZ and MATH domain-containing protein 4 isoform X1 (A)	--	BTB/POZ and TAZ domain-containing protein 1 [Citrus sinensis]	BT1_ARATH RecName: Full=BTB/POZ and TAZ domain-containing protein 1; AltName: Full=BTB and TAZ domain protein 1;	A0A067FPW5_CITSI RecName: Full=BTB domain-containing protein {ECO:0000259|PROSITE:PS50097};	CREB binding protein/P300 and related TAZ Zn-finger proteins	GO:0005737,cytoplasm; GO:0005634,nucleus; GO:0005516,calmodulin binding; GO:0046872,metal ion binding; GO:0009553,embryo sac development; GO:0009555,pollen development; GO:0016567,protein ubiquitination; GO:0006355,regulation of DNA-templated transcription; GO:0009733,response to auxin; GO:0042542,response to hydrogen peroxide; GO:0009751,response to salicylic acid; GO:0003674,molecular_function;…	PF02135.19:TAZ zinc finger	TAZ	TR	TAZ
Cs_ont_7g010850	14.5584	14.3342	15.2334	28.7617	29.1764	29.5808	2777	3105	2980	5080	3842	6177	1.04778	1.09591e-162	3.4742e-161	up	chr7	13424059	13426869	+	Cs_ont_7g010850	--	K13422 transcription factor MYC2 | (RefSeq) transcription factor MYC2-like (A)	ko04016: MAPK signaling pathway - plant; ko04075: Plant hormone signal transduction	transcription factor MYC2 [Citrus clementina]	MYC2_SOLLC RecName: Full=Transcription factor MYC2 {ECO:0000303|PubMed:24483714}; Short=LeMYC2 {ECO:0000303|PubMed:24483714}; Short=SlMYC2 {ECO:0000303|PubMed:29528226}; AltName: Full=Basic helix-loop-helix protein 147 {ECO:0000303|PubMed:25612924}; AltName: Full=Transcription factor bHLH147 {ECO:0000303|PubMed:25612924}; AltName: Full=bHLH transcription factor bHLH147 {ECO:0000305};	V4S2U8_CITCL RecName: Full=BHLH domain-containing protein {ECO:0000259|PROSITE:PS50888};	--	GO:0005634,nucleus; GO:0003700,DNA-binding transcription factor activity; GO:0046983,protein dimerization activity; GO:0043565,sequence-specific DNA binding; GO:0000976,transcription cis-regulatory region binding; GO:0006952,defense response; GO:0045893,positive regulation of DNA-templated transcription; GO:0040008,regulation of growth; GO:0006355,regulation of DNA-templated transcription; GO:000…	PF14215.9:bHLH-MYC and R2R3-MYB transcription factors N-terminal	bHLH	TF	bHLH
Cs_ont_3g002890	6.9533	6.9954	7.2724	3.2714	3.4405	3.4588	1818	2077	1950	792	621	990	-1.00204	8.10398e-62	8.2642e-61	down	chr3	1870360	1883692	+	Cs_ont_3g002890	--	K02154 V-type H+-transporting ATPase subunit a | (RefSeq) V-type proton ATPase subunit a3 (A)	ko00190: Oxidative phosphorylation; ko01100: Metabolic pathways; ko04145: Phagosome	hypothetical protein CUMW_071180 [Citrus unshiu]	VHAA3_ARATH RecName: Full=V-type proton ATPase subunit a3; Short=V-ATPase subunit a3; AltName: Full=V-type proton ATPase 95 kDa subunit a isoform 3; Short=V-ATPase 95 kDa isoform a3; AltName: Full=Vacuolar H(+)-ATPase subunit a isoform 3; AltName: Full=Vacuolar proton pump subunit a3; AltName: Full=Vacuolar proton translocating ATPase 95 kDa subunit a isoform 3;	A0A2H5NSP0_CITUN RecName: Full=V-type proton ATPase subunit a {ECO:0000256|RuleBase:RU361189};	Vacuolar H+-ATPase V0 sector, subunit a	GO:0009507,chloroplast; GO:0009941,chloroplast envelope; GO:0005794,Golgi apparatus; GO:0016021,integral component of membrane; GO:0000325,plant-type vacuole; GO:0009705,plant-type vacuole membrane; GO:0005886,plasma membrane; GO:0005774,vacuolar membrane; GO:0016471,vacuolar proton-transporting V-type ATPase complex; GO:0000220,vacuolar proton-transporting V-type ATPase, V0 domain; GO:0005773,va…	PF01496.22:V-type ATPase 116kDa subunit family	SRS	TF	SRS
Cs_ont_9g020950	1.6972	1.6936	1.6934	0.7905	0.8888	0.7473	473	536	484	204	171	228	-1.01695	1.13615e-18	4.15714e-18	down	chr9	25786637	25793116	-	Cs_ont_9g020950	--	K08064 nuclear transcription factor Y, alpha | (RefSeq) nuclear transcription factor Y subunit A-1-like (A)	--	CCAAT-HAP2 transcription factor [Citrus sinensis]	NFYA1_ARATH RecName: Full=Nuclear transcription factor Y subunit A-1; Short=AtNF-YA-1; AltName: Full=Protein EMBRYO DEFECTIVE 2220; AltName: Full=Transcriptional activator HAP2A;	A0A067ER94_CITSI RecName: Full=Nuclear transcription factor Y subunit {ECO:0000256|RuleBase:RU367155};	CCAAT-binding factor, subunit B (HAP2)	GO:0016602,CCAAT-binding factor complex; GO:0003700,DNA-binding transcription factor activity; GO:0000981,DNA-binding transcription factor activity, RNA polymerase II-specific; GO:0000978,RNA polymerase II cis-regulatory region sequence-specific DNA binding; GO:0000976,transcription cis-regulatory region binding; GO:0009793,embryo development ending in seed dormancy; GO:0055046,microgametogenesis…	PF02045.18:CCAAT-binding transcription factor (CBF-B/NF-YA) subunit B	NF-YA	TF	NF-Y->NF-YA
Cs_ont_5g004810	4.662	5.0276	5.2869	2.8527	2.1615	2.0489	503	616	585	285	161	242	-1.02454	1.27282e-16	4.31472e-16	down	chr5	3146333	3148377	+	Cs_ont_5g004810	--	--	--	hypothetical protein CICLE_v10020725mg [Citrus clementina]	DOF25_ARATH RecName: Full=Dof zinc finger protein DOF2.5; Short=AtDOF2.5; AltName: Full=Dof affecting germination 2;	V4U1W4_CITCL RecName: Full=Dof-type domain-containing protein {ECO:0000259|PROSITE:PS50884};	--	GO:0005634,nucleus; GO:0003677,DNA binding; GO:0003700,DNA-binding transcription factor activity; GO:0046872,metal ion binding; GO:0071491,cellular response to red light; GO:0071462,cellular response to water stimulus; GO:0010372,positive regulation of gibberellin biosynthetic process; GO:0010030,positive regulation of seed germination; GO:0010161,red light signaling pathway; GO:0009409,response …	PF02701.18:Dof domain, zinc finger	C2C2-Dof	TF	C2C2->C2C2-Dof
Cs_ont_5g004670	7.5228	7.5438	7.9516	3.8372	3.2007	3.7673	1607	1830	1742	759	472	881	-1.02463	4.47634e-48	3.61738e-47	down	chr5	3059278	3064143	+	Cs_ont_5g004670	--	K14486 auxin response factor | (RefSeq) auxin response factor 18 isoform X1 (A)	ko04075: Plant hormone signal transduction	auxin response factor 18 isoform X1 [Citrus sinensis]	ARFR_ARATH RecName: Full=Auxin response factor 18;	A0A067HEU1_CITSI RecName: Full=Auxin response factor {ECO:0000256|RuleBase:RU004561};	--	GO:0005634,nucleus; GO:0003700,DNA-binding transcription factor activity; GO:0042802,identical protein binding; GO:0000976,transcription cis-regulatory region binding; GO:0009734,auxin-activated signaling pathway; GO:0003674,molecular_function; GO:0140110,transcription regulator activity; GO:0005488,binding; GO:0005515,protein binding; GO:0001067,transcription regulatory region nucleic acid bindi…	PF06507.16:Auxin response factor	B3-ARF	TF	B3->B3-ARF
Cs_ont_3g004060	10.1611	10.4664	10.363	5.0045	4.9486	4.6826	2787	3260	2915	1271	937	1406	-1.02536	5.26077e-90	7.98372e-89	down	chr3	2537071	2541112	+	Cs_ont_3g004060	--	--	--	NAC domain-containing protein [Citrus sinensis]	NAC14_ARATH RecName: Full=NAC domain-containing protein 14 {ECO:0000303|PubMed:15029955}; Short=ANAC014 {ECO:0000303|PubMed:15029955}; AltName: Full=Protein NTM1-like 2 {ECO:0000303|PubMed:17158162};	A0A2H5NTN1_CITUN RecName: Full=NAC domain-containing protein {ECO:0000259|PROSITE:PS51005};	--	GO:0016021,integral component of membrane; GO:0005634,nucleus; GO:0003677,DNA binding; GO:0003700,DNA-binding transcription factor activity; GO:0003674,molecular_function; GO:0003676,nucleic acid binding; GO:0005488,binding; GO:0097159,organic cyclic compound binding; GO:1901363,heterocyclic compound binding; GO:0140110,transcription regulator activity; GO:0005575,cellular_component; GO:0016020,m…	--	NAC	TF	NAC
Cs_ont_1g026860	1.0726	1.2651	1.2043	0.7091	0.452	0.4929	165	221	190	101	48	83	-1.03329	1.76074e-07	3.82503e-07	down	chr1	28446609	28449249	-	Cs_ont_1g026860	--	K19600 tubby and related proteins | (RefSeq) tubby-like F-box protein 5 (A)	--	tubby-like F-box protein 5 [Citrus clementina]	TLP5_ORYSJ RecName: Full=Tubby-like F-box protein 5; Short=OsTLP5; AltName: Full=Tubby-like F-box protein 8; Short=OsTLP8;	V4SEA3_CITCL RecName: Full=Tubby-like F-box protein {ECO:0000256|RuleBase:RU361125};	Tub family proteins	--	PF01167.21:Tub family	TUB	TF	TUB
Cs_ont_9g028460	2.6131	2.3189	2.1036	0.9626	0.983	1.2953	258	260	213	88	67	140	-1.04715	2.01519e-09	4.89708e-09	down	chr9	31859466	31862862	-	Cs_ont_9g028460	--	--	--	NAC domain-containing protein 45 [Citrus clementina]	NAC54_ORYSJ RecName: Full=NAC domain-containing protein 54 {ECO:0000303|PubMed:18813954}; Short=ONAC054 {ECO:0000303|PubMed:18813954}; AltName: Full=Protein RICE DWARF VIRUS MULTIPLICATION 1 {ECO:0000303|PubMed:18980655};	V4S9K7_CITCL RecName: Full=NAC domain-containing protein {ECO:0000259|PROSITE:PS51005};	--	GO:0003677,DNA binding; GO:0006355,regulation of DNA-templated transcription; GO:0003674,molecular_function; GO:0003676,nucleic acid binding; GO:0005488,binding; GO:0097159,organic cyclic compound binding; GO:1901363,heterocyclic compound binding; GO:0006139,nucleobase-containing compound metabolic process; GO:0006351,DNA-templated transcription; GO:0006725,cellular aromatic compound metabolic pr…	PF02365.18:No apical meristem (NAM) protein	NAC	TF	NAC
Cs_ont_9g003500	23.3999	24.0974	24.7713	10.2791	11.2107	11.8764	5394	6308	5856	2194	1784	2997	-1.05483	1.69049e-109	3.23208e-108	down	chr9	2082517	2088605	-	Cs_ont_9g003500	--	--	--	zinc finger CCCH domain-containing protein 58 [Citrus sinensis]	C3H34_ARATH RecName: Full=Zinc finger CCCH domain-containing protein 34; Short=AtC3H34; AltName: Full=Zinc finger CCCH domain-containing protein ZFN-like 2;	V4S2D8_CITCL SubName: Full=Uncharacterized protein {ECO:0000313|EMBL:ESR32895.1};	CCCH-type Zn-finger protein	GO:0005634,nucleus; GO:0003677,DNA binding; GO:0046872,metal ion binding; GO:0003729,mRNA binding; GO:0003674,molecular_function; GO:0003676,nucleic acid binding; GO:0005488,binding; GO:0097159,organic cyclic compound binding; GO:1901363,heterocyclic compound binding; GO:0043167,ion binding; GO:0043169,cation binding; GO:0003723,RNA binding; GO:0005575,cellular_component; GO:0005622,intracellular…	PF00642.27:Zinc finger C-x8-C-x5-C-x3-H type (and similar)	C3H	TF	C3H
Cs_ont_6g005980	10.0841	9.7783	9.7354	4.5036	4.6927	4.4546	2926	3222	2897	1210	940	1415	-1.05965	1.46845e-97	2.44097e-96	down	chr6	3647444	3652292	+	Cs_ont_6g005980	--	K17604 zinc finger SWIM domain-containing protein 3 | (RefSeq) protein FAR1-RELATED SEQUENCE 7-like isoform X1 (A)	--	protein FAR1-RELATED SEQUENCE [Citrus sinensis]	FRS5_ARATH RecName: Full=Protein FAR1-RELATED SEQUENCE 5;	A0A067EER9_CITSI RecName: Full=Protein FAR1-RELATED SEQUENCE {ECO:0000256|RuleBase:RU367018};	--	GO:0005634,nucleus; GO:0008270,zinc ion binding; GO:0006355,regulation of DNA-templated transcription; GO:0003674,molecular_function; GO:0005488,binding; GO:0043167,ion binding; GO:0043169,cation binding; GO:0046872,metal ion binding; GO:0046914,transition metal ion binding; GO:0006139,nucleobase-containing compound metabolic process; GO:0006351,DNA-templated transcription; GO:0006725,cellular ar…	PF03101.18:FAR1 DNA-binding domain	FAR1	TF	FAR1
Cs_ont_5g004120	32.9869	32.4218	32.1957	14.9157	15.2518	14.3284	8412	9389	8420	3522	2685	4000	-1.076	1.79961e-203	7.67753e-202	down	chr5	2633024	2638889	+	Cs_ont_5g004120	--	K09060 plant G-box-binding factor | (RefSeq) common plant regulatory factor 1 isoform X1 (A)	--	hypothetical protein CICLE_v10020314mg [Citrus clementina]	CPRF1_PETCR RecName: Full=Common plant regulatory factor 1; Short=CPRF-1;	A0A067H3F4_CITSI RecName: Full=BZIP domain-containing protein {ECO:0000259|PROSITE:PS00036};	--	GO:0005634,nucleus; GO:0003700,DNA-binding transcription factor activity; GO:0043565,sequence-specific DNA binding; GO:0003674,molecular_function; GO:0140110,transcription regulator activity; GO:0003676,nucleic acid binding; GO:0003677,DNA binding; GO:0005488,binding; GO:0097159,organic cyclic compound binding; GO:1901363,heterocyclic compound binding; GO:0005575,cellular_component; GO:0005622,in…	PF07777.14:G-box binding protein MFMR	bZIP	TF	bZIP
Cs_ont_4g015760	9.5734	8.9397	9.4307	4.4091	4.3643	3.7493	877	930	886	374	276	376	-1.10438	2.25417e-33	1.29975e-32	down	chr4	21394628	21396456	+	Cs_ont_4g015760	--	K09422 transcription factor MYB, plant | (RefSeq) transcription factor MYB41 (A)	--	transcription factor MYB41 [Citrus sinensis]	MY102_ARATH RecName: Full=Transcription factor MYB102 {ECO:0000305}; AltName: Full=Myb-related protein 102 {ECO:0000305}; Short=AtMYB102 {ECO:0000303|PubMed:12857823}; AltName: Full=Myb-related protein M4 {ECO:0000305}; Short=AtM4 {ECO:0000303|PubMed:8980549};	V4URZ5_CITCL SubName: Full=Uncharacterized protein {ECO:0000313|EMBL:ESR65256.1};	Transcription factor, Myb superfamily	GO:0005634,nucleus; GO:0003677,DNA binding; GO:0003700,DNA-binding transcription factor activity; GO:0006952,defense response; GO:0006355,regulation of DNA-templated transcription; GO:0006970,response to osmotic stress; GO:0009611,response to wounding; GO:0003674,molecular_function; GO:0003676,nucleic acid binding; GO:0005488,binding; GO:0097159,organic cyclic compound binding; GO:1901363,heteroc…	PF00249.34:Myb-like DNA-binding domain	MYB	TF	MYB->MYB
Cs_ont_1g017600	16.8856	15.9822	16.1713	6.8243	7.7787	7.3226	3701	3978	3635	1385	1177	1757	-1.10492	3.81457e-102	6.73893e-101	down	chr1	22050544	22054755	+	Cs_ont_1g017600	--	K14484 auxin-responsive protein IAA | (RefSeq) auxin-responsive protein IAA26-like (A)	ko04075: Plant hormone signal transduction	auxin-responsive protein IAA26 [Citrus sinensis]	IAA26_ARATH RecName: Full=Auxin-responsive protein IAA26; AltName: Full=Indoleacetic acid-induced protein 26; AltName: Full=Phytochrome-associated protein 1;	A0A2H5PVL8_CITUN RecName: Full=Auxin-responsive protein {ECO:0000256|RuleBase:RU004549};	--	GO:0005634,nucleus; GO:0003700,DNA-binding transcription factor activity; GO:0042802,identical protein binding; GO:0009734,auxin-activated signaling pathway; GO:0009733,response to auxin; GO:0003674,molecular_function; GO:0140110,transcription regulator activity; GO:0005488,binding; GO:0005515,protein binding; GO:0007154,cell communication; GO:0007165,signal transduction; GO:0008150,biological_pr…	PF02309.19:AUX/IAA family	AUX/IAA	TR	AUX/IAA
Cs_ont_5g005590	7.6727	7.9746	7.9241	3.5557	3.543	3.4057	2130	2514	2256	914	679	1035	-1.10874	8.859e-85	1.2587e-83	down	chr5	3671124	3691432	-	Cs_ont_5g005590	--	--	--	hypothetical protein KPL71_010511 [Citrus sinensis]	NAC96_ARATH RecName: Full=NAC domain-containing protein 96 {ECO:0000303|PubMed:15029955}; Short=ANAC096 {ECO:0000303|PubMed:15029955};	V4U1K6_CITCL RecName: Full=NAC domain-containing protein {ECO:0000259|PROSITE:PS51005};	--	GO:0005634,nucleus; GO:0003677,DNA binding; GO:0003700,DNA-binding transcription factor activity; GO:0009789,positive regulation of abscisic acid-activated signaling pathway; GO:0009611,response to wounding; GO:0003674,molecular_function; GO:0003676,nucleic acid binding; GO:0005488,binding; GO:0097159,organic cyclic compound binding; GO:1901363,heterocyclic compound binding; GO:0140110,transcript…	PF02365.18:No apical meristem (NAM) protein	NAC	TF	NAC
Cs_ont_4g027000	9.2104	8.4968	8.6046	3.7325	3.202	4.6154	525	550	503	197	126	288	-1.11304	1.0048e-18	3.68834e-18	down	chr4	30168957	30171255	-	Cs_ont_4g027000	--	--	--	uncharacterized protein LOC18055354 isoform X1 [Citrus clementina]	--	V4UKQ4_CITCL RecName: Full=N-acetyltransferase domain-containing protein {ECO:0000259|PROSITE:PS51186};	--	GO:0008080,N-acetyltransferase activity; GO:0003674,molecular_function; GO:0003824,catalytic activity; GO:0016407,acetyltransferase activity; GO:0016410,N-acyltransferase activity; GO:0016740,transferase activity; GO:0016746,acyltransferase activity; GO:0016747,acyltransferase activity, transferring groups other than amino-acyl groups	PF00583.28:Acetyltransferase (GNAT) family	GNAT	TR	GNAT
Cs_ont_4g008840	15.486	14.6505	13.6601	5.9814	7.2992	6.2496	1426	1532	1290	510	464	630	-1.11313	1.04321e-42	7.56858e-42	down	chr4	9507739	9509095	+	Cs_ont_4g008840	--	K09286 EREBP-like factor | (RefSeq) ethylene-responsive transcription factor TINY-like (A)	--	ethylene-responsive transcription factor TINY [Citrus clementina]	DREB3_ARATH RecName: Full=Dehydration-responsive element-binding protein 3; AltName: Full=Protein TINY 2;	V4UPW2_CITCL RecName: Full=AP2/ERF domain-containing protein {ECO:0000259|PROSITE:PS51032};	--	GO:0005634,nucleus; GO:0003700,DNA-binding transcription factor activity; GO:0043565,sequence-specific DNA binding; GO:0009873,ethylene-activated signaling pathway; GO:0045893,positive regulation of DNA-templated transcription; GO:0003674,molecular_function; GO:0140110,transcription regulator activity; GO:0003676,nucleic acid binding; GO:0003677,DNA binding; GO:0005488,binding; GO:0097159,organic…	PF00847.23:AP2 domain	AP2/ERF-ERF	TF	AP2/ERF->AP2/ERF-ERF
Cs_ont_2g022930	1.511	1.8506	1.6258	0.7315	0.9183	0.587	174	242	192	78	73	74	-1.12005	9.1358e-09	2.14e-08	down	chr2	21332870	21336852	+	Cs_ont_2g022930	--	K12129 pseudo-response regulator 7 | (RefSeq) two-component response regulator-like APRR7 (A)	ko04712: Circadian rhythm - plant	zinc finger protein CONSTANS-LIKE 7 [Citrus clementina]	CIA2_ARATH RecName: Full=Protein CHLOROPLAST IMPORT APPARATUS 2; Flags: Precursor;	V4U8K3_CITCL RecName: Full=CCT domain-containing protein {ECO:0000259|PROSITE:PS51017};	GATA-4/5/6 transcription factors	GO:0009507,chloroplast; GO:0005634,nucleus; GO:0045036,protein targeting to chloroplast; GO:0006355,regulation of DNA-templated transcription; GO:0006605,protein targeting; GO:0006810,transport; GO:0006886,intracellular protein transport; GO:0008104,protein localization; GO:0008150,biological_process; GO:0009987,cellular process; GO:0015031,protein transport; GO:0033036,macromolecule localization…	PF06203.17:CCT motif	Others	TR	Others
Cs_ont_5g015420	6.9885	7.0013	6.2836	3.4866	2.8609	2.6021	552	628	509	255	156	225	-1.12237	1.7829e-20	7.01314e-20	down	chr5	10180167	10181679	-	Cs_ont_5g015420	--	--	--	NAC domain-containing protein 87 [Citrus clementina]	NAC87_ARATH RecName: Full=NAC domain-containing protein 87 {ECO:0000303|PubMed:15029955}; Short=ANAC087 {ECO:0000303|PubMed:15029955};	V4T8H1_CITCL RecName: Full=NAC domain-containing protein {ECO:0000259|PROSITE:PS51005};	--	GO:0005737,cytoplasm; GO:0005634,nucleus; GO:0003700,DNA-binding transcription factor activity; GO:0000976,transcription cis-regulatory region binding; GO:0003674,molecular_function; GO:0140110,transcription regulator activity; GO:0001067,transcription regulatory region nucleic acid binding; GO:0003676,nucleic acid binding; GO:0003677,DNA binding; GO:0003690,double-stranded DNA binding; GO:000548…	PF02365.18:No apical meristem (NAM) protein	NAC	TF	NAC
Cs_ont_6g009600	54.4979	54.09	55.8912	23.6785	24.8415	23.6659	6664	7511	7009	2681	2097	3168	-1.13081	2.47515e-201	1.04484e-199	down	chr6	6071927	6077082	-	Cs_ont_6g009600	--	K08064 nuclear transcription factor Y, alpha | (RefSeq) nuclear transcription factor Y subunit A-10 (A)	--	nuclear transcription factor Y subunit A-10 [Citrus sinensis]	NFYAA_ARATH RecName: Full=Nuclear transcription factor Y subunit A-10; Short=AtNF-YA-10;	A0A2H5MZC5_CITUN RecName: Full=Nuclear transcription factor Y subunit {ECO:0000256|RuleBase:RU367155};	CCAAT-binding factor, subunit B (HAP2)	GO:0016602,CCAAT-binding factor complex; GO:0003700,DNA-binding transcription factor activity; GO:0000981,DNA-binding transcription factor activity, RNA polymerase II-specific; GO:0000978,RNA polymerase II cis-regulatory region sequence-specific DNA binding; GO:0006357,regulation of transcription by RNA polymerase II; GO:0003674,molecular_function; GO:0140110,transcription regulator activity; GO:…	PF02045.18:CCAAT-binding transcription factor (CBF-B/NF-YA) subunit B	NF-YA	TF	NF-Y->NF-YA
Cs_ont_2g004760	1.3864	1.4268	1.363	0.5299	0.7355	0.5785	243	284	245	86	89	111	-1.13545	7.12586e-12	1.95562e-11	down	chr2	2778419	2781199	+	Cs_ont_2g004760	--	--	--	dof zinc finger protein DOF1.4 [Citrus sinensis]	DOF14_ARATH RecName: Full=Dof zinc finger protein DOF1.4; Short=AtDOF1.4;	A0A067GDE2_CITSI RecName: Full=Dof-type domain-containing protein {ECO:0000259|PROSITE:PS50884};	--	GO:0005634,nucleus; GO:0003677,DNA binding; GO:0003700,DNA-binding transcription factor activity; GO:0046872,metal ion binding; GO:0003674,molecular_function; GO:0003676,nucleic acid binding; GO:0005488,binding; GO:0097159,organic cyclic compound binding; GO:1901363,heterocyclic compound binding; GO:0140110,transcription regulator activity; GO:0043167,ion binding; GO:0043169,cation binding; GO:00…	PF02701.18:Dof domain, zinc finger	C2C2-Dof	TF	C2C2->C2C2-Dof
Cs_ont_8g023780	5.0741	4.8875	4.9524	2.2283	2.2434	2.0342	1055	1154	1056	429	322	463	-1.14187	3.98204e-45	3.05188e-44	down	chr8	29027121	29030626	+	Cs_ont_8g023780	--	K14491 two-component response regulator ARR-B family | (RefSeq) two-component response regulator ORR24 (A)	ko04075: Plant hormone signal transduction	transcription factor HHO2-like [Citrus sinensis]	HHO6_ARATH RecName: Full=Transcription factor HHO6 {ECO:0000305}; AltName: Full=MYB-domain transcription factor HHO6 {ECO:0000305}; AltName: Full=Protein HRS1 HOMOLOG 6 {ECO:0000305};	A0A067EE42_CITSI RecName: Full=HTH myb-type domain-containing protein {ECO:0000259|PROSITE:PS51294};	--	GO:0005634,nucleus; GO:0003700,DNA-binding transcription factor activity; GO:0000976,transcription cis-regulatory region binding; GO:0006355,regulation of DNA-templated transcription; GO:0003674,molecular_function; GO:0140110,transcription regulator activity; GO:0001067,transcription regulatory region nucleic acid binding; GO:0003676,nucleic acid binding; GO:0003677,DNA binding; GO:0003690,double…	PF00249.34:Myb-like DNA-binding domain	GARP-G2-like	TF	GARP->GARP-G2-like
Cs_ont_4g004790	1.5915	1.4543	1.7727	0.7192	0.791	0.6022	239	248	273	100	82	99	-1.14229	1.61497e-11	4.36345e-11	down	chr4	5693878	5696772	+	Cs_ont_4g004790	--	K14484 auxin-responsive protein IAA | (RefSeq) auxin-responsive protein IAA2 isoform X1 (A)	ko04075: Plant hormone signal transduction	auxin-responsive protein IAA2 isoform X1 [Citrus sinensis]	IAA26_ARATH RecName: Full=Auxin-responsive protein IAA26; AltName: Full=Indoleacetic acid-induced protein 26; AltName: Full=Phytochrome-associated protein 1;	A0A067GMK2_CITSI RecName: Full=Auxin-responsive protein {ECO:0000256|RuleBase:RU004549};	--	GO:0005634,nucleus; GO:0003700,DNA-binding transcription factor activity; GO:0042802,identical protein binding; GO:0009734,auxin-activated signaling pathway; GO:0009733,response to auxin; GO:0003674,molecular_function; GO:0140110,transcription regulator activity; GO:0005488,binding; GO:0005515,protein binding; GO:0007154,cell communication; GO:0007165,signal transduction; GO:0008150,biological_pr…	PF02309.19:AUX/IAA family	AUX/IAA	TR	AUX/IAA
Cs_ont_3g020820	4.7273	5.2909	5.2737	2.0947	2.0582	2.4558	1048	1332	1199	430	315	596	-1.14473	1.74478e-40	1.19556e-39	down	chr3	16524960	16529666	+	Cs_ont_3g020820	--	K09338 homeobox-leucine zipper protein | (RefSeq) homeobox-leucine zipper protein HDG11-like (A)	--	homeobox-leucine zipper protein HDG5 isoform X1 [Citrus sinensis]	HDG5_ARATH RecName: Full=Homeobox-leucine zipper protein HDG5 {ECO:0000303|PubMed:16778018}; AltName: Full=HD-ZIP protein HDG5 {ECO:0000303|PubMed:16778018}; AltName: Full=Homeodomain GLABRA 2-like protein 5 {ECO:0000303|PubMed:10809443}; AltName: Full=Homeodomain transcription factor HDG5 {ECO:0000303|PubMed:16778018}; AltName: Full=Protein HOMEODOMAIN GLABROUS 5 {ECO:0000303|PubMed:16778018};	V4T3K1_CITCL SubName: Full=Uncharacterized protein {ECO:0000313|EMBL:ESR45985.1}; Flags: Fragment;	--	GO:0005634,nucleus; GO:0003677,DNA binding; GO:0003700,DNA-binding transcription factor activity; GO:0000981,DNA-binding transcription factor activity, RNA polymerase II-specific; GO:0008289,lipid binding; GO:0048497,maintenance of floral organ identity; GO:0003674,molecular_function; GO:0003676,nucleic acid binding; GO:0005488,binding; GO:0097159,organic cyclic compound binding; GO:1901363,heter…	PF01852.22:START domain	HB-HD-ZIP	TF	HB->HB-HD-ZIP
Cs_ont_1g023850	50.5296	51.129	51.2003	22.238	22.5094	21.3252	5541	6367	5758	2258	1704	2560	-1.15299	2.00291e-188	7.76056e-187	down	chr1	26331396	26333124	+	Cs_ont_1g023850	--	--	--	LOB domain-containing protein 38 [Citrus sinensis]	LBD37_ARATH RecName: Full=LOB domain-containing protein 37; AltName: Full=ASYMMETRIC LEAVES 2-like protein 39; Short=AS2-like protein 39;	A0A067GGX2_CITSI RecName: Full=LOB domain-containing protein {ECO:0000259|PROSITE:PS50891};	--	GO:0000976,transcription cis-regulatory region binding; GO:0006807,nitrogen compound metabolic process; GO:0010468,regulation of gene expression; GO:0060776,simple leaf morphogenesis; GO:0001067,transcription regulatory region nucleic acid binding; GO:0003674,molecular_function; GO:0003676,nucleic acid binding; GO:0003677,DNA binding; GO:0003690,double-stranded DNA binding; GO:0005488,binding; GO…	PF03195.17:Lateral organ boundaries (LOB) domain	LOB	TF	LOB
Cs_ont_1g026300	1.5874	1.5899	1.5944	0.6769	0.6316	0.7344	233	265	240	92	64	118	-1.15676	1.59298e-12	4.5075e-12	down	chr1	28059598	28061760	-	Cs_ont_1g026300	--	K14494 DELLA protein | (RefSeq) DELLA protein GAIP-B (A)	ko04075: Plant hormone signal transduction	scarecrow-like protein 15 [Citrus clementina]	SCL15_ARATH RecName: Full=Scarecrow-like protein 15; Short=AtSCL15; AltName: Full=GRAS family protein 25; Short=AtGRAS-25;	V4SPC8_CITCL SubName: Full=Uncharacterized protein {ECO:0000313|EMBL:ESR38961.1};	--	GO:0005634,nucleus; GO:0003700,DNA-binding transcription factor activity; GO:0043565,sequence-specific DNA binding; GO:0030154,cell differentiation; GO:0006355,regulation of DNA-templated transcription; GO:0003674,molecular_function; GO:0140110,transcription regulator activity; GO:0003676,nucleic acid binding; GO:0003677,DNA binding; GO:0005488,binding; GO:0097159,organic cyclic compound binding;…	PF03514.17:GRAS domain family	GRAS	TF	GRAS
Cs_ont_1g017070	9.8503	9.2717	9.7057	4.1324	4.1196	4.0207	1524	1629	1540	592	440	681	-1.17344	3.14802e-66	3.43754e-65	down	chr1	21692960	21696260	+	Cs_ont_1g017070	--	K14484 auxin-responsive protein IAA | (RefSeq) auxin-responsive protein IAA27-like isoform X1 (A)	ko04075: Plant hormone signal transduction	auxin-responsive protein IAA8 [Citrus sinensis]	IAA8_ARATH RecName: Full=Auxin-responsive protein IAA8; AltName: Full=Indoleacetic acid-induced protein 8;	A0A067F0D3_CITSI RecName: Full=Auxin-responsive protein {ECO:0000256|RuleBase:RU004549};	--	GO:0005634,nucleus; GO:0009734,auxin-activated signaling pathway; GO:1901332,negative regulation of lateral root development; GO:0006355,regulation of DNA-templated transcription; GO:0007154,cell communication; GO:0007165,signal transduction; GO:0008150,biological_process; GO:0009719,response to endogenous stimulus; GO:0009725,response to hormone; GO:0009733,response to auxin; GO:0009755,hormone-…	PF02309.19:AUX/IAA family	AUX/IAA	TR	AUX/IAA
Cs_ont_4g007270	0.3806	0.354	0.3973	0.1505	0.1475	0.1763	71	75	76	26	19	36	-1.18562	6.92011e-05	0.000123752	down	chr4	7774301	7780676	-	Cs_ont_4g007270	--	K23544 serine incorporator 1 | (RefSeq) probable serine incorporator (A)	--	hypothetical protein CISIN_1g0159802mg [Citrus sinensis]	--	A0A067EJX8_CITSI SubName: Full=Uncharacterized protein {ECO:0000313|EMBL:KDO54165.1};	Tumor differentially expressed (TDE) protein	GO:0016021,integral component of membrane; GO:0005575,cellular_component; GO:0016020,membrane; GO:0031224,intrinsic component of membrane; GO:0110165,cellular anatomical entity	PF03348.18:Serine incorporator (Serinc)	C2H2	TF	C2H2
Cs_ont_2g006120	12.8128	11.9402	12.6662	4.8535	5.4398	5.1175	1665	1762	1688	584	488	728	-1.22388	5.88623e-71	6.97349e-70	down	chr2	3650487	3652667	+	Cs_ont_2g006120	--	K09422 transcription factor MYB, plant | (RefSeq) transcription factor MYB102 (A)	--	transcription factor MYB102 [Citrus sinensis]	MY102_ARATH RecName: Full=Transcription factor MYB102 {ECO:0000305}; AltName: Full=Myb-related protein 102 {ECO:0000305}; Short=AtMYB102 {ECO:0000303|PubMed:12857823}; AltName: Full=Myb-related protein M4 {ECO:0000305}; Short=AtM4 {ECO:0000303|PubMed:8980549};	A0A067G807_CITSI SubName: Full=Uncharacterized protein {ECO:0000313|EMBL:KDO75689.1};	Transcription factor, Myb superfamily	GO:0005634,nucleus; GO:0003677,DNA binding; GO:0003700,DNA-binding transcription factor activity; GO:0006952,defense response; GO:0006355,regulation of DNA-templated transcription; GO:0006970,response to osmotic stress; GO:0009611,response to wounding; GO:0003674,molecular_function; GO:0003676,nucleic acid binding; GO:0005488,binding; GO:0097159,organic cyclic compound binding; GO:1901363,heteroc…	PF00249.34:Myb-like DNA-binding domain	MYB	TF	MYB->MYB
Cs_ont_8g008890	16.9627	16.1906	16.0809	6.5764	6.511	7.0582	1585	1718	1541	569	420	722	-1.22612	6.06302e-71	7.17763e-70	down	chr8	6600844	6607007	-	Cs_ont_8g008890	--	K06620 transcription factor E2F3 | (RefSeq) transcription factor E2FB isoform X1 (A)	--	transcription factor E2FB [Citrus sinensis]	E2FB_ARATH RecName: Full=Transcription factor E2FB; AltName: Full=E2F transcription factor-1; Short=AtE2F1;	V4RS35_CITCL RecName: Full=E2F_TDP domain-containing protein {ECO:0000259|SMART:SM01372};	Transcription factor E2F/dimerization partner (TDP)	GO:0005737,cytoplasm; GO:0070176,DRM complex; GO:0005634,nucleus; GO:0090575,RNA polymerase II transcription regulator complex; GO:0003677,DNA binding; GO:0003700,DNA-binding transcription factor activity; GO:0000981,DNA-binding transcription factor activity, RNA polymerase II-specific; GO:0046983,protein dimerization activity; GO:0000978,RNA polymerase II cis-regulatory region sequence-specific …	PF16421.8:E2F transcription factor CC-MB domain	E2F-DP	TF	E2F-DP
Cs_ont_5g014100	1.1229	1.0082	1.0806	0.4993	0.3083	0.4827	153	156	151	63	29	72	-1.23295	1.96682e-08	4.52132e-08	down	chr5	9205643	9207875	+	Cs_ont_5g014100	--	K09422 transcription factor MYB, plant | (RefSeq) transcription factor MYB52-like (A)	--	transcription factor MYB52 isoform X1 [Citrus clementina]	CSA_ORYSJ RecName: Full=Transcription factor CSA {ECO:0000305}; AltName: Full=Myb-related protein CSA {ECO:0000305}; AltName: Full=Protein CARBON STARVED ANTHER {ECO:0000303|PubMed:20305120};	V4U3P0_CITCL SubName: Full=Uncharacterized protein {ECO:0000313|EMBL:ESR56771.1};	Transcription factor, Myb superfamily	GO:0005634,nucleus; GO:0000981,DNA-binding transcription factor activity, RNA polymerase II-specific; GO:0000978,RNA polymerase II cis-regulatory region sequence-specific DNA binding; GO:0006355,regulation of DNA-templated transcription; GO:0003674,molecular_function; GO:0003700,DNA-binding transcription factor activity; GO:0140110,transcription regulator activity; GO:0000976,transcription cis-re…	PF00249.34:Myb-like DNA-binding domain	MYB	TF	MYB->MYB
Cs_ont_8g020880	13.5804	13.92	15.7089	5.5649	5.8229	6.2168	1750	2037	2076	664	518	877	-1.23397	6.4468e-67	7.13686e-66	down	chr8	26853572	26855470	-	Cs_ont_8g020880	--	K09060 plant G-box-binding factor | (RefSeq) bZIP transcription factor 16 (A)	--	bZIP transcription factor 11 [Citrus sinensis]	BZP44_ARATH RecName: Full=bZIP transcription factor 44 {ECO:0000305}; Short=AtbZIP44 {ECO:0000303|PubMed:11906833};	A0A2H5QNH5_CITUN RecName: Full=BZIP domain-containing protein {ECO:0000259|PROSITE:PS50217};	--	GO:0005634,nucleus; GO:0003700,DNA-binding transcription factor activity; GO:0046982,protein heterodimerization activity; GO:0043565,sequence-specific DNA binding; GO:0000976,transcription cis-regulatory region binding; GO:0045893,positive regulation of DNA-templated transcription; GO:0009845,seed germination; GO:0003674,molecular_function; GO:0140110,transcription regulator activity; GO:0005488,…	PF00170.24:bZIP transcription factor	bZIP	TF	bZIP
Cs_ont_6g000880	9.0446	8.8278	8.7149	3.7275	3.6394	3.3259	1098	1217	1085	419	305	442	-1.25867	5.86136e-54	5.29105e-53	down	chr6	521220	523589	-	Cs_ont_6g000880	--	K09422 transcription factor MYB, plant | (RefSeq) transcription factor MYB16 (A)	--	transcription factor MYB16 [Citrus sinensis]	MYB16_ARATH RecName: Full=Transcription factor MYB16 {ECO:0000305}; AltName: Full=Myb-related protein 16 {ECO:0000303|PubMed:11597504}; Short=AtMYB16 {ECO:0000303|PubMed:11597504}; AltName: Full=Protein MIXTA homolog {ECO:0000303|PubMed:17376813}; Short=AtMIXTA {ECO:0000303|PubMed:17376813};	A0A2H5PK51_CITUN SubName: Full=Uncharacterized protein {ECO:0000313|EMBL:GAY52739.1};	Transcription factor, Myb superfamily	GO:0005634,nucleus; GO:0003677,DNA binding; GO:0003700,DNA-binding transcription factor activity; GO:0000902,cell morphogenesis; GO:0035017,cuticle pattern formation; GO:1901957,regulation of cutin biosynthetic process; GO:0003674,molecular_function; GO:0003676,nucleic acid binding; GO:0005488,binding; GO:0097159,organic cyclic compound binding; GO:1901363,heterocyclic compound binding; GO:014011…	PF00249.34:Myb-like DNA-binding domain	MYB	TF	MYB->MYB
Cs_ont_2g025810	1.715	1.7477	1.6049	0.5153	0.8314	0.7012	248	287	238	69	83	111	-1.26107	7.80266e-13	2.23744e-12	down	chr2	24664251	24667431	-	Cs_ont_2g025810	--	K04681 retinoblastoma-like protein 1 | (RefSeq) retinoblastoma-related protein-like (A)	--	retinoblastoma-related protein-like [Citrus sinensis]	RBR_VITVI RecName: Full=Retinoblastoma-related protein;	V4TIA2_CITCL RecName: Full=RB_A domain-containing protein {ECO:0000259|SMART:SM01368};	Rb (Retinoblastoma tumor suppressor)-related protein	GO:0070176,DRM complex; GO:0003677,DNA binding; GO:0008356,asymmetric cell division; GO:0001708,cell fate specification; GO:0009567,double fertilization forming a zygote and endosperm; GO:0009553,embryo sac development; GO:0009960,endosperm development; GO:0000082,G1/S transition of mitotic cell cycle; GO:0022619,generative cell differentiation; GO:0010377,guard cell fate commitment; GO:0007129,h…	PF01858.20:Retinoblastoma-associated protein A domain	RB	TR	RB
Cs_ont_1g022980	64.5122	62.7731	60.9455	25.5251	25.0245	24.5586	7801	8620	7558	2858	2089	3251	-1.26667	5.36397e-249	3.14027e-247	down	chr1	25794029	25808797	-	Cs_ont_1g022980	--	K10606 E3 ubiquitin-protein ligase FANCL [EC:2.3.2.27] | (RefSeq) E3 ubiquitin-protein ligase FANCL isoform X1 (A)	ko04120: Ubiquitin mediated proteolysis	E3 ubiquitin-protein ligase FANCL isoform X6 [Citrus sinensis]	HAT22_ARATH RecName: Full=Homeobox-leucine zipper protein HAT22; AltName: Full=Homeodomain-leucine zipper protein HAT22; Short=HD-ZIP protein 22;	A0A067GJG1_CITSI SubName: Full=Uncharacterized protein {ECO:0000313|EMBL:KDO78795.1};	Transcription factor HEX, contains HOX and HALZ domains	GO:0005634,nucleus; GO:0003700,DNA-binding transcription factor activity; GO:0000981,DNA-binding transcription factor activity, RNA polymerase II-specific; GO:0000976,transcription cis-regulatory region binding; GO:0009738,abscisic acid-activated signaling pathway; GO:0009737,response to abscisic acid; GO:0009735,response to cytokinin; GO:0009414,response to water deprivation; GO:0003674,molecula…	PF11793.11:FANCL C-terminal domain	HB-HD-ZIP	TF	HB->HB-HD-ZIP
Cs_ont_8g004020	23.9061	23.3168	23.2727	9.484	9.1442	9.1515	5548	6145	5539	2038	1465	2325	-1.28388	1.14194e-224	5.72433e-223	down	chr8	2230858	2234903	+	Cs_ont_8g004020	--	K09284 AP2-like factor, euAP2 lineage | (RefSeq) ethylene-responsive transcription factor RAP2-7 isoform X1 (A)	--	ethylene-responsive transcription factor RAP2-7 [Citrus sinensis]	RAP27_ARATH RecName: Full=Ethylene-responsive transcription factor RAP2-7; AltName: Full=Protein RELATED TO APETALA2 7; AltName: Full=Protein TARGET OF EAT 1;	A0A067G0E9_CITSI SubName: Full=Uncharacterized protein {ECO:0000313|EMBL:KDO73078.1};	--	GO:0005634,nucleus; GO:0003677,DNA binding; GO:0003700,DNA-binding transcription factor activity; GO:0009873,ethylene-activated signaling pathway; GO:0003674,molecular_function; GO:0003676,nucleic acid binding; GO:0005488,binding; GO:0097159,organic cyclic compound binding; GO:1901363,heterocyclic compound binding; GO:0140110,transcription regulator activity; GO:0000160,phosphorelay signal transd…	PF00847.23:AP2 domain	AP2/ERF-ERF	TF	AP2/ERF->AP2/ERF-ERF
Cs_ont_2g004750	1.0964	0.9905	0.8052	0.369	0.3919	0.3642	77	79	58	24	19	28	-1.30728	3.18407e-05	5.86267e-05	down	chr2	2771765	2773316	-	Cs_ont_2g004750	--	--	--	squamosa promoter-binding-like protein 3 [Citrus sinensis]	SBP1_ANTMA RecName: Full=Squamosa promoter-binding protein 1;	A0A067GG39_CITSI RecName: Full=Squamosa promoter-binding-like protein {ECO:0000256|PIRNR:PIRNR037575};	--	GO:0005634,nucleus; GO:0003677,DNA binding; GO:0003700,DNA-binding transcription factor activity; GO:0046872,metal ion binding; GO:0009908,flower development; GO:0003674,molecular_function; GO:0003676,nucleic acid binding; GO:0005488,binding; GO:0097159,organic cyclic compound binding; GO:1901363,heterocyclic compound binding; GO:0140110,transcription regulator activity; GO:0043167,ion binding; G…	PF03110.17:SBP domain	SBP	TF	SBP
Cs_ont_2g002700	8.9003	9.8537	8.2158	3.2909	3.8473	3.3312	1069	1344	1012	366	319	438	-1.31386	3.64692e-46	2.83707e-45	down	chr2	1471468	1473869	-	Cs_ont_2g002700	--	K13424 WRKY transcription factor 33 | (RefSeq) probable WRKY transcription factor 33 isoform X1 (A)	ko04016: MAPK signaling pathway - plant; ko04626: Plant-pathogen interaction	probable WRKY transcription factor 71 [Citrus sinensis]	WRK28_ARATH RecName: Full=WRKY transcription factor 28; AltName: Full=WRKY DNA-binding protein 28;	A0A067GHF7_CITSI RecName: Full=WRKY domain-containing protein {ECO:0000259|PROSITE:PS50811};	--	GO:0005634,nucleus; GO:0003700,DNA-binding transcription factor activity; GO:0043565,sequence-specific DNA binding; GO:1900057,positive regulation of leaf senescence; GO:0042659,regulation of cell fate specification; GO:0003674,molecular_function; GO:0140110,transcription regulator activity; GO:0003676,nucleic acid binding; GO:0003677,DNA binding; GO:0005488,binding; GO:0097159,organic cyclic com…	PF03106.18:WRKY DNA -binding domain	WRKY	TF	WRKY
Cs_ont_7g015870	11.4464	11.5222	10.965	4.3705	4.1729	4.521	1649	1885	1620	583	415	713	-1.31404	1.56811e-84	2.22209e-83	down	chr7	20167174	20169970	+	Cs_ont_7g015870	--	K12126 phytochrome-interacting factor 3 | (RefSeq) transcription factor PIF3 (A)	ko04075: Plant hormone signal transduction; ko04712: Circadian rhythm - plant	transcription factor bHLH62 isoform X1 [Citrus sinensis]	BH062_ARATH RecName: Full=Transcription factor bHLH62; AltName: Full=Basic helix-loop-helix protein 62; Short=AtbHLH62; Short=bHLH 62; AltName: Full=Transcription factor EN 85; AltName: Full=bHLH transcription factor bHLH062;	V4TKZ4_CITCL RecName: Full=BHLH domain-containing protein {ECO:0000259|PROSITE:PS50888};	--	GO:0005634,nucleus; GO:0003700,DNA-binding transcription factor activity; GO:0046983,protein dimerization activity; GO:0000976,transcription cis-regulatory region binding; GO:0006355,regulation of DNA-templated transcription; GO:0003674,molecular_function; GO:0140110,transcription regulator activity; GO:0005488,binding; GO:0005515,protein binding; GO:0001067,transcription regulatory region nuclei…	PF00010.29:Helix-loop-helix DNA-binding domain	bHLH	TF	bHLH
Cs_ont_2g004470	7.4472	6.9021	7.3753	2.8957	2.6622	2.7499	1086	1143	1103	391	268	439	-1.32474	2.13326e-57	2.03688e-56	down	chr2	2603250	2606764	-	Cs_ont_2g004470	--	--	--	NAC domain-containing protein 73 [Citrus sinensis]	NAC10_ARATH RecName: Full=NAC domain-containing protein 10 {ECO:0000303|PubMed:15029955}; Short=ANAC010 {ECO:0000303|PubMed:15029955}; AltName: Full=Protein SECONDARY WALL-ASSOCIATED NAC DOMAIN PROTEIN 3 {ECO:0000303|PubMed:18952777};	A0A2H5N311_CITUN RecName: Full=NAC domain-containing protein {ECO:0000259|PROSITE:PS51005};	--	GO:0005634,nucleus; GO:0003700,DNA-binding transcription factor activity; GO:0000976,transcription cis-regulatory region binding; GO:0045893,positive regulation of DNA-templated transcription; GO:2000652,regulation of secondary cell wall biogenesis; GO:0006355,regulation of DNA-templated transcription; GO:0003674,molecular_function; GO:0140110,transcription regulator activity; GO:0001067,transcri…	PF02365.18:No apical meristem (NAM) protein	NAC	TF	NAC
Cs_ont_2g001430	105.691	105.603	103.596	38.7279	40.0073	40.8674	36986	41966	37179	12549	9665	15656	-1.33715	0	0	down	chr2	787911	806307	+	Cs_ont_2g001430	--	K15601 [histone H3]-dimethyl-L-lysine9 demethylase [EC:1.14.11.65] | (RefSeq) lysine-specific demethylase JMJ25 isoform X1 (A)	--	uncharacterized protein LOC8277981 [Ricinus communis]	CSC1_ARATH RecName: Full=Calcium permeable stress-gated cation channel 1 {ECO:0000303|PubMed:24503647}; Short=AtCSC1 {ECO:0000303|PubMed:24503647}; AltName: Full=Hyperosmolality-gated Ca2+ permeable channel 1.2 {ECO:0000303|PubMed:25162526}; Short=AtOSCA1.2 {ECO:0000303|PubMed:25162526};	A0A5N6Q819_9ROSI SubName: Full=Uncharacterized protein {ECO:0000313|EMBL:KAE7995365.1};	Uncharacterized conserved protein	GO:0016021,integral component of membrane; GO:0005886,plasma membrane; GO:0005227,calcium activated cation channel activity; GO:0042802,identical protein binding; GO:0008381,mechanosensitive ion channel activity; GO:0006812,cation transport; GO:0003674,molecular_function; GO:0005215,transporter activity; GO:0005216,ion channel activity; GO:0005261,cation channel activity; GO:0008324,cation transm…	PF02714.18:Calcium-dependent channel, 7TM region, putative phosphate	Jumonji	TR	Jumonji
Cs_ont_5g036560	15.4543	15.4093	15.8097	5.236	5.79	6.5402	1852	2097	1943	581	479	858	-1.34663	3.71764e-78	4.85624e-77	down	chr5	40095461	40097494	-	Cs_ont_5g036560	--	K09422 transcription factor MYB, plant | (RefSeq) transcription factor MYB108-like (A)	--	transcription factor MYB108-like [Citrus sinensis]	MYB62_ARATH RecName: Full=Transcription factor MYB62 {ECO:0000303|PubMed:9839469}; AltName: Full=Myb-related protein 62 {ECO:0000303|PubMed:9839469}; Short=AtMYB62 {ECO:0000303|PubMed:9839469};	A0A2H5PM02_CITUN SubName: Full=Uncharacterized protein {ECO:0000313|EMBL:GAY53398.1};	Transcription factor, Myb superfamily	GO:0005634,nucleus; GO:0003700,DNA-binding transcription factor activity; GO:0043565,sequence-specific DNA binding; GO:0016036,cellular response to phosphate starvation; GO:0009740,gibberellic acid mediated signaling pathway; GO:0009686,gibberellin biosynthetic process; GO:0010373,negative regulation of gibberellin biosynthetic process; GO:0045892,negative regulation of DNA-templated transcriptio…	PF00249.34:Myb-like DNA-binding domain	MYB	TF	MYB->MYB
Cs_ont_6g009220	13.463	12.8554	13.0378	4.8779	5.0089	4.9435	2632	2854	2614	883	676	1058	-1.34948	6.87665e-134	1.67642e-132	down	chr6	5780319	5785074	-	Cs_ont_6g009220	--	K06620 transcription factor E2F3 | (RefSeq) transcription factor E2FA isoform X1 (A)	--	transcription factor E2FA isoform X2 [Citrus sinensis]	E2FA_ARATH RecName: Full=Transcription factor E2FA; AltName: Full=E2F transcription factor-3; Short=AtE2F3;	V4T1F5_CITCL RecName: Full=E2F_TDP domain-containing protein {ECO:0000259|SMART:SM01372};	Transcription factor E2F/dimerization partner (TDP)	GO:0005737,cytoplasm; GO:0090575,RNA polymerase II transcription regulator complex; GO:0003677,DNA binding; GO:0000981,DNA-binding transcription factor activity, RNA polymerase II-specific; GO:0046983,protein dimerization activity; GO:0000978,RNA polymerase II cis-regulatory region sequence-specific DNA binding; GO:0007049,cell cycle; GO:0051446,positive regulation of meiotic cell cycle; GO:00458…	PF16421.8:E2F transcription factor CC-MB domain	E2F-DP	TF	E2F-DP
Cs_ont_2g014450	6.2303	6.7168	5.8925	2.0458	2.5249	2.5331	865	1059	839	263	242	385	-1.35033	5.93863e-42	4.23008e-41	down	chr2	9565648	9568459	+	Cs_ont_2g014450	--	--	--	zinc finger protein SHOOT GRAVITROPISM 5 [Citrus sinensis]	IDD14_ARATH RecName: Full=Protein indeterminate-domain 14 {ECO:0000303|PubMed:16784536}; Short=AtIDD14 {ECO:0000303|PubMed:16784536}; AltName: Full=Transcriptional regulator of starch metabolism IDD14 {ECO:0000303|PubMed:16784536};	A0A067DC49_CITSI RecName: Full=C2H2-type domain-containing protein {ECO:0000259|PROSITE:PS50157};	FOG: Zn-finger	GO:0005634,nucleus; GO:0003700,DNA-binding transcription factor activity; GO:0046872,metal ion binding; GO:0043621,protein self-association; GO:0000976,transcription cis-regulatory region binding; GO:0048444,floral organ morphogenesis; GO:0009630,gravitropism; GO:0009965,leaf morphogenesis; GO:0010601,positive regulation of auxin biosynthetic process; GO:2000012,regulation of auxin polar transpor…	PF00096.29:Zinc finger, C2H2 type	C2H2	TF	C2H2
Cs_ont_4g003980	7.8633	8.4943	8.0883	2.8983	2.8204	3.3643	1676	2056	1768	572	415	785	-1.36242	2.4407e-78	3.20125e-77	down	chr4	5098227	5103645	+	Cs_ont_4g003980	--	K09420 transcriptional activator Myb | (RefSeq) transcription factor MYB3R-1 isoform X1 (A)	--	transcription factor MYB3R-4 [Citrus sinensis]	MB3R4_ARATH RecName: Full=Transcription factor MYB3R-4 {ECO:0000303|PubMed:11597504}; AltName: Full=Myb-related protein 3R-4 {ECO:0000303|PubMed:11597504}; AltName: Full=Protein ENHANCED DEFECTIVE CYTOKINESIS {ECO:0000303|PubMed:25806785};	A0A2H5P7B1_CITUN SubName: Full=Uncharacterized protein {ECO:0000313|EMBL:GAY48263.1};	Transcription factor, Myb superfamily	GO:0005634,nucleus; GO:0009524,phragmoplast; GO:0005819,spindle; GO:0001228,DNA-binding transcription activator activity, RNA polymerase II-specific; GO:0003700,DNA-binding transcription factor activity; GO:0000981,DNA-binding transcription factor activity, RNA polymerase II-specific; GO:0000978,RNA polymerase II cis-regulatory region sequence-specific DNA binding; GO:0043565,sequence-specific DN…	PF00249.34:Myb-like DNA-binding domain	MYB	TF	MYB->MYB
Cs_ont_7g004180	1.9906	2.6717	2.2227	0.9362	0.9534	0.6892	124	189	142	54	41	47	-1.37428	2.1256e-09	5.15992e-09	down	chr7	3167854	3168771	-	Cs_ont_7g004180	--	--	--	hypothetical protein CICLE_v10032889mg [Citrus clementina]	ZAT11_ARATH RecName: Full=Zinc finger protein ZAT11;	A0A067FK13_CITSI SubName: Full=Uncharacterized protein {ECO:0000313|EMBL:KDO67724.1};	FOG: Zn-finger	GO:0005634,nucleus; GO:0003700,DNA-binding transcription factor activity; GO:0046872,metal ion binding; GO:0000976,transcription cis-regulatory region binding; GO:0071289,cellular response to nickel ion; GO:2000280,regulation of root development; GO:0006355,regulation of DNA-templated transcription; GO:0010200,response to chitin; GO:0003674,molecular_function; GO:0140110,transcription regulator a…	PF13912.9:C2H2-type zinc finger	C2H2	TF	C2H2
Cs_ont_1g028370	1.3259	1.2406	1.0786	0.4708	0.4645	0.4081	368	391	307	121	89	124	-1.38669	1.60472e-20	6.32309e-20	down	chr1	29605348	29612324	+	Cs_ont_1g028370	--	K14489 arabidopsis histidine kinase 2/3/4 (cytokinin receptor) [EC:2.7.13.3] | (RefSeq) histidine kinase 3 (A)	ko04075: Plant hormone signal transduction	histidine kinase 1 isoform X1 [Citrus sinensis]	AHK1_ARATH RecName: Full=Histidine kinase 1; EC=2.7.13.3; AltName: Full=Arabidopsis histidine kinase 1; Short=AtHK1; AltName: Full=Protein AUTHENTIC HIS-KINASE 1;	A0A067G7A1_CITSI SubName: Full=Uncharacterized protein {ECO:0000313|EMBL:KDO71261.1};	Sensory transduction histidine kinase	GO:0016021,integral component of membrane; GO:0005886,plasma membrane; GO:0009927,histidine phosphotransfer kinase activity; GO:0005034,osmosensor activity; GO:0000155,phosphorelay sensor kinase activity; GO:0009738,abscisic acid-activated signaling pathway; GO:0006970,response to osmotic stress; GO:0009414,response to water deprivation; GO:0010431,seed maturation; GO:0010375,stomatal complex pat…	PF02518.29:Histidine kinase-, DNA gyrase B-, and HSP90-like ATPase	Others	TR	Others
Cs_ont_8g004160	1.1155	1.0744	1.2661	0.4141	0.4418	0.406	128	140	149	44	35	51	-1.39862	7.4418e-10	1.84732e-09	down	chr8	2338028	2340544	+	Cs_ont_8g004160	--	--	--	dof zinc finger protein DOF2.1-like [Citrus sinensis]	DOF53_ARATH RecName: Full=Dof zinc finger protein DOF5.3 {ECO:0000303|PubMed:12475498}; Short=AtDOF5.3 {ECO:0000303|PubMed:12475498}; AltName: Full=Protein PHLOEM EARLY DOF TMO6 {ECO:0000303|PubMed:30626969}; AltName: Full=Protein TARGET OF MONOPTEROS 6 {ECO:0000303|PubMed:20220754}; Short=Protein TARGET OF MP 6 {ECO:0000303|PubMed:20220754};	A0A067G3Z4_CITSI RecName: Full=Dof-type domain-containing protein {ECO:0000259|PROSITE:PS50884};	--	GO:0005634,nucleus; GO:0003700,DNA-binding transcription factor activity; GO:0046872,metal ion binding; GO:0000976,transcription cis-regulatory region binding; GO:0010087,phloem or xylem histogenesis; GO:0006355,regulation of DNA-templated transcription; GO:0048364,root development; GO:0090057,root radial pattern formation; GO:0003674,molecular_function; GO:0140110,transcription regulator activit…	PF02701.18:Dof domain, zinc finger	C2C2-Dof	TF	C2C2->C2C2-Dof
Cs_ont_5g008750	2.039	1.9427	2.0302	0.6758	0.7501	0.7588	378	409	386	116	96	154	-1.40132	7.74708e-25	3.52042e-24	down	chr5	5678549	5681950	+	Cs_ont_5g008750	--	--	--	protein indeterminate-domain 2-like [Citrus sinensis]	IDD3_ARATH RecName: Full=Zinc finger protein MAGPIE {ECO:0000303|PubMed:17785527}; AltName: Full=Protein POLLEN SPECIFIC GENE 3 {ECO:0000305}; AltName: Full=Protein indeterminate-domain 3 {ECO:0000303|PubMed:16784536}; Short=AtIDD3 {ECO:0000303|PubMed:24821766};	V4VW00_CITCL RecName: Full=C2H2-type domain-containing protein {ECO:0000259|PROSITE:PS50157};	FOG: Zn-finger	GO:0005634,nucleus; GO:0003700,DNA-binding transcription factor activity; GO:0046872,metal ion binding; GO:0043565,sequence-specific DNA binding; GO:0000976,transcription cis-regulatory region binding; GO:0008356,asymmetric cell division; GO:0009740,gibberellic acid mediated signaling pathway; GO:0009939,positive regulation of gibberellic acid mediated signaling pathway; GO:0045893,positive regul…	PF00096.29:Zinc finger, C2H2 type	C2H2	TF	C2H2
Cs_ont_4g026230	9.2374	9.5763	10.2424	3.3365	3.6249	3.5841	299	352	340	100	81	127	-1.40449	2.96562e-21	1.19376e-20	down	chr4	29719312	29719788	+	Cs_ont_4g026230	--	--	--	zinc finger protein 2 [Citrus clementina]	ZFP2_ARATH RecName: Full=Zinc finger protein 2 {ECO:0000305}; Short=AtZFP2 {ECO:0000303|PubMed:18192438};	A0A067E5K5_CITSI RecName: Full=C2H2-type domain-containing protein {ECO:0000259|PROSITE:PS50157};	--	GO:0005634,nucleus; GO:0003700,DNA-binding transcription factor activity; GO:0046872,metal ion binding; GO:0060862,negative regulation of floral organ abscission; GO:0006355,regulation of DNA-templated transcription; GO:0003674,molecular_function; GO:0140110,transcription regulator activity; GO:0005488,binding; GO:0043167,ion binding; GO:0043169,cation binding; GO:0000003,reproduction; GO:0003006…	PF13912.9:C2H2-type zinc finger	C2H2	TF	C2H2
Cs_ont_2g007470	4.3962	4.8891	3.9647	1.3374	1.8836	1.6026	213	269	197	60	63	85	-1.41161	5.84641e-14	1.76448e-13	down	chr2	4507295	4508008	+	Cs_ont_2g007470	--	K15032 mTERF domain-containing protein, mitochondrial | (RefSeq) transcription termination factor MTEF1, chloroplastic (A)	--	transcription termination factor MTEF1, chloroplastic [Citrus sinensis]	MTEF1_ARATH RecName: Full=Transcription termination factor MTEF1, chloroplastic {ECO:0000305}; AltName: Full=Mitochondrial transcription termination factor 1 {ECO:0000303|PubMed:23087700}; AltName: Full=Protein EMBRYO DEFECTIVE 93 {ECO:0000305}; AltName: Full=Protein SINGLET OXYGEN-LINKED DEATH ACTIVATOR 10 {ECO:0000303|PubMed:19563435}; Flags: Precursor;	A0A2H5N1F0_CITUN SubName: Full=Uncharacterized protein {ECO:0000313|EMBL:GAY34056.1};	Mitochondrial transcription termination factor, mTERF	GO:0009507,chloroplast; GO:0003690,double-stranded DNA binding; GO:0071452,cellular response to singlet oxygen; GO:0009658,chloroplast organization; GO:0032502,developmental process; GO:0006353,DNA-templated transcription termination; GO:0009793,embryo development ending in seed dormancy; GO:0006355,regulation of DNA-templated transcription; GO:0003674,molecular_function; GO:0003676,nucleic acid …	PF02536.17:mTERF	mTERF	TR	mTERF
Cs_ont_5g046500	2.4436	2.5242	2.4102	0.8932	0.8441	0.8929	260	305	263	88	62	104	-1.42584	8.79467e-19	3.23567e-18	down	chr5	47503110	47505949	+	Cs_ont_5g046500	--	K14492 two-component response regulator ARR-A family | (RefSeq) two-component response regulator ARR5-like (A)	ko04075: Plant hormone signal transduction	two-component response regulator ARR5 isoform X1 [Citrus clementina]	ARR6_ARATH RecName: Full=Two-component response regulator ARR6;	A0A2H5NFJ2_CITUN RecName: Full=Response regulatory domain-containing protein {ECO:0000259|PROSITE:PS50110};	GATA-4/5/6 transcription factors	GO:0005634,nucleus; GO:0000156,phosphorelay response regulator activity; GO:0009736,cytokinin-activated signaling pathway; GO:0006355,regulation of DNA-templated transcription; GO:0009735,response to cytokinin; GO:0003674,molecular_function; GO:0060089,molecular transducer activity; GO:0007154,cell communication; GO:0007165,signal transduction; GO:0008150,biological_process; GO:0009719,response t…	PF00072.27:Response regulator receiver domain	Others	TR	Others
Cs_ont_2g028110	2.3851	2.7358	2.5803	0.7943	0.9359	0.923	347	452	385	107	94	147	-1.48153	9.32019e-26	4.35494e-25	down	chr2	26535721	26539864	-	Cs_ont_2g028110	--	--	--	NAC domain-containing protein [Citrus sinensis]	NAC8_ARATH RecName: Full=SUPPRESSOR OF GAMMA RESPONSE 1 {ECO:0000303|PubMed:19549833}; AltName: Full=NAC domain-containing protein 8 {ECO:0000303|PubMed:15029955}; Short=ANAC008 {ECO:0000303|PubMed:15029955}; AltName: Full=Protein SOG1; AltName: Full=SUPPRESSOR OF GAMMA RADIATION 1;	V4UC79_CITCL RecName: Full=NAC domain-containing protein {ECO:0000259|PROSITE:PS51005};	--	GO:0005634,nucleus; GO:0003700,DNA-binding transcription factor activity; GO:0000976,transcription cis-regulatory region binding; GO:0000077,DNA damage checkpoint signaling; GO:0040020,regulation of meiotic nuclear division; GO:0006355,regulation of DNA-templated transcription; GO:0010332,response to gamma radiation; GO:0003674,molecular_function; GO:0140110,transcription regulator activity; GO:0…	PF02365.18:No apical meristem (NAM) protein	NAC	TF	NAC
Cs_ont_5g038080	27.341	28.0465	27.7964	9.7775	9.0963	9.5411	3026	3525	3155	1002	695	1156	-1.48781	1.77035e-180	6.4395e-179	down	chr5	41579823	41581453	+	Cs_ont_5g038080	--	--	--	dof zinc finger protein DOF5.4 [Citrus sinensis]	DOF54_ARATH RecName: Full=Dof zinc finger protein DOF5.4; Short=AtDOF5.4; AltName: Full=OBF-binding protein 4;	V4TKY0_CITCL RecName: Full=Dof-type domain-containing protein {ECO:0000259|PROSITE:PS50884};	--	GO:0005634,nucleus; GO:0003700,DNA-binding transcription factor activity; GO:0046872,metal ion binding; GO:0000976,transcription cis-regulatory region binding; GO:0006355,regulation of DNA-templated transcription; GO:0003674,molecular_function; GO:0140110,transcription regulator activity; GO:0005488,binding; GO:0043167,ion binding; GO:0043169,cation binding; GO:0001067,transcription regulatory re…	PF02701.18:Dof domain, zinc finger	C2C2-Dof	TF	C2C2->C2C2-Dof
Cs_ont_3g002390	0.7472	0.6263	0.711	0.2917	0.2347	0.1891	83	79	81	30	18	23	-1.48945	1.12345e-06	2.30893e-06	down	chr3	1510023	1512272	-	Cs_ont_3g002390	--	--	--	uncharacterized protein LOC102626182 [Citrus sinensis]	--	V4TFF4_CITCL RecName: Full=C2H2-type domain-containing protein {ECO:0000259|PROSITE:PS50157};	--	GO:0016021,integral component of membrane; GO:0005575,cellular_component; GO:0016020,membrane; GO:0031224,intrinsic component of membrane; GO:0110165,cellular anatomical entity	--	C2H2	TF	C2H2
Cs_ont_7g019820	43.4607	40.7864	41.104	13.612	13.8045	14.6842	6786	7232	6582	1968	1488	2510	-1.51268	6.69744e-273	4.51402e-271	down	chr7	23559496	23561796	-	Cs_ont_7g019820	--	K09287 RAV-like factor | (RefSeq) AP2/ERF and B3 domain-containing transcription repressor RAV2-like (A)	--	AP2/ERF and B3 domain-containing transcription repressor RAV2-like [Citrus sinensis]	RAV2_ARATH RecName: Full=AP2/ERF and B3 domain-containing transcription repressor RAV2; AltName: Full=Ethylene-responsive transcription factor RAV2; AltName: Full=Protein RELATED TO ABI3/VP1 2; AltName: Full=Protein RELATED TO APETALA2 8; AltName: Full=Protein TEMPRANILLO 2;	V4VES5_CITCL SubName: Full=Uncharacterized protein {ECO:0000313|EMBL:ESR50974.1};	--	GO:0005634,nucleus; GO:0003700,DNA-binding transcription factor activity; GO:0000976,transcription cis-regulatory region binding; GO:0071456,cellular response to hypoxia; GO:0009873,ethylene-activated signaling pathway; GO:0045892,negative regulation of DNA-templated transcription; GO:0003674,molecular_function; GO:0140110,transcription regulator activity; GO:0001067,transcription regulatory regi…	PF02362.24:B3 DNA binding domain	AP2/ERF-RAV	TF	AP2/ERF->AP2/ERF-RAV
Cs_ont_1g017510	74.7331	74.1432	76.2546	23.7819	24.2721	27.0401	9326	10507	9759	2748	2091	3694	-1.52204	9.06806e-290	6.70326e-288	down	chr1	21967223	21971137	+	Cs_ont_1g017510	--	--	--	transcription factor MYBS3 [Citrus sinensis]	MYBS3_ORYSJ RecName: Full=Transcription factor MYBS3 {ECO:0000303|PubMed:12172034}; AltName: Full=Myb-related protein S3 {ECO:0000303|PubMed:12172034}; Short=OsMYBS3 {ECO:0000303|PubMed:12172034};	V4SSM0_CITCL SubName: Full=Uncharacterized protein {ECO:0000313|EMBL:ESR40121.1};	--	GO:0005634,nucleus; GO:0003677,DNA binding; GO:0003700,DNA-binding transcription factor activity; GO:0046872,metal ion binding; GO:0045892,negative regulation of DNA-templated transcription; GO:0009733,response to auxin; GO:0009723,response to ethylene; GO:0009739,response to gibberellin; GO:0009744,response to sucrose; GO:0003674,molecular_function; GO:0003676,nucleic acid binding; GO:0005488,bi…	PF00249.34:Myb-like DNA-binding domain	MYB-related	TF	MYB->MYB-related
Cs_ont_5g039370	1.5308	1.5655	1.5282	0.5773	0.4869	0.4772	378	439	387	132	83	129	-1.52526	5.45572e-28	2.72209e-27	down	chr5	42423819	42436727	-	Cs_ont_5g039370	--	K14440 SWI/SNF-related matrix-associated actin-dependent regulator of chromatin subfamily A-like protein 1 [EC:5.6.2.-] | (RefSeq) SWI/SNF-related matrix-associated actin-dependent regulator of chromatin subfamily A-like protein 1 isoform X1 (A)	--	DNA annealing helicase and endonuclease ZRANB3 isoform X1 [Citrus sinensis]	ISW2_ORYSJ RecName: Full=Probable chromatin-remodeling complex ATPase chain; EC=3.6.4.-; AltName: Full=ISW2-like; AltName: Full=Sucrose nonfermenting protein 2 homolog;	V4T181_CITCL SubName: Full=Uncharacterized protein {ECO:0000313|EMBL:ESR53928.1};	Chromatin remodeling protein HARP/SMARCAL1, DEAD-box superfamily	GO:0005634,nucleus; GO:0005524,ATP binding; GO:0008094,ATP-dependent activity, acting on DNA; GO:0140658,ATP-dependent chromatin remodeler activity; GO:0003677,DNA binding; GO:0004386,helicase activity; GO:0016787,hydrolase activity; GO:0031491,nucleosome binding; GO:0000166,nucleotide binding; GO:0003674,molecular_function; GO:0005488,binding; GO:0017076,purine nucleotide binding; GO:0030554,ade…	PF00176.26:SNF2-related domain	SNF2	TR	SNF2
Cs_ont_2g005490	5.1686	4.4254	4.9788	1.6997	1.671	1.4948	578	562	571	176	129	183	-1.52747	1.46674e-36	9.15127e-36	down	chr2	3219696	3221343	+	Cs_ont_2g005490	--	--	--	dof zinc finger protein DOF1.4 [Citrus sinensis]	DOF34_ARATH RecName: Full=Dof zinc finger protein DOF3.4; Short=AtDOF3.4; AltName: Full=OBF-binding protein 1;	A0A067GB42_CITSI RecName: Full=Dof-type domain-containing protein {ECO:0000259|PROSITE:PS50884};	--	GO:0005634,nucleus; GO:0003677,DNA binding; GO:0003700,DNA-binding transcription factor activity; GO:0000976,transcription cis-regulatory region binding; GO:0008270,zinc ion binding; GO:0042545,cell wall modification; GO:0045787,positive regulation of cell cycle; GO:0045893,positive regulation of DNA-templated transcription; GO:0009733,response to auxin; GO:0009751,response to salicylic acid; GO:…	PF02701.18:Dof domain, zinc finger	C2C2-Dof	TF	C2C2->C2C2-Dof
Cs_ont_9g006880	40.499	40.3253	40.7606	14.5971	13.0924	11.9624	4911	5553	5069	1639	1096	1588	-1.55885	2.35704e-177	8.34642e-176	down	chr9	4446611	4448397	-	Cs_ont_9g006880	--	K14484 auxin-responsive protein IAA | (RefSeq) auxin-induced protein 22D (A)	ko04075: Plant hormone signal transduction	hypothetical protein CISIN_1g029966mg [Citrus sinensis]	AX22B_VIGRR RecName: Full=Auxin-induced protein 22B; AltName: Full=Indole-3-acetic acid-induced protein ARG4;	A0A067ESM3_CITSI RecName: Full=Auxin-responsive protein {ECO:0000256|RuleBase:RU004549};	--	GO:0005634,nucleus; GO:0009734,auxin-activated signaling pathway; GO:0006355,regulation of DNA-templated transcription; GO:0007154,cell communication; GO:0007165,signal transduction; GO:0008150,biological_process; GO:0009719,response to endogenous stimulus; GO:0009725,response to hormone; GO:0009733,response to auxin; GO:0009755,hormone-mediated signaling pathway; GO:0009987,cellular process; GO:…	PF02309.19:AUX/IAA family	AUX/IAA	TR	AUX/IAA
Cs_ont_5g005040	38.8908	38.1439	37.8794	12.7604	11.9366	12.0344	5352	5961	5346	1626	1134	1813	-1.5853	8.78414e-296	6.67803e-294	down	chr5	3297247	3299391	-	Cs_ont_5g005040	--	K09338 homeobox-leucine zipper protein | (RefSeq) homeobox-leucine zipper protein ATHB-7 (A)	--	homeobox-leucine zipper protein ATHB-7 [Citrus clementina]	ATHB7_ARATH RecName: Full=Homeobox-leucine zipper protein ATHB-7; AltName: Full=HD-ZIP protein ATHB-7; AltName: Full=Homeodomain transcription factor ATHB-7;	A0A067HEZ9_CITSI RecName: Full=Homeobox domain-containing protein {ECO:0000259|PROSITE:PS50071};	Transcription factor HEX, contains HOX and HALZ domains	GO:0005634,nucleus; GO:0003700,DNA-binding transcription factor activity; GO:0000981,DNA-binding transcription factor activity, RNA polymerase II-specific; GO:0043565,sequence-specific DNA binding; GO:0000976,transcription cis-regulatory region binding; GO:0045893,positive regulation of DNA-templated transcription; GO:0009737,response to abscisic acid; GO:0009414,response to water deprivation; GO…	PF00046.32:Homeodomain	HB-HD-ZIP	TF	HB->HB-HD-ZIP
Cs_ont_8g028700	13.2122	13.1414	12.428	4.424	3.4401	4.1777	1274	1439	1229	395	229	441	-1.61782	2.48344e-78	3.25464e-77	down	chr8	32255937	32257605	+	Cs_ont_8g028700	--	--	--	NAC domain-containing protein 22 [Citrus clementina]	NAC6_SOYBN RecName: Full=NAC domain-containing protein 6 {ECO:0000303|PubMed:16919368}; Short=GmNAC6 {ECO:0000303|PubMed:16919368};	A0A6M2YGN0_CITRE SubName: Full=Transcription factor NAC036 {ECO:0000313|EMBL:QDL95066.1};	--	GO:0005634,nucleus; GO:0003677,DNA binding; GO:0006355,regulation of DNA-templated transcription; GO:0003674,molecular_function; GO:0003676,nucleic acid binding; GO:0005488,binding; GO:0097159,organic cyclic compound binding; GO:1901363,heterocyclic compound binding; GO:0006139,nucleobase-containing compound metabolic process; GO:0006351,DNA-templated transcription; GO:0006725,cellular aromatic c…	PF02365.18:No apical meristem (NAM) protein	NAC	TF	NAC
Cs_ont_2g029770	0.8673	1.0961	0.7831	0.2689	0.2792	0.3081	108	155	100	31	24	42	-1.62007	6.28877e-10	1.56936e-09	down	chr2	27855558	27859395	-	Cs_ont_2g029770	--	K09391 transcription factor E2F7/8 | (RefSeq) E2F transcription factor-like E2FE (A)	--	E2F transcription factor-like E2FF [Citrus sinensis]	E2FF_ARATH RecName: Full=E2F transcription factor-like E2FF; AltName: Full=DP-E2F-like protein 3; AltName: Full=E2F-like repressor E2L2;	V4W1F0_CITCL SubName: Full=Uncharacterized protein {ECO:0000313|EMBL:ESR59674.1};	Transcription factor E2F/dimerization partner (TDP)-like proteins	GO:0005737,cytoplasm; GO:0005634,nucleus; GO:0090575,RNA polymerase II transcription regulator complex; GO:0003677,DNA binding; GO:0003700,DNA-binding transcription factor activity; GO:0000981,DNA-binding transcription factor activity, RNA polymerase II-specific; GO:0000978,RNA polymerase II cis-regulatory region sequence-specific DNA binding; GO:0007049,cell cycle; GO:0006357,regulation of trans…	PF02319.23:E2F/DP family winged-helix DNA-binding domain	E2F-DP	TF	E2F-DP
Cs_ont_6g026390	0.5904	0.5528	0.6267	0.1776	0.1299	0.2321	79	84	86	22	12	34	-1.62159	1.80673e-07	3.92069e-07	down	chr6	25681434	25683572	+	Cs_ont_6g026390	--	K09422 transcription factor MYB, plant | (RefSeq) transcription factor MYB61 (A)	--	transcription factor MYB61 [Citrus sinensis]	MYB61_ARATH RecName: Full=Transcription factor MYB61 {ECO:0000305}; AltName: Full=Myb-related protein 61 {ECO:0000305}; Short=AtMYB61 {ECO:0000303|PubMed:16005292};	A0A067EYT4_CITSI SubName: Full=Uncharacterized protein {ECO:0000313|EMBL:KDO56392.1};	Transcription factor, Myb superfamily	GO:0005634,nucleus; GO:0003700,DNA-binding transcription factor activity; GO:0000976,transcription cis-regulatory region binding; GO:0010087,phloem or xylem histogenesis; GO:0010119,regulation of stomatal movement; GO:0048364,root development; GO:0010214,seed coat development; GO:0010089,xylem development; GO:0003674,molecular_function; GO:0140110,transcription regulator activity; GO:0001067,tran…	PF00249.34:Myb-like DNA-binding domain	MYB	TF	MYB->MYB
Cs_ont_7g012590	8.1687	8.2173	8.0352	2.4884	2.7139	2.4261	1138	1300	1148	321	261	370	-1.62642	3.92035e-85	5.58989e-84	down	chr7	16103359	16106895	-	Cs_ont_7g012590	--	--	--	squamosa promoter-binding-like protein 13A [Citrus clementina]	SP13A_ARATH RecName: Full=Squamosa promoter-binding-like protein 13A;	A0A2H5PV62_CITUN RecName: Full=SBP-type domain-containing protein {ECO:0000259|PROSITE:PS51141};	--	GO:0005634,nucleus; GO:0003677,DNA binding; GO:0003700,DNA-binding transcription factor activity; GO:0046872,metal ion binding; GO:0048653,anther development; GO:0006355,regulation of DNA-templated transcription; GO:0003674,molecular_function; GO:0003676,nucleic acid binding; GO:0005488,binding; GO:0097159,organic cyclic compound binding; GO:1901363,heterocyclic compound binding; GO:0140110,trans…	PF03110.17:SBP domain	SBP	TF	SBP
Cs_ont_3g011330	56.6208	55.9095	58.7836	16.8228	17.7372	18.5676	5794	6497	6169	1594	1253	2080	-1.62847	4.94592e-296	3.79605e-294	down	chr3	7302645	7304250	-	Cs_ont_3g011330	--	K09338 homeobox-leucine zipper protein | (RefSeq) homeobox-leucine zipper protein ATHB-6-like isoform X1 (A)	--	hypothetical protein CUMW_060430 [Citrus unshiu]	ATHB5_ARATH RecName: Full=Homeobox-leucine zipper protein ATHB-5; AltName: Full=HD-ZIP protein ATHB-5; AltName: Full=Homeodomain transcription factor ATHB-5;	A0A2H5NMZ4_CITUN RecName: Full=Homeobox domain-containing protein {ECO:0000259|PROSITE:PS50071};	Transcription factor HEX, contains HOX and HALZ domains	GO:0005634,nucleus; GO:0003700,DNA-binding transcription factor activity; GO:0000981,DNA-binding transcription factor activity, RNA polymerase II-specific; GO:0042803,protein homodimerization activity; GO:0043565,sequence-specific DNA binding; GO:0000976,transcription cis-regulatory region binding; GO:0009738,abscisic acid-activated signaling pathway; GO:0045893,positive regulation of DNA-templat…	PF00046.32:Homeodomain	HB-HD-ZIP	TF	HB->HB-HD-ZIP
Cs_ont_3g004210	2.9196	3.0011	3.177	0.8092	0.9166	1.0749	526	614	587	135	114	212	-1.63343	1.5809e-39	1.0615e-38	down	chr3	2616317	2625739	-	Cs_ont_3g004210	--	K24221 type I inositol polyphosphate 5-phosphatase IP5P1/2 [EC:3.1.3.56] | (RefSeq) type I inositol polyphosphate 5-phosphatase 2 isoform X2 (A)	ko00562: Inositol phosphate metabolism; ko01100: Metabolic pathways	Inositol polyphosphate-related phosphatase [Corchorus olitorius]	DA1_ARATH RecName: Full=Protein DA1; AltName: Full=Protein SUPPRESSOR OF LARGE SEED AND ORGAN PHENOTYPES OF DA1-1 1;	A0A1R3HXB2_9ROSI SubName: Full=Inositol polyphosphate-related phosphatase {ECO:0000313|EMBL:OMO74985.1};	Adaptor protein Enigma and related PDZ-LIM proteins	GO:0046872,metal ion binding; GO:0008233,peptidase activity; GO:0043130,ubiquitin binding; GO:0008285,negative regulation of cell population proliferation; GO:0046621,negative regulation of organ growth; GO:0048482,plant ovule morphogenesis; GO:1900057,positive regulation of leaf senescence; GO:0032875,regulation of DNA endoreduplication; GO:0046620,regulation of organ growth; GO:0080113,regulati…	PF12315.11:Protein DA1	Others	TR	Others
Cs_ont_7g009400	14.6834	14.3372	15.1399	4.5349	4.6423	3.9492	1654	1834	1749	473	361	487	-1.69856	5.12863e-115	1.04005e-113	down	chr7	9760879	9763072	-	Cs_ont_7g009400	--	--	--	hypothetical protein CICLE_v10016071mg [Citrus clementina]	SRM1_ARATH RecName: Full=Transcription factor SRM1 {ECO:0000305}; AltName: Full=Myb-related protein SRM1 {ECO:0000305}; AltName: Full=Protein SALT-RELATED MYB 1 {ECO:0000303|PubMed:26243618};	V4U9T9_CITCL SubName: Full=Uncharacterized protein {ECO:0000313|EMBL:ESR58996.1};	Zuotin and related molecular chaperones (DnaJ superfamily), contains DNA-binding domains	GO:0005634,nucleus; GO:0003700,DNA-binding transcription factor activity; GO:0000976,transcription cis-regulatory region binding; GO:0009738,abscisic acid-activated signaling pathway; GO:1901001,negative regulation of response to salt stress; GO:0010116,positive regulation of abscisic acid biosynthetic process; GO:1905615,positive regulation of developmental vegetative growth; GO:0045893,positive…	PF00249.34:Myb-like DNA-binding domain	MYB	TF	MYB->MYB
Cs_ont_2g021580	55.1508	56.0745	58.3846	15.6964	17.1	17.1249	9255	10686	10048	2439	1981	3146	-1.70582	0	0	down	chr2	18474417	18476889	-	Cs_ont_2g021580	--	K09286 EREBP-like factor | (RefSeq) ethylene-responsive transcription factor RAP2-13 isoform X1 (A)	--	ethylene-responsive transcription factor ERF053 [Citrus clementina]	ERF53_ARATH RecName: Full=Ethylene-responsive transcription factor ERF053 {ECO:0000305}; Short=AtERF53 {ECO:0000303|PubMed:22095047};	V4TJF8_CITCL RecName: Full=AP2/ERF domain-containing protein {ECO:0000259|PROSITE:PS51032};	--	GO:0005737,cytoplasm; GO:0005634,nucleus; GO:0003700,DNA-binding transcription factor activity; GO:0043565,sequence-specific DNA binding; GO:0000976,transcription cis-regulatory region binding; GO:0009873,ethylene-activated signaling pathway; GO:1900036,positive regulation of cellular response to heat; GO:0045893,positive regulation of DNA-templated transcription; GO:2000070,regulation of respons…	PF00847.23:AP2 domain	AP2/ERF-ERF	TF	AP2/ERF->AP2/ERF-ERF
Cs_ont_6g000890	5.5141	5.9244	5.552	1.9014	1.4651	1.5535	736	898	760	235	135	227	-1.72406	8.34007e-57	7.8928e-56	down	chr6	535557	537733	-	Cs_ont_6g000890	--	--	--	NAC domain-containing protein 100 [Citrus sinensis]	NC100_ARATH RecName: Full=NAC domain-containing protein 100 {ECO:0000303|PubMed:15029955}; Short=ANAC100 {ECO:0000303|PubMed:15029955}; Short=AtNAC5;	A0A067FZ06_CITSI RecName: Full=NAC domain-containing protein {ECO:0000259|PROSITE:PS51005};	--	GO:0005634,nucleus; GO:0003677,DNA binding; GO:0003700,DNA-binding transcription factor activity; GO:0003674,molecular_function; GO:0003676,nucleic acid binding; GO:0005488,binding; GO:0097159,organic cyclic compound binding; GO:1901363,heterocyclic compound binding; GO:0140110,transcription regulator activity; GO:0005575,cellular_component; GO:0005622,intracellular anatomical structure; GO:00432…	PF02365.18:No apical meristem (NAM) protein	NAC	TF	NAC
Cs_ont_5g040160	93.1682	91.969	91.6744	26.0865	26.5106	27.2096	13068	14649	13187	3388	2567	4178	-1.73429	0	0	down	chr5	42948199	42950437	-	Cs_ont_5g040160	--	K09422 transcription factor MYB, plant | (RefSeq) myb-related protein 306-like (A)	--	transcription factor MYB96 [Citrus sinensis]	MYB06_ANTMA RecName: Full=Myb-related protein 306;	A0A067EWI5_CITSI SubName: Full=Uncharacterized protein {ECO:0000313|EMBL:KDO55572.1};	Transcription factor, Myb superfamily	GO:0005634,nucleus; GO:0003677,DNA binding; GO:0003674,molecular_function; GO:0003676,nucleic acid binding; GO:0005488,binding; GO:0097159,organic cyclic compound binding; GO:1901363,heterocyclic compound binding; GO:0005575,cellular_component; GO:0005622,intracellular anatomical structure; GO:0043226,organelle; GO:0043227,membrane-bounded organelle; GO:0043229,intracellular organelle; GO:0043231…	PF00249.34:Myb-like DNA-binding domain	MYB-related	TF	MYB->MYB-related
Cs_ont_2g011150	0.6334	0.6147	0.5861	0.2024	0.1404	0.1771	98	108	93	29	15	30	-1.74389	8.80774e-10	2.17663e-09	down	chr2	7068672	7071077	+	Cs_ont_2g011150	--	K12129 pseudo-response regulator 7 | (RefSeq) two-component response regulator-like APRR7 (A)	ko04712: Circadian rhythm - plant	zinc finger protein CONSTANS-LIKE 16 [Citrus sinensis]	COL16_ARATH RecName: Full=Zinc finger protein CONSTANS-LIKE 16;	A0A067GBM4_CITSI SubName: Full=Uncharacterized protein {ECO:0000313|EMBL:KDO76999.1};	GATA-4/5/6 transcription factors	GO:0005634,nucleus; GO:0003700,DNA-binding transcription factor activity; GO:0008270,zinc ion binding; GO:0006355,regulation of DNA-templated transcription; GO:0003674,molecular_function; GO:0140110,transcription regulator activity; GO:0005488,binding; GO:0043167,ion binding; GO:0043169,cation binding; GO:0046872,metal ion binding; GO:0046914,transition metal ion binding; GO:0006139,nucleobase-co…	PF06203.17:CCT motif	C2C2-CO-like	TF	C2C2->C2C2-CO-like
Cs_ont_4g026680	36.6417	37.422	37.6017	10.0318	11.2216	10.657	5132	5952	5401	1301	1085	1634	-1.75122	0	0	down	chr4	29953766	29955976	+	Cs_ont_4g026680	--	K12130 pseudo-response regulator 5 | (RefSeq) two-component response regulator-like APRR5 isoform X1 (A)	ko04712: Circadian rhythm - plant	hypothetical protein CICLE_v10008366mg [Citrus clementina]	COL5_ARATH RecName: Full=Zinc finger protein CONSTANS-LIKE 5;	V4U1K5_CITCL SubName: Full=Uncharacterized protein {ECO:0000313|EMBL:ESR66683.1};	GATA-4/5/6 transcription factors	GO:0005634,nucleus; GO:0003700,DNA-binding transcription factor activity; GO:0000976,transcription cis-regulatory region binding; GO:0008270,zinc ion binding; GO:0009909,regulation of flower development; GO:0006355,regulation of DNA-templated transcription; GO:0003674,molecular_function; GO:0140110,transcription regulator activity; GO:0001067,transcription regulatory region nucleic acid binding; …	PF06203.17:CCT motif	C2C2-CO-like	TF	C2C2->C2C2-CO-like
Cs_ont_9g022270	9.113	9.5327	8.9651	2.7782	2.3157	2.6686	1123	1334	1133	317	197	360	-1.76318	5.37638e-90	8.15146e-89	down	chr9	26836312	26838127	+	Cs_ont_9g022270	--	K09286 EREBP-like factor | (RefSeq) ethylene-responsive transcription factor ERF105 (A)	--	ethylene-responsive transcription factor ERF107 [Citrus sinensis]	EF106_ARATH RecName: Full=Ethylene-responsive transcription factor ERF106;	V4RKU4_CITCL RecName: Full=AP2/ERF domain-containing protein {ECO:0000259|PROSITE:PS51032};	--	GO:0005634,nucleus; GO:0003677,DNA binding; GO:0003700,DNA-binding transcription factor activity; GO:0009873,ethylene-activated signaling pathway; GO:0003674,molecular_function; GO:0003676,nucleic acid binding; GO:0005488,binding; GO:0097159,organic cyclic compound binding; GO:1901363,heterocyclic compound binding; GO:0140110,transcription regulator activity; GO:0000160,phosphorelay signal transd…	PF00847.23:AP2 domain	AP2/ERF-ERF	TF	AP2/ERF->AP2/ERF-ERF
Cs_ont_5g049390	363.52	363.563	372.429	98.0167	97.3228	101.943	23163	26307	24337	5783	4281	7111	-1.82637	0	0	down	chr5	49247348	49248286	-	Cs_ont_5g049390	--	K09286 EREBP-like factor | (RefSeq) ethylene-responsive transcription factor RAP2-4-like (A)	--	ethylene-responsive transcription factor ERF061 [Citrus sinensis]	ERF61_ARATH RecName: Full=Ethylene-responsive transcription factor ERF061;	A0A2H5NGF5_CITUN RecName: Full=AP2/ERF domain-containing protein {ECO:0000259|PROSITE:PS51032};	--	GO:0005634,nucleus; GO:0003677,DNA binding; GO:0003700,DNA-binding transcription factor activity; GO:0009873,ethylene-activated signaling pathway; GO:0003674,molecular_function; GO:0003676,nucleic acid binding; GO:0005488,binding; GO:0097159,organic cyclic compound binding; GO:1901363,heterocyclic compound binding; GO:0140110,transcription regulator activity; GO:0000160,phosphorelay signal transd…	PF00847.23:AP2 domain	AP2/ERF-ERF	TF	AP2/ERF->AP2/ERF-ERF
Cs_ont_8g002850	1.719	1.6635	1.4404	0.4061	0.3502	0.5234	192	211	165	42	27	64	-1.83229	3.74461e-17	1.29931e-16	down	chr8	1495982	1497797	-	Cs_ont_8g002850	--	--	--	hypothetical protein KPL71_024915 [Citrus sinensis]	DOF11_ARATH RecName: Full=Dof zinc finger protein DOF1.1 {ECO:0000303|PubMed:12475498}; Short=AtDOF1.1 {ECO:0000303|PubMed:12475498}; AltName: Full=OBF-binding protein 2 {ECO:0000303|PubMed:10758484}; AltName: Full=Protein PHLOEM EARLY DOF OBP2 {ECO:0000303|PubMed:30626969}; AltName: Full=Protein UAS-TAGGED ROOT PATTERNING 3 {ECO:0000303|PubMed:23057675};	A0A067FZV1_CITSI RecName: Full=Dof-type domain-containing protein {ECO:0000259|PROSITE:PS50884};	--	GO:0005634,nucleus; GO:0003677,DNA binding; GO:0003700,DNA-binding transcription factor activity; GO:0046872,metal ion binding; GO:0010439,regulation of glucosinolate biosynthetic process; GO:2000280,regulation of root development; GO:0009625,response to insect; GO:0009753,response to jasmonic acid; GO:0009611,response to wounding; GO:0003674,molecular_function; GO:0003676,nucleic acid binding; G…	PF02701.18:Dof domain, zinc finger	C2C2-Dof	TF	C2C2->C2C2-Dof
Cs_ont_8g005880	0.8181	0.9221	0.6701	0.2709	0.158	0.2092	75	96	63	23	10	21	-1.8409	4.48022e-08	1.00965e-07	down	chr8	3488640	3490334	-	Cs_ont_8g005880	--	K09422 transcription factor MYB, plant | (RefSeq) transcription factor RAX2 (A)	--	transcription factor RAX2 [Citrus clementina]	MYB36_ARATH RecName: Full=Transcription factor MYB36 {ECO:0000303|PubMed:9839469}; AltName: Full=Myb-related protein 36 {ECO:0000303|PubMed:9839469}; Short=AtMYB36 {ECO:0000303|PubMed:9839469};	A0A067FAN8_CITSI SubName: Full=Uncharacterized protein {ECO:0000313|EMBL:KDO60246.1};	Transcription factor, Myb superfamily	GO:0048226,Casparian strip; GO:0005634,nucleus; GO:0003700,DNA-binding transcription factor activity; GO:0000976,transcription cis-regulatory region binding; GO:0030154,cell differentiation; GO:0035987,endodermal cell differentiation; GO:0050801,ion homeostasis; GO:0008285,negative regulation of cell population proliferation; GO:0045892,negative regulation of DNA-templated transcription; GO:00455…	PF00249.34:Myb-like DNA-binding domain	MYB	TF	MYB->MYB
Cs_ont_4g004380	5.8075	5.9646	6.4324	1.5902	1.6723	1.4742	493	575	560	125	98	137	-1.89071	1.31825e-49	1.10078e-48	down	chr4	5354162	5355667	+	Cs_ont_4g004380	--	K09286 EREBP-like factor | (RefSeq) dehydration-responsive element-binding protein 3 (A)	--	dehydration-responsive element-binding protein 3 [Citrus sinensis]	DREB3_ARATH RecName: Full=Dehydration-responsive element-binding protein 3; AltName: Full=Protein TINY 2;	A0A2H5P7J1_CITUN RecName: Full=AP2/ERF domain-containing protein {ECO:0000259|PROSITE:PS51032};	--	GO:0005634,nucleus; GO:0003700,DNA-binding transcription factor activity; GO:0043565,sequence-specific DNA binding; GO:0009873,ethylene-activated signaling pathway; GO:0045893,positive regulation of DNA-templated transcription; GO:0003674,molecular_function; GO:0140110,transcription regulator activity; GO:0003676,nucleic acid binding; GO:0003677,DNA binding; GO:0005488,binding; GO:0097159,organic…	PF00847.23:AP2 domain	AP2/ERF-ERF	TF	AP2/ERF->AP2/ERF-ERF
Cs_ont_8g026350	2.7848	2.5461	2.2087	0.7195	0.7527	0.499	209	217	170	50	39	41	-1.8974	3.46608e-18	1.2455e-17	down	chr8	30759333	30760901	+	Cs_ont_8g026350	--	K09377 cysteine and glycine-rich protein | (RefSeq) LIM domain-containing protein WLIM1 (A)	--	LIM domain-containing protein WLIM1 [Citrus sinensis]	WLIM1_ARATH RecName: Full=LIM domain-containing protein WLIM1 {ECO:0000305}; AltName: Full=Widely-expressed LIM protein 1 {ECO:0000303|PubMed:11085265}; Short=AtWLIM1;	A0A067EVH1_CITSI SubName: Full=Uncharacterized protein {ECO:0000313|EMBL:KDO57910.1};	Regulatory protein MLP and related LIM proteins	GO:0005737,cytoplasm; GO:0005856,cytoskeleton; GO:0005886,plasma membrane; GO:0051015,actin filament binding; GO:0046872,metal ion binding; GO:0003729,mRNA binding; GO:0051017,actin filament bundle assembly; GO:0003674,molecular_function; GO:0003779,actin binding; GO:0005488,binding; GO:0005515,protein binding; GO:0008092,cytoskeletal protein binding; GO:0044877,protein-containing complex binding…	PF00412.25:LIM domain	LIM	TF	LIM
Cs_ont_3g005380	22.737	22.8753	23.1691	6.1777	5.9336	5.4226	2842	3247	2970	715	512	742	-1.91657	2.68712e-229	1.38598e-227	down	chr3	3371221	3373993	-	Cs_ont_3g005380	--	K09286 EREBP-like factor | (RefSeq) ethylene-responsive transcription factor RAP2-1-like (A)	--	ethylene-responsive transcription factor RAP2-1-like [Citrus sinensis]	RAP21_ARATH RecName: Full=Ethylene-responsive transcription factor RAP2-1; AltName: Full=Protein RELATED TO APETALA2 1;	A0A2H5NI25_CITUN RecName: Full=AP2/ERF domain-containing protein {ECO:0000259|PROSITE:PS51032};	--	GO:0005634,nucleus; GO:0003677,DNA binding; GO:0003700,DNA-binding transcription factor activity; GO:0009873,ethylene-activated signaling pathway; GO:0045893,positive regulation of DNA-templated transcription; GO:0009409,response to cold; GO:0009414,response to water deprivation; GO:0003674,molecular_function; GO:0003676,nucleic acid binding; GO:0005488,binding; GO:0097159,organic cyclic compound…	PF00847.23:AP2 domain	AP2/ERF-ERF	TF	AP2/ERF->AP2/ERF-ERF
Cs_ont_1g025650	0.5399	0.803	0.811	0.1891	0.1268	0.1999	74	125	114	24	12	30	-1.97793	1.18047e-10	3.05271e-10	down	chr1	27619424	27621443	-	Cs_ont_1g025650	--	--	--	dof zinc finger protein DOF3.4 [Citrus clementina]	DOF34_ARATH RecName: Full=Dof zinc finger protein DOF3.4; Short=AtDOF3.4; AltName: Full=OBF-binding protein 1;	V4RW47_CITCL RecName: Full=Dof-type domain-containing protein {ECO:0000259|PROSITE:PS50884};	--	GO:0005634,nucleus; GO:0003677,DNA binding; GO:0003700,DNA-binding transcription factor activity; GO:0000976,transcription cis-regulatory region binding; GO:0008270,zinc ion binding; GO:0042545,cell wall modification; GO:0045787,positive regulation of cell cycle; GO:0045893,positive regulation of DNA-templated transcription; GO:0009733,response to auxin; GO:0009751,response to salicylic acid; GO:…	PF02701.18:Dof domain, zinc finger	C2C2-Dof	TF	C2C2->C2C2-Dof
Cs_ont_9g009820	0.7271	0.9818	1.0241	0.2356	0.2341	0.1697	90	138	130	27	20	23	-2.0548	6.88594e-13	1.97988e-12	down	chr9	7075436	7078486	+	Cs_ont_9g009820	--	K14484 auxin-responsive protein IAA | (RefSeq) auxin-responsive protein IAA13 (A)	ko04075: Plant hormone signal transduction	auxin-responsive protein IAA13 [Citrus sinensis]	IAA13_ARATH RecName: Full=Auxin-responsive protein IAA13; AltName: Full=Indoleacetic acid-induced protein 13;	A0A067DJZ5_CITSI RecName: Full=Auxin-responsive protein {ECO:0000256|RuleBase:RU004549};	--	GO:0005634,nucleus; GO:0003700,DNA-binding transcription factor activity; GO:0042802,identical protein binding; GO:0009734,auxin-activated signaling pathway; GO:0009733,response to auxin; GO:0003674,molecular_function; GO:0140110,transcription regulator activity; GO:0005488,binding; GO:0005515,protein binding; GO:0007154,cell communication; GO:0007165,signal transduction; GO:0008150,biological_pr…	PF02309.19:AUX/IAA family	AUX/IAA	TR	AUX/IAA
Cs_ont_6g005380	14.6458	15.1682	15.0232	3.9021	3.0119	3.3524	1289	1516	1356	318	183	323	-2.05989	2.02524e-121	4.35481e-120	down	chr6	3243454	3245816	+	Cs_ont_6g005380	--	K09422 transcription factor MYB, plant | (RefSeq) transcription factor MYB20 (A)	--	transcription factor MYB20 [Citrus sinensis]	MYB20_ARATH RecName: Full=Transcription factor MYB20 {ECO:0000305}; AltName: Full=Myb-related protein 20 {ECO:0000303|PubMed:16463103}; Short=AtMYB20 {ECO:0000303|PubMed:11597504};	A0A067EIR9_CITSI SubName: Full=Uncharacterized protein {ECO:0000313|EMBL:KDO50806.1};	Transcription factor, Myb superfamily	GO:0005634,nucleus; GO:0000987,cis-regulatory region sequence-specific DNA binding; GO:0003700,DNA-binding transcription factor activity; GO:0000976,transcription cis-regulatory region binding; GO:0030154,cell differentiation; GO:0009094,L-phenylalanine biosynthetic process; GO:0045892,negative regulation of DNA-templated transcription; GO:1901002,positive regulation of response to salt stress; G…	PF00249.34:Myb-like DNA-binding domain	MYB	TF	MYB->MYB
Cs_ont_6g021790	0.9497	1.0753	1.0686	0.2029	0.2117	0.2288	91	117	105	18	14	24	-2.20268	2.1278e-13	6.28699e-13	down	chr6	18412817	18414627	+	Cs_ont_6g021790	--	K09422 transcription factor MYB, plant | (RefSeq) transcription factor RAX2 (A)	--	transcription factor RAX2 [Citrus sinensis]	RAX2_ARATH RecName: Full=Transcription factor RAX2; AltName: Full=Myb-related protein 38; Short=AtMYB38; AltName: Full=Protein REGULATOR OF AXILLARY MERISTEMS 2;	A0A067D5F8_CITSI SubName: Full=Uncharacterized protein {ECO:0000313|EMBL:KDO38184.1};	Transcription factor, Myb superfamily	GO:0005634,nucleus; GO:0003677,DNA binding; GO:0003700,DNA-binding transcription factor activity; GO:0009785,blue light signaling pathway; GO:0003674,molecular_function; GO:0003676,nucleic acid binding; GO:0005488,binding; GO:0097159,organic cyclic compound binding; GO:1901363,heterocyclic compound binding; GO:0140110,transcription regulator activity; GO:0007154,cell communication; GO:0007165,sig…	PF00249.34:Myb-like DNA-binding domain	MYB	TF	MYB->MYB
Cs_ont_2g009090	1.608	1.4742	1.815	0.3212	0.4467	0.2716	146	152	169	27	28	27	-2.21024	3.8213e-18	1.36978e-17	down	chr2	5678451	5680982	-	Cs_ont_2g009090	--	K13944 LOB domain-containing protein 16 | (RefSeq) LOB domain-containing protein 16 (A)	--	LOB domain-containing protein 4 [Citrus clementina]	LBD4_ARATH RecName: Full=LOB domain-containing protein 4; AltName: Full=ASYMMETRIC LEAVES 2-like protein 6; Short=AS2-like protein 6;	A0A067GFN9_CITSI RecName: Full=LOB domain-containing protein {ECO:0000259|PROSITE:PS50891};	--	GO:0000976,transcription cis-regulatory region binding; GO:0010087,phloem or xylem histogenesis; GO:0001067,transcription regulatory region nucleic acid binding; GO:0003674,molecular_function; GO:0003676,nucleic acid binding; GO:0003677,DNA binding; GO:0003690,double-stranded DNA binding; GO:0005488,binding; GO:0043565,sequence-specific DNA binding; GO:0097159,organic cyclic compound binding; GO:…	PF03195.17:Lateral organ boundaries (LOB) domain	LOB	TF	LOB
Cs_ont_1g027600	7.4379	6.6197	6.7811	1.5808	1.3432	1.3855	1123	1135	1050	221	140	229	-2.21061	2.53838e-109	4.84163e-108	down	chr1	28963063	28965371	-	Cs_ont_1g027600	--	--	--	hypothetical protein CICLE_v10026472mg [Citrus clementina]	BBX18_ARATH RecName: Full=B-box zinc finger protein 18 {ECO:0000303|PubMed:19920209}; AltName: Full=Protein DOUBLE B-BOX 1A {ECO:0000303|PubMed:20872270}; AltName: Full=Protein SALT TOLERANCE HOMOLOG 4;	V4SIX3_CITCL SubName: Full=Uncharacterized protein {ECO:0000313|EMBL:ESR38775.1};	--	GO:0005634,nucleus; GO:0003700,DNA-binding transcription factor activity; GO:0000976,transcription cis-regulatory region binding; GO:0008270,zinc ion binding; GO:0070370,cellular heat acclimation; GO:0071483,cellular response to blue light; GO:0010100,negative regulation of photomorphogenesis; GO:0009640,photomorphogenesis; GO:0006355,regulation of DNA-templated transcription; GO:0003674,molecula…	PF00643.27:B-box zinc finger	Others	TR	Others
Cs_ont_1g024630	15.9896	15.4595	15.5557	3.2649	3.039	3.0942	2195	2410	2190	415	288	465	-2.26128	2.25961e-240	1.24987e-238	down	chr1	26839540	26841562	+	Cs_ont_1g024630	--	K09286 EREBP-like factor | (RefSeq) ethylene-responsive transcription factor ERF011 (A)	--	ethylene-responsive transcription factor ERF011 [Citrus sinensis]	ERF08_ARATH RecName: Full=Ethylene-responsive transcription factor ERF008;	A0A067GKB3_CITSI RecName: Full=AP2/ERF domain-containing protein {ECO:0000259|PROSITE:PS51032};	--	GO:0005634,nucleus; GO:0003700,DNA-binding transcription factor activity; GO:0000976,transcription cis-regulatory region binding; GO:0009873,ethylene-activated signaling pathway; GO:0003674,molecular_function; GO:0140110,transcription regulator activity; GO:0001067,transcription regulatory region nucleic acid binding; GO:0003676,nucleic acid binding; GO:0003677,DNA binding; GO:0003690,double-stra…	PF00847.23:AP2 domain	AP2/ERF-ERF	TF	AP2/ERF->AP2/ERF-ERF
Cs_ont_1g023280	4.5059	4.238	4.4397	0.9172	1.0024	0.7327	573	612	579	108	88	102	-2.27304	2.2958e-64	2.42442e-63	down	chr1	25995565	25997438	-	Cs_ont_1g023280	--	--	--	basic leucine zipper 4 [Citrus sinensis]	BZIP4_ARATH RecName: Full=Basic leucine zipper 4 {ECO:0000303|PubMed:11906833}; Short=AtbZIP4 {ECO:0000303|PubMed:11906833};	A0A067GJM5_CITSI RecName: Full=BZIP domain-containing protein {ECO:0000259|PROSITE:PS50217};	--	GO:0005634,nucleus; GO:0003700,DNA-binding transcription factor activity; GO:0000976,transcription cis-regulatory region binding; GO:0045893,positive regulation of DNA-templated transcription; GO:0003674,molecular_function; GO:0140110,transcription regulator activity; GO:0001067,transcription regulatory region nucleic acid binding; GO:0003676,nucleic acid binding; GO:0003677,DNA binding; GO:00036…	PF00170.24:bZIP transcription factor	bZIP	TF	bZIP
Cs_ont_2g014090	3.145	3.2148	3.0075	0.5351	0.6702	0.5635	1244	1444	1220	196	183	244	-2.35909	5.04064e-140	1.30414e-138	down	chr2	9297008	9304917	-	Cs_ont_2g014090	--	K14489 arabidopsis histidine kinase 2/3/4 (cytokinin receptor) [EC:2.7.13.3] | (RefSeq) histidine kinase 4 (A)	ko04075: Plant hormone signal transduction	histidine kinase 4 [Citrus sinensis]	AHK4_ARATH RecName: Full=Histidine kinase 4; EC=2.7.13.3; AltName: Full=Arabidopsis histidine kinase 4; Short=AtHK4; AltName: Full=Cytokinin receptor CYTOKININ RESPONSE 1; Short=AtCRE1; Short=Cytokinin receptor CRE1; AltName: Full=Phosphoprotein phosphatase AHK4; EC=3.1.3.16; AltName: Full=Protein AUTHENTIC HIS-KINASE 4; AltName: Full=Protein ROOT AS IN WOL 1; AltName: Full=Protein WOODEN LEG;	V4UB22_CITCL RecName: Full=Histidine kinase {ECO:0000256|ARBA:ARBA00012438}; EC=2.7.13.3 {ECO:0000256|ARBA:ARBA00012438};	Sensory transduction histidine kinase	GO:0005783,endoplasmic reticulum; GO:0005789,endoplasmic reticulum membrane; GO:0016021,integral component of membrane; GO:0005886,plasma membrane; GO:0009884,cytokinin receptor activity; GO:0019899,enzyme binding; GO:0017018,myosin phosphatase activity; GO:0004721,phosphoprotein phosphatase activity; GO:0000155,phosphorelay sensor kinase activity; GO:0004673,protein histidine kinase activity; GO…	PF03924.16:CHASE domain	Others	TR	Others
Cs_ont_1g011130	14.3496	12.3085	12.9834	2.5963	2.1563	2.1824	1928	1878	1789	323	200	321	-2.45281	1.45685e-173	4.97221e-172	down	chr1	15215827	15223518	-	Cs_ont_1g011130	--	K13424 WRKY transcription factor 33 | (RefSeq) WRKY transcription factor WRKY24-like (A)	ko04016: MAPK signaling pathway - plant; ko04626: Plant-pathogen interaction	putative WRKY transcription factor 40 [Citrus sinensis]	WRK40_ARATH RecName: Full=Probable WRKY transcription factor 40 {ECO:0000303|Ref.1}; AltName: Full=WRKY DNA-binding protein 40 {ECO:0000303|Ref.1};	A0A2H5PSZ3_CITUN RecName: Full=WRKY domain-containing protein {ECO:0000259|PROSITE:PS50811};	--	GO:0005634,nucleus; GO:0003700,DNA-binding transcription factor activity; GO:0000976,transcription cis-regulatory region binding; GO:0042742,defense response to bacterium; GO:0050832,defense response to fungus; GO:0045892,negative regulation of DNA-templated transcription; GO:0031347,regulation of defense response; GO:0002237,response to molecule of bacterial origin; GO:0009751,response to salicy…	PF03106.18:WRKY DNA -binding domain	WRKY	TF	WRKY
Cs_ont_6g020430	8.9578	9.029	8.8683	1.4898	1.4347	1.5873	2026	2319	2057	312	224	393	-2.50772	1.36449e-257	8.45085e-256	down	chr6	15804289	15808442	-	Cs_ont_6g020430	--	K14486 auxin response factor | (RefSeq) auxin response factor 19-like isoform X1 (A)	ko04075: Plant hormone signal transduction	auxin response factor 18 [Citrus sinensis]	ARFR_ORYSJ RecName: Full=Auxin response factor 18; AltName: Full=OsARF10;	A0A067DQ58_CITSI RecName: Full=Auxin response factor {ECO:0000256|RuleBase:RU004561};	--	GO:0005634,nucleus; GO:0003677,DNA binding; GO:0009734,auxin-activated signaling pathway; GO:0006355,regulation of DNA-templated transcription; GO:0003674,molecular_function; GO:0003676,nucleic acid binding; GO:0005488,binding; GO:0097159,organic cyclic compound binding; GO:1901363,heterocyclic compound binding; GO:0007154,cell communication; GO:0007165,signal transduction; GO:0008150,biological_…	PF06507.16:Auxin response factor	B3-ARF	TF	B3->B3-ARF
Cs_ont_4g002880	0.6209	0.654	0.6169	0.0849	0.1195	0.1149	158	189	161	20	21	32	-2.51493	1.33726e-23	5.84653e-23	down	chr4	4249081	4256098	+	Cs_ont_4g002880	--	K21776 protein lin-54 | (RefSeq) CRC domain-containing protein TSO1 (A)	--	CRC domain-containing protein TSO1 [Citrus sinensis]	TCX2_ARATH RecName: Full=Protein tesmin/TSO1-like CXC 2; Short=AtTCX2; AltName: Full=Protein TSO1-like 2; Short=Protein SOL2;	A0A067FE47_CITSI RecName: Full=CRC domain-containing protein {ECO:0000259|PROSITE:PS51634};	Metallothionein-like protein	GO:0005634,nucleus; GO:0003700,DNA-binding transcription factor activity; GO:0046872,metal ion binding; GO:0000976,transcription cis-regulatory region binding; GO:0006355,regulation of DNA-templated transcription; GO:0010375,stomatal complex patterning; GO:0010440,stomatal lineage progression; GO:0003674,molecular_function; GO:0140110,transcription regulator activity; GO:0005488,binding; GO:00431…	PF03638.18:Tesmin/TSO1-like CXC domain, cysteine-rich domain	CPP	TF	CPP
Cs_ont_3g007080	14.2151	13.9663	14.659	2.3832	2.4642	2.254	3543	3953	3747	550	424	615	-2.5391	0	0	down	chr3	4449908	4456121	-	Cs_ont_3g007080	--	K09286 EREBP-like factor | (RefSeq) ethylene-responsive transcription factor RAP2-3 (A)	--	ethylene-responsive transcription factor ABR1 isoform X1 [Citrus sinensis]	EF110_ARATH RecName: Full=Ethylene-responsive transcription factor ERF110;	A0A067H7V8_CITSI RecName: Full=AP2/ERF domain-containing protein {ECO:0000259|PROSITE:PS51032};	--	GO:0005634,nucleus; GO:0003677,DNA binding; GO:0003700,DNA-binding transcription factor activity; GO:0009873,ethylene-activated signaling pathway; GO:0045893,positive regulation of DNA-templated transcription; GO:0048510,regulation of timing of transition from vegetative to reproductive phase; GO:0003674,molecular_function; GO:0003676,nucleic acid binding; GO:0005488,binding; GO:0097159,organic c…	PF00847.23:AP2 domain	AP2/ERF-ERF	TF	AP2/ERF->AP2/ERF-ERF
Cs_ont_2g022210	42.4038	41.0998	41.3874	7.4182	6.4021	6.712	3099	3411	3102	502	323	537	-2.54118	0	0	down	chr2	20068499	20069892	+	Cs_ont_2g022210	--	--	--	transcription factor bHLH162 [Citrus clementina]	BH162_ARATH RecName: Full=Transcription factor bHLH162; AltName: Full=Basic helix-loop-helix protein 162; Short=AtbHLH162 {ECO:0000303|PubMed:14600211}; Short=bHLH 162; AltName: Full=bHLH transcription factor bHLH162;	V4U3N5_CITCL RecName: Full=BHLH domain-containing protein {ECO:0000259|PROSITE:PS50888};	--	GO:0090575,RNA polymerase II transcription regulator complex; GO:0003700,DNA-binding transcription factor activity; GO:0000981,DNA-binding transcription factor activity, RNA polymerase II-specific; GO:0046983,protein dimerization activity; GO:0000977,RNA polymerase II transcription regulatory region sequence-specific DNA binding; GO:0050832,defense response to fungus; GO:0006357,regulation of tra…	PF00010.29:Helix-loop-helix DNA-binding domain	bHLH	TF	bHLH
Cs_ont_1g005830	1.5479	1.9194	2.0946	0.29	0.2517	0.3318	98	138	136	17	11	23	-2.59292	1.20266e-17	4.24276e-17	down	chr1	6351284	6352607	+	Cs_ont_1g005830	--	--	--	NAC domain-containing protein 62 [Citrus sinensis]	NAC5_ARATH RecName: Full=NAC domain-containing protein 5; Short=ANAC005;	A0A1S8ACD8_CITLI SubName: Full=NTM1-like {ECO:0000313|EMBL:JAV44984.1};	--	GO:0005634,nucleus; GO:0005886,plasma membrane; GO:0003677,DNA binding; GO:0003700,DNA-binding transcription factor activity; GO:0010089,xylem development; GO:0003674,molecular_function; GO:0003676,nucleic acid binding; GO:0005488,binding; GO:0097159,organic cyclic compound binding; GO:1901363,heterocyclic compound binding; GO:0140110,transcription regulator activity; GO:0008150,biological_proces…	PF02365.18:No apical meristem (NAM) protein	NAC	TF	NAC
Cs_ont_7g014620	1.6276	1.3999	1.2672	0.2589	0.1645	0.219	129	126	103	19	9	19	-2.65968	1.22718e-17	4.32546e-17	down	chr7	18807995	18812654	-	Cs_ont_7g014620	--	K14491 two-component response regulator ARR-B family | (RefSeq) two-component response regulator ORR24 (A)	ko04075: Plant hormone signal transduction	uncharacterized protein LOC18045532 [Citrus clementina]	MPH1_ORYSJ RecName: Full=Myb family transcription factor MPH1 {ECO:0000305}; AltName: Full=Myb transcription factor 45 {ECO:0000303|PubMed:28969789}; Short=OsMYB45 {ECO:0000303|PubMed:28969789}; AltName: Full=Protein MYB-LIKE GENE OF PLANT HEIGHT 1 {ECO:0000303|PubMed:28708834}; Short=OsMPH1 {ECO:0000303|PubMed:28708834};	A0A2H5QGX3_CITUN RecName: Full=HTH myb-type domain-containing protein {ECO:0000259|Pfam:PF00249};	--	GO:0005634,nucleus; GO:0003677,DNA binding; GO:0003700,DNA-binding transcription factor activity; GO:0003674,molecular_function; GO:0003676,nucleic acid binding; GO:0005488,binding; GO:0097159,organic cyclic compound binding; GO:1901363,heterocyclic compound binding; GO:0140110,transcription regulator activity; GO:0005575,cellular_component; GO:0005622,intracellular anatomical structure; GO:00432…	PF00249.34:Myb-like DNA-binding domain	GARP-G2-like	TF	GARP->GARP-G2-like
Cs_ont_7g011390	8.9542	9.9077	10.0007	1.1754	1.5959	1.287	1341	1685	1536	163	165	211	-2.78855	7.00544e-177	2.46435e-175	down	chr7	14254024	14256688	-	Cs_ont_7g011390	--	--	--	NAC domain-containing protein 71 [Citrus sinensis]	NAC71_ARATH RecName: Full=NAC domain-containing protein 71 {ECO:0000303|PubMed:15029955}; Short=ANAC071 {ECO:0000303|PubMed:15029955};	A0A067E7U9_CITSI RecName: Full=NAC domain-containing protein {ECO:0000259|PROSITE:PS51005};	--	GO:0005634,nucleus; GO:0003700,DNA-binding transcription factor activity; GO:0043565,sequence-specific DNA binding; GO:0051301,cell division; GO:0071365,cellular response to auxin stimulus; GO:0009611,response to wounding; GO:0003674,molecular_function; GO:0140110,transcription regulator activity; GO:0003676,nucleic acid binding; GO:0003677,DNA binding; GO:0005488,binding; GO:0097159,organic cycl…	PF02365.18:No apical meristem (NAM) protein	NAC	TF	NAC
Cs_ont_8g000950	2.9514	2.912	2.5835	0.3912	0.3206	0.4228	440	493	395	54	33	69	-2.81721	1.08305e-62	1.1194e-61	down	chr8	548114	550310	-	Cs_ont_8g000950	--	--	--	uncharacterized protein LOC18034369 [Citrus clementina]	--	V4SMJ5_CITCL RecName: Full=C2H2-type domain-containing protein {ECO:0000259|PROSITE:PS50157};	--	GO:0016021,integral component of membrane; GO:0005575,cellular_component; GO:0016020,membrane; GO:0031224,intrinsic component of membrane; GO:0110165,cellular anatomical entity	--	C2H2	TF	C2H2
Cs_ont_4g002460	17.7317	16.3815	14.8815	2.1006	2.7483	1.9293	1486	1559	1279	163	159	177	-2.81748	1.61412e-150	4.57457e-149	down	chr4	3996376	3997719	+	Cs_ont_4g002460	--	K09286 EREBP-like factor | (RefSeq) ethylene-responsive transcription factor RAP2-4-like (A)	--	ethylene-responsive transcription factor SHINE 2 [Citrus clementina]	SHN2_ARATH RecName: Full=Ethylene-responsive transcription factor SHINE 2;	A0A067FE73_CITSI RecName: Full=AP2/ERF domain-containing protein {ECO:0000259|PROSITE:PS51032};	--	GO:0005634,nucleus; GO:0003677,DNA binding; GO:0003700,DNA-binding transcription factor activity; GO:0009873,ethylene-activated signaling pathway; GO:0003674,molecular_function; GO:0003676,nucleic acid binding; GO:0005488,binding; GO:0097159,organic cyclic compound binding; GO:1901363,heterocyclic compound binding; GO:0140110,transcription regulator activity; GO:0000160,phosphorelay signal transd…	PF00847.23:AP2 domain	AP2/ERF-ERF	TF	AP2/ERF->AP2/ERF-ERF
Cs_ont_2g004980	9.0591	9.2223	8.8665	1.0138	1.0157	1.2707	801	926	804	83	62	123	-2.96536	2.68657e-123	5.88733e-122	down	chr2	2905652	2908261	-	Cs_ont_2g004980	--	--	--	transcription factor bHLH162 isoform X2 [Citrus sinensis]	BH162_ARATH RecName: Full=Transcription factor bHLH162; AltName: Full=Basic helix-loop-helix protein 162; Short=AtbHLH162 {ECO:0000303|PubMed:14600211}; Short=bHLH 162; AltName: Full=bHLH transcription factor bHLH162;	A0A067GKY0_CITSI RecName: Full=BHLH domain-containing protein {ECO:0000259|PROSITE:PS50888};	--	GO:0090575,RNA polymerase II transcription regulator complex; GO:0003700,DNA-binding transcription factor activity; GO:0000981,DNA-binding transcription factor activity, RNA polymerase II-specific; GO:0046983,protein dimerization activity; GO:0000977,RNA polymerase II transcription regulatory region sequence-specific DNA binding; GO:0050832,defense response to fungus; GO:0006357,regulation of tra…	PF00010.29:Helix-loop-helix DNA-binding domain	bHLH	TF	bHLH
Cs_ont_5g034000	0.7378	0.8059	0.856	0.1009	0.0947	0.0597	79	98	94	10	7	7	-3.20406	4.06656e-16	1.34888e-15	down	chr5	36862305	36863981	-	Cs_ont_5g034000	--	K11380 NuA3 HAT complex component NTO1 | (RefSeq) protein Jade-1 (A)	--	protein Jade-1 [Citrus sinensis]	TRX1_ORYSJ RecName: Full=Histone-lysine N-methyltransferase TRX1 {ECO:0000305}; Short=OsTrx1 {ECO:0000303|PubMed:24420930}; EC=2.1.1.364 {ECO:0000269|PubMed:24420930}; AltName: Full=Protein SET DOMAIN GROUP 723 {ECO:0000305}; AltName: Full=SET family protein 33 {ECO:0000305}; Short=OsSET33 {ECO:0000303|PubMed:23762371};	A0A067DEX5_CITSI SubName: Full=Uncharacterized protein {ECO:0000313|EMBL:KDO41539.1};	PHD finger protein BR140/LIN-49	GO:0000785,chromatin; GO:0005634,nucleus; GO:0042054,histone methyltransferase activity; GO:0018024,histone-lysine N-methyltransferase activity; GO:0046872,metal ion binding; GO:0006325,chromatin organization; GO:0009908,flower development; GO:0048578,positive regulation of long-day photoperiodism, flowering; GO:0006357,regulation of transcription by RNA polymerase II; GO:0003674,molecular_functi…	PF13832.9:PHD-zinc-finger like domain	PHD	TR	PHD
Cs_ont_2g018890	1.5516	1.7825	1.9508	0.1191	0.1825	0.2158	197	257	254	14	16	30	-3.28397	8.47732e-38	5.46124e-37	down	chr2	13547123	13549462	+	Cs_ont_2g018890	--	K13424 WRKY transcription factor 33 | (RefSeq) probable WRKY transcription factor 33 isoform X1 (A)	ko04016: MAPK signaling pathway - plant; ko04626: Plant-pathogen interaction	putative WRKY transcription factor 31 [Citrus sinensis]	WRKY6_ARATH RecName: Full=WRKY transcription factor 6 {ECO:0000303|PubMed:11722756}; AltName: Full=WRKY DNA-binding protein 6 {ECO:0000303|PubMed:11722756}; Short=AtWRKY6 {ECO:0000303|PubMed:11722756};	V4W499_CITCL RecName: Full=WRKY domain-containing protein {ECO:0000259|PROSITE:PS50811};	--	GO:0005634,nucleus; GO:0003700,DNA-binding transcription factor activity; GO:0000976,transcription cis-regulatory region binding; GO:0080169,cellular response to boron-containing substance deprivation; GO:0016036,cellular response to phosphate starvation; GO:0009873,ethylene-activated signaling pathway; GO:0045892,negative regulation of DNA-templated transcription; GO:0003674,molecular_function; …	PF03106.18:WRKY DNA -binding domain	WRKY	TF	WRKY
Cs_ont_6g012890	8.0057	7.3845	8.0461	0.6762	0.5021	0.7456	716	750	738	56	31	73	-3.51536	1.28313e-119	2.73343e-118	down	chr6	8289138	8290871	+	Cs_ont_6g012890	--	K13424 WRKY transcription factor 33 | (RefSeq) WRKY transcription factor WRKY24-like (A)	ko04016: MAPK signaling pathway - plant; ko04626: Plant-pathogen interaction	hypothetical protein CICLE_v10012055mg [Citrus clementina]	WRK70_SOLLC RecName: Full=WRKY DNA-binding transcription factor 70 {ECO:0000303|PubMed:21898085}; Short=SlWRKY70 {ECO:0000303|PubMed:21898085};	V4T012_CITCL RecName: Full=WRKY domain-containing protein {ECO:0000259|PROSITE:PS50811};	--	GO:0005634,nucleus; GO:0003700,DNA-binding transcription factor activity; GO:0043565,sequence-specific DNA binding; GO:0002215,defense response to nematode; GO:2000068,regulation of defense response to insect; GO:0009625,response to insect; GO:0009753,response to jasmonic acid; GO:0009624,response to nematode; GO:0009751,response to salicylic acid; GO:0003674,molecular_function; GO:0140110,transc…	PF03106.18:WRKY DNA -binding domain	WRKY	TF	WRKY
Cs_ont_1g023020	0.5343	0.8723	0.8682	0.0361	0.0645	0.061	48	89	80	3	4	6	-3.76996	1.79895e-13	5.33202e-13	down	chr1	25845412	25847075	+	Cs_ont_1g023020	--	K09422 transcription factor MYB, plant | (RefSeq) transcription factor RAX3 (A)	--	transcription factor RAX3 [Citrus sinensis]	RAX3_ARATH RecName: Full=Transcription factor RAX3; AltName: Full=Myb-related protein 84; Short=AtMYB84; AltName: Full=Protein REGULATOR OF AXILLARY MERISTEMS 3;	A0A067GTR9_CITSI SubName: Full=Uncharacterized protein {ECO:0000313|EMBL:KDO78832.1};	Transcription factor, Myb superfamily	GO:0005634,nucleus; GO:0003677,DNA binding; GO:0003700,DNA-binding transcription factor activity; GO:0003674,molecular_function; GO:0003676,nucleic acid binding; GO:0005488,binding; GO:0097159,organic cyclic compound binding; GO:1901363,heterocyclic compound binding; GO:0140110,transcription regulator activity; GO:0005575,cellular_component; GO:0005622,intracellular anatomical structure; GO:00432…	PF00249.34:Myb-like DNA-binding domain	MYB	TF	MYB->MYB
Cs_ont_1g003740	13.9842	13.979	13.9669	0.1586	0.0665	0.1844	1524	1730	1561	16	5	22	-6.52993	3.3942e-176	1.18362e-174	down	chr1	3655352	3657366	+	Cs_ont_1g003740	--	K09286 EREBP-like factor | (RefSeq) ethylene-responsive transcription factor RAP2-3 (A)	--	ethylene-responsive transcription factor ERF110 isoform X1 [Citrus sinensis]	ABR1_ARATH RecName: Full=Ethylene-responsive transcription factor ABR1; AltName: Full=Protein ABA REPRESSOR 1;	A0A2H5Q7K9_CITUN RecName: Full=AP2/ERF domain-containing protein {ECO:0000259|PROSITE:PS51032};	--	GO:0005634,nucleus; GO:0003677,DNA binding; GO:0003700,DNA-binding transcription factor activity; GO:0009738,abscisic acid-activated signaling pathway; GO:0050832,defense response to fungus; GO:0009873,ethylene-activated signaling pathway; GO:0009788,negative regulation of abscisic acid-activated signaling pathway; GO:0009737,response to abscisic acid; GO:0009749,response to glucose; GO:0006970,r…	PF00847.23:AP2 domain	AP2/ERF-ERF	TF	AP2/ERF->AP2/ERF-ERF

## Sheet: LM1_vs_LM2
Supplementary Table S8c. Differentially expressed transcription factors in LM1 vs. LM2
ID	LM1_1_fpkm	LM1_2_fpkm	LM1_3_fpkm	LM2_1_fpkm	LM2_2_fpkm	LM2_3_fpkm	LM1_1_count	LM1_2_count	LM1_3_count	LM2_1_count	LM2_2_count	LM2_3_count	log2FoldChange	pvalue	padj	regulated	chr	start	end	strand	gene_name	gene_description	KEGG	KEGG pathway	NR	Swissprot	Tremble	KOG	GO	Pfam	TF-Family	TF-Category	TF-Classification
Cs_ont_7g014070	0.059	0.1029	0.0865	0.2873	0.1737	0.4146	14	23	20	72	36	91	1.82459	1.07791e-06	4.25592e-06	up	chr7	18196900	18202955	+	Cs_ont_7g014070	--	K14431 transcription factor TGA | (RefSeq) bZIP transcription factor TGA10 isoform X1 (A)	ko04075: Plant hormone signal transduction	bZIP transcription factor TGA10 isoform X1 [Citrus sinensis]	TGA10_TOBAC RecName: Full=bZIP transcription factor TGA10 {ECO:0000303|PubMed:12777042}; AltName: Full=Protein TGACG (TGA) motif-binding protein 10 {ECO:0000303|PubMed:12777042};	A0A2H5Q7M0_CITUN SubName: Full=Uncharacterized protein {ECO:0000313|EMBL:GAY60636.1};	--	GO:0005634,nucleus; GO:0003700,DNA-binding transcription factor activity; GO:0043565,sequence-specific DNA binding; GO:0045893,positive regulation of DNA-templated transcription; GO:0009733,response to auxin; GO:0009753,response to jasmonic acid; GO:0009751,response to salicylic acid; GO:0006351,DNA-templated transcription; GO:0003674,molecular_function; GO:0140110,transcription regulator activit…	PF14144.9:Seed dormancy control	bZIP	TF	bZIP
Cs_ont_1g003740	1.8041	1.6631	1.9328	6.0377	6.381	5.521	182	158	190	643	562	515	1.73345	4.73259e-51	1.77428e-49	up	chr1	3655352	3657366	+	Cs_ont_1g003740	--	K09286 EREBP-like factor | (RefSeq) ethylene-responsive transcription factor RAP2-3 (A)	--	ethylene-responsive transcription factor ERF110 isoform X1 [Citrus sinensis]	ABR1_ARATH RecName: Full=Ethylene-responsive transcription factor ABR1; AltName: Full=Protein ABA REPRESSOR 1;	A0A2H5Q7K9_CITUN RecName: Full=AP2/ERF domain-containing protein {ECO:0000259|PROSITE:PS51032};	--	GO:0005634,nucleus; GO:0003677,DNA binding; GO:0003700,DNA-binding transcription factor activity; GO:0009738,abscisic acid-activated signaling pathway; GO:0050832,defense response to fungus; GO:0009873,ethylene-activated signaling pathway; GO:0009788,negative regulation of abscisic acid-activated signaling pathway; GO:0009737,response to abscisic acid; GO:0009749,response to glucose; GO:0006970,r…	PF00847.23:AP2 domain	AP2/ERF-ERF	TF	AP2/ERF->AP2/ERF-ERF
Cs_ont_1g022820	1.2427	1.2506	1.1919	2.9314	3.0608	3.4785	153	145	143	381	329	396	1.36271	8.62291e-25	1.30887e-23	up	chr1	25680136	25682463	+	Cs_ont_1g022820	--	K13422 transcription factor MYC2 | (RefSeq) transcription factor MYC2-like (A)	ko04016: MAPK signaling pathway - plant; ko04075: Plant hormone signal transduction	transcription factor bHLH25-like [Citrus sinensis]	BH025_ARATH RecName: Full=Transcription factor bHLH25; AltName: Full=Basic helix-loop-helix protein 25; Short=AtbHLH25; Short=bHLH 25; AltName: Full=Transcription factor EN 29; AltName: Full=bHLH transcription factor bHLH025;	V4SKN6_CITCL RecName: Full=BHLH domain-containing protein {ECO:0000259|PROSITE:PS50888};	--	GO:0005634,nucleus; GO:0003700,DNA-binding transcription factor activity; GO:0046983,protein dimerization activity; GO:0000976,transcription cis-regulatory region binding; GO:0006355,regulation of DNA-templated transcription; GO:0003674,molecular_function; GO:0140110,transcription regulator activity; GO:0005488,binding; GO:0005515,protein binding; GO:0001067,transcription regulatory region nuclei…	PF00010.29:Helix-loop-helix DNA-binding domain	bHLH	TF	bHLH
Cs_ont_3g007080	5.9684	5.974	5.2751	12.5962	12.4262	12.2388	1377	1298	1186	3068	2503	2611	1.11616	3.25655e-97	3.17729e-95	up	chr3	4449908	4456121	-	Cs_ont_3g007080	--	K09286 EREBP-like factor | (RefSeq) ethylene-responsive transcription factor RAP2-3 (A)	--	ethylene-responsive transcription factor ABR1 isoform X1 [Citrus sinensis]	EF110_ARATH RecName: Full=Ethylene-responsive transcription factor ERF110;	A0A067H7V8_CITSI RecName: Full=AP2/ERF domain-containing protein {ECO:0000259|PROSITE:PS51032};	--	GO:0005634,nucleus; GO:0003677,DNA binding; GO:0003700,DNA-binding transcription factor activity; GO:0009873,ethylene-activated signaling pathway; GO:0045893,positive regulation of DNA-templated transcription; GO:0048510,regulation of timing of transition from vegetative to reproductive phase; GO:0003674,molecular_function; GO:0003676,nucleic acid binding; GO:0005488,binding; GO:0097159,organic c…	PF00847.23:AP2 domain	AP2/ERF-ERF	TF	AP2/ERF->AP2/ERF-ERF
Cs_ont_4g022340	4.8502	4.5459	4.3509	9.7279	9.2779	9.6432	588	519	514	1245	982	1081	1.0616	2.13279e-46	7.13691e-45	up	chr4	27087484	27089413	-	Cs_ont_4g022340	--	K09286 EREBP-like factor | (RefSeq) ethylene-responsive transcription factor ERF023-like (A)	--	ethylene-responsive transcription factor ERF017 [Citrus sinensis]	ERF17_ARATH RecName: Full=Ethylene-responsive transcription factor ERF017;	A0A2H5NC17_CITUN RecName: Full=AP2/ERF domain-containing protein {ECO:0000259|PROSITE:PS51032};	--	GO:0005634,nucleus; GO:0003700,DNA-binding transcription factor activity; GO:0000976,transcription cis-regulatory region binding; GO:0009873,ethylene-activated signaling pathway; GO:0003674,molecular_function; GO:0140110,transcription regulator activity; GO:0001067,transcription regulatory region nucleic acid binding; GO:0003676,nucleic acid binding; GO:0003677,DNA binding; GO:0003690,double-stra…	PF00847.23:AP2 domain	AP2/ERF-ERF	TF	AP2/ERF->AP2/ERF-ERF
Cs_ont_5g034000	0.4943	0.4607	0.6626	0.8696	1.2596	1.1238	49	43	64	91	109	103	1.00509	4.94058e-05	0.000155284	up	chr5	36862305	36863981	-	Cs_ont_5g034000	--	K11380 NuA3 HAT complex component NTO1 | (RefSeq) protein Jade-1 (A)	--	protein Jade-1 [Citrus sinensis]	TRX1_ORYSJ RecName: Full=Histone-lysine N-methyltransferase TRX1 {ECO:0000305}; Short=OsTrx1 {ECO:0000303|PubMed:24420930}; EC=2.1.1.364 {ECO:0000269|PubMed:24420930}; AltName: Full=Protein SET DOMAIN GROUP 723 {ECO:0000305}; AltName: Full=SET family protein 33 {ECO:0000305}; Short=OsSET33 {ECO:0000303|PubMed:23762371};	A0A067DEX5_CITSI SubName: Full=Uncharacterized protein {ECO:0000313|EMBL:KDO41539.1};	PHD finger protein BR140/LIN-49	GO:0000785,chromatin; GO:0005634,nucleus; GO:0042054,histone methyltransferase activity; GO:0018024,histone-lysine N-methyltransferase activity; GO:0046872,metal ion binding; GO:0006325,chromatin organization; GO:0009908,flower development; GO:0048578,positive regulation of long-day photoperiodism, flowering; GO:0006357,regulation of transcription by RNA polymerase II; GO:0003674,molecular_functi…	PF13832.9:PHD-zinc-finger like domain	PHD	TR	PHD
Cs_ont_3g004630	11.4384	11.544	12.2863	6.0114	5.4579	6.1202	1049	997	1098	582	437	519	-1.00014	2.4651e-38	6.37777e-37	down	chr3	2888669	2890128	-	Cs_ont_3g004630	--	K09422 transcription factor MYB, plant | (RefSeq) transcription factor MYB73-like (A)	--	transcription factor MYB77 [Citrus clementina]	MYB77_ARATH RecName: Full=Transcription factor MYB77 {ECO:0000303|PubMed:11597504}; AltName: Full=Myb-related protein 77 {ECO:0000303|PubMed:11597504}; Short=AtMYB77 {ECO:0000303|PubMed:11597504}; AltName: Full=Myb-related protein R2 {ECO:0000303|PubMed:9678577}; Short=AtMYBR2 {ECO:0000303|PubMed:9678577};	A0A067H9B1_CITSI SubName: Full=Uncharacterized protein {ECO:0000313|EMBL:KDO84317.1};	Transcription factor, Myb superfamily	GO:0005634,nucleus; GO:0003700,DNA-binding transcription factor activity; GO:0000981,DNA-binding transcription factor activity, RNA polymerase II-specific; GO:0000978,RNA polymerase II cis-regulatory region sequence-specific DNA binding; GO:0000976,transcription cis-regulatory region binding; GO:0048527,lateral root development; GO:0010929,positive regulation of auxin mediated signaling pathway; …	PF00249.34:Myb-like DNA-binding domain	MYB	TF	MYB->MYB
Cs_ont_9g001910	11.5843	12.6003	11.1714	6.027	5.8732	5.5018	863	884	811	474	382	379	-1.01926	4.33835e-32	8.77202e-31	down	chr9	1117187	1118499	+	Cs_ont_9g001910	--	--	--	GATA transcription factor 15 [Citrus sinensis]	GAT15_ARATH RecName: Full=GATA transcription factor 15;	V4S1V4_CITCL RecName: Full=GATA-type domain-containing protein {ECO:0000259|PROSITE:PS50114};	GATA-4/5/6 transcription factors	GO:0005634,nucleus; GO:0003700,DNA-binding transcription factor activity; GO:0000976,transcription cis-regulatory region binding; GO:0008270,zinc ion binding; GO:0003674,molecular_function; GO:0140110,transcription regulator activity; GO:0001067,transcription regulatory region nucleic acid binding; GO:0003676,nucleic acid binding; GO:0003677,DNA binding; GO:0003690,double-stranded DNA binding; GO…	PF00320.30:GATA zinc finger	C2C2-GATA	TF	C2C2->C2C2-GATA
Cs_ont_4g010210	9.7356	9.2455	9.8203	5.0721	4.2957	4.5345	880	787	865	484	339	379	-1.04556	8.69628e-33	1.80109e-31	down	chr4	11436692	11438526	+	Cs_ont_4g010210	--	--	--	transcription factor MYBS3 [Citrus clementina]	MYBS3_ORYSJ RecName: Full=Transcription factor MYBS3 {ECO:0000303|PubMed:12172034}; AltName: Full=Myb-related protein S3 {ECO:0000303|PubMed:12172034}; Short=OsMYBS3 {ECO:0000303|PubMed:12172034};	A0A067EVU6_CITSI SubName: Full=Uncharacterized protein {ECO:0000313|EMBL:KDO59244.1};	--	GO:0005634,nucleus; GO:0003677,DNA binding; GO:0003700,DNA-binding transcription factor activity; GO:0046872,metal ion binding; GO:0045892,negative regulation of DNA-templated transcription; GO:0009733,response to auxin; GO:0009723,response to ethylene; GO:0009739,response to gibberellin; GO:0009744,response to sucrose; GO:0003674,molecular_function; GO:0003676,nucleic acid binding; GO:0005488,bi…	PF00249.34:Myb-like DNA-binding domain	MYB-related	TF	MYB->MYB-related
Cs_ont_4g025330	7.96	8.2708	8.5316	3.6319	3.8082	4.2096	2047	2003	2138	986	855	1001	-1.08707	9.85474e-72	6.11523e-70	down	chr4	29113943	29118036	-	Cs_ont_4g025330	--	--	--	protein CHLOROPLAST IMPORT APPARATUS 2 isoform X2 [Citrus clementina]	CIA2_ARATH RecName: Full=Protein CHLOROPLAST IMPORT APPARATUS 2; Flags: Precursor;	V4U0X0_CITCL RecName: Full=CCT domain-containing protein {ECO:0000259|PROSITE:PS51017};	GATA-4/5/6 transcription factors	GO:0009507,chloroplast; GO:0005634,nucleus; GO:0045036,protein targeting to chloroplast; GO:0006355,regulation of DNA-templated transcription; GO:0006605,protein targeting; GO:0006810,transport; GO:0006886,intracellular protein transport; GO:0008104,protein localization; GO:0008150,biological_process; GO:0009987,cellular process; GO:0015031,protein transport; GO:0033036,macromolecule localization…	PF06203.17:CCT motif	Others	TR	Others
Cs_ont_6g003310	9.5663	9.3542	9.9744	4.6229	4.2891	4.4923	935	861	950	477	366	406	-1.10462	8.82469e-42	2.57522e-40	down	chr6	2013356	2015425	-	Cs_ont_6g003310	--	K12129 pseudo-response regulator 7 | (RefSeq) two-component response regulator-like APRR7 (A)	ko04712: Circadian rhythm - plant	zinc finger protein CONSTANS-LIKE 2 [Citrus sinensis]	COL2_ARATH RecName: Full=Zinc finger protein CONSTANS-LIKE 2;	A0A2H5P1K7_CITUN SubName: Full=Uncharacterized protein {ECO:0000313|EMBL:GAY46249.1};	GATA-4/5/6 transcription factors	GO:0005634,nucleus; GO:0003677,DNA binding; GO:0003700,DNA-binding transcription factor activity; GO:0008270,zinc ion binding; GO:0009658,chloroplast organization; GO:0009909,regulation of flower development; GO:0003674,molecular_function; GO:0003676,nucleic acid binding; GO:0005488,binding; GO:0097159,organic cyclic compound binding; GO:1901363,heterocyclic compound binding; GO:0140110,transcrip…	PF06203.17:CCT motif	C2C2-CO-like	TF	C2C2->C2C2-CO-like
Cs_ont_5g036800	15.6446	14.5836	14.4618	6.2123	6.6994	6.9932	1875	1646	1689	786	701	775	-1.16674	7.72424e-73	5.02417e-71	down	chr5	40336248	40338250	-	Cs_ont_5g036800	--	K12129 pseudo-response regulator 7 | (RefSeq) two-component response regulator-like APRR7 (A)	ko04712: Circadian rhythm - plant	zinc finger protein CONSTANS-LIKE 16 [Citrus sinensis]	COL16_ARATH RecName: Full=Zinc finger protein CONSTANS-LIKE 16;	A0A067EU73_CITSI SubName: Full=Uncharacterized protein {ECO:0000313|EMBL:KDO57445.1};	GATA-4/5/6 transcription factors	GO:0005634,nucleus; GO:0003700,DNA-binding transcription factor activity; GO:0008270,zinc ion binding; GO:0006355,regulation of DNA-templated transcription; GO:0003674,molecular_function; GO:0140110,transcription regulator activity; GO:0005488,binding; GO:0043167,ion binding; GO:0043169,cation binding; GO:0046872,metal ion binding; GO:0046914,transition metal ion binding; GO:0006139,nucleobase-co…	PF06203.17:CCT motif	C2C2-CO-like	TF	C2C2->C2C2-CO-like
Cs_ont_5g041030	0.7734	0.6613	0.6803	0.1617	0.2876	0.4019	77	62	66	17	25	37	-1.32397	5.25953e-05	0.000164669	down	chr5	43651559	43653340	+	Cs_ont_5g041030	--	--	--	growth-regulating factor 10-like [Citrus sinensis]	GRF12_ORYSJ RecName: Full=Growth-regulating factor 12; Short=OsGRF12; AltName: Full=Transcription activator GRF12;	A0A2H5NUD9_CITUN RecName: Full=Growth-regulating factor {ECO:0000256|RuleBase:RU367127};	--	GO:0005634,nucleus; GO:0005524,ATP binding; GO:0032502,developmental process; GO:0006355,regulation of DNA-templated transcription; GO:0006351,DNA-templated transcription; GO:0000166,nucleotide binding; GO:0003674,molecular_function; GO:0005488,binding; GO:0017076,purine nucleotide binding; GO:0030554,adenyl nucleotide binding; GO:0032553,ribonucleotide binding; GO:0032555,purine ribonucleotide b…	PF08879.13:WRC	GRF	TF	GRF
novel.168	3.8919	3.7896	3.5568	1.6277	0.942	1.7947	265	243	236	117	56	113	-1.35635	3.27855e-13	2.46515e-12	down	chr2	3759669	3760842	-	--	--	--	--	zinc finger protein CONSTANS-LIKE 4 isoform X1 [Citrus sinensis]	MIP1B_ARATH RecName: Full=B-box domain protein 31 {ECO:0000303|PubMed:19920209}; Short=AtBBX31 {ECO:0000303|PubMed:19920209}; AltName: Full=Microprotein 1B {ECO:0000303|PubMed:27015278};	A0A067G7T8_CITSI RecName: Full=B box-type domain-containing protein {ECO:0000259|PROSITE:PS50119};	--	GO:0005634,nucleus; GO:0003700,DNA-binding transcription factor activity; GO:0030674,protein-macromolecule adaptor activity; GO:0000976,transcription cis-regulatory region binding; GO:0008270,zinc ion binding; GO:0007623,circadian rhythm; GO:0009909,regulation of flower development; GO:0006355,regulation of DNA-templated transcription; GO:0010224,response to UV-B; GO:0003674,molecular_function; G…	PF00643.27:B-box zinc finger	Others	TR	Others
Cs_ont_3g012850	1.1366	1.2069	1.2675	0.4307	0.3124	0.3688	150	150	163	60	36	45	-1.68937	5.31345e-15	4.4728e-14	down	chr3	8463344	8469123	+	Cs_ont_3g012850	--	--	--	homeotic protein knotted-1 [Citrus sinensis]	KNAP2_MALDO RecName: Full=Homeobox protein knotted-1-like 2; AltName: Full=KNAP2;	A0A2H5P6R6_CITUN SubName: Full=Uncharacterized protein {ECO:0000313|EMBL:GAY48048.1};	Transcription factor MEIS1 and related HOX domain proteins	GO:0005634,nucleus; GO:0003677,DNA binding; GO:0000981,DNA-binding transcription factor activity, RNA polymerase II-specific; GO:0003674,molecular_function; GO:0003676,nucleic acid binding; GO:0005488,binding; GO:0097159,organic cyclic compound binding; GO:1901363,heterocyclic compound binding; GO:0003700,DNA-binding transcription factor activity; GO:0140110,transcription regulator activity; GO:0…	PF03791.16:KNOX2 domain	HB-KNOX	TF	HB->HB-KNOX
																															15

## Sheet: LM2_vs_LM3
Supplementary Table S8d. Differentially expressed transcription factors in LM2 vs. LM3
ID	LM2_1_fpkm	LM2_2_fpkm	LM2_3_fpkm	LM3_1_fpkm	LM3_2_fpkm	LM3_3_fpkm	LM2_1_count	LM2_2_count	LM2_3_count	LM3_1_count	LM3_2_count	LM3_3_count	log2FoldChange	pvalue	padj	regulated	chr	start	end	strand	gene_name	gene_description	KEGG	KEGG pathway	NR	Swissprot	Tremble	KOG	GO	Pfam	TF-Family	TF-Category	TF-Classification
Cs_ont_1g012050	0.6248	0.7555	0.4539	11.7906	11.3751	11.2762	22	22	14	398	294	430	4.19073	1.74678e-73	1.41524e-72	up	chr1	16403688	16404423	+	Cs_ont_1g012050	--	K09286 EREBP-like factor | (RefSeq) ethylene-responsive transcription factor 3-like (A)	--	ethylene-responsive transcription factor ERF003-like [Citrus sinensis]	ERF03_ARATH RecName: Full=Ethylene-responsive transcription factor ERF003;	A0A067E3X8_CITSI RecName: Full=AP2/ERF domain-containing protein {ECO:0000259|PROSITE:PS51032};	--	GO:0005634,nucleus; GO:0003677,DNA binding; GO:0003700,DNA-binding transcription factor activity; GO:0009873,ethylene-activated signaling pathway; GO:0003674,molecular_function; GO:0003676,nucleic acid binding; GO:0005488,binding; GO:0097159,organic cyclic compound binding; GO:1901363,heterocyclic compound binding; GO:0140110,transcription regulator activity; GO:0000160,phosphorelay signal transd…	PF00847.23:AP2 domain	AP2/ERF-ERF	TF	AP2/ERF->AP2/ERF-ERF
Cs_ont_7g001810	0.4941	0.5377	0.4626	3.7832	4.2544	3.9603	50	45	41	367	316	434	2.96098	2.83477e-62	1.99018e-61	up	chr7	1666367	1667892	-	Cs_ont_7g001810	--	K21994 LOB domain-containing protein 18 | (RefSeq) LOB domain-containing protein 18 (A)	--	LOB domain-containing protein 21 [Citrus clementina]	LBD21_ARATH RecName: Full=LOB domain-containing protein 21; AltName: Full=ASYMMETRIC LEAVES 2-like protein 12; Short=AS2-like protein 12;	V4T709_CITCL RecName: Full=LOB domain-containing protein {ECO:0000259|PROSITE:PS50891};	--	--	PF03195.17:Lateral organ boundaries (LOB) domain	LOB	TF	LOB
Cs_ont_3g004930	0.6451	0.3575	0.3222	2.9022	2.7466	2.6559	48	22	21	207	150	214	2.58312	7.8233e-26	2.83504e-25	up	chr3	3067080	3069825	+	Cs_ont_3g004930	--	--	--	B3 domain-containing protein At5g42700 isoform X1 [Citrus sinensis]	Y3918_ARATH RecName: Full=B3 domain-containing protein At3g19184;	A0A067GWZ4_CITSI RecName: Full=TF-B3 domain-containing protein {ECO:0000259|PROSITE:PS50863};	--	GO:0005634,nucleus; GO:0003677,DNA binding; GO:0003674,molecular_function; GO:0003676,nucleic acid binding; GO:0005488,binding; GO:0097159,organic cyclic compound binding; GO:1901363,heterocyclic compound binding; GO:0005575,cellular_component; GO:0005622,intracellular anatomical structure; GO:0043226,organelle; GO:0043227,membrane-bounded organelle; GO:0043229,intracellular organelle; GO:0043231…	PF02362.24:B3 DNA binding domain	B3	TF	B3->B3
Cs_ont_3g024870	0.2383	0.1441	0.0495	0.8476	0.9741	0.8403	22	11	4	75	66	84	2.55218	8.17898e-11	1.81462e-10	up	chr3	23301731	23306197	-	Cs_ont_3g024870	--	--	--	protein SHI RELATED SEQUENCE 6 [Citrus sinensis]	SRS6_ARATH RecName: Full=Protein SHI RELATED SEQUENCE 6;	A0A067EUM3_CITSI SubName: Full=Uncharacterized protein {ECO:0000313|EMBL:KDO58859.1};	--	GO:0005634,nucleus; GO:0003677,DNA binding; GO:0003700,DNA-binding transcription factor activity; GO:0046872,metal ion binding; GO:0009851,auxin biosynthetic process; GO:0009734,auxin-activated signaling pathway; GO:0045893,positive regulation of DNA-templated transcription; GO:0003674,molecular_function; GO:0003676,nucleic acid binding; GO:0005488,binding; GO:0097159,organic cyclic compound bind…	PF05142.15:Domain of unknown function (DUF702)	SRS	TF	SRS
Cs_ont_6g003970	1.3122	1.4734	1.2841	8.2565	8.2435	7.4336	126	117	108	760	581	773	2.513	1.56141e-94	1.59935e-93	up	chr6	2429634	2431198	-	Cs_ont_6g003970	--	--	--	hypothetical protein CICLE_v10013705mg [Citrus clementina]	LBD41_ARATH RecName: Full=LOB domain-containing protein 41; AltName: Full=ASYMMETRIC LEAVES 2-like protein 38; Short=AS2-like protein 38;	V4SY62_CITCL RecName: Full=LOB domain-containing protein {ECO:0000259|PROSITE:PS50891};	--	GO:0071456,cellular response to hypoxia; GO:0010468,regulation of gene expression; GO:0006355,regulation of DNA-templated transcription; GO:0001666,response to hypoxia; GO:0006950,response to stress; GO:0008150,biological_process; GO:0009628,response to abiotic stimulus; GO:0009987,cellular process; GO:0033554,cellular response to stress; GO:0036293,response to decreased oxygen levels; GO:0036294…	PF03195.17:Lateral organ boundaries (LOB) domain	LOB	TF	LOB
Cs_ont_7g005220	3.9077	3.8531	4.162	22.8848	21.974	24.5318	298	243	278	1673	1230	2026	2.49896	1.64516e-202	3.82267e-201	up	chr7	3970759	3972717	+	Cs_ont_7g005220	--	K13944 LOB domain-containing protein 16 | (RefSeq) LOB domain-containing protein 16 (A)	--	LOB domain-containing protein 1 [Citrus clementina]	LBD11_ARATH RecName: Full=LOB domain-containing protein 11; AltName: Full=ASYMMETRIC LEAVES 2-like protein 7; Short=AS2-like protein 7;	A0A067E155_CITSI RecName: Full=LOB domain-containing protein {ECO:0000259|PROSITE:PS50891};	--	--	PF03195.17:Lateral organ boundaries (LOB) domain	LOB	TF	LOB
Cs_ont_2g019470	1.1453	1.1541	0.9444	5.3763	6.8483	6.228	18	15	13	81	79	106	2.45948	9.36306e-14	2.32697e-13	up	chr2	14243879	14244297	-	Cs_ont_2g019470	--	K09422 transcription factor MYB, plant | (RefSeq) transcription factor CPC (A)	--	transcription factor CPC-like [Citrus sinensis]	CPC_ARATH RecName: Full=Transcription factor CPC; AltName: Full=Protein CAPRICE;	V4U4D5_CITCL SubName: Full=Uncharacterized protein {ECO:0000313|EMBL:ESR60762.1};	--	GO:0005634,nucleus; GO:0003700,DNA-binding transcription factor activity; GO:0000976,transcription cis-regulatory region binding; GO:0030154,cell differentiation; GO:0009913,epidermal cell differentiation; GO:0010063,positive regulation of trichoblast fate specification; GO:0010376,stomatal complex formation; GO:0003674,molecular_function; GO:0140110,transcription regulator activity; GO:0001067,t…	PF00249.34:Myb-like DNA-binding domain	MYB-related	TF	MYB->MYB-related
Cs_ont_5g036780	9.3864	9.9005	9.999	54.0995	57.644	54.0121	971	847	906	5365	4377	6051	2.45724	0	0	up	chr5	40314650	40316209	+	Cs_ont_5g036780	--	--	--	LOB domain-containing protein 41 [Citrus sinensis]	LBD41_ARATH RecName: Full=LOB domain-containing protein 41; AltName: Full=ASYMMETRIC LEAVES 2-like protein 38; Short=AS2-like protein 38;	A0A067F1R7_CITSI RecName: Full=LOB domain-containing protein {ECO:0000259|PROSITE:PS50891};	--	GO:0071456,cellular response to hypoxia; GO:0010468,regulation of gene expression; GO:0006355,regulation of DNA-templated transcription; GO:0001666,response to hypoxia; GO:0006950,response to stress; GO:0008150,biological_process; GO:0009628,response to abiotic stimulus; GO:0009987,cellular process; GO:0033554,cellular response to stress; GO:0036293,response to decreased oxygen levels; GO:0036294…	PF03195.17:Lateral organ boundaries (LOB) domain	LOB	TF	LOB
Cs_ont_3g028960	0.2667	0.2614	0.3085	1.4472	1.3893	1.494	74	60	75	385	283	449	2.33009	6.7139e-49	3.86711e-48	up	chr3	31015474	31032255	+	Cs_ont_3g028960	--	K14486 auxin response factor | (RefSeq) auxin response factor 3-like isoform X3 (A)	ko04075: Plant hormone signal transduction	auxin response factor 3-like isoform X3 [Citrus sinensis]	ARFC_ARATH RecName: Full=Auxin response factor 3; AltName: Full=Protein ETTIN;	A0A067F6V9_CITSI RecName: Full=Auxin response factor {ECO:0000256|RuleBase:RU004561};	--	GO:0005634,nucleus; GO:0031490,chromatin DNA binding; GO:0003677,DNA binding; GO:0003700,DNA-binding transcription factor activity; GO:0000976,transcription cis-regulatory region binding; GO:0010158,abaxial cell fate specification; GO:0009850,auxin metabolic process; GO:0009734,auxin-activated signaling pathway; GO:0010582,floral meristem determinacy; GO:1902584,positive regulation of response to…	PF06507.16:Auxin response factor	B3-ARF	TF	B3->B3-ARF
Cs_ont_7g024570	1.4896	1.3078	1.6774	6.9607	6.839	7.669	73	53	72	327	246	407	2.2186	1.25897e-39	6.14203e-39	up	chr7	26783436	26784834	-	Cs_ont_7g024570	--	K09422 transcription factor MYB, plant | (RefSeq) transcription factor WER-like isoform X1 (A)	--	hypothetical protein CUMW_021750 [Citrus unshiu]	WER_ARATH RecName: Full=Transcription factor WER; AltName: Full=Myb-related protein 66; Short=AtMYB66; AltName: Full=Protein WEREWOLF;	A0A2H5N9S9_CITUN SubName: Full=Uncharacterized protein {ECO:0000313|EMBL:GAY36375.1};	Transcription factor, Myb superfamily	GO:0005634,nucleus; GO:0003677,DNA binding; GO:0003700,DNA-binding transcription factor activity; GO:0000976,transcription cis-regulatory region binding; GO:0030154,cell differentiation; GO:0045165,cell fate commitment; GO:0045893,positive regulation of DNA-templated transcription; GO:0048765,root hair cell differentiation; GO:0003674,molecular_function; GO:0003676,nucleic acid binding; GO:000548…	PF00249.34:Myb-like DNA-binding domain	MYB	TF	MYB->MYB
Cs_ont_4g023280	0.4991	0.5121	0.3626	1.6409	2.4934	1.9972	33	28	21	104	121	143	2.10635	2.96964e-14	7.52807e-14	up	chr4	27821097	27822249	+	Cs_ont_4g023280	--	K09422 transcription factor MYB, plant | (RefSeq) transcription factor MYB114-like (A)	--	transcription factor MYB114-like [Citrus sinensis]	MYB4_CROXC RecName: Full=Transcription factor MYB4 {ECO:0000305}; AltName: Full=Myb-related protein 4 {ECO:0000303|PubMed:31004005}; Short=CcMYB4 {ECO:0000303|PubMed:31004005};	F8WLC4_CITUN SubName: Full=MYB transcription factor {ECO:0000313|EMBL:BAK61869.1};	Transcription factor, Myb superfamily	GO:0005634,nucleus; GO:0003677,DNA binding; GO:0003674,molecular_function; GO:0003676,nucleic acid binding; GO:0005488,binding; GO:0097159,organic cyclic compound binding; GO:1901363,heterocyclic compound binding; GO:0005575,cellular_component; GO:0005622,intracellular anatomical structure; GO:0043226,organelle; GO:0043227,membrane-bounded organelle; GO:0043229,intracellular organelle; GO:0043231…	PF00249.34:Myb-like DNA-binding domain	MYB	TF	MYB->MYB
Cs_ont_3g005370	0.391	0.3208	0.4464	1.8789	1.7311	1.3925	28	19	28	129	91	108	2.06101	3.55988e-13	8.66297e-13	up	chr3	3361124	3362395	-	Cs_ont_3g005370	--	--	--	WUSCHEL-related homeobox 4 [Citrus clementina]	WOX4_ARATH RecName: Full=WUSCHEL-related homeobox 4;	V4TE66_CITCL RecName: Full=Homeobox domain-containing protein {ECO:0000259|PROSITE:PS50071};	--	GO:0005634,nucleus; GO:0003677,DNA binding; GO:0003700,DNA-binding transcription factor activity; GO:0051301,cell division; GO:0010087,phloem or xylem histogenesis; GO:0010067,procambium histogenesis; GO:0007165,signal transduction; GO:0009888,tissue development; GO:0003674,molecular_function; GO:0003676,nucleic acid binding; GO:0005488,binding; GO:0097159,organic cyclic compound binding; GO:1901…	PF00046.32:Homeodomain	HB-WOX	TF	HB->HB-WOX
Cs_ont_5g037550	0.3293	0.6171	0.2255	1.391	1.5252	2.0066	20	31	12	81	68	132	2.0421	1.26278e-09	2.65747e-09	up	chr5	41174565	41175480	-	Cs_ont_5g037550	--	K09286 EREBP-like factor | (RefSeq) ethylene-responsive transcription factor RAP2-11-like (A)	--	ethylene-responsive transcription factor RAP2-11-like [Citrus sinensis]	ERN1_LOTJA RecName: Full=Ethylene-responsive transcription factor ERN1 {ECO:0000305}; Short=ERF transcription factor ERN1 {ECO:0000305}; AltName: Full=Protein ERF REQUIRED FOR NODULATION 1 {ECO:0000303|PubMed:28068194}; Short=LjERN1 {ECO:0000303|PubMed:28068194};	V4TW16_CITCL RecName: Full=AP2/ERF domain-containing protein {ECO:0000259|PROSITE:PS51032};	--	GO:0005634,nucleus; GO:0003677,DNA binding; GO:0003700,DNA-binding transcription factor activity; GO:0009877,nodulation; GO:0006355,regulation of DNA-templated transcription; GO:0003674,molecular_function; GO:0003676,nucleic acid binding; GO:0005488,binding; GO:0097159,organic cyclic compound binding; GO:1901363,heterocyclic compound binding; GO:0140110,transcription regulator activity; GO:000815…	PF00847.23:AP2 domain	AP2/ERF-ERF	TF	AP2/ERF->AP2/ERF-ERF
Cs_ont_7g026180	1.7638	1.9194	1.9029	7.8746	7.437	7.6464	200	180	189	856	619	939	1.99823	1.27771e-84	1.18084e-83	up	chr7	27799638	27801885	-	Cs_ont_7g026180	--	K09338 homeobox-leucine zipper protein | (RefSeq) homeobox-leucine zipper protein ATHB-13 (A)	--	homeobox-leucine zipper protein ATHB-13 [Citrus clementina]	ATB13_ARATH RecName: Full=Homeobox-leucine zipper protein ATHB-13; AltName: Full=HD-ZIP protein ATHB-13; AltName: Full=Homeodomain transcription factor ATHB-13;	A0A2H5N8S3_CITUN RecName: Full=Homeobox domain-containing protein {ECO:0000259|PROSITE:PS50071};	Transcription factor HEX, contains HOX and HALZ domains	GO:0005634,nucleus; GO:0003700,DNA-binding transcription factor activity; GO:0000981,DNA-binding transcription factor activity, RNA polymerase II-specific; GO:0043565,sequence-specific DNA binding; GO:0000976,transcription cis-regulatory region binding; GO:0048826,cotyledon morphogenesis; GO:0009965,leaf morphogenesis; GO:0045893,positive regulation of DNA-templated transcription; GO:0080022,prim…	PF00046.32:Homeodomain	HB-HD-ZIP	TF	HB->HB-HD-ZIP
Cs_ont_2g009090	0.958	0.7768	0.6176	2.9745	3.2399	3.4864	85	57	48	253	211	335	1.99289	1.74544e-26	6.43351e-26	up	chr2	5678451	5680982	-	Cs_ont_2g009090	--	K13944 LOB domain-containing protein 16 | (RefSeq) LOB domain-containing protein 16 (A)	--	LOB domain-containing protein 4 [Citrus clementina]	LBD4_ARATH RecName: Full=LOB domain-containing protein 4; AltName: Full=ASYMMETRIC LEAVES 2-like protein 6; Short=AS2-like protein 6;	A0A067GFN9_CITSI RecName: Full=LOB domain-containing protein {ECO:0000259|PROSITE:PS50891};	--	GO:0000976,transcription cis-regulatory region binding; GO:0010087,phloem or xylem histogenesis; GO:0001067,transcription regulatory region nucleic acid binding; GO:0003674,molecular_function; GO:0003676,nucleic acid binding; GO:0003677,DNA binding; GO:0003690,double-stranded DNA binding; GO:0005488,binding; GO:0043565,sequence-specific DNA binding; GO:0097159,organic cyclic compound binding; GO:…	PF03195.17:Lateral organ boundaries (LOB) domain	LOB	TF	LOB
Cs_ont_8g000340	0.1691	0.1227	0.0386	0.4468	0.4146	0.4995	30	18	6	76	54	96	1.98582	1.0881e-07	2.07715e-07	up	chr8	208080	210898	+	Cs_ont_8g000340	--	--	--	probable N-acetyltransferase HLS1 isoform X1 [Citrus sinensis]	HLS1_ARATH RecName: Full=Probable N-acetyltransferase HLS1; EC=2.3.1.-; AltName: Full=Protein CONSTITUTIVE PHOTOMORPHOGENIC 3; AltName: Full=Protein HOOKLESS 1; AltName: Full=Protein UNUSUAL SUGAR RESPONSE 2;	A0A067FHW3_CITSI RecName: Full=N-acetyltransferase domain-containing protein {ECO:0000259|PROSITE:PS51186};	--	GO:0016747,acyltransferase activity, transferring groups other than amino-acyl groups; GO:0008080,N-acetyltransferase activity; GO:0009734,auxin-activated signaling pathway; GO:0009640,photomorphogenesis; GO:0040008,regulation of growth; GO:0009723,response to ethylene; GO:0009826,unidimensional cell growth; GO:0003674,molecular_function; GO:0003824,catalytic activity; GO:0016740,transferase acti…	PF00583.28:Acetyltransferase (GNAT) family	GNAT	TR	GNAT
Cs_ont_4g001780	7.5486	7.3226	8.0177	31.833	27.4547	30.0581	445	357	414	1799	1188	1919	1.9225	1.08188e-132	1.54292e-131	up	chr4	3418698	3419686	-	Cs_ont_4g001780	--	K09286 EREBP-like factor | (RefSeq) ethylene-responsive transcription factor 3-like (A)	--	ethylene-responsive transcription factor ERF003 [Citrus sinensis]	ERF03_ARATH RecName: Full=Ethylene-responsive transcription factor ERF003;	A0A067FJG7_CITSI RecName: Full=AP2/ERF domain-containing protein {ECO:0000259|PROSITE:PS51032};	--	GO:0005634,nucleus; GO:0003677,DNA binding; GO:0003700,DNA-binding transcription factor activity; GO:0009873,ethylene-activated signaling pathway; GO:0003674,molecular_function; GO:0003676,nucleic acid binding; GO:0005488,binding; GO:0097159,organic cyclic compound binding; GO:1901363,heterocyclic compound binding; GO:0140110,transcription regulator activity; GO:0000160,phosphorelay signal transd…	PF00847.23:AP2 domain	AP2/ERF-ERF	TF	AP2/ERF->AP2/ERF-ERF
Cs_ont_5g042560	3.6489	3.8502	2.6418	13.2241	13.4451	12.1716	369	322	234	1282	998	1333	1.8915	2.30966e-74	1.89856e-73	up	chr5	44782815	44784584	-	Cs_ont_5g042560	--	K09286 EREBP-like factor | (RefSeq) ethylene-responsive transcription factor TINY-like (A)	--	ethylene-responsive transcription factor ERF038 isoform X2 [Citrus sinensis]	ERF39_ARATH RecName: Full=Ethylene-responsive transcription factor ERF039;	A0A067FD51_CITSI RecName: Full=AP2/ERF domain-containing protein {ECO:0000259|PROSITE:PS51032};	--	GO:0005634,nucleus; GO:0003700,DNA-binding transcription factor activity; GO:0000976,transcription cis-regulatory region binding; GO:0009873,ethylene-activated signaling pathway; GO:0003674,molecular_function; GO:0140110,transcription regulator activity; GO:0001067,transcription regulatory region nucleic acid binding; GO:0003676,nucleic acid binding; GO:0003677,DNA binding; GO:0003690,double-stra…	PF00847.23:AP2 domain	AP2/ERF-ERF	TF	AP2/ERF->AP2/ERF-ERF
Cs_ont_2g017440	8.7604	8.8569	9.0425	30.6239	30.2956	30.6213	3295	2755	2979	11042	8364	12473	1.73628	0	0	up	chr2	12167831	12176974	+	Cs_ont_2g017440	--	K14489 arabidopsis histidine kinase 2/3/4 (cytokinin receptor) [EC:2.7.13.3] | (RefSeq) histidine kinase 2 (A)	ko04075: Plant hormone signal transduction	histidine kinase 2 [Citrus clementina]	AHK2_ARATH RecName: Full=Histidine kinase 2; EC=2.7.13.3; AltName: Full=Arabidopsis histidine kinase 2; Short=AtHK2; AltName: Full=Protein AUTHENTIC HIS-KINASE 2;	A0A2H5PL98_CITUN RecName: Full=Histidine kinase {ECO:0000256|ARBA:ARBA00012438}; EC=2.7.13.3 {ECO:0000256|ARBA:ARBA00012438};	Sensory transduction histidine kinase	GO:0005789,endoplasmic reticulum membrane; GO:0016021,integral component of membrane; GO:0005886,plasma membrane; GO:0009884,cytokinin receptor activity; GO:0042802,identical protein binding; GO:0019900,kinase binding; GO:0000155,phosphorelay sensor kinase activity; GO:0004673,protein histidine kinase activity; GO:0043424,protein histidine kinase binding; GO:0071215,cellular response to abscisic …	PF03924.16:CHASE domain	Others	TR	Others
Cs_ont_2g017480	11.1299	11.3302	10.8581	35.7676	36.7664	36.7265	1189	1001	1016	3663	2883	4249	1.66935	5.24595e-258	1.61303e-256	up	chr2	12185989	12187599	+	Cs_ont_2g017480	--	K14494 DELLA protein | (RefSeq) DELLA protein GAI (A)	ko04075: Plant hormone signal transduction	scarecrow-like protein 21 [Citrus clementina]	PAT1_ARATH RecName: Full=Scarecrow-like transcription factor PAT1; AltName: Full=GRAS family protein 29; Short=AtGRAS-29; AltName: Full=Protein PHYTOCHROME A SIGNAL TRANSDUCTION 1;	V4UFB6_CITCL SubName: Full=Uncharacterized protein {ECO:0000313|EMBL:ESR60986.1};	--	GO:0005737,cytoplasm; GO:0005634,nucleus; GO:0003700,DNA-binding transcription factor activity; GO:0043565,sequence-specific DNA binding; GO:0000976,transcription cis-regulatory region binding; GO:1990110,callus formation; GO:0009640,photomorphogenesis; GO:0009585,red, far-red light phototransduction; GO:0006355,regulation of DNA-templated transcription; GO:0003674,molecular_function; GO:0140110,…	PF03514.17:GRAS domain family	GRAS	TF	GRAS
Cs_ont_4g001720	1.8406	2.0243	2.2215	6.5373	6.7169	6.6528	420	382	444	1430	1125	1644	1.66817	7.76978e-101	8.49586e-100	up	chr4	3372832	3377587	-	Cs_ont_4g001720	--	K14491 two-component response regulator ARR-B family | (RefSeq) two-component response regulator ARR12 (A)	ko04075: Plant hormone signal transduction	Two-component response regulator ARR12 [Citrus sinensis]	ARR12_ARATH RecName: Full=Two-component response regulator ARR12;	A0A067FMW8_CITSI RecName: Full=Two-component response regulator {ECO:0000256|PIRNR:PIRNR036392};	GATA-4/5/6 transcription factors	GO:0005634,nucleus; GO:0003677,DNA binding; GO:0003700,DNA-binding transcription factor activity; GO:0000156,phosphorelay response regulator activity; GO:1990110,callus formation; GO:0071368,cellular response to cytokinin stimulus; GO:0009736,cytokinin-activated signaling pathway; GO:0010492,maintenance of shoot apical meristem identity; GO:0080022,primary root development; GO:0031537,regulation …	PF00072.27:Response regulator receiver domain	GARP-ARR-B	TF	GARP->GARP-ARR-B
Cs_ont_3g011330	9.1101	8.9601	8.8254	28.1755	28.6102	28.9207	911	741	773	2701	2100	3132	1.62756	5.65915e-193	1.22938e-191	up	chr3	7302645	7304250	-	Cs_ont_3g011330	--	K09338 homeobox-leucine zipper protein | (RefSeq) homeobox-leucine zipper protein ATHB-6-like isoform X1 (A)	--	hypothetical protein CUMW_060430 [Citrus unshiu]	ATHB5_ARATH RecName: Full=Homeobox-leucine zipper protein ATHB-5; AltName: Full=HD-ZIP protein ATHB-5; AltName: Full=Homeodomain transcription factor ATHB-5;	A0A2H5NMZ4_CITUN RecName: Full=Homeobox domain-containing protein {ECO:0000259|PROSITE:PS50071};	Transcription factor HEX, contains HOX and HALZ domains	GO:0005634,nucleus; GO:0003700,DNA-binding transcription factor activity; GO:0000981,DNA-binding transcription factor activity, RNA polymerase II-specific; GO:0042803,protein homodimerization activity; GO:0043565,sequence-specific DNA binding; GO:0000976,transcription cis-regulatory region binding; GO:0009738,abscisic acid-activated signaling pathway; GO:0045893,positive regulation of DNA-templat…	PF00046.32:Homeodomain	HB-HD-ZIP	TF	HB->HB-HD-ZIP
Cs_ont_8g005160	1.6562	1.2297	1.2855	4.6828	4.2455	4.2727	228	140	155	618	429	637	1.61173	1.61412e-37	7.53316e-37	up	chr8	2954853	2959991	-	Cs_ont_8g005160	--	--	--	GATA transcription factor 11-like [Citrus sinensis]	GAT11_ARATH RecName: Full=GATA transcription factor 11;	A0A2H5NER3_CITUN RecName: Full=GATA-type domain-containing protein {ECO:0000259|PROSITE:PS50114};	GATA-4/5/6 transcription factors	GO:0005634,nucleus; GO:0003700,DNA-binding transcription factor activity; GO:0043565,sequence-specific DNA binding; GO:0008270,zinc ion binding; GO:0030154,cell differentiation; GO:0003674,molecular_function; GO:0140110,transcription regulator activity; GO:0003676,nucleic acid binding; GO:0003677,DNA binding; GO:0005488,binding; GO:0097159,organic cyclic compound binding; GO:1901363,heterocyclic …	PF00320.30:GATA zinc finger	C2C2-GATA	TF	C2C2->C2C2-GATA
Cs_ont_3g013220	13.3907	13.594	11.6446	40.0122	39.1858	38.9432	642	539	489	1839	1379	2022	1.56812	1.27381e-109	1.49476e-108	up	chr3	8725400	8728608	-	Cs_ont_3g013220	--	K09377 cysteine and glycine-rich protein | (RefSeq) LIM domain-containing protein WLIM1 (A)	--	LIM domain-containing protein WLIM1 [Citrus sinensis]	WLIM1_ARATH RecName: Full=LIM domain-containing protein WLIM1 {ECO:0000305}; AltName: Full=Widely-expressed LIM protein 1 {ECO:0000303|PubMed:11085265}; Short=AtWLIM1;	A0A067D355_CITSI SubName: Full=Uncharacterized protein {ECO:0000313|EMBL:KDO37193.1};	Regulatory protein MLP and related LIM proteins	GO:0005737,cytoplasm; GO:0005856,cytoskeleton; GO:0005886,plasma membrane; GO:0051015,actin filament binding; GO:0046872,metal ion binding; GO:0003729,mRNA binding; GO:0051017,actin filament bundle assembly; GO:0003674,molecular_function; GO:0003779,actin binding; GO:0005488,binding; GO:0005515,protein binding; GO:0008092,cytoskeletal protein binding; GO:0044877,protein-containing complex binding…	PF00412.25:LIM domain	Others	TR	Others
novel.1116	7.9443	6.9071	6.2807	20.9743	22.3886	21.1955	452	325	313	1144	935	1306	1.56219	7.11869e-68	5.39359e-67	up	chr7	16127629	16128918	-	--	--	K13424 WRKY transcription factor 33 | (RefSeq) WRKY transcription factor WRKY24-like (A)	ko04016: MAPK signaling pathway - plant; ko04626: Plant-pathogen interaction	probable WRKY transcription factor 75 [Citrus clementina]	WRK75_ARATH RecName: Full=Probable WRKY transcription factor 75; AltName: Full=WRKY DNA-binding protein 75;	V4TJY4_CITCL RecName: Full=WRKY domain-containing protein {ECO:0000259|PROSITE:PS50811};	--	GO:0005634,nucleus; GO:0003700,DNA-binding transcription factor activity; GO:0000978,RNA polymerase II cis-regulatory region sequence-specific DNA binding; GO:0000976,transcription cis-regulatory region binding; GO:0010055,atrichoblast differentiation; GO:0048527,lateral root development; GO:0000122,negative regulation of transcription by RNA polymerase II; GO:0043620,regulation of DNA-templated …	PF03106.18:WRKY DNA -binding domain	WRKY	TF	WRKY
Cs_ont_5g000690	0.4366	0.264	0.4218	1.3839	0.7321	1.256	26	13	22	79	32	81	1.54535	2.33956e-05	3.89363e-05	up	chr5	557852	558749	-	Cs_ont_5g000690	--	K09286 EREBP-like factor | (RefSeq) ethylene-responsive transcription factor 13-like (A)	--	ethylene-responsive transcription factor 13 [Citrus clementina]	ERF99_ARATH RecName: Full=Ethylene-responsive transcription factor 13; Short=AtERF13; AltName: Full=Ethylene-responsive element-binding factor 13; Short=EREBP-13;	V4VYV6_CITCL RecName: Full=AP2/ERF domain-containing protein {ECO:0000259|PROSITE:PS51032}; Flags: Fragment;	--	GO:0005634,nucleus; GO:0003677,DNA binding; GO:0003700,DNA-binding transcription factor activity; GO:0000976,transcription cis-regulatory region binding; GO:0006952,defense response; GO:0009873,ethylene-activated signaling pathway; GO:0003674,molecular_function; GO:0003676,nucleic acid binding; GO:0005488,binding; GO:0097159,organic cyclic compound binding; GO:1901363,heterocyclic compound bindin…	PF00847.23:AP2 domain	AP2/ERF-ERF	TF	AP2/ERF->AP2/ERF-ERF
Cs_ont_2g025340	0.5367	0.6334	0.6792	1.5987	2.0175	1.7854	83	81	92	237	229	299	1.50314	4.50972e-18	1.30589e-17	up	chr2	24241110	24245649	+	Cs_ont_2g025340	--	K13422 transcription factor MYC2 | (RefSeq) transcription factor MYC2-like (A)	ko04016: MAPK signaling pathway - plant; ko04075: Plant hormone signal transduction	transcription factor ICE1 [Citrus clementina]	ICE1_ARATH RecName: Full=Transcription factor ICE1; AltName: Full=Basic helix-loop-helix protein 116; Short=AtbHLH116; Short=bHLH 116; AltName: Full=Inducer of CBF expression 1; AltName: Full=Transcription factor EN 45; AltName: Full=Transcription factor SCREAM; AltName: Full=bHLH transcription factor bHLH116;	V4W2Q3_CITCL RecName: Full=BHLH domain-containing protein {ECO:0000259|PROSITE:PS50888};	--	GO:0005634,nucleus; GO:0000987,cis-regulatory region sequence-specific DNA binding; GO:0001046,core promoter sequence-specific DNA binding; GO:0003677,DNA binding; GO:0003700,DNA-binding transcription factor activity; GO:0046983,protein dimerization activity; GO:0043565,sequence-specific DNA binding; GO:0000976,transcription cis-regulatory region binding; GO:0009738,abscisic acid-activated signal…	PF00010.29:Helix-loop-helix DNA-binding domain	bHLH	TF	bHLH
Cs_ont_7g014070	0.2873	0.1737	0.4146	0.9241	0.6959	0.8917	72	36	91	222	128	242	1.47736	3.0015e-10	6.49709e-10	up	chr7	18196900	18202955	+	Cs_ont_7g014070	--	K14431 transcription factor TGA | (RefSeq) bZIP transcription factor TGA10 isoform X1 (A)	ko04075: Plant hormone signal transduction	bZIP transcription factor TGA10 isoform X1 [Citrus sinensis]	TGA10_TOBAC RecName: Full=bZIP transcription factor TGA10 {ECO:0000303|PubMed:12777042}; AltName: Full=Protein TGACG (TGA) motif-binding protein 10 {ECO:0000303|PubMed:12777042};	A0A2H5Q7M0_CITUN SubName: Full=Uncharacterized protein {ECO:0000313|EMBL:GAY60636.1};	--	GO:0005634,nucleus; GO:0003700,DNA-binding transcription factor activity; GO:0043565,sequence-specific DNA binding; GO:0045893,positive regulation of DNA-templated transcription; GO:0009733,response to auxin; GO:0009753,response to jasmonic acid; GO:0009751,response to salicylic acid; GO:0006351,DNA-templated transcription; GO:0003674,molecular_function; GO:0140110,transcription regulator activit…	PF14144.9:Seed dormancy control	bZIP	TF	bZIP
Cs_ont_7g016770	1.122	1.1497	1.0856	3.2136	3.083	3.2836	59	50	50	162	119	187	1.47053	1.93046e-12	4.5627e-12	up	chr7	20944499	20946666	-	Cs_ont_7g016770	--	--	--	hypothetical protein CUMW_072320, partial [Citrus unshiu]	Y4869_ORYSJ RecName: Full=B3 domain-containing protein Os04g0386900;	A0A2H5NSN6_CITUN RecName: Full=TF-B3 domain-containing protein {ECO:0000259|PROSITE:PS50863}; Flags: Fragment;	--	GO:0005634,nucleus; GO:0003677,DNA binding; GO:0003674,molecular_function; GO:0003676,nucleic acid binding; GO:0005488,binding; GO:0097159,organic cyclic compound binding; GO:1901363,heterocyclic compound binding; GO:0005575,cellular_component; GO:0005622,intracellular anatomical structure; GO:0043226,organelle; GO:0043227,membrane-bounded organelle; GO:0043229,intracellular organelle; GO:0043231…	PF02362.24:B3 DNA binding domain	B3	TF	B3->B3
Cs_ont_1g026590	2.5061	3.189	2.8041	8.5271	7.7394	7.7386	401	422	393	1308	909	1341	1.45859	1.03878e-60	7.12167e-60	up	chr1	28280097	28282634	+	Cs_ont_1g026590	--	K14494 DELLA protein | (RefSeq) DELLA protein GAI (A)	ko04075: Plant hormone signal transduction	SCARECROW-LIKE protein 7 [Citrus clementina]	SCL7_POPEU RecName: Full=SCARECROW-LIKE protein 7 {ECO:0000303|PubMed:20616154}; AltName: Full=PeSCL7 {ECO:0000303|PubMed:20616154};	V4SPA1_CITCL SubName: Full=Uncharacterized protein {ECO:0000313|EMBL:ESR38926.1};	--	GO:0005634,nucleus; GO:0003677,DNA binding; GO:0003674,molecular_function; GO:0003676,nucleic acid binding; GO:0005488,binding; GO:0097159,organic cyclic compound binding; GO:1901363,heterocyclic compound binding; GO:0005575,cellular_component; GO:0005622,intracellular anatomical structure; GO:0043226,organelle; GO:0043227,membrane-bounded organelle; GO:0043229,intracellular organelle; GO:0043231…	PF03514.17:GRAS domain family	GRAS	TF	GRAS
Cs_ont_2g011940	4.2465	3.7616	4.0703	10.9301	11.7995	11.4353	430	315	361	1061	877	1254	1.45262	2.87699e-66	2.13723e-65	up	chr2	7591301	7595208	+	Cs_ont_2g011940	--	--	--	putative zinc finger protein At1g68190 [Citrus sinensis]	COLX_ARATH RecName: Full=Putative zinc finger protein At1g68190;	V4UH35_CITCL SubName: Full=Uncharacterized protein {ECO:0000313|EMBL:ESR61616.1};	--	GO:0005634,nucleus; GO:0003700,DNA-binding transcription factor activity; GO:0008270,zinc ion binding; GO:0006355,regulation of DNA-templated transcription; GO:0003674,molecular_function; GO:0140110,transcription regulator activity; GO:0005488,binding; GO:0043167,ion binding; GO:0043169,cation binding; GO:0046872,metal ion binding; GO:0046914,transition metal ion binding; GO:0006139,nucleobase-co…	PF06203.17:CCT motif	Others	TR	Others
Cs_ont_4g006390	2.6839	2.4012	2.8321	7.473	7.3407	7.4412	396	293	366	1057	795	1189	1.44582	2.04605e-63	1.46027e-62	up	chr4	6969050	6972085	-	Cs_ont_4g006390	--	--	--	zinc finger CCCH domain-containing protein 34-like [Citrus sinensis]	C3H32_ORYSJ RecName: Full=Zinc finger CCCH domain-containing protein 32; Short=OsC3H32;	A0A2H5PDZ6_CITUN SubName: Full=Uncharacterized protein {ECO:0000313|EMBL:GAY50586.1};	Uncharacterized conserved protein	GO:0003677,DNA binding; GO:0046872,metal ion binding; GO:0003729,mRNA binding; GO:0016973,poly(A)+ mRNA export from nucleus; GO:0003674,molecular_function; GO:0003676,nucleic acid binding; GO:0005488,binding; GO:0097159,organic cyclic compound binding; GO:1901363,heterocyclic compound binding; GO:0043167,ion binding; GO:0043169,cation binding; GO:0003723,RNA binding; GO:0006403,RNA localization; …	PF15663.8:Zinc-finger containing family	C3H	TF	C3H
Cs_ont_8g010340	0.8422	0.7177	0.6319	1.9496	1.8578	2.1924	105	74	69	233	170	296	1.40706	3.46655e-15	9.09622e-15	up	chr8	8200134	8203170	+	Cs_ont_8g010340	--	K13425 WRKY transcription factor 22 | (RefSeq) WRKY transcription factor 22 (A)	ko04016: MAPK signaling pathway - plant; ko04626: Plant-pathogen interaction	probable WRKY transcription factor 74 [Citrus sinensis]	WRK74_ARATH RecName: Full=Probable WRKY transcription factor 74; AltName: Full=WRKY DNA-binding protein 74;	A0A2H5PUH1_CITUN RecName: Full=WRKY domain-containing protein {ECO:0000259|PROSITE:PS50811};	--	GO:0005634,nucleus; GO:0005516,calmodulin binding; GO:0003700,DNA-binding transcription factor activity; GO:0043565,sequence-specific DNA binding; GO:0003674,molecular_function; GO:0005488,binding; GO:0005515,protein binding; GO:0140110,transcription regulator activity; GO:0003676,nucleic acid binding; GO:0003677,DNA binding; GO:0097159,organic cyclic compound binding; GO:1901363,heterocyclic com…	PF03106.18:WRKY DNA -binding domain	WRKY	TF	WRKY
Cs_ont_7g001540	2.2263	2.1955	2.2856	5.7439	6.0026	6.171	526	429	473	1301	1041	1579	1.3737	1.98054e-76	1.67603e-75	up	chr7	1472213	1476056	+	Cs_ont_7g001540	--	--	--	PHD finger protein ALFIN-LIKE 2 [Citrus sinensis]	ALFL1_ARATH RecName: Full=PHD finger protein ALFIN-LIKE 1; Short=Protein AL1;	V4V9U5_CITCL RecName: Full=PHD-type domain-containing protein {ECO:0000259|PROSITE:PS50016};	Uncharacterized PHD Zn-finger protein	GO:0005634,nucleus; GO:0046872,metal ion binding; GO:0035064,methylated histone binding; GO:0000976,transcription cis-regulatory region binding; GO:0003712,transcription coregulator activity; GO:0006325,chromatin organization; GO:0003674,molecular_function; GO:0005488,binding; GO:0043167,ion binding; GO:0043169,cation binding; GO:0005515,protein binding; GO:0042393,histone binding; GO:0140030,mod…	PF00628.32:PHD-finger	Alfin-like	TF	Alfin-like
Cs_ont_4g003480	2.6287	2.2398	2.3605	6.1015	6.5237	6.4514	342	241	269	761	623	909	1.35178	2.80344e-43	1.46e-42	up	chr4	4673552	4679188	-	Cs_ont_4g003480	--	K13464 jasmonate ZIM domain-containing protein | (RefSeq) protein TIFY 6A-like isoform X1 (A)	ko04075: Plant hormone signal transduction	protein TIFY 8 isoform X1 [Citrus sinensis]	TIF8_ARATH RecName: Full=Protein TIFY 8 {ECO:0000303|PubMed:17499004};	A0A2H5Q6A6_CITUN RecName: Full=Tify domain-containing protein {ECO:0000259|PROSITE:PS51320};	--	GO:0005634,nucleus; GO:0031347,regulation of defense response; GO:2000022,regulation of jasmonic acid mediated signaling pathway; GO:0009611,response to wounding; GO:0006950,response to stress; GO:0006952,defense response; GO:0008150,biological_process; GO:0048583,regulation of response to stimulus; GO:0050789,regulation of biological process; GO:0050896,response to stimulus; GO:0065007,biologica…	PF06200.17:tify domain	Tify	TF	Tify
Cs_ont_7g006230	0.6973	0.8137	0.7775	1.9367	1.7673	2.2684	86	83	84	229	160	303	1.34836	3.89704e-14	9.83763e-14	up	chr7	4907866	4910855	+	Cs_ont_7g006230	--	--	--	uncharacterized protein LOC102623275 isoform X1 [Citrus sinensis]	--	V4TDM5_CITCL RecName: Full=N-acetyltransferase domain-containing protein {ECO:0000259|PROSITE:PS51186};	--	GO:0009507,chloroplast; GO:0008080,N-acetyltransferase activity; GO:0006474,N-terminal protein amino acid acetylation; GO:0003674,molecular_function; GO:0003824,catalytic activity; GO:0016407,acetyltransferase activity; GO:0016410,N-acyltransferase activity; GO:0016740,transferase activity; GO:0016746,acyltransferase activity; GO:0016747,acyltransferase activity, transferring groups other than am…	PF00583.28:Acetyltransferase (GNAT) family	GNAT	TR	GNAT
Cs_ont_2g033070	2.9477	2.2652	2.7615	6.5233	6.8458	7.0412	535	340	439	1135	912	1384	1.30807	1.33626e-48	7.65356e-48	up	chr2	30651608	30654989	+	Cs_ont_2g033070	--	K12126 phytochrome-interacting factor 3 | (RefSeq) transcription factor PIF3 (A)	ko04075: Plant hormone signal transduction; ko04712: Circadian rhythm - plant	transcription factor bHLH122 [Citrus sinensis]	BH122_ARATH RecName: Full=Transcription factor bHLH122; AltName: Full=Basic helix-loop-helix protein 122; Short=AtbHLH122; Short=bHLH 122; AltName: Full=Transcription factor EN 70; AltName: Full=bHLH transcription factor bHLH122;	A0A2H5NMJ0_CITUN RecName: Full=BHLH domain-containing protein {ECO:0000259|PROSITE:PS50888};	--	GO:0005634,nucleus; GO:0000987,cis-regulatory region sequence-specific DNA binding; GO:0003700,DNA-binding transcription factor activity; GO:0000981,DNA-binding transcription factor activity, RNA polymerase II-specific; GO:0046983,protein dimerization activity; GO:0000978,RNA polymerase II cis-regulatory region sequence-specific DNA binding; GO:0000976,transcription cis-regulatory region binding;…	PF00010.29:Helix-loop-helix DNA-binding domain	bHLH	TF	bHLH
novel.1114	0.6966	0.8424	0.7953	1.8808	2.0284	1.9298	51	51	51	132	109	153	1.28147	7.29865e-09	1.47963e-08	up	chr7	15430442	15431545	.	--	--	--	--	zinc finger protein SHOOT GRAVITROPISM 5 [Citrus sinensis]	IDD15_ARATH RecName: Full=Zinc finger protein SHOOT GRAVITROPISM 5 {ECO:0000303|PubMed:9210330}; AltName: Full=Protein indeterminate-domain 15 {ECO:0000303|PubMed:16784536}; Short=AtIDD15 {ECO:0000303|PubMed:16784536};	V4UAY2_CITCL RecName: Full=C2H2-type domain-containing protein {ECO:0000259|PROSITE:PS50157};	FOG: Zn-finger	GO:0005634,nucleus; GO:0003677,DNA binding; GO:0003700,DNA-binding transcription factor activity; GO:0046872,metal ion binding; GO:0010031,circumnutation; GO:0009590,detection of gravity; GO:0048444,floral organ morphogenesis; GO:0009630,gravitropism; GO:0009965,leaf morphogenesis; GO:0009959,negative gravitropism; GO:0010601,positive regulation of auxin biosynthetic process; GO:2000012,regulatio…	PF13912.9:C2H2-type zinc finger	C2H2	TF	C2H2
Cs_ont_4g026230	3.7621	5.2754	4.3313	12.202	10.4232	10.5093	119	138	120	370	242	360	1.27262	1.67488e-16	4.59385e-16	up	chr4	29719312	29719788	+	Cs_ont_4g026230	--	--	--	zinc finger protein 2 [Citrus clementina]	ZFP2_ARATH RecName: Full=Zinc finger protein 2 {ECO:0000305}; Short=AtZFP2 {ECO:0000303|PubMed:18192438};	A0A067E5K5_CITSI RecName: Full=C2H2-type domain-containing protein {ECO:0000259|PROSITE:PS50157};	--	GO:0005634,nucleus; GO:0003700,DNA-binding transcription factor activity; GO:0046872,metal ion binding; GO:0060862,negative regulation of floral organ abscission; GO:0006355,regulation of DNA-templated transcription; GO:0003674,molecular_function; GO:0140110,transcription regulator activity; GO:0005488,binding; GO:0043167,ion binding; GO:0043169,cation binding; GO:0000003,reproduction; GO:0003006…	PF13912.9:C2H2-type zinc finger	C2H2	TF	C2H2
Cs_ont_5g037260	0.2609	0.3069	0.3381	0.7648	0.7396	0.7421	37	36	42	104	77	114	1.27128	6.86492e-07	1.25149e-06	up	chr5	40856475	40858772	+	Cs_ont_5g037260	--	--	--	hypothetical protein CICLE_v10024246mg, partial [Citrus clementina]	TCP18_ARATH RecName: Full=Transcription factor TCP18; AltName: Full=Protein BRANCHED 1; AltName: Full=Protein TEOSINTE BRANCHED 1-LIKE 1;	V4T1X8_CITCL SubName: Full=Uncharacterized protein {ECO:0000313|EMBL:ESR54153.1}; Flags: Fragment;	--	GO:0005634,nucleus; GO:0003700,DNA-binding transcription factor activity; GO:0043565,sequence-specific DNA binding; GO:0000976,transcription cis-regulatory region binding; GO:2000032,regulation of secondary shoot formation; GO:0006355,regulation of DNA-templated transcription; GO:0010223,secondary shoot formation; GO:0003674,molecular_function; GO:0140110,transcription regulator activity; GO:0003…	PF03634.16:TCP family transcription factor	TCP	TF	TCP
Cs_ont_5g000740	2.4323	1.7857	2.1224	5.3463	5.0179	5.1336	140	85	107	295	212	320	1.24004	6.13962e-15	1.5939e-14	up	chr5	598083	598950	-	Cs_ont_5g000740	--	K09286 EREBP-like factor | (RefSeq) ethylene-responsive transcription factor 13 (A)	--	ethylene-responsive transcription factor 13 [Citrus clementina]	ERF99_ARATH RecName: Full=Ethylene-responsive transcription factor 13; Short=AtERF13; AltName: Full=Ethylene-responsive element-binding factor 13; Short=EREBP-13;	A0A067HCL9_CITSI RecName: Full=AP2/ERF domain-containing protein {ECO:0000259|PROSITE:PS51032};	--	GO:0005634,nucleus; GO:0003677,DNA binding; GO:0003700,DNA-binding transcription factor activity; GO:0000976,transcription cis-regulatory region binding; GO:0006952,defense response; GO:0009873,ethylene-activated signaling pathway; GO:0003674,molecular_function; GO:0003676,nucleic acid binding; GO:0005488,binding; GO:0097159,organic cyclic compound binding; GO:1901363,heterocyclic compound bindin…	PF00847.23:AP2 domain	AP2/ERF-ERF	TF	AP2/ERF->AP2/ERF-ERF
Cs_ont_5g039290	0.8884	0.9079	0.9358	2.3497	1.9834	2.2864	155	131	143	393	254	432	1.2371	2.60772e-19	7.85727e-19	up	chr5	42372894	42375524	+	Cs_ont_5g039290	--	--	--	zinc finger protein ZAT4-like [Citrus sinensis]	ZAT9_ARATH RecName: Full=Zinc finger protein ZAT9;	V4TQE8_CITCL SubName: Full=Uncharacterized protein {ECO:0000313|EMBL:ESR53940.1};	FOG: Zn-finger	GO:0005634,nucleus; GO:0003700,DNA-binding transcription factor activity; GO:0046872,metal ion binding; GO:0000976,transcription cis-regulatory region binding; GO:0006355,regulation of DNA-templated transcription; GO:0003674,molecular_function; GO:0140110,transcription regulator activity; GO:0005488,binding; GO:0043167,ion binding; GO:0043169,cation binding; GO:0001067,transcription regulatory re…	PF13912.9:C2H2-type zinc finger	C2H2	TF	C2H2
Cs_ont_7g026630	2.3297	2.2634	2.8264	6.0414	5.6486	6.0494	463	372	492	1151	824	1302	1.2157	4.21642e-44	2.23066e-43	up	chr7	28118006	28123160	+	Cs_ont_7g026630	--	K09264 MADS-box transcription factor, plant | (RefSeq) truncated transcription factor CAULIFLOWER D-like isoform X1 (A)	--	Agamous-like MADS-box protein AGL30 [Citrus sinensis]	AGL30_ARATH RecName: Full=Agamous-like MADS-box protein AGL30 {ECO:0000305};	A0A2H5N8Y1_CITUN RecName: Full=MADS-box domain-containing protein {ECO:0000259|PROSITE:PS50066};	MADS box transcription factor	GO:0005634,nucleus; GO:0003700,DNA-binding transcription factor activity; GO:0000981,DNA-binding transcription factor activity, RNA polymerase II-specific; GO:0046983,protein dimerization activity; GO:0000978,RNA polymerase II cis-regulatory region sequence-specific DNA binding; GO:0009555,pollen development; GO:0010152,pollen maturation; GO:0045944,positive regulation of transcription by RNA pol…	PF00319.21:SRF-type transcription factor (DNA-binding and dimerisation domain)	MADS-M-type	TF	MADS->MADS-M-type
Cs_ont_7g001800	7.6446	8.3587	8.5554	20.0997	19.2232	19.1278	1316	1190	1290	3317	2429	3566	1.20897	7.84503e-118	9.88668e-117	up	chr7	1663097	1666037	+	Cs_ont_7g001800	--	--	--	trihelix transcription factor ASIL2 isoform X1 [Citrus clementina]	ENAP2_ARATH RecName: Full=Trihelix transcription factor ENAP2 {ECO:0000305}; Short=Trihelix DNA-binding protein ENAP2 {ECO:0000305}; AltName: Full=Agrobacterium tumefaciens VirF-interacting protein 5 {ECO:0000303|PubMed:26571494}; AltName: Full=EIN2 nuclear associated protein 2 {ECO:0000303|PubMed:27694846};	A0A067FNC8_CITSI RecName: Full=Myb_DNA-bind_4 domain-containing protein {ECO:0000259|Pfam:PF13837};	Transcription factor GT-2 and related proteins, contains trihelix DNA-binding/SANT domain	GO:0005654,nucleoplasm; GO:0005634,nucleus; GO:0003677,DNA binding; GO:0009873,ethylene-activated signaling pathway; GO:0035066,positive regulation of histone acetylation; GO:0010468,regulation of gene expression; GO:0003674,molecular_function; GO:0003676,nucleic acid binding; GO:0005488,binding; GO:0097159,organic cyclic compound binding; GO:1901363,heterocyclic compound binding; GO:0000160,phos…	PF13837.9:Myb/SANT-like DNA-binding domain	Trihelix	TF	Trihelix
Cs_ont_2g002000	58.2148	55.3816	61.8294	138.14	140.598	136.802	3428	2697	3189	7798	6077	8724	1.19958	3.42165e-213	8.42942e-212	up	chr2	1104586	1105692	-	Cs_ont_2g002000	--	K13464 jasmonate ZIM domain-containing protein | (RefSeq) protein TIFY 9 isoform X2 (A)	ko04075: Plant hormone signal transduction	protein TIFY 5A-like [Citrus sinensis]	TIF5A_ARATH RecName: Full=Protein TIFY 5A {ECO:0000303|PubMed:17499004}; AltName: Full=Jasmonate ZIM domain-containing protein 8 {ECO:0000303|PubMed:17637675};	A0A067GS33_CITSI RecName: Full=Tify domain-containing protein {ECO:0000259|PROSITE:PS51320};	--	GO:0005634,nucleus; GO:0006952,defense response; GO:0031347,regulation of defense response; GO:2000022,regulation of jasmonic acid mediated signaling pathway; GO:0009611,response to wounding; GO:0006950,response to stress; GO:0008150,biological_process; GO:0050896,response to stimulus; GO:0048583,regulation of response to stimulus; GO:0050789,regulation of biological process; GO:0065007,biologica…	PF06200.17:tify domain	Tify	TF	Tify
Cs_ont_1g028400	4.1494	3.6985	3.3297	9.0155	8.2696	8.8125	350	258	246	729	512	805	1.1776	1.61852e-29	6.43709e-29	up	chr1	29628929	29630420	+	Cs_ont_1g028400	--	K14489 arabidopsis histidine kinase 2/3/4 (cytokinin receptor) [EC:2.7.13.3] | (RefSeq) histidine kinase 2 (A)	ko04075: Plant hormone signal transduction	histidine kinase 1-like [Citrus sinensis]	AHK1_ARATH RecName: Full=Histidine kinase 1; EC=2.7.13.3; AltName: Full=Arabidopsis histidine kinase 1; Short=AtHK1; AltName: Full=Protein AUTHENTIC HIS-KINASE 1;	A0A2H5PN40_CITUN RecName: Full=Response regulatory domain-containing protein {ECO:0000259|PROSITE:PS50110};	Sensory transduction histidine kinase	GO:0016021,integral component of membrane; GO:0005886,plasma membrane; GO:0009927,histidine phosphotransfer kinase activity; GO:0005034,osmosensor activity; GO:0000155,phosphorelay sensor kinase activity; GO:0009738,abscisic acid-activated signaling pathway; GO:0006970,response to osmotic stress; GO:0009414,response to water deprivation; GO:0010431,seed maturation; GO:0010375,stomatal complex pat…	PF00072.27:Response regulator receiver domain	Others	TR	Others
Cs_ont_7g003020	11.6858	11.0494	12.1484	27.8306	26.1458	27.052	1353	1058	1232	3089	2222	3392	1.17215	5.0368e-111	6.00524e-110	up	chr7	2401337	2405015	-	Cs_ont_7g003020	--	K20557 transcription factor VIP1 | (RefSeq) transcription factor VIP1 (A)	ko04016: MAPK signaling pathway - plant	bZIP transcription factor 18 [Citrus clementina]	BZP18_ARATH RecName: Full=bZIP transcription factor 18 {ECO:0000305}; Short=AtbZIP18 {ECO:0000303|PubMed:11906833}; Short=bZIP protein 18 {ECO:0000305};	A0A2H5PNM6_CITUN RecName: Full=BZIP domain-containing protein {ECO:0000259|PROSITE:PS50217};	--	GO:0005737,cytoplasm; GO:0005654,nucleoplasm; GO:0005634,nucleus; GO:0048471,perinuclear region of cytoplasm; GO:0031490,chromatin DNA binding; GO:0003700,DNA-binding transcription factor activity; GO:0043621,protein self-association; GO:0000976,transcription cis-regulatory region binding; GO:0003674,molecular_function; GO:0003676,nucleic acid binding; GO:0003677,DNA binding; GO:0003682,chromatin…	PF00170.24:bZIP transcription factor	bZIP	TF	bZIP
Cs_ont_5g012640	4.679	4.2683	4.3866	10.315	10.3085	10.3062	794	599	652	1678	1284	1894	1.16792	3.14215e-71	2.48426e-70	up	chr5	8179723	8185414	-	Cs_ont_5g012640	--	K24405 [histone H3]-lysine9 N-dimethyltransferase [EC:2.1.1.368] | (RefSeq) histone-lysine N-methyltransferase, H3 lysine-9 specific SUVH1 (A)	ko00310: Lysine degradation; ko01100: Metabolic pathways	probable inactive histone-lysine N-methyltransferase SUVR2 isoform X1 [Citrus clementina]	SUVR2_ARATH RecName: Full=Probable inactive histone-lysine N-methyltransferase SUVR2; AltName: Full=Protein SET DOMAIN GROUP 18; AltName: Full=Suppressor of variegation 3-9-related protein 2; Short=Su(var)3-9-related protein 2;	V4U487_CITCL RecName: Full=SET domain-containing protein {ECO:0000259|PROSITE:PS50280};	Histone H3 (Lys9) methyltransferase SUV39H1/Clr4, required for transcriptional silencing	GO:0005694,chromosome; GO:0005634,nucleus; GO:0018024,histone-lysine N-methyltransferase activity; GO:0008270,zinc ion binding; GO:0080188,gene silencing by RNA-directed DNA methylation; GO:0034968,histone lysine methylation; GO:0003674,molecular_function; GO:0003824,catalytic activity; GO:0008168,methyltransferase activity; GO:0008170,N-methyltransferase activity; GO:0008276,protein methyltransf…	PF10440.12:Ubiquitin-binding WIYLD domain	SET	TR	SET
Cs_ont_7g027510	2.0672	2.4637	2.1479	5.0807	4.6905	5.5411	278	274	253	655	463	807	1.15919	1.21742e-26	4.50863e-26	up	chr7	28593702	28598944	-	Cs_ont_7g027510	--	K13418 somatic embryogenesis receptor kinase 1 [EC:2.7.10.1 2.7.11.1] | (RefSeq) SERK; somatic embryogenesis receptor-like kinase precursor (A)	--	zinc finger protein CONSTANS-LIKE 14 [Citrus clementina]	COL15_ARATH RecName: Full=Zinc finger protein CONSTANS-LIKE 15;	V4SVZ3_CITCL SubName: Full=Uncharacterized protein {ECO:0000313|EMBL:ESR52073.1};	--	GO:0005634,nucleus; GO:0003700,DNA-binding transcription factor activity; GO:0008270,zinc ion binding; GO:0006355,regulation of DNA-templated transcription; GO:0003674,molecular_function; GO:0140110,transcription regulator activity; GO:0005488,binding; GO:0043167,ion binding; GO:0043169,cation binding; GO:0046872,metal ion binding; GO:0046914,transition metal ion binding; GO:0006139,nucleobase-co…	PF06203.17:CCT motif	C2C2-CO-like	TF	C2C2->C2C2-CO-like
Cs_ont_7g025520	1.8817	2.1664	2.3541	4.7662	4.6361	5.1539	355	338	389	862	642	1053	1.14612	4.2406e-33	1.81543e-32	up	chr7	27425785	27429544	-	Cs_ont_7g025520	--	K12126 phytochrome-interacting factor 3 | (RefSeq) transcription factor PIF3 (A)	ko04075: Plant hormone signal transduction; ko04712: Circadian rhythm - plant	transcription factor BHLH089 isoform X1 [Citrus clementina]	BPE_ARATH RecName: Full=Transcription factor BPE; AltName: Full=Basic helix-loop-helix protein 31; Short=AtbHLH31; Short=bHLH 31; AltName: Full=Protein BIG PETAL; AltName: Full=Transcription factor EN 88; AltName: Full=bHLH transcription factor bHLH031;	A0A067GSW2_CITSI RecName: Full=BHLH domain-containing protein {ECO:0000259|PROSITE:PS50888};	--	GO:0005634,nucleus; GO:0003677,DNA binding; GO:0003700,DNA-binding transcription factor activity; GO:0046983,protein dimerization activity; GO:0048446,petal morphogenesis; GO:0006355,regulation of DNA-templated transcription; GO:0003674,molecular_function; GO:0003676,nucleic acid binding; GO:0005488,binding; GO:0097159,organic cyclic compound binding; GO:1901363,heterocyclic compound binding; GO:…	PF00010.29:Helix-loop-helix DNA-binding domain	bHLH	TF	bHLH
Cs_ont_3g028950	4.1742	4.2927	4.4853	9.05	9.8264	10.4672	408	347	384	848	705	1108	1.13741	1.31876e-36	6.04606e-36	up	chr3	30993660	30997780	+	Cs_ont_3g028950	--	K14486 auxin response factor | (RefSeq) auxin response factor 3-like isoform X3 (A)	ko04075: Plant hormone signal transduction	uncharacterized protein LOC102617450 isoform X5 [Citrus sinensis]	C3H33_ARATH RecName: Full=Zinc finger CCCH domain-containing protein 33; Short=AtC3H33; AltName: Full=Zinc finger CCCH domain-containing protein ZFN1;	V4T5V8_CITCL SubName: Full=Uncharacterized protein {ECO:0000313|EMBL:ESR44936.1}; Flags: Fragment;	CCCH-type Zn-finger protein	GO:0005829,cytosol; GO:0005634,nucleus; GO:0003677,DNA binding; GO:0046872,metal ion binding; GO:0048027,mRNA 5'-UTR binding; GO:0003729,mRNA binding; GO:0004518,nuclease activity; GO:0010313,phytochrome binding; GO:0017148,negative regulation of translation; GO:0003674,molecular_function; GO:0003676,nucleic acid binding; GO:0005488,binding; GO:0097159,organic cyclic compound binding; GO:1901363,…	--	C3H	TF	C3H
Cs_ont_8g027800	4.7677	4.8253	4.4363	11.2128	10.6471	9.861	546	457	445	1231	895	1223	1.13176	6.98596e-44	3.67803e-43	up	chr8	31681310	31683269	-	Cs_ont_8g027800	--	K09422 transcription factor MYB, plant | (RefSeq) myb-related protein 308 (A)	--	myb-related protein 308 [Citrus sinensis]	EBIII_PETHY RecName: Full=MYB-like transcription factor 4 {ECO:0000303|PubMed:21068208}; Short=PhMYB4 {ECO:0000303|PubMed:21068208}; AltName: Full=MYB-like protein MYB5d8 {ECO:0000303|Ref.1}; AltName: Full=Protein EMISSION OF BENZENOIDS III {ECO:0000303|Ref.2}; Short=PhEOBIII {ECO:0000303|Ref.2};	A0A067FPG4_CITSI SubName: Full=Uncharacterized protein {ECO:0000313|EMBL:KDO68040.1};	Transcription factor, Myb superfamily	GO:0005634,nucleus; GO:0000976,transcription cis-regulatory region binding; GO:0010597,green leaf volatile biosynthetic process; GO:0045892,negative regulation of DNA-templated transcription; GO:0001067,transcription regulatory region nucleic acid binding; GO:0003674,molecular_function; GO:0003676,nucleic acid binding; GO:0003677,DNA binding; GO:0003690,double-stranded DNA binding; GO:0005488,bin…	PF00249.34:Myb-like DNA-binding domain	MYB	TF	MYB->MYB
Cs_ont_1g029390	24.3829	23.4538	23.6827	52.8552	54.5488	54.1086	3638	2894	3095	7560	5974	8743	1.13033	2.01816e-232	5.53909e-231	up	chr1	30208741	30212568	+	Cs_ont_1g029390	--	--	--	WUSCHEL-related homeobox 13 isoform X1 [Citrus sinensis]	WOX13_ARATH RecName: Full=WUSCHEL-related homeobox 13;	A0A067FVQ1_CITSI RecName: Full=Homeobox domain-containing protein {ECO:0000259|PROSITE:PS50071};	--	GO:0005634,nucleus; GO:0003700,DNA-binding transcription factor activity; GO:0000976,transcription cis-regulatory region binding; GO:0003674,molecular_function; GO:0140110,transcription regulator activity; GO:0001067,transcription regulatory region nucleic acid binding; GO:0003676,nucleic acid binding; GO:0003677,DNA binding; GO:0003690,double-stranded DNA binding; GO:0005488,binding; GO:0043565,…	PF00046.32:Homeodomain	HB-WOX	TF	HB->HB-WOX
Cs_ont_8g023420	0.4472	0.327	0.4928	0.9438	0.9777	0.9123	86	52	83	174	138	190	1.11182	2.54908e-08	5.02989e-08	up	chr8	28765982	28774908	-	Cs_ont_8g023420	--	--	--	hypothetical protein CUMW_137460 [Citrus unshiu]	VRN1_ARATH RecName: Full=B3 domain-containing transcription factor VRN1; AltName: Full=Protein VERNALIZATION 1;	A0A2H5PHN8_CITUN SubName: Full=Uncharacterized protein {ECO:0000313|EMBL:GAY51850.1};	--	GO:0005654,nucleoplasm; GO:0003677,DNA binding; GO:0000976,transcription cis-regulatory region binding; GO:0009909,regulation of flower development; GO:0010048,vernalization response; GO:0003674,molecular_function; GO:0003676,nucleic acid binding; GO:0005488,binding; GO:0097159,organic cyclic compound binding; GO:1901363,heterocyclic compound binding; GO:0001067,transcription regulatory region nu…	PF02362.24:B3 DNA binding domain	B3	TF	B3->B3
Cs_ont_6g014880	28.0914	28.928	27.2707	63.1566	63.0082	59.7614	3761	3203	3198	8106	6192	8665	1.09692	4.42721e-190	9.40522e-189	up	chr6	9643137	9667258	-	Cs_ont_6g014880	--	K17604 zinc finger SWIM domain-containing protein 3 | (RefSeq) protein FAR1-RELATED SEQUENCE 6-like isoform X1 (A)	--	protein FAR-RED IMPAIRED RESPONSE 1 [Citrus sinensis]	FAR1_ARATH RecName: Full=Protein FAR-RED IMPAIRED RESPONSE 1;	A0A2H5QK69_CITUN RecName: Full=Protein FAR1-RELATED SEQUENCE {ECO:0000256|RuleBase:RU367018}; Flags: Fragment;	--	GO:0005634,nucleus; GO:0003700,DNA-binding transcription factor activity; GO:0008270,zinc ion binding; GO:0010018,far-red light signaling pathway; GO:1900056,negative regulation of leaf senescence; GO:0042753,positive regulation of circadian rhythm; GO:0045893,positive regulation of DNA-templated transcription; GO:0010017,red or far-red light signaling pathway; GO:0010218,response to far red ligh…	PF03101.18:FAR1 DNA-binding domain	FAR1	TF	FAR1
Cs_ont_5g007750	5.8538	5.4936	5.6858	12.7869	12.415	12.2467	670	520	570	1403	1043	1518	1.0912	3.20658e-54	1.99974e-53	up	chr5	5096148	5097988	-	Cs_ont_5g007750	--	K09286 EREBP-like factor | (RefSeq) ethylene-responsive transcription factor ERF073-like (A)	--	ethylene-responsive transcription factor ERF073-like [Citrus sinensis]	RAP23_ARATH RecName: Full=Ethylene-responsive transcription factor RAP2-3; AltName: Full=Cadmium-induced protein AS30; AltName: Full=Ethylene response factor 72; Short=ERF72; AltName: Full=Ethylene-responsive element binding protein; Short=AtEBP; AltName: Full=Protein RELATED TO APETALA2 3; Short=Related to AP2 3;	A0A067H846_CITSI RecName: Full=AP2/ERF domain-containing protein {ECO:0000259|PROSITE:PS51032};	--	GO:0005737,cytoplasm; GO:0005634,nucleus; GO:0005886,plasma membrane; GO:0003677,DNA binding; GO:0003700,DNA-binding transcription factor activity; GO:0000976,transcription cis-regulatory region binding; GO:0008219,cell death; GO:0009873,ethylene-activated signaling pathway; GO:0010286,heat acclimation; GO:0045893,positive regulation of DNA-templated transcription; GO:0009735,response to cytokini…	PF00847.23:AP2 domain	AP2/ERF-ERF	TF	AP2/ERF->AP2/ERF-ERF
Cs_ont_7g000170	4.8106	5.2655	5.5829	11.2799	11.0845	11.6111	1150	1041	1169	2585	1945	3006	1.07624	2.73237e-78	2.35243e-77	up	chr7	434879	438954	+	Cs_ont_7g000170	--	K14494 DELLA protein | (RefSeq) DELLA protein GAI (A)	ko04075: Plant hormone signal transduction	scarecrow-like protein 30 [Citrus sinensis]	SCL14_ARATH RecName: Full=Scarecrow-like protein 14; Short=AtSCL14; AltName: Full=GRAS family protein 2; Short=AtGRAS-2;	V4SM02_CITCL SubName: Full=Uncharacterized protein {ECO:0000313|EMBL:ESR48793.1};	--	GO:0005829,cytosol; GO:0005634,nucleus; GO:0003700,DNA-binding transcription factor activity; GO:0043565,sequence-specific DNA binding; GO:0000976,transcription cis-regulatory region binding; GO:0045893,positive regulation of DNA-templated transcription; GO:0006355,regulation of DNA-templated transcription; GO:0080183,response to photooxidative stress; GO:0009410,response to xenobiotic stimulus; …	PF03514.17:GRAS domain family	GRAS	TF	GRAS
Cs_ont_6g006960	16.1633	16.3823	16.8821	35.5627	35.7007	35.9889	2701	2264	2471	5697	4379	6513	1.07415	3.84529e-184	7.78481e-183	up	chr6	4297738	4301389	-	Cs_ont_6g006960	--	K00592 [ribulose-bisphosphate carboxylase]/[fructose-bisphosphate aldolase]-lysine N-methyltransferase [EC:2.1.1.127 2.1.1.259] | (RefSeq) fructose-bisphosphate aldolase-lysine N-methyltransferase, chloroplastic (A)	--	protein SET DOMAIN GROUP 40 isoform X1 [Citrus sinensis]	SDG40_ARATH RecName: Full=Protein SET DOMAIN GROUP 40; EC=2.1.1.-;	A0A2H5MZF0_CITUN RecName: Full=SET domain-containing protein {ECO:0000259|PROSITE:PS50280};	N-methyltransferase	GO:0005634,nucleus; GO:0016279,protein-lysine N-methyltransferase activity; GO:0018026,peptidyl-lysine monomethylation; GO:0003674,molecular_function; GO:0003824,catalytic activity; GO:0008168,methyltransferase activity; GO:0008170,N-methyltransferase activity; GO:0008276,protein methyltransferase activity; GO:0008757,S-adenosylmethionine-dependent methyltransferase activity; GO:0016278,lysine N-…	PF00856.31:SET domain	SET	TR	SET
Cs_ont_7g019230	10.4497	9.8676	10.3051	22.0567	22.1077	22.0524	2004	1565	1731	4055	3112	4580	1.0676	4.45598e-134	6.41645e-133	up	chr7	23106117	23112871	-	Cs_ont_7g019230	--	--	--	transcription factor SRM1 [Citrus clementina]	SRM1_ARATH RecName: Full=Transcription factor SRM1 {ECO:0000305}; AltName: Full=Myb-related protein SRM1 {ECO:0000305}; AltName: Full=Protein SALT-RELATED MYB 1 {ECO:0000303|PubMed:26243618};	V4VEK0_CITCL SubName: Full=Uncharacterized protein {ECO:0000313|EMBL:ESR50889.1};	Zuotin and related molecular chaperones (DnaJ superfamily), contains DNA-binding domains	GO:0005634,nucleus; GO:0003700,DNA-binding transcription factor activity; GO:0000976,transcription cis-regulatory region binding; GO:0009738,abscisic acid-activated signaling pathway; GO:1901001,negative regulation of response to salt stress; GO:0010116,positive regulation of abscisic acid biosynthetic process; GO:1905615,positive regulation of developmental vegetative growth; GO:0045893,positive…	PF00249.34:Myb-like DNA-binding domain	MYB	TF	MYB->MYB
Cs_ont_4g015100	20.3525	20.9073	21.3146	46.0287	44.0825	44.9388	3011	2558	2762	6528	4787	7200	1.06694	6.42277e-186	1.31824e-184	up	chr4	20862651	20864881	+	Cs_ont_4g015100	--	--	--	NAC transcription factor 56 [Citrus clementina]	NAC56_ARATH RecName: Full=NAC transcription factor 56 {ECO:0000303|PubMed:15029955}; Short=AtNAC056 {ECO:0000303|PubMed:15029955}; AltName: Full=NAC domain-containing protein 2 {ECO:0000303|PubMed:11245578}; Short=AtNAC2 {ECO:0000303|PubMed:11245578}; AltName: Full=Protein NAC-REGULATED SEED MORPHOLOGY 1 {ECO:0000303|PubMed:18849494};	A0A067GFE8_CITSI RecName: Full=NAC domain-containing protein {ECO:0000259|PROSITE:PS51005};	--	GO:0005634,nucleus; GO:0003700,DNA-binding transcription factor activity; GO:0000976,transcription cis-regulatory region binding; GO:0080060,integument development; GO:0045995,regulation of embryonic development; GO:0009753,response to jasmonic acid; GO:0048317,seed morphogenesis; GO:0048731,system development; GO:0003674,molecular_function; GO:0140110,transcription regulator activity; GO:0001067…	PF02365.18:No apical meristem (NAM) protein	NAC	TF	NAC
Cs_ont_2g001350	3.7191	3.6546	3.6572	7.8111	7.6866	8.0883	822	668	708	1655	1247	1936	1.05304	8.48885e-62	5.91148e-61	up	chr2	740103	747940	+	Cs_ont_2g001350	--	--	--	subtilisin-like protease SBT2.4 isoform X1 [Citrus sinensis]	SBT24_ARATH RecName: Full=Subtilisin-like protease SBT2.4 {ECO:0000303|PubMed:16193095}; EC=3.4.21.- {ECO:0000305}; AltName: Full=Protein ABNORMAL LEAF SHAPE 1 {ECO:0000303|PubMed:11731449}; AltName: Full=Subtilase subfamily 2 member 4 {ECO:0000303|PubMed:16193095}; Short=AtSBT2.4 {ECO:0000303|PubMed:16193095}; Flags: Precursor;	A0A067GF75_CITSI SubName: Full=Uncharacterized protein {ECO:0000313|EMBL:KDO78363.1};	--	GO:0005576,extracellular region; GO:0004252,serine-type endopeptidase activity; GO:0090558,plant epidermis development; GO:0006508,proteolysis; GO:0003674,molecular_function; GO:0003824,catalytic activity; GO:0004175,endopeptidase activity; GO:0008233,peptidase activity; GO:0008236,serine-type peptidase activity; GO:0016787,hydrolase activity; GO:0017171,serine hydrolase activity; GO:0140096,cata…	PF00082.25:Subtilase family	PHD	TR	PHD
Cs_ont_9g003630	13.8583	14.3613	14.298	31.7203	28.5302	30.495	3686	3159	3331	8088	5570	8784	1.05126	5.65672e-154	9.35618e-153	up	chr9	2160660	2165192	-	Cs_ont_9g003630	--	K19600 tubby and related proteins | (RefSeq) tubby-like F-box protein 3 (A)	--	hypothetical protein CUMW_019920 [Citrus unshiu]	TLP3_ARATH RecName: Full=Tubby-like F-box protein 3; Short=AtTLP3;	A0A2H5N727_CITUN RecName: Full=Tubby-like F-box protein {ECO:0000256|RuleBase:RU361125};	Tub family proteins	GO:0005654,nucleoplasm; GO:0005886,plasma membrane; GO:0009536,plastid; GO:0006355,regulation of DNA-templated transcription; GO:0006139,nucleobase-containing compound metabolic process; GO:0006351,DNA-templated transcription; GO:0006725,cellular aromatic compound metabolic process; GO:0006807,nitrogen compound metabolic process; GO:0008150,biological_process; GO:0008152,metabolic process; GO:000…	PF01167.21:Tub family	TUB	TF	TUB
Cs_ont_5g009580	0.4362	0.4287	0.4406	0.9328	0.7695	1.0546	139	113	123	285	180	364	1.04088	7.53722e-11	1.67405e-10	up	chr5	6185501	6190675	-	Cs_ont_5g009580	--	K15032 mTERF domain-containing protein, mitochondrial | (RefSeq) transcription termination factor MTERF4, chloroplastic (A)	--	transcription termination factor MTERF4 [Citrus sinensis]	MTEF4_ARATH RecName: Full=Transcription termination factor MTERF4, chloroplastic {ECO:0000305}; AltName: Full=Mitochondrial transcription termination factor 4 {ECO:0000303|PubMed:23087700}; AltName: Full=Protein BELAYA SMERT' {ECO:0000303|PubMed:21464319}; AltName: Full=Protein RUGOSA2 {ECO:0000303|PubMed:21790815}; Flags: Precursor;	A0A2H5NKS9_CITUN SubName: Full=Uncharacterized protein {ECO:0000313|EMBL:GAY40774.1};	Mitochondrial transcription termination factor, mTERF	GO:0009507,chloroplast; GO:0005739,mitochondrion; GO:0009536,plastid; GO:0003690,double-stranded DNA binding; GO:0003729,mRNA binding; GO:0032502,developmental process; GO:0006353,DNA-templated transcription termination; GO:0009793,embryo development ending in seed dormancy; GO:0042794,plastid rRNA transcription; GO:0042793,plastid transcription; GO:0006355,regulation of DNA-templated transcripti…	PF02536.17:mTERF	mTERF	TR	mTERF
Cs_ont_2g016420	8.3388	8.9449	8.7767	18.3095	18.0123	18.6966	1754	1556	1617	3692	2781	4259	1.03604	7.625e-114	9.30819e-113	up	chr2	11357241	11362767	+	Cs_ont_2g016420	--	--	--	hypothetical protein CISIN_1g014667mg [Citrus sinensis]	COL9_ARATH RecName: Full=Zinc finger protein CONSTANS-LIKE 9;	A0A067EAS5_CITSI SubName: Full=Uncharacterized protein {ECO:0000313|EMBL:KDO51005.1};	--	GO:0005634,nucleus; GO:0003700,DNA-binding transcription factor activity; GO:0000976,transcription cis-regulatory region binding; GO:0008270,zinc ion binding; GO:0007623,circadian rhythm; GO:0048579,negative regulation of long-day photoperiodism, flowering; GO:0006355,regulation of DNA-templated transcription; GO:0003674,molecular_function; GO:0140110,transcription regulator activity; GO:0001067,…	PF00643.27:B-box zinc finger	C2C2-CO-like	TF	C2C2->C2C2-CO-like
Cs_ont_8g023390	1.296	1.2228	1.4347	2.4886	2.849	3.0188	132	103	128	243	213	333	1.03589	4.11743e-11	9.23275e-11	up	chr8	28751826	28753947	-	Cs_ont_8g023390	--	--	--	B3 domain-containing transcription factor VRN1-like isoform X1 [Citrus sinensis]	VRN1_ARATH RecName: Full=B3 domain-containing transcription factor VRN1; AltName: Full=Protein VERNALIZATION 1;	V4RPM0_CITCL SubName: Full=Uncharacterized protein {ECO:0000313|EMBL:ESR36353.1};	--	GO:0005654,nucleoplasm; GO:0003677,DNA binding; GO:0000976,transcription cis-regulatory region binding; GO:0009909,regulation of flower development; GO:0010048,vernalization response; GO:0003674,molecular_function; GO:0003676,nucleic acid binding; GO:0005488,binding; GO:0097159,organic cyclic compound binding; GO:1901363,heterocyclic compound binding; GO:0001067,transcription regulatory region nu…	PF02362.24:B3 DNA binding domain	B3	TF	B3->B3
Cs_ont_5g005970	2.2167	2.6316	2.5691	5.3674	4.8502	5.1109	330	324	335	766	530	824	1.00815	1.33225e-24	4.67058e-24	up	chr5	3898162	3900603	-	Cs_ont_5g005970	--	K09422 transcription factor MYB, plant | (RefSeq) transcription factor MYB61 (A)	--	transcription factor MYB61 [Citrus sinensis]	MYB61_ARATH RecName: Full=Transcription factor MYB61 {ECO:0000305}; AltName: Full=Myb-related protein 61 {ECO:0000305}; Short=AtMYB61 {ECO:0000303|PubMed:16005292};	A0A067H762_CITSI SubName: Full=Uncharacterized protein {ECO:0000313|EMBL:KDO86760.1};	Transcription factor, Myb superfamily	GO:0005634,nucleus; GO:0003700,DNA-binding transcription factor activity; GO:0000976,transcription cis-regulatory region binding; GO:0010087,phloem or xylem histogenesis; GO:0010119,regulation of stomatal movement; GO:0048364,root development; GO:0010214,seed coat development; GO:0010089,xylem development; GO:0003674,molecular_function; GO:0140110,transcription regulator activity; GO:0001067,tran…	PF00249.34:Myb-like DNA-binding domain	MYB	TF	MYB->MYB
Cs_ont_6g015390	16.7225	16.0826	17.9192	34.0344	34.5723	36.0776	2800	2227	2628	5463	4249	6542	1.00171	1.8369e-120	2.35486e-119	up	chr6	10186644	10189523	-	Cs_ont_6g015390	--	K12133 MYB-related transcription factor LHY | (RefSeq) protein LHY-like isoform X1 (A)	ko04712: Circadian rhythm - plant	transcription factor DIVARICATA [Citrus sinensis]	DIV_ANTMA RecName: Full=Transcription factor DIVARICATA;	V4SU68_CITCL SubName: Full=Uncharacterized protein {ECO:0000313|EMBL:ESR42550.1};	Zuotin and related molecular chaperones (DnaJ superfamily), contains DNA-binding domains	GO:0005634,nucleus; GO:0003677,DNA binding; GO:0048262,determination of dorsal/ventral asymmetry; GO:0009908,flower development; GO:0003674,molecular_function; GO:0003676,nucleic acid binding; GO:0005488,binding; GO:0097159,organic cyclic compound binding; GO:1901363,heterocyclic compound binding; GO:0003002,regionalization; GO:0007275,multicellular organism development; GO:0007389,pattern specif…	PF00249.34:Myb-like DNA-binding domain	MYB	TF	MYB->MYB
Cs_ont_3g005340	3.9487	3.7214	3.7638	2.0731	1.8477	1.9363	757	590	632	381	260	402	-1.00735	2.50843e-26	9.20225e-26	down	chr3	3336078	3340168	-	Cs_ont_3g005340	--	--	--	hypothetical protein KPL71_016620 [Citrus sinensis]	NAC96_ARATH RecName: Full=NAC domain-containing protein 96 {ECO:0000303|PubMed:15029955}; Short=ANAC096 {ECO:0000303|PubMed:15029955};	V4T8Y7_CITCL RecName: Full=NAC domain-containing protein {ECO:0000259|PROSITE:PS51005}; Flags: Fragment;	--	GO:0005634,nucleus; GO:0003677,DNA binding; GO:0003700,DNA-binding transcription factor activity; GO:0009789,positive regulation of abscisic acid-activated signaling pathway; GO:0009611,response to wounding; GO:0003674,molecular_function; GO:0003676,nucleic acid binding; GO:0005488,binding; GO:0097159,organic cyclic compound binding; GO:1901363,heterocyclic compound binding; GO:0140110,transcript…	PF02365.18:No apical meristem (NAM) protein	NAC	TF	NAC
Cs_ont_4g019570	43.0838	45.196	44.6853	21.9285	22.1454	23.9441	5134	4454	4664	2505	1937	3090	-1.00886	1.07181e-123	1.41964e-122	down	chr4	25203303	25205099	+	Cs_ont_4g019570	--	K09286 EREBP-like factor | (RefSeq) ethylene-responsive transcription factor 3 (A)	--	ethylene-responsive transcription factor 3 [Citrus clementina]	ERF3_TOBAC RecName: Full=Ethylene-responsive transcription factor 3; AltName: Full=Ethylene-responsive element-binding factor 3 homolog; AltName: Full=Ethylene-responsive element-binding factor 5; Short=EREBP-5; AltName: Full=NtERF5;	V4UN65_CITCL RecName: Full=AP2/ERF domain-containing protein {ECO:0000259|PROSITE:PS51032};	--	GO:0005634,nucleus; GO:0003677,DNA binding; GO:0003700,DNA-binding transcription factor activity; GO:0006952,defense response; GO:0009873,ethylene-activated signaling pathway; GO:0003674,molecular_function; GO:0003676,nucleic acid binding; GO:0005488,binding; GO:0097159,organic cyclic compound binding; GO:1901363,heterocyclic compound binding; GO:0140110,transcription regulator activity; GO:00069…	PF00847.23:AP2 domain	AP2/ERF-ERF	TF	AP2/ERF->AP2/ERF-ERF
Cs_ont_1g024670	63.6738	62.9863	65.3161	32.4738	32.7073	32.945	10235	8373	9196	5004	3859	5735	-1.01209	7.4607e-249	2.18322e-247	down	chr1	26868520	26872079	+	Cs_ont_1g024670	--	K09284 AP2-like factor, euAP2 lineage | (RefSeq) floral homeotic protein APETALA 2 isoform X1 (A)	--	floral homeotic protein APETALA 2 isoform X2 [Citrus sinensis]	AP2_ARATH RecName: Full=Floral homeotic protein APETALA 2 {ECO:0000303|PubMed:7919989};	A0A067GHE2_CITSI SubName: Full=Uncharacterized protein {ECO:0000313|EMBL:KDO79133.1};	--	GO:0005634,nucleus; GO:0003700,DNA-binding transcription factor activity; GO:0000976,transcription cis-regulatory region binding; GO:0030154,cell differentiation; GO:0009908,flower development; GO:0010073,meristem maintenance; GO:0048481,plant ovule development; GO:0048316,seed development; GO:0010093,specification of floral organ identity; GO:0003674,molecular_function; GO:0140110,transcription …	PF00847.23:AP2 domain	AP2/ERF-AP2	TF	AP2/ERF->AP2/ERF-AP2
Cs_ont_5g018090	64.608	66.3385	65.3731	32.321	34.7675	32.8668	10428	8855	9242	5001	4119	5745	-1.0192	4.5225e-207	1.07999e-205	down	chr5	13153275	13157304	-	Cs_ont_5g018090	--	--	--	hypothetical protein CUMW_242540 [Citrus unshiu]	BBX25_ARATH RecName: Full=B-box zinc finger protein 25 {ECO:0000303|PubMed:19920209}; AltName: Full=Protein SALT TOLERANCE HOMOLOG 1; AltName: Full=Salt tolerance-like protein;	A0A2H5QLW4_CITUN SubName: Full=Uncharacterized protein {ECO:0000313|EMBL:GAY65619.1};	--	GO:0005634,nucleus; GO:0003700,DNA-binding transcription factor activity; GO:0008270,zinc ion binding; GO:0010100,negative regulation of photomorphogenesis; GO:0009640,photomorphogenesis; GO:0006355,regulation of DNA-templated transcription; GO:0003674,molecular_function; GO:0140110,transcription regulator activity; GO:0005488,binding; GO:0043167,ion binding; GO:0043169,cation binding; GO:0046872…	PF13855.9:Leucine rich repeat	Others	TR	Others
Cs_ont_5g013920	14.9931	16.2849	14.7331	8.0843	7.5108	7.7328	2929	2631	2521	1514	1077	1636	-1.02213	1.05476e-78	9.12899e-78	down	chr5	9031694	9038398	-	Cs_ont_5g013920	--	--	--	ethylene-responsive transcription factor-like protein At4g13040 isoform X1 [Citrus sinensis]	ERFL1_ARATH RecName: Full=Ethylene-responsive transcription factor-like protein At4g13040;	A0A2H5NK72_CITUN RecName: Full=AP2/ERF domain-containing protein {ECO:0000259|PROSITE:PS51032};	--	GO:0005634,nucleus; GO:0003677,DNA binding; GO:0003700,DNA-binding transcription factor activity; GO:0009873,ethylene-activated signaling pathway; GO:0003674,molecular_function; GO:0003676,nucleic acid binding; GO:0005488,binding; GO:0097159,organic cyclic compound binding; GO:1901363,heterocyclic compound binding; GO:0140110,transcription regulator activity; GO:0000160,phosphorelay signal transd…	PF00847.23:AP2 domain	AP2/ERF-ERF	TF	AP2/ERF->AP2/ERF-ERF
Cs_ont_7g011950	10.8701	11.3007	12.6796	4.9407	6.2055	6.5183	599	515	612	261	251	389	-1.02376	4.15541e-19	1.24267e-18	down	chr7	15229380	15230688	-	Cs_ont_7g011950	--	--	--	hypothetical protein CUMW_121030 [Citrus unshiu]	NAC71_ARATH RecName: Full=NAC domain-containing protein 71 {ECO:0000303|PubMed:15029955}; Short=ANAC071 {ECO:0000303|PubMed:15029955};	A0A2H5PBE0_CITUN RecName: Full=NAC domain-containing protein {ECO:0000259|PROSITE:PS51005};	--	GO:0005634,nucleus; GO:0003700,DNA-binding transcription factor activity; GO:0043565,sequence-specific DNA binding; GO:0051301,cell division; GO:0071365,cellular response to auxin stimulus; GO:0009611,response to wounding; GO:0003674,molecular_function; GO:0140110,transcription regulator activity; GO:0003676,nucleic acid binding; GO:0003677,DNA binding; GO:0005488,binding; GO:0097159,organic cycl…	PF02365.18:No apical meristem (NAM) protein	NAC	TF	NAC
Cs_ont_5g046500	3.4046	3.0585	3.2611	1.6955	1.5985	1.634	354	263	297	169	122	184	-1.02466	6.96965e-14	1.7414e-13	down	chr5	47503110	47505949	+	Cs_ont_5g046500	--	K14492 two-component response regulator ARR-A family | (RefSeq) two-component response regulator ARR5-like (A)	ko04075: Plant hormone signal transduction	two-component response regulator ARR5 isoform X1 [Citrus clementina]	ARR6_ARATH RecName: Full=Two-component response regulator ARR6;	A0A2H5NFJ2_CITUN RecName: Full=Response regulatory domain-containing protein {ECO:0000259|PROSITE:PS50110};	GATA-4/5/6 transcription factors	GO:0005634,nucleus; GO:0000156,phosphorelay response regulator activity; GO:0009736,cytokinin-activated signaling pathway; GO:0006355,regulation of DNA-templated transcription; GO:0009735,response to cytokinin; GO:0003674,molecular_function; GO:0060089,molecular transducer activity; GO:0007154,cell communication; GO:0007165,signal transduction; GO:0008150,biological_process; GO:0009719,response t…	PF00072.27:Response regulator receiver domain	Others	TR	Others
Cs_ont_8g000490	9.4864	9.4509	9.0371	4.8239	4.4054	4.8999	2476	2040	2066	1207	844	1385	-1.02602	2.43069e-72	1.94052e-71	down	chr8	296656	304729	-	Cs_ont_8g000490	--	K24406 [histone H3]-lysine27 N-methyltransferase [EC:2.1.1.369] | (RefSeq) histone-lysine N-methyltransferase ATXR6 isoform X2 (A)	ko00310: Lysine degradation; ko01100: Metabolic pathways	uncharacterized protein LOC102623682 [Citrus sinensis]	IDM1_ARATH RecName: Full=Increased DNA methylation 1 {ECO:0000303|PubMed:22700931}; AltName: Full=Histone H3 acetyltransferase IDM1 {ECO:0000305}; EC=2.3.1.- {ECO:0000255|PROSITE-ProRule:PRU00532}; AltName: Full=Protein ROS4 {ECO:0000303|PubMed:22733760}; AltName: Full=Repressor of silencing 4 {ECO:0000303|PubMed:22733760};	A0A067FHP3_CITSI SubName: Full=Uncharacterized protein {ECO:0000313|EMBL:KDO66924.1};	--	GO:0005634,nucleus; GO:0009506,plasmodesma; GO:0010385,double-stranded methylated DNA binding; GO:0004402,histone acetyltransferase activity; GO:0042393,histone binding; GO:0046872,metal ion binding; GO:0080188,gene silencing by RNA-directed DNA methylation; GO:0044154,histone H3-K14 acetylation; GO:0043971,histone H3-K18 acetylation; GO:0043972,histone H3-K23 acetylation; GO:0044030,regulation o…	PF16135.8:Tify domain binding domain	PHD	TR	PHD
Cs_ont_2g001430	95.7796	93.7015	94.9247	47.5185	47.8543	48.5329	32754	26500	28433	15578	12012	17974	-1.02672	0	0	down	chr2	787911	806307	+	Cs_ont_2g001430	--	K15601 [histone H3]-dimethyl-L-lysine9 demethylase [EC:1.14.11.65] | (RefSeq) lysine-specific demethylase JMJ25 isoform X1 (A)	--	uncharacterized protein LOC8277981 [Ricinus communis]	CSC1_ARATH RecName: Full=Calcium permeable stress-gated cation channel 1 {ECO:0000303|PubMed:24503647}; Short=AtCSC1 {ECO:0000303|PubMed:24503647}; AltName: Full=Hyperosmolality-gated Ca2+ permeable channel 1.2 {ECO:0000303|PubMed:25162526}; Short=AtOSCA1.2 {ECO:0000303|PubMed:25162526};	A0A5N6Q819_9ROSI SubName: Full=Uncharacterized protein {ECO:0000313|EMBL:KAE7995365.1};	Uncharacterized conserved protein	GO:0016021,integral component of membrane; GO:0005886,plasma membrane; GO:0005227,calcium activated cation channel activity; GO:0042802,identical protein binding; GO:0008381,mechanosensitive ion channel activity; GO:0006812,cation transport; GO:0003674,molecular_function; GO:0005215,transporter activity; GO:0005216,ion channel activity; GO:0005261,cation channel activity; GO:0008324,cation transm…	PF02714.18:Calcium-dependent channel, 7TM region, putative phosphate	Jumonji	TR	Jumonji
Cs_ont_8g005880	1.3618	1.2687	1.3254	0.6404	0.8364	0.536	122	94	104	55	55	52	-1.03733	1.33806e-05	2.26022e-05	down	chr8	3488640	3490334	-	Cs_ont_8g005880	--	K09422 transcription factor MYB, plant | (RefSeq) transcription factor RAX2 (A)	--	transcription factor RAX2 [Citrus clementina]	MYB36_ARATH RecName: Full=Transcription factor MYB36 {ECO:0000303|PubMed:9839469}; AltName: Full=Myb-related protein 36 {ECO:0000303|PubMed:9839469}; Short=AtMYB36 {ECO:0000303|PubMed:9839469};	A0A067FAN8_CITSI SubName: Full=Uncharacterized protein {ECO:0000313|EMBL:KDO60246.1};	Transcription factor, Myb superfamily	GO:0048226,Casparian strip; GO:0005634,nucleus; GO:0003700,DNA-binding transcription factor activity; GO:0000976,transcription cis-regulatory region binding; GO:0030154,cell differentiation; GO:0035987,endodermal cell differentiation; GO:0050801,ion homeostasis; GO:0008285,negative regulation of cell population proliferation; GO:0045892,negative regulation of DNA-templated transcription; GO:00455…	PF00249.34:Myb-like DNA-binding domain	MYB	TF	MYB->MYB
Cs_ont_4g020570	10.7379	10.5283	10.0688	5.3021	5.2585	5.1804	957	776	786	453	344	500	-1.03826	3.10346e-35	1.38668e-34	down	chr4	25861467	25862810	+	Cs_ont_4g020570	--	K08065 nuclear transcription Y subunit beta | (RefSeq) nuclear transcription factor Y subunit B-3 (A)	--	nuclear transcription factor Y subunit B-3 [Citrus clementina]	NFYB2_ARATH RecName: Full=Nuclear transcription factor Y subunit B-2 {ECO:0000303|PubMed:11250072}; Short=AtNF-YB-2 {ECO:0000303|PubMed:11250072}; Short=AtNF-YB2 {ECO:0000303|PubMed:25490919}; AltName: Full=Transcriptional activator HAP3B {ECO:0000303|PubMed:9662544};	A0A067EZ04_CITSI RecName: Full=CBFD_NFYB_HMF domain-containing protein {ECO:0000259|Pfam:PF00808};	CCAAT-binding factor, subunit A (HAP3)	GO:0016602,CCAAT-binding factor complex; GO:0009536,plastid; GO:0001228,DNA-binding transcription activator activity, RNA polymerase II-specific; GO:0003700,DNA-binding transcription factor activity; GO:0000981,DNA-binding transcription factor activity, RNA polymerase II-specific; GO:0046982,protein heterodimerization activity; GO:0000976,transcription cis-regulatory region binding; GO:0003712,tr…	PF00808.26:Histone-like transcription factor (CBF/NF-Y) and archaeal histone	NF-YB	TF	NF-Y->NF-YB
Cs_ont_7g011390	5.5415	5.4778	5.3671	2.8083	2.6065	2.7572	811	663	688	394	280	437	-1.04546	2.58403e-31	1.06178e-30	down	chr7	14254024	14256688	-	Cs_ont_7g011390	--	--	--	NAC domain-containing protein 71 [Citrus sinensis]	NAC71_ARATH RecName: Full=NAC domain-containing protein 71 {ECO:0000303|PubMed:15029955}; Short=ANAC071 {ECO:0000303|PubMed:15029955};	A0A067E7U9_CITSI RecName: Full=NAC domain-containing protein {ECO:0000259|PROSITE:PS51005};	--	GO:0005634,nucleus; GO:0003700,DNA-binding transcription factor activity; GO:0043565,sequence-specific DNA binding; GO:0051301,cell division; GO:0071365,cellular response to auxin stimulus; GO:0009611,response to wounding; GO:0003674,molecular_function; GO:0140110,transcription regulator activity; GO:0003676,nucleic acid binding; GO:0003677,DNA binding; GO:0005488,binding; GO:0097159,organic cycl…	PF02365.18:No apical meristem (NAM) protein	NAC	TF	NAC
Cs_ont_1g027500	4.4072	4.0274	4.7165	2.2747	2.0432	2.1919	479	362	449	237	163	258	-1.05581	8.95842e-19	2.64946e-18	down	chr1	28875115	28876858	+	Cs_ont_1g027500	--	--	--	GATA transcription factor 5 [Citrus clementina]	GATA5_ARATH RecName: Full=GATA transcription factor 5;	V4RVJ4_CITCL RecName: Full=GATA-type domain-containing protein {ECO:0000259|PROSITE:PS50114};	GATA-4/5/6 transcription factors	GO:0005634,nucleus; GO:0003700,DNA-binding transcription factor activity; GO:0000976,transcription cis-regulatory region binding; GO:0008270,zinc ion binding; GO:0030154,cell differentiation; GO:0045893,positive regulation of DNA-templated transcription; GO:0003674,molecular_function; GO:0140110,transcription regulator activity; GO:0001067,transcription regulatory region nucleic acid binding; GO:…	PF00320.30:GATA zinc finger	C2C2-GATA	TF	C2C2->C2C2-GATA
Cs_ont_3g002630	11.7069	11.1815	11.6643	5.9569	5.5899	5.5134	2294	1812	2002	1119	804	1170	-1.06246	1.16452e-76	9.89058e-76	down	chr3	1716845	1719896	-	Cs_ont_3g002630	--	K02875 large subunit ribosomal protein L14e | (RefSeq) 60S ribosomal protein L14-1-like (A)	ko03010: Ribosome	hypothetical protein CUMW_070970 [Citrus unshiu]	BZP29_ARATH RecName: Full=bZIP transcription factor 29 {ECO:0000303|PubMed:11906833}; Short=AtbZIP29 {ECO:0000303|PubMed:11906833}; AltName: Full=Protein DRINK ME-LIKE {ECO:0000303|PubMed:27402171};	A0A2H5NSL4_CITUN RecName: Full=BZIP domain-containing protein {ECO:0000259|PROSITE:PS50217};	--	GO:0005737,cytoplasm; GO:0005829,cytosol; GO:0005634,nucleus; GO:0003700,DNA-binding transcription factor activity; GO:0042803,protein homodimerization activity; GO:0043565,sequence-specific DNA binding; GO:0000976,transcription cis-regulatory region binding; GO:0040008,regulation of growth; GO:0006355,regulation of DNA-templated transcription; GO:0090567,reproductive shoot system development; GO…	PF00170.24:bZIP transcription factor	bZIP	TF	bZIP
Cs_ont_1g026860	2.8471	2.7348	3.1821	1.4225	1.6494	1.2715	428	340	419	205	182	207	-1.06602	2.5213e-16	6.8716e-16	down	chr1	28446609	28449249	-	Cs_ont_1g026860	--	K19600 tubby and related proteins | (RefSeq) tubby-like F-box protein 5 (A)	--	tubby-like F-box protein 5 [Citrus clementina]	TLP5_ORYSJ RecName: Full=Tubby-like F-box protein 5; Short=OsTLP5; AltName: Full=Tubby-like F-box protein 8; Short=OsTLP8;	V4SEA3_CITCL RecName: Full=Tubby-like F-box protein {ECO:0000256|RuleBase:RU361125};	Tub family proteins	--	PF01167.21:Tub family	TUB	TF	TUB
Cs_ont_9g028290	15.7473	15.4524	15.376	7.5575	7.8369	7.5034	3682	2988	3149	1694	1345	1900	-1.07033	4.94934e-122	6.45624e-121	down	chr9	31746332	31752011	+	Cs_ont_9g028290	--	K08066 nuclear transcription factor Y, gamma | (RefSeq) nuclear transcription factor Y subunit C-2 (A)	--	nuclear transcription factor Y subunit C-2 [Citrus clementina]	NFYC4_ORYSJ RecName: Full=Nuclear transcription factor Y subunit C-4 {ECO:0000305}; Short=OsNF-YC4 {ECO:0000303|PubMed:26542958}; AltName: Full=Transcriptional activator HAP5B {ECO:0000305}; Short=OsHAP5B {ECO:0000303|PubMed:18193457};	A0A067F2I1_CITSI RecName: Full=CBFD_NFYB_HMF domain-containing protein {ECO:0000259|Pfam:PF00808};	CCAAT-binding factor, subunit C (HAP5)	GO:0005737,cytoplasm; GO:0005634,nucleus; GO:0003677,DNA binding; GO:0001228,DNA-binding transcription activator activity, RNA polymerase II-specific; GO:0046982,protein heterodimerization activity; GO:0009908,flower development; GO:0048579,negative regulation of long-day photoperiodism, flowering; GO:0006355,regulation of DNA-templated transcription; GO:0003674,molecular_function; GO:0003676,nuc…	PF00125.27:Core histone H2A/H2B/H3/H4	NF-YC	TF	NF-Y->NF-YC
Cs_ont_1g005650	3.5318	3.9006	4.3017	1.6232	2.1676	1.9616	404	369	431	178	182	243	-1.07647	5.79752e-16	1.56031e-15	down	chr1	6064299	6066661	+	Cs_ont_1g005650	--	--	--	uncharacterized protein LOC102631278 isoform X2 [Citrus sinensis]	NAC40_ARATH RecName: Full=NAC domain-containing protein 40 {ECO:0000303|PubMed:15029955}; Short=ANAC040 {ECO:0000303|PubMed:15029955}; AltName: Full=Protein NTM1-like 8 {ECO:0000303|PubMed:17158162};	A0A2H5QBT6_CITUN RecName: Full=NAC domain-containing protein {ECO:0000259|PROSITE:PS51005};	--	GO:0016021,integral component of membrane; GO:0005634,nucleus; GO:0005886,plasma membrane; GO:0003700,DNA-binding transcription factor activity; GO:0043565,sequence-specific DNA binding; GO:0000976,transcription cis-regulatory region binding; GO:0071472,cellular response to salt stress; GO:0009908,flower development; GO:0009740,gibberellic acid mediated signaling pathway; GO:0033619,membrane prot…	PF02365.18:No apical meristem (NAM) protein	NAC	TF	NAC
Cs_ont_2g025810	1.6913	1.4718	1.6805	0.7677	0.6556	0.9148	239	172	208	104	68	140	-1.08412	7.13213e-10	1.51575e-09	down	chr2	24664251	24667431	-	Cs_ont_2g025810	--	K04681 retinoblastoma-like protein 1 | (RefSeq) retinoblastoma-related protein-like (A)	--	retinoblastoma-related protein-like [Citrus sinensis]	RBR_VITVI RecName: Full=Retinoblastoma-related protein;	V4TIA2_CITCL RecName: Full=RB_A domain-containing protein {ECO:0000259|SMART:SM01368};	Rb (Retinoblastoma tumor suppressor)-related protein	GO:0070176,DRM complex; GO:0003677,DNA binding; GO:0008356,asymmetric cell division; GO:0001708,cell fate specification; GO:0009567,double fertilization forming a zygote and endosperm; GO:0009553,embryo sac development; GO:0009960,endosperm development; GO:0000082,G1/S transition of mitotic cell cycle; GO:0022619,generative cell differentiation; GO:0010377,guard cell fate commitment; GO:0007129,h…	PF01858.20:Retinoblastoma-associated protein A domain	RB	TR	RB
Cs_ont_1g021160	51.7245	50.643	51.9668	24.9308	24.9102	25.103	16433	13306	14461	7593	5809	8637	-1.0861	0	0	down	chr1	24550502	24555815	+	Cs_ont_1g021160	--	--	--	PHD finger protein At1g33420 [Citrus sinensis]	Y1342_ARATH RecName: Full=PHD finger protein At1g33420;	V4SLD4_CITCL RecName: Full=PHD domain-containing protein {ECO:0000259|SMART:SM00249};	PHD Zn-finger proteins	GO:0005634,nucleus; GO:0046872,metal ion binding; GO:0003674,molecular_function; GO:0005488,binding; GO:0043167,ion binding; GO:0043169,cation binding; GO:0005575,cellular_component; GO:0005622,intracellular anatomical structure; GO:0043226,organelle; GO:0043227,membrane-bounded organelle; GO:0043229,intracellular organelle; GO:0043231,intracellular membrane-bounded organelle; GO:0110165,cellular…	PF00628.32:PHD-finger	PHD	TR	PHD
Cs_ont_7g004190	3.9881	4.1292	3.7849	2.3141	1.6979	1.7492	160	137	133	89	50	76	-1.08666	1.28981e-07	2.45021e-07	down	chr7	3174576	3175180	-	Cs_ont_7g004190	--	--	--	zinc finger protein ZAT11 [Citrus clementina]	ZAT11_ARATH RecName: Full=Zinc finger protein ZAT11;	V4T7V5_CITCL SubName: Full=Uncharacterized protein {ECO:0000313|EMBL:ESR49297.1};	FOG: Zn-finger	GO:0005634,nucleus; GO:0003700,DNA-binding transcription factor activity; GO:0046872,metal ion binding; GO:0000976,transcription cis-regulatory region binding; GO:0071289,cellular response to nickel ion; GO:2000280,regulation of root development; GO:0006355,regulation of DNA-templated transcription; GO:0010200,response to chitin; GO:0003674,molecular_function; GO:0140110,transcription regulator a…	PF13912.9:C2H2-type zinc finger	C2H2	TF	C2H2
Cs_ont_2g004240	96.4635	96.6264	96.4858	47.7904	44.9429	47.6355	7401	6131	6484	3515	2531	3958	-1.0868	9.95587e-210	2.40204e-208	down	chr2	2431458	2432614	-	Cs_ont_2g004240	--	K13433 pathogenesis-related genes transcriptional activator PTI5 | (RefSeq) pathogenesis-related genes transcriptional activator PTI5 (A)	ko04626: Plant-pathogen interaction	pathogenesis-related genes transcriptional activator PTI5 [Citrus sinensis]	PTI5_SOLLC RecName: Full=Pathogenesis-related genes transcriptional activator PTI5; AltName: Full=PTO-interacting protein 5;	A0A067GDV2_CITSI RecName: Full=AP2/ERF domain-containing protein {ECO:0000259|PROSITE:PS51032};	--	GO:0005634,nucleus; GO:0003677,DNA binding; GO:0003700,DNA-binding transcription factor activity; GO:0006952,defense response; GO:0009873,ethylene-activated signaling pathway; GO:0003674,molecular_function; GO:0003676,nucleic acid binding; GO:0005488,binding; GO:0097159,organic cyclic compound binding; GO:1901363,heterocyclic compound binding; GO:0140110,transcription regulator activity; GO:00069…	PF00847.23:AP2 domain	AP2/ERF-ERF	TF	AP2/ERF->AP2/ERF-ERF
Cs_ont_6g009220	8.7885	7.9939	8.5517	4.0132	4.1646	4.1325	1679	1263	1431	735	584	855	-1.08683	1.35703e-58	9.04573e-58	down	chr6	5780319	5785074	-	Cs_ont_6g009220	--	K06620 transcription factor E2F3 | (RefSeq) transcription factor E2FA isoform X1 (A)	--	transcription factor E2FA isoform X2 [Citrus sinensis]	E2FA_ARATH RecName: Full=Transcription factor E2FA; AltName: Full=E2F transcription factor-3; Short=AtE2F3;	V4T1F5_CITCL RecName: Full=E2F_TDP domain-containing protein {ECO:0000259|SMART:SM01372};	Transcription factor E2F/dimerization partner (TDP)	GO:0005737,cytoplasm; GO:0090575,RNA polymerase II transcription regulator complex; GO:0003677,DNA binding; GO:0000981,DNA-binding transcription factor activity, RNA polymerase II-specific; GO:0046983,protein dimerization activity; GO:0000978,RNA polymerase II cis-regulatory region sequence-specific DNA binding; GO:0007049,cell cycle; GO:0051446,positive regulation of meiotic cell cycle; GO:00458…	PF16421.8:E2F transcription factor CC-MB domain	E2F-DP	TF	E2F-DP
Cs_ont_4g000830	81.6018	81.0602	82.9941	40.1161	39.3727	39.6982	17094	14043	15228	8056	6054	9006	-1.08709	0	0	down	chr4	2703203	2706461	-	Cs_ont_4g000830	--	K13425 WRKY transcription factor 22 | (RefSeq) WRKY transcription factor 22 (A)	ko04016: MAPK signaling pathway - plant; ko04626: Plant-pathogen interaction	probable WRKY transcription factor 17 [Citrus sinensis]	WRK17_ARATH RecName: Full=Probable WRKY transcription factor 17; AltName: Full=WRKY DNA-binding protein 17;	A0A067FIZ4_CITSI RecName: Full=WRKY domain-containing protein {ECO:0000259|PROSITE:PS50811};	--	GO:0005634,nucleus; GO:0005516,calmodulin binding; GO:0003700,DNA-binding transcription factor activity; GO:0000976,transcription cis-regulatory region binding; GO:0042742,defense response to bacterium; GO:0003674,molecular_function; GO:0005488,binding; GO:0005515,protein binding; GO:0140110,transcription regulator activity; GO:0001067,transcription regulatory region nucleic acid binding; GO:0003…	PF03106.18:WRKY DNA -binding domain	WRKY	TF	WRKY
Cs_ont_9g025340	39.4841	40.5485	39.8431	19.1702	19.4784	19.512	11400	9682	10076	5306	4128	6101	-1.08731	1.5211e-303	5.88229e-302	down	chr9	29396165	29403150	+	Cs_ont_9g025340	--	K09338 homeobox-leucine zipper protein | (RefSeq) homeobox-leucine zipper protein ANTHOCYANINLESS 2-like isoform X1 (A)	--	homeobox-leucine zipper protein ANTHOCYANINLESS 2 [Citrus sinensis]	ANL2_ARATH RecName: Full=Homeobox-leucine zipper protein ANTHOCYANINLESS 2 {ECO:0000303|PubMed:10402424}; AltName: Full=HD-ZIP protein ANL2 {ECO:0000303|PubMed:10402424}; AltName: Full=Homeodomain protein AHDP {ECO:0000303|PubMed:10402424}; AltName: Full=Homeodomain transcription factor ANL2 {ECO:0000303|PubMed:10402424};	A0A067F1T0_CITSI SubName: Full=Uncharacterized protein {ECO:0000313|EMBL:KDO60060.1};	--	GO:0005634,nucleus; GO:0003700,DNA-binding transcription factor activity; GO:0000981,DNA-binding transcription factor activity, RNA polymerase II-specific; GO:0008289,lipid binding; GO:0000976,transcription cis-regulatory region binding; GO:0043481,anthocyanin accumulation in tissues in response to UV light; GO:0006723,cuticle hydrocarbon biosynthetic process; GO:0009827,plant-type cell wall modi…	PF01852.22:START domain	HB-HD-ZIP	TF	HB->HB-HD-ZIP
Cs_ont_8g008230	10.1014	10.0368	10.2023	5.0042	5.0615	4.6393	1335	1097	1181	634	491	664	-1.09199	2.49535e-52	1.51293e-51	down	chr8	5803428	5805698	+	Cs_ont_8g008230	--	--	--	NAC domain-containing protein 90 [Citrus sinensis]	NAC90_ARATH RecName: Full=NAC domain-containing protein 90; Short=ANAC090;	A0A067F3S8_CITSI RecName: Full=NAC domain-containing protein {ECO:0000259|PROSITE:PS51005};	--	GO:0005634,nucleus; GO:0003677,DNA binding; GO:0003700,DNA-binding transcription factor activity; GO:0003674,molecular_function; GO:0003676,nucleic acid binding; GO:0005488,binding; GO:0097159,organic cyclic compound binding; GO:1901363,heterocyclic compound binding; GO:0140110,transcription regulator activity; GO:0005575,cellular_component; GO:0005622,intracellular anatomical structure; GO:00432…	PF02365.18:No apical meristem (NAM) protein	NAC	TF	NAC
Cs_ont_2g001540	27.6681	29.6578	30.2755	14.6027	13.8524	13.6744	8060	7145	7725	4078	2962	4314	-1.09939	2.94249e-174	5.66273e-173	down	chr2	849992	855041	+	Cs_ont_2g001540	--	K13424 WRKY transcription factor 33 | (RefSeq) probable WRKY transcription factor 33 isoform X1 (A)	ko04016: MAPK signaling pathway - plant; ko04626: Plant-pathogen interaction	probable WRKY transcription factor 31 [Citrus sinensis]	WRKY6_ARATH RecName: Full=WRKY transcription factor 6 {ECO:0000303|PubMed:11722756}; AltName: Full=WRKY DNA-binding protein 6 {ECO:0000303|PubMed:11722756}; Short=AtWRKY6 {ECO:0000303|PubMed:11722756};	V4UAG6_CITCL RecName: Full=WRKY domain-containing protein {ECO:0000259|PROSITE:PS50811};	--	GO:0005634,nucleus; GO:0003700,DNA-binding transcription factor activity; GO:0000976,transcription cis-regulatory region binding; GO:0080169,cellular response to boron-containing substance deprivation; GO:0016036,cellular response to phosphate starvation; GO:0009873,ethylene-activated signaling pathway; GO:0045892,negative regulation of DNA-templated transcription; GO:0003674,molecular_function; …	PF03106.18:WRKY DNA -binding domain	WRKY	TF	WRKY
Cs_ont_4g008500	0.727	0.9024	1.1018	0.4161	0.4733	0.4218	113	116	150	62	54	71	-1.10405	1.0846e-06	1.95697e-06	down	chr4	9191476	9194836	+	Cs_ont_4g008500	--	K14484 auxin-responsive protein IAA | (RefSeq) auxin-responsive protein IAA27 isoform X1 (A)	ko04075: Plant hormone signal transduction	auxin-responsive protein IAA27 isoform X1 [Citrus sinensis]	IAA27_ARATH RecName: Full=Auxin-responsive protein IAA27; AltName: Full=Auxin-induced protein 27; AltName: Full=Indoleacetic acid-induced protein 27; AltName: Full=Phytochrome-associated protein 2;	A0A067FJY2_CITSI RecName: Full=Auxin-responsive protein {ECO:0000256|RuleBase:RU004549};	--	GO:0005634,nucleus; GO:0003700,DNA-binding transcription factor activity; GO:0042802,identical protein binding; GO:0000976,transcription cis-regulatory region binding; GO:0009734,auxin-activated signaling pathway; GO:0009733,response to auxin; GO:0003674,molecular_function; GO:0140110,transcription regulator activity; GO:0005488,binding; GO:0005515,protein binding; GO:0001067,transcription regula…	PF02309.19:AUX/IAA family	AUX/IAA	TR	AUX/IAA
Cs_ont_1g025730	8.9523	9.407	9.1267	4.4193	4.4405	4.302	1420	1234	1268	672	517	739	-1.10693	5.3297e-59	3.57016e-58	down	chr1	27653333	27659175	+	Cs_ont_1g025730	--	K23136 fraxetin 5-hydroxylase [EC:1.14.14.164] | (RefSeq) cytochrome P450 82C4-like (A)	ko00999: Biosynthesis of various plant secondary metabolites; ko01110: Biosynthesis of secondary metabolites	hypothetical protein CISIN_1g040137mg [Citrus sinensis]	C82D6_SINHE RecName: Full=Demethylepipodophyllotoxin synthase {ECO:0000303|PubMed:26359402}; EC=1.14.14.132 {ECO:0000269|PubMed:26359402}; AltName: Full=Cytochrome P450 family 82 subfamily D polypeptide 61 {ECO:0000303|PubMed:26359402};	A0A067GVA5_CITSI SubName: Full=Uncharacterized protein {ECO:0000313|EMBL:KDO79382.1};	Cytochrome P450 CYP2 subfamily	GO:0016021,integral component of membrane; GO:0020037,heme binding; GO:0005506,iron ion binding; GO:0004497,monooxygenase activity; GO:0016705,oxidoreductase activity, acting on paired donors, with incorporation or reduction of molecular oxygen; GO:0019438,aromatic compound biosynthetic process; GO:0009699,phenylpropanoid biosynthetic process; GO:0003674,molecular_function; GO:0005488,binding; GO…	PF00067.25:Cytochrome P450	B3	TF	B3->B3
Cs_ont_5g042600	218.286	218.98	218.888	105.044	101.043	106.701	14504	12033	12739	6691	4928	7678	-1.11146	0	0	down	chr5	44808227	44810287	-	Cs_ont_5g042600	--	--	--	transcription factor KUA1 [Citrus sinensis]	KUA1_ARATH RecName: Full=Transcription factor KUA1 {ECO:0000303|PubMed:24806884}; AltName: Full=Myb-related protein H {ECO:0000303|PubMed:23888064}; Short=AtMYBH {ECO:0000303|PubMed:23888064}; Short=AtMYBS3 {ECO:0000303|PubMed:25920996}; Short=MYBS3-homolog protein {ECO:0000303|PubMed:25920996}; AltName: Full=Protein KUODA1 {ECO:0000303|PubMed:24806884};	A0A2H5NUC9_CITUN SubName: Full=Uncharacterized protein {ECO:0000313|EMBL:GAY43581.1};	--	GO:0005634,nucleus; GO:0003700,DNA-binding transcription factor activity; GO:0000976,transcription cis-regulatory region binding; GO:0008270,zinc ion binding; GO:0010252,auxin homeostasis; GO:0048527,lateral root development; GO:0048366,leaf development; GO:0010150,leaf senescence; GO:2000469,negative regulation of peroxidase activity; GO:0000122,negative regulation of transcription by RNA polyme…	PF00249.34:Myb-like DNA-binding domain	MYB-related	TF	MYB->MYB-related
Cs_ont_5g014160	22.4226	22.6776	23.3365	11.5694	10.4996	10.5434	3631	3037	3310	1796	1248	1849	-1.11222	1.21629e-115	1.50046e-114	down	chr5	9237992	9241290	-	Cs_ont_5g014160	--	--	--	cyclic dof factor 3 [Citrus clementina]	CDF3_ARATH RecName: Full=Cyclic dof factor 3; AltName: Full=Dof zinc finger protein DOF3.3; Short=AtDOF3.3; AltName: Full=H-protein promoter-binding factor 2a;	V4TYF2_CITCL RecName: Full=Dof-type domain-containing protein {ECO:0000259|PROSITE:PS50884};	--	GO:0005634,nucleus; GO:0003677,DNA binding; GO:0003700,DNA-binding transcription factor activity; GO:0046872,metal ion binding; GO:0009908,flower development; GO:0006355,regulation of DNA-templated transcription; GO:0003674,molecular_function; GO:0003676,nucleic acid binding; GO:0005488,binding; GO:0097159,organic cyclic compound binding; GO:1901363,heterocyclic compound binding; GO:0140110,trans…	PF02701.18:Dof domain, zinc finger	C2C2-Dof	TF	C2C2->C2C2-Dof
Cs_ont_2g019710	0.6682	0.606	0.8803	0.2614	0.3589	0.4034	104	78	120	39	41	68	-1.11564	1.62148e-05	2.72771e-05	down	chr2	14523833	14528324	+	Cs_ont_2g019710	--	--	--	zinc finger protein CONSTANS-LIKE 12 isoform X2 [Citrus sinensis]	COL12_ARATH RecName: Full=Zinc finger protein CONSTANS-LIKE 12;	A0A067F176_CITSI RecName: Full=B box-type domain-containing protein {ECO:0000259|PROSITE:PS50119};	--	GO:0005634,nucleus; GO:0003700,DNA-binding transcription factor activity; GO:0000976,transcription cis-regulatory region binding; GO:0008270,zinc ion binding; GO:0010629,negative regulation of gene expression; GO:0048579,negative regulation of long-day photoperiodism, flowering; GO:2000032,regulation of secondary shoot formation; GO:0006355,regulation of DNA-templated transcription; GO:0003674,mo…	--	Others	TR	Others
Cs_ont_3g005380	16.0135	15.9974	15.0484	7.5238	7.6848	7.0682	1956	1616	1610	881	689	935	-1.12599	1.47623e-70	1.15486e-69	down	chr3	3371221	3373993	-	Cs_ont_3g005380	--	K09286 EREBP-like factor | (RefSeq) ethylene-responsive transcription factor RAP2-1-like (A)	--	ethylene-responsive transcription factor RAP2-1-like [Citrus sinensis]	RAP21_ARATH RecName: Full=Ethylene-responsive transcription factor RAP2-1; AltName: Full=Protein RELATED TO APETALA2 1;	A0A2H5NI25_CITUN RecName: Full=AP2/ERF domain-containing protein {ECO:0000259|PROSITE:PS51032};	--	GO:0005634,nucleus; GO:0003677,DNA binding; GO:0003700,DNA-binding transcription factor activity; GO:0009873,ethylene-activated signaling pathway; GO:0045893,positive regulation of DNA-templated transcription; GO:0009409,response to cold; GO:0009414,response to water deprivation; GO:0003674,molecular_function; GO:0003676,nucleic acid binding; GO:0005488,binding; GO:0097159,organic cyclic compound…	PF00847.23:AP2 domain	AP2/ERF-ERF	TF	AP2/ERF->AP2/ERF-ERF
Cs_ont_4g028260	114.365	118.388	115.703	55.373	53.1185	55.1128	26657	22821	23622	12373	9088	13912	-1.13387	0	0	down	chr4	30968631	30972542	-	Cs_ont_4g028260	--	--	--	hypothetical protein CUMW_174170, partial [Citrus unshiu]	RHL1_LOTJA RecName: Full=bHLH transcription factor RHL1 {ECO:0000303|PubMed:19675148}; AltName: Full=Basic helix-loop-helix protein RHL1 {ECO:0000305}; AltName: Full=Protein ROOT HAIRLESS 1 {ECO:0000303|PubMed:19675148}; Short=LjRHL1 {ECO:0000303|PubMed:19675148};	A0A2H5PWI4_CITUN RecName: Full=BHLH domain-containing protein {ECO:0000259|PROSITE:PS50888}; Flags: Fragment;	--	GO:0005634,nucleus; GO:0003677,DNA binding; GO:0046983,protein dimerization activity; GO:0003674,molecular_function; GO:0003676,nucleic acid binding; GO:0005488,binding; GO:0097159,organic cyclic compound binding; GO:1901363,heterocyclic compound binding; GO:0005515,protein binding; GO:0005575,cellular_component; GO:0005622,intracellular anatomical structure; GO:0043226,organelle; GO:0043227,memb…	PF00010.29:Helix-loop-helix DNA-binding domain	bHLH	TF	bHLH
Cs_ont_5g029170	8.7912	9.108	9.7364	4.2946	4.2172	4.4161	1704	1460	1653	798	600	927	-1.13772	1.01642e-68	7.79494e-68	down	chr5	28906686	28909833	+	Cs_ont_5g029170	--	K12133 MYB-related transcription factor LHY | (RefSeq) protein LHY-like isoform X1 (A)	ko04712: Circadian rhythm - plant	protein REVEILLE 7-like [Citrus sinensis]	RVE7_ARATH RecName: Full=Protein REVEILLE 7; AltName: Full=Early-phytochrome-responsive 1; AltName: Full=MYB-related transcription factor EPR1;	A0A2H5PXP0_CITUN SubName: Full=Uncharacterized protein {ECO:0000313|EMBL:GAY57124.1};	Zuotin and related molecular chaperones (DnaJ superfamily), contains DNA-binding domains	GO:0005634,nucleus; GO:0003677,DNA binding; GO:0003700,DNA-binding transcription factor activity; GO:0007623,circadian rhythm; GO:0006355,regulation of DNA-templated transcription; GO:0003674,molecular_function; GO:0003676,nucleic acid binding; GO:0005488,binding; GO:0097159,organic cyclic compound binding; GO:1901363,heterocyclic compound binding; GO:0140110,transcription regulator activity; GO:…	PF00249.34:Myb-like DNA-binding domain	MYB-related	TF	MYB->MYB-related
Cs_ont_1g008000	83.6249	85.1407	84.6221	39.9706	39.0296	39.5707	16259	13690	14411	7450	5570	8332	-1.13899	0	0	down	chr1	10474443	10477934	+	Cs_ont_1g008000	--	K13424 WRKY transcription factor 33 | (RefSeq) WRKY transcription factor WRKY24-like (A)	ko04016: MAPK signaling pathway - plant; ko04626: Plant-pathogen interaction	WRKY transcription factor WRKY24-like [Citrus sinensis]	WRK24_ORYSJ RecName: Full=WRKY transcription factor WRKY24 {ECO:0000303|PubMed:15047897}; Short=OsWRKY24 {ECO:0000303|PubMed:15047897};	V4SWP8_CITCL SubName: Full=Uncharacterized protein {ECO:0000313|EMBL:ESR45202.1};	--	GO:0005634,nucleus; GO:0003700,DNA-binding transcription factor activity; GO:0043565,sequence-specific DNA binding; GO:0009738,abscisic acid-activated signaling pathway; GO:0009740,gibberellic acid mediated signaling pathway; GO:0009788,negative regulation of abscisic acid-activated signaling pathway; GO:0009938,negative regulation of gibberellic acid mediated signaling pathway; GO:0045893,positi…	PF03106.18:WRKY DNA -binding domain	WRKY	TF	WRKY
Cs_ont_7g019400	38.023	39.4994	38.5281	18.1412	17.274	18.2338	2534	2177	2249	1159	845	1316	-1.15459	1.24603e-103	1.39035e-102	down	chr7	23248614	23249618	-	Cs_ont_7g019400	--	K09286 EREBP-like factor | (RefSeq) ethylene-responsive transcription factor 4 (A)	--	ethylene-responsive transcription factor ERF119 [Citrus sinensis]	EF119_ARATH RecName: Full=Ethylene-responsive transcription factor ERF119;	A0A067G2M2_CITSI RecName: Full=AP2/ERF domain-containing protein {ECO:0000259|PROSITE:PS51032};	--	GO:0005634,nucleus; GO:0003677,DNA binding; GO:0003700,DNA-binding transcription factor activity; GO:0009873,ethylene-activated signaling pathway; GO:0003674,molecular_function; GO:0003676,nucleic acid binding; GO:0005488,binding; GO:0097159,organic cyclic compound binding; GO:1901363,heterocyclic compound binding; GO:0140110,transcription regulator activity; GO:0000160,phosphorelay signal transd…	PF00847.23:AP2 domain	AP2/ERF-ERF	TF	AP2/ERF->AP2/ERF-ERF
Cs_ont_5g015420	8.1619	7.5664	8.5936	3.784	3.4947	3.9358	630	483	581	280	198	329	-1.15671	1.14698e-27	4.36741e-27	down	chr5	10180167	10181679	-	Cs_ont_5g015420	--	--	--	NAC domain-containing protein 87 [Citrus clementina]	NAC87_ARATH RecName: Full=NAC domain-containing protein 87 {ECO:0000303|PubMed:15029955}; Short=ANAC087 {ECO:0000303|PubMed:15029955};	V4T8H1_CITCL RecName: Full=NAC domain-containing protein {ECO:0000259|PROSITE:PS51005};	--	GO:0005737,cytoplasm; GO:0005634,nucleus; GO:0003700,DNA-binding transcription factor activity; GO:0000976,transcription cis-regulatory region binding; GO:0003674,molecular_function; GO:0140110,transcription regulator activity; GO:0001067,transcription regulatory region nucleic acid binding; GO:0003676,nucleic acid binding; GO:0003677,DNA binding; GO:0003690,double-stranded DNA binding; GO:000548…	PF02365.18:No apical meristem (NAM) protein	NAC	TF	NAC
Cs_ont_5g040620	30.1167	30.4907	30.6151	13.6222	13.2739	14.9722	2071	1734	1844	898	670	1115	-1.16347	9.14064e-81	8.08231e-80	down	chr5	43322400	43323436	+	Cs_ont_5g040620	--	K09286 EREBP-like factor | (RefSeq) ethylene-responsive transcription factor ERF023 (A)	--	dehydration-responsive element-binding protein 1B-like [Citrus sinensis]	DRE1B_ARATH RecName: Full=Dehydration-responsive element-binding protein 1B {ECO:0000303|PubMed:9707537}; Short=Protein DREB1B {ECO:0000303|PubMed:9707537}; AltName: Full=C-repeat/dehydration-responsive element-binding factor 1 {ECO:0000303|PubMed:9023378}; Short=C-repeat-binding factor 1 {ECO:0000303|PubMed:9023378}; Short=CRT/DRE-binding factor 1 {ECO:0000303|PubMed:9023378};	A0A2H5MWQ0_CITUN RecName: Full=AP2/ERF domain-containing protein {ECO:0000259|PROSITE:PS51032};	--	GO:0005634,nucleus; GO:0003677,DNA binding; GO:0003700,DNA-binding transcription factor activity; GO:0009631,cold acclimation; GO:0045893,positive regulation of DNA-templated transcription; GO:0009409,response to cold; GO:0003674,molecular_function; GO:0003676,nucleic acid binding; GO:0005488,binding; GO:0097159,organic cyclic compound binding; GO:1901363,heterocyclic compound binding; GO:0140110…	PF00847.23:AP2 domain	AP2/ERF-ERF	TF	AP2/ERF->AP2/ERF-ERF
Cs_ont_3g005730	0.4261	0.4713	0.4806	0.1735	0.2265	0.2303	82	75	81	32	32	48	-1.17281	1.78245e-05	2.98989e-05	down	chr3	3574371	3577372	+	Cs_ont_3g005730	--	K09264 MADS-box transcription factor, plant | (RefSeq) floral homeotic protein DEFICIENS-like isoform X1 (A)	--	uncharacterized protein LOC102618133 [Citrus sinensis]	AGL80_ARATH RecName: Full=Agamous-like MADS-box protein AGL80;	V4V753_CITCL RecName: Full=DUF4149 domain-containing protein {ECO:0000259|Pfam:PF13664};	Uncharacterized conserved protein	GO:0005634,nucleus; GO:0043078,polar nucleus; GO:0003700,DNA-binding transcription factor activity; GO:0000981,DNA-binding transcription factor activity, RNA polymerase II-specific; GO:0046983,protein dimerization activity; GO:0000978,RNA polymerase II cis-regulatory region sequence-specific DNA binding; GO:0000976,transcription cis-regulatory region binding; GO:0045944,positive regulation of tra…	PF13664.9:Domain of unknown function (DUF4149)	MADS-M-type	TF	MADS->MADS-M-type
Cs_ont_1g005710	6.7113	6.0674	6.5267	2.7667	2.942	3.0944	749	560	638	296	241	374	-1.17693	2.4077e-32	1.01587e-31	down	chr1	6114768	6116982	+	Cs_ont_1g005710	--	--	--	NAC domain-containing protein 74-like [Citrus clementina]	NAC92_ARATH RecName: Full=NAC domain-containing protein 92 {ECO:0000303|PubMed:15029955}; Short=ANAC092 {ECO:0000303|PubMed:15029955}; Short=AtNAC2 {ECO:0000303|PubMed:16359384}; Short=AtNAC6 {ECO:0000303|PubMed:21511905}; AltName: Full=Protein ORESARA 1 {ECO:0000303|PubMed:9351240};	A0A2H5QBT6_CITUN RecName: Full=NAC domain-containing protein {ECO:0000259|PROSITE:PS51005};	--	GO:0005634,nucleus; GO:0003700,DNA-binding transcription factor activity; GO:0042803,protein homodimerization activity; GO:0043565,sequence-specific DNA binding; GO:0000976,transcription cis-regulatory region binding; GO:0080187,floral organ senescence; GO:0048527,lateral root development; GO:0010150,leaf senescence; GO:1904250,positive regulation of age-related resistance; GO:0051091,positive re…	PF02365.18:No apical meristem (NAM) protein	NAC	TF	NAC
Cs_ont_2g014090	1.8938	1.7487	1.7722	0.7799	0.8001	0.8839	732	559	600	289	227	370	-1.1779	1.78519e-31	7.37057e-31	down	chr2	9297008	9304917	-	Cs_ont_2g014090	--	K14489 arabidopsis histidine kinase 2/3/4 (cytokinin receptor) [EC:2.7.13.3] | (RefSeq) histidine kinase 4 (A)	ko04075: Plant hormone signal transduction	histidine kinase 4 [Citrus sinensis]	AHK4_ARATH RecName: Full=Histidine kinase 4; EC=2.7.13.3; AltName: Full=Arabidopsis histidine kinase 4; Short=AtHK4; AltName: Full=Cytokinin receptor CYTOKININ RESPONSE 1; Short=AtCRE1; Short=Cytokinin receptor CRE1; AltName: Full=Phosphoprotein phosphatase AHK4; EC=3.1.3.16; AltName: Full=Protein AUTHENTIC HIS-KINASE 4; AltName: Full=Protein ROOT AS IN WOL 1; AltName: Full=Protein WOODEN LEG;	V4UB22_CITCL RecName: Full=Histidine kinase {ECO:0000256|ARBA:ARBA00012438}; EC=2.7.13.3 {ECO:0000256|ARBA:ARBA00012438};	Sensory transduction histidine kinase	GO:0005783,endoplasmic reticulum; GO:0005789,endoplasmic reticulum membrane; GO:0016021,integral component of membrane; GO:0005886,plasma membrane; GO:0009884,cytokinin receptor activity; GO:0019899,enzyme binding; GO:0017018,myosin phosphatase activity; GO:0004721,phosphoprotein phosphatase activity; GO:0000155,phosphorelay sensor kinase activity; GO:0004673,protein histidine kinase activity; GO…	PF03924.16:CHASE domain	Others	TR	Others
Cs_ont_4g005450	4.2229	3.7251	4.3602	1.9378	1.8077	1.8538	366	267	331	161	115	174	-1.17987	1.81406e-17	5.14111e-17	down	chr4	6189072	6191122	+	Cs_ont_4g005450	--	--	--	putative GATA transcription factor 22 [Citrus clementina]	GAT22_ARATH RecName: Full=Putative GATA transcription factor 22 {ECO:0000303|PubMed:17208962}; AltName: Full=Protein CYTOKININ-RESPONSIVE GATA FACTOR 1 {ECO:0000303|PubMed:17587690}; AltName: Full=Protein GNC-LIKE {ECO:0000303|PubMed:18417639}; Short=AtGNL {ECO:0000303|PubMed:25077795};	A0A067GKC8_CITSI RecName: Full=GATA-type domain-containing protein {ECO:0000259|PROSITE:PS50114};	GATA-4/5/6 transcription factors	GO:0005634,nucleus; GO:0003700,DNA-binding transcription factor activity; GO:0000976,transcription cis-regulatory region binding; GO:0008270,zinc ion binding; GO:0010151,chloroplast elongation; GO:0009658,chloroplast organization; GO:0007623,circadian rhythm; GO:0009736,cytokinin-activated signaling pathway; GO:0009740,gibberellic acid mediated signaling pathway; GO:0009910,negative regulation of…	PF00320.30:GATA zinc finger	C2C2-GATA	TF	C2C2->C2C2-GATA
Cs_ont_7g027580	355.234	364.843	371.35	166.706	159.66	170.023	54486	46279	49889	24512	17975	28242	-1.1799	0	0	down	chr7	28633433	28636255	+	Cs_ont_7g027580	--	K13464 jasmonate ZIM domain-containing protein | (RefSeq) protein TIFY 9 isoform X2 (A)	ko04075: Plant hormone signal transduction	hypothetical protein CICLE_v10032858mg [Citrus clementina]	TIF9_ARATH RecName: Full=Protein TIFY 9; AltName: Full=Jasmonate ZIM domain-containing protein 10; AltName: Full=Protein JASMONATE-ASSOCIATED 1; AltName: Full=Protein JAZ10;	A0A067GTW7_CITSI RecName: Full=Tify domain-containing protein {ECO:0000259|PROSITE:PS51320};	--	GO:0005634,nucleus; GO:0042803,protein homodimerization activity; GO:0006952,defense response; GO:0031347,regulation of defense response; GO:2000022,regulation of jasmonic acid mediated signaling pathway; GO:0010112,regulation of systemic acquired resistance; GO:0009753,response to jasmonic acid; GO:0009611,response to wounding; GO:0003674,molecular_function; GO:0005488,binding; GO:0005515,protei…	PF06200.17:tify domain	Tify	TF	Tify
Cs_ont_2g012590	1.1979	1.5477	1.3489	0.6162	0.4248	0.7879	73	78	72	36	19	52	-1.1814	6.75281e-05	0.00010897	down	chr2	8089362	8090638	+	Cs_ont_2g012590	--	K09422 transcription factor MYB, plant | (RefSeq) myb-related protein 308 (A)	--	myb-related protein 308 [Citrus clementina]	MYB08_ANTMA RecName: Full=Myb-related protein 308;	V4U6E9_CITCL SubName: Full=Uncharacterized protein {ECO:0000313|EMBL:ESR61527.1};	Transcription factor, Myb superfamily	GO:0005634,nucleus; GO:0003677,DNA binding; GO:0003674,molecular_function; GO:0003676,nucleic acid binding; GO:0005488,binding; GO:0097159,organic cyclic compound binding; GO:1901363,heterocyclic compound binding; GO:0005575,cellular_component; GO:0005622,intracellular anatomical structure; GO:0043226,organelle; GO:0043227,membrane-bounded organelle; GO:0043229,intracellular organelle; GO:0043231…	PF00249.34:Myb-like DNA-binding domain	MYB	TF	MYB->MYB
Cs_ont_5g010460	1.8028	2.1662	1.6829	0.7215	0.8033	1.026	159	158	130	61	52	98	-1.18291	2.45767e-08	4.85479e-08	down	chr5	6751882	6753211	-	Cs_ont_5g010460	--	--	--	transcription repressor OFP16 [Citrus clementina]	OFP11_ARATH RecName: Full=Transcription repressor OFP11; AltName: Full=Ovate family protein 11; Short=AtOFP11;	V4TAF5_CITCL RecName: Full=Transcription repressor {ECO:0000256|RuleBase:RU367028}; AltName: Full=Ovate family protein {ECO:0000256|RuleBase:RU367028}; Flags: Fragment;	--	GO:0005634,nucleus; GO:0045892,negative regulation of DNA-templated transcription; GO:0006139,nucleobase-containing compound metabolic process; GO:0006351,DNA-templated transcription; GO:0006355,regulation of DNA-templated transcription; GO:0006725,cellular aromatic compound metabolic process; GO:0006807,nitrogen compound metabolic process; GO:0008150,biological_process; GO:0008152,metabolic proc…	PF04844.16:Transcriptional repressor, ovate	OFP	TF	OFP
Cs_ont_8g004020	47.5951	46.9569	45.7858	20.9651	22.0947	20.4637	10794	8807	9095	4558	3678	5026	-1.18954	1.6285e-253	4.87002e-252	down	chr8	2230858	2234903	+	Cs_ont_8g004020	--	K09284 AP2-like factor, euAP2 lineage | (RefSeq) ethylene-responsive transcription factor RAP2-7 isoform X1 (A)	--	ethylene-responsive transcription factor RAP2-7 [Citrus sinensis]	RAP27_ARATH RecName: Full=Ethylene-responsive transcription factor RAP2-7; AltName: Full=Protein RELATED TO APETALA2 7; AltName: Full=Protein TARGET OF EAT 1;	A0A067G0E9_CITSI SubName: Full=Uncharacterized protein {ECO:0000313|EMBL:KDO73078.1};	--	GO:0005634,nucleus; GO:0003677,DNA binding; GO:0003700,DNA-binding transcription factor activity; GO:0009873,ethylene-activated signaling pathway; GO:0003674,molecular_function; GO:0003676,nucleic acid binding; GO:0005488,binding; GO:0097159,organic cyclic compound binding; GO:1901363,heterocyclic compound binding; GO:0140110,transcription regulator activity; GO:0000160,phosphorelay signal transd…	PF00847.23:AP2 domain	AP2/ERF-ERF	TF	AP2/ERF->AP2/ERF-ERF
Cs_ont_5g027410	6.2834	6.6592	6.0554	2.6025	2.8451	3.1228	340	298	287	135	113	183	-1.18956	5.00114e-17	1.39558e-16	down	chr5	25856576	25857973	-	Cs_ont_5g027410	--	--	--	uncharacterized protein LOC102615724 [Citrus sinensis]	--	A0A067DSM6_CITSI RecName: Full=N-acetyltransferase domain-containing protein {ECO:0000259|PROSITE:PS51186};	--	GO:0005737,cytoplasm; GO:0008080,N-acetyltransferase activity; GO:0003674,molecular_function; GO:0003824,catalytic activity; GO:0016407,acetyltransferase activity; GO:0016410,N-acyltransferase activity; GO:0016740,transferase activity; GO:0016746,acyltransferase activity; GO:0016747,acyltransferase activity, transferring groups other than amino-acyl groups; GO:0005575,cellular_component; GO:00056…	PF00583.28:Acetyltransferase (GNAT) family	GNAT	TR	GNAT
Cs_ont_5g004320	76.8253	77.2287	76.9608	33.5985	33.3634	35.1909	11325	9415	9937	4748	3610	5618	-1.21992	0	0	down	chr5	2765434	2768864	-	Cs_ont_5g004320	--	K13425 WRKY transcription factor 22 | (RefSeq) WRKY transcription factor 22 (A)	ko04016: MAPK signaling pathway - plant; ko04626: Plant-pathogen interaction	probable WRKY transcription factor 46 [Citrus sinensis]	WRK53_ARATH RecName: Full=Probable WRKY transcription factor 53 {ECO:0000303|PubMed:17369373}; AltName: Full=WRKY DNA-binding protein 53 {ECO:0000303|PubMed:17369373};	A0A067HEM2_CITSI RecName: Full=WRKY domain-containing protein {ECO:0000259|PROSITE:PS50811};	--	GO:0009507,chloroplast; GO:0005634,nucleus; GO:0003677,DNA binding; GO:0003700,DNA-binding transcription factor activity; GO:0000976,transcription cis-regulatory region binding; GO:0042742,defense response to bacterium; GO:0010150,leaf senescence; GO:0045893,positive regulation of DNA-templated transcription; GO:0031347,regulation of defense response; GO:2000022,regulation of jasmonic acid mediat…	PF03106.18:WRKY DNA -binding domain	WRKY	TF	WRKY
Cs_ont_9g008210	7.6033	6.9835	7.0821	3.205	3.1923	3.1243	782	594	638	316	241	348	-1.23232	4.36477e-37	2.02034e-36	down	chr9	5707071	5709042	+	Cs_ont_9g008210	--	K09422 transcription factor MYB, plant | (RefSeq) transcription factor MYB13-like (A)	--	transcription factor MYB13-like [Citrus sinensis]	MYB4_ORYSJ RecName: Full=Transcription factor MYB4 {ECO:0000305}; AltName: Full=Myb-related protein 4 {ECO:0000305}; Short=OsMyb4 {ECO:0000303|PubMed:14675437}; AltName: Full=Transcription factor RLTR1 {ECO:0000312|EMBL:AAP92750.1};	A0A7G7YA61_CITSI SubName: Full=MYB20 {ECO:0000313|EMBL:QNH91260.1};	Transcription factor, Myb superfamily	GO:0005634,nucleus; GO:0003677,DNA binding; GO:0045893,positive regulation of DNA-templated transcription; GO:0009409,response to cold; GO:0003674,molecular_function; GO:0003676,nucleic acid binding; GO:0005488,binding; GO:0097159,organic cyclic compound binding; GO:1901363,heterocyclic compound binding; GO:0006139,nucleobase-containing compound metabolic process; GO:0006351,DNA-templated transcr…	PF00249.34:Myb-like DNA-binding domain	MYB	TF	MYB->MYB
Cs_ont_5g002580	68.9211	68.1898	68.2922	30.2652	29.0312	30.4916	24762	20261	21491	10424	7656	11864	-1.23689	0	0	down	chr5	1764210	1771203	+	Cs_ont_5g002580	--	K09338 homeobox-leucine zipper protein | (RefSeq) homeobox-leucine zipper protein ANTHOCYANINLESS 2 isoform X1 (A)	--	hypothetical protein CICLE_v10018855mg [Citrus clementina]	HDG1_ARATH RecName: Full=Homeobox-leucine zipper protein HDG1 {ECO:0000303|PubMed:16778018}; AltName: Full=HD-ZIP protein HDG1 {ECO:0000303|PubMed:16778018}; AltName: Full=Homeodomain GLABRA 2-like protein 1 {ECO:0000303|PubMed:10809443}; Short=AtHD-GL2-1 {ECO:0000303|PubMed:10809443}; AltName: Full=Homeodomain transcription factor HDG1 {ECO:0000303|PubMed:16778018}; AltName: Full=Protein HOMEODO…	A0A067HDW9_CITSI SubName: Full=Uncharacterized protein {ECO:0000313|EMBL:KDO86026.1};	--	GO:0005634,nucleus; GO:0003700,DNA-binding transcription factor activity; GO:0000981,DNA-binding transcription factor activity, RNA polymerase II-specific; GO:0008289,lipid binding; GO:0000976,transcription cis-regulatory region binding; GO:0048497,maintenance of floral organ identity; GO:0003674,molecular_function; GO:0140110,transcription regulator activity; GO:0005488,binding; GO:0001067,trans…	PF01852.22:START domain	HB-HD-ZIP	TF	HB->HB-HD-ZIP
Cs_ont_6g020430	5.6556	6.1822	5.6615	2.525	2.5396	2.561	1250	1130	1096	535	412	613	-1.24137	3.48681e-60	2.37952e-59	down	chr6	15804289	15808442	-	Cs_ont_6g020430	--	K14486 auxin response factor | (RefSeq) auxin response factor 19-like isoform X1 (A)	ko04075: Plant hormone signal transduction	auxin response factor 18 [Citrus sinensis]	ARFR_ORYSJ RecName: Full=Auxin response factor 18; AltName: Full=OsARF10;	A0A067DQ58_CITSI RecName: Full=Auxin response factor {ECO:0000256|RuleBase:RU004561};	--	GO:0005634,nucleus; GO:0003677,DNA binding; GO:0009734,auxin-activated signaling pathway; GO:0006355,regulation of DNA-templated transcription; GO:0003674,molecular_function; GO:0003676,nucleic acid binding; GO:0005488,binding; GO:0097159,organic cyclic compound binding; GO:1901363,heterocyclic compound binding; GO:0007154,cell communication; GO:0007165,signal transduction; GO:0008150,biological_…	PF06507.16:Auxin response factor	B3-ARF	TF	B3->B3-ARF
Cs_ont_4g002460	15.1046	14.2481	15.6973	6.6107	6.1551	6.8102	1237	965	1126	519	370	604	-1.24284	8.62998e-57	5.59307e-56	down	chr4	3996376	3997719	+	Cs_ont_4g002460	--	K09286 EREBP-like factor | (RefSeq) ethylene-responsive transcription factor RAP2-4-like (A)	--	ethylene-responsive transcription factor SHINE 2 [Citrus clementina]	SHN2_ARATH RecName: Full=Ethylene-responsive transcription factor SHINE 2;	A0A067FE73_CITSI RecName: Full=AP2/ERF domain-containing protein {ECO:0000259|PROSITE:PS51032};	--	GO:0005634,nucleus; GO:0003677,DNA binding; GO:0003700,DNA-binding transcription factor activity; GO:0009873,ethylene-activated signaling pathway; GO:0003674,molecular_function; GO:0003676,nucleic acid binding; GO:0005488,binding; GO:0097159,organic cyclic compound binding; GO:1901363,heterocyclic compound binding; GO:0140110,transcription regulator activity; GO:0000160,phosphorelay signal transd…	PF00847.23:AP2 domain	AP2/ERF-ERF	TF	AP2/ERF->AP2/ERF-ERF
Cs_ont_2g008830	22.7099	22.2483	20.8125	9.8067	9.2372	9.4217	7218	5848	5794	2988	2155	3243	-1.25183	7.12733e-194	1.56076e-192	down	chr2	5454440	5462307	+	Cs_ont_2g008830	--	K11446 [histone H3]-trimethyl-L-lysine4 demethylase [EC:1.14.11.67] | (RefSeq) lysine-specific demethylase 5B isoform X1 (A)	--	probable lysine-specific demethylase JMJ14 [Citrus sinensis]	JMJ14_ARATH RecName: Full=Lysine-specific demethylase JMJ14 {ECO:0000303|PubMed:18713399}; EC=1.14.11.67 {ECO:0000269|PubMed:19946624, ECO:0000269|PubMed:20177424, ECO:0000269|PubMed:20202164, ECO:0000269|PubMed:29233856}; AltName: Full=Jumonji domain-containing protein 14 {ECO:0000303|PubMed:18713399}; Short=AtJMJ14 {ECO:0000303|PubMed:18713399}; Short=Protein JUMONJI 14 {ECO:0000303|PubMed:1871…	A0A067GD72_CITSI SubName: Full=Uncharacterized protein {ECO:0000313|EMBL:KDO77544.1};	DNA-binding protein jumonji/RBP2/SMCY, contains JmjC domain	GO:0005654,nucleoplasm; GO:0005634,nucleus; GO:0003700,DNA-binding transcription factor activity; GO:0032452,histone demethylase activity; GO:0032453,histone H3-methyl-lysine-4 demethylase activity; GO:0034647,histone H3-tri/di/monomethyl-lysine-4 demethylase activity; GO:0042054,histone methyltransferase activity; GO:0046872,metal ion binding; GO:0000976,transcription cis-regulatory region bindi…	PF02373.25:JmjC domain, hydroxylase	Jumonji	TR	Jumonji
Cs_ont_5g018820	0.7822	0.5981	1.0506	0.348	0.3291	0.3718	68	43	80	29	21	35	-1.25272	0.000110297	0.000175305	down	chr5	13918866	13921664	-	Cs_ont_5g018820	--	--	--	uncharacterized protein LOC102607452 isoform X2 [Citrus sinensis]	FEZ_ARATH RecName: Full=Protein FEZ; AltName: Full=NAC domain-containing protein 9; Short=ANAC009;	V4TWS5_CITCL RecName: Full=NAC domain-containing protein {ECO:0000259|PROSITE:PS51005};	--	GO:0005634,nucleus; GO:0003677,DNA binding; GO:0003700,DNA-binding transcription factor activity; GO:0045770,positive regulation of asymmetric cell division; GO:0009733,response to auxin; GO:0048829,root cap development; GO:0048103,somatic stem cell division; GO:0003674,molecular_function; GO:0003676,nucleic acid binding; GO:0005488,binding; GO:0097159,organic cyclic compound binding; GO:1901363,…	PF02365.18:No apical meristem (NAM) protein	NAC	TF	NAC
Cs_ont_5g004670	9.4754	10.4612	10.1726	4.3674	4.3661	4.242	1978	1806	1860	874	669	959	-1.25824	6.47945e-92	6.4393e-91	down	chr5	3059278	3064143	+	Cs_ont_5g004670	--	K14486 auxin response factor | (RefSeq) auxin response factor 18 isoform X1 (A)	ko04075: Plant hormone signal transduction	auxin response factor 18 isoform X1 [Citrus sinensis]	ARFR_ARATH RecName: Full=Auxin response factor 18;	A0A067HEU1_CITSI RecName: Full=Auxin response factor {ECO:0000256|RuleBase:RU004561};	--	GO:0005634,nucleus; GO:0003700,DNA-binding transcription factor activity; GO:0042802,identical protein binding; GO:0000976,transcription cis-regulatory region binding; GO:0009734,auxin-activated signaling pathway; GO:0003674,molecular_function; GO:0140110,transcription regulator activity; GO:0005488,binding; GO:0005515,protein binding; GO:0001067,transcription regulatory region nucleic acid bindi…	PF06507.16:Auxin response factor	B3-ARF	TF	B3->B3-ARF
Cs_ont_7g021650	4.1099	4.7762	4.1079	1.4179	2.3312	1.8606	257	247	225	85	107	126	-1.26669	1.01482e-12	2.42695e-12	down	chr7	24907380	24908696	+	Cs_ont_7g021650	--	--	--	NAC domain-containing protein 45 [Citrus clementina]	NAC45_ORYSJ RecName: Full=NAC domain-containing protein 45 {ECO:0000303|PubMed:15029955}; Short=ONAC045 {ECO:0000303|PubMed:15029955};	V4VFG2_CITCL RecName: Full=NAC domain-containing protein {ECO:0000259|PROSITE:PS51005};	--	GO:0005634,nucleus; GO:0003677,DNA binding; GO:0045893,positive regulation of DNA-templated transcription; GO:0009651,response to salt stress; GO:0009414,response to water deprivation; GO:0003674,molecular_function; GO:0003676,nucleic acid binding; GO:0005488,binding; GO:0097159,organic cyclic compound binding; GO:1901363,heterocyclic compound binding; GO:0006139,nucleobase-containing compound me…	PF02365.18:No apical meristem (NAM) protein	NAC	TF	NAC
Cs_ont_4g002880	0.378	0.4425	0.528	0.2601	0.1315	0.1782	94	91	115	62	24	48	-1.27045	3.06646e-06	5.38556e-06	down	chr4	4249081	4256098	+	Cs_ont_4g002880	--	K21776 protein lin-54 | (RefSeq) CRC domain-containing protein TSO1 (A)	--	CRC domain-containing protein TSO1 [Citrus sinensis]	TCX2_ARATH RecName: Full=Protein tesmin/TSO1-like CXC 2; Short=AtTCX2; AltName: Full=Protein TSO1-like 2; Short=Protein SOL2;	A0A067FE47_CITSI RecName: Full=CRC domain-containing protein {ECO:0000259|PROSITE:PS51634};	Metallothionein-like protein	GO:0005634,nucleus; GO:0003700,DNA-binding transcription factor activity; GO:0046872,metal ion binding; GO:0000976,transcription cis-regulatory region binding; GO:0006355,regulation of DNA-templated transcription; GO:0010375,stomatal complex patterning; GO:0010440,stomatal lineage progression; GO:0003674,molecular_function; GO:0140110,transcription regulator activity; GO:0005488,binding; GO:00431…	PF03638.18:Tesmin/TSO1-like CXC domain, cysteine-rich domain	CPP	TF	CPP
Cs_ont_5g004810	6.345	6.7434	6.1396	2.4536	3.4241	2.3909	669	588	567	248	265	273	-1.27385	1.21035e-25	4.36677e-25	down	chr5	3146333	3148377	+	Cs_ont_5g004810	--	--	--	hypothetical protein CICLE_v10020725mg [Citrus clementina]	DOF25_ARATH RecName: Full=Dof zinc finger protein DOF2.5; Short=AtDOF2.5; AltName: Full=Dof affecting germination 2;	V4U1W4_CITCL RecName: Full=Dof-type domain-containing protein {ECO:0000259|PROSITE:PS50884};	--	GO:0005634,nucleus; GO:0003677,DNA binding; GO:0003700,DNA-binding transcription factor activity; GO:0046872,metal ion binding; GO:0071491,cellular response to red light; GO:0071462,cellular response to water stimulus; GO:0010372,positive regulation of gibberellin biosynthetic process; GO:0010030,positive regulation of seed germination; GO:0010161,red light signaling pathway; GO:0009409,response …	PF02701.18:Dof domain, zinc finger	C2C2-Dof	TF	C2C2->C2C2-Dof
Cs_ont_5g036800	6.2123	6.6994	6.9932	2.9763	2.8642	2.6127	786	701	775	361	266	358	-1.28102	4.04845e-41	2.03643e-40	down	chr5	40336248	40338250	-	Cs_ont_5g036800	--	K12129 pseudo-response regulator 7 | (RefSeq) two-component response regulator-like APRR7 (A)	ko04712: Circadian rhythm - plant	zinc finger protein CONSTANS-LIKE 16 [Citrus sinensis]	COL16_ARATH RecName: Full=Zinc finger protein CONSTANS-LIKE 16;	A0A067EU73_CITSI SubName: Full=Uncharacterized protein {ECO:0000313|EMBL:KDO57445.1};	GATA-4/5/6 transcription factors	GO:0005634,nucleus; GO:0003700,DNA-binding transcription factor activity; GO:0008270,zinc ion binding; GO:0006355,regulation of DNA-templated transcription; GO:0003674,molecular_function; GO:0140110,transcription regulator activity; GO:0005488,binding; GO:0043167,ion binding; GO:0043169,cation binding; GO:0046872,metal ion binding; GO:0046914,transition metal ion binding; GO:0006139,nucleobase-co…	PF06203.17:CCT motif	C2C2-CO-like	TF	C2C2->C2C2-CO-like
Cs_ont_4g014040	57.8369	57.6606	57.9262	24.8187	23.9941	24.6317	12016	9907	10541	4943	3659	5542	-1.28267	0	0	down	chr4	19345094	19348226	+	Cs_ont_4g014040	--	K09286 EREBP-like factor | (RefSeq) ethylene-responsive transcription factor 4 (A)	--	ethylene-responsive transcription factor 4 [Citrus clementina]	ERF78_ARATH RecName: Full=Ethylene-responsive transcription factor 4; Short=AtERF4; AltName: Full=Ethylene-responsive element-binding factor 4; Short=EREBP-4; AltName: Full=Protein RELATED TO APETALA2 5;	A0A067EEC1_CITSI RecName: Full=AP2/ERF domain-containing protein {ECO:0000259|PROSITE:PS51032};	--	GO:0016604,nuclear body; GO:0005634,nucleus; GO:0003700,DNA-binding transcription factor activity; GO:0000976,transcription cis-regulatory region binding; GO:0071456,cellular response to hypoxia; GO:0009873,ethylene-activated signaling pathway; GO:0009864,induced systemic resistance, jasmonic acid mediated signaling pathway; GO:0010105,negative regulation of ethylene-activated signaling pathway; …	PF00847.23:AP2 domain	AP2/ERF-ERF	TF	AP2/ERF->AP2/ERF-ERF
Cs_ont_5g046450	0.573	0.5288	0.6628	0.3225	0.2465	0.181	76	58	77	41	24	26	-1.28442	2.97942e-05	4.92048e-05	down	chr5	47485480	47488651	-	Cs_ont_5g046450	--	K09391 transcription factor E2F7/8 | (RefSeq) E2F transcription factor-like E2FE (A)	--	E2F transcription factor-like E2FE [Citrus sinensis]	E2FE_ARATH RecName: Full=E2F transcription factor-like E2FE; AltName: Full=DP-E2F-like protein 1; AltName: Full=E2F-like repressor E2L3;	A0A2H5NFI6_CITUN SubName: Full=Uncharacterized protein {ECO:0000313|EMBL:GAY38946.1};	Transcription factor E2F/dimerization partner (TDP)-like proteins	GO:0005634,nucleus; GO:0090575,RNA polymerase II transcription regulator complex; GO:0003677,DNA binding; GO:0003700,DNA-binding transcription factor activity; GO:0000981,DNA-binding transcription factor activity, RNA polymerase II-specific; GO:0000978,RNA polymerase II cis-regulatory region sequence-specific DNA binding; GO:0042023,DNA endoreduplication; GO:0032876,negative regulation of DNA end…	PF02319.23:E2F/DP family winged-helix DNA-binding domain	E2F-DP	TF	E2F-DP
Cs_ont_7g009400	14.2262	13.7419	14.2609	6.1596	5.6684	6.0145	1566	1251	1375	650	458	717	-1.28444	6.00916e-78	5.15458e-77	down	chr7	9760879	9763072	-	Cs_ont_7g009400	--	--	--	hypothetical protein CICLE_v10016071mg [Citrus clementina]	SRM1_ARATH RecName: Full=Transcription factor SRM1 {ECO:0000305}; AltName: Full=Myb-related protein SRM1 {ECO:0000305}; AltName: Full=Protein SALT-RELATED MYB 1 {ECO:0000303|PubMed:26243618};	V4U9T9_CITCL SubName: Full=Uncharacterized protein {ECO:0000313|EMBL:ESR58996.1};	Zuotin and related molecular chaperones (DnaJ superfamily), contains DNA-binding domains	GO:0005634,nucleus; GO:0003700,DNA-binding transcription factor activity; GO:0000976,transcription cis-regulatory region binding; GO:0009738,abscisic acid-activated signaling pathway; GO:1901001,negative regulation of response to salt stress; GO:0010116,positive regulation of abscisic acid biosynthetic process; GO:1905615,positive regulation of developmental vegetative growth; GO:0045893,positive…	PF00249.34:Myb-like DNA-binding domain	MYB	TF	MYB->MYB
Cs_ont_7g003190	27.3886	26.8732	27.6816	11.5652	11.5923	11.3965	3251	2638	2878	1316	1010	1465	-1.29056	8.05405e-157	1.36668e-155	down	chr7	2515315	2517462	+	Cs_ont_7g003190	--	K14492 two-component response regulator ARR-A family | (RefSeq) two-component response regulator ARR17 (A)	ko04075: Plant hormone signal transduction	two-component response regulator ARR17 [Citrus clementina]	ARR17_ARATH RecName: Full=Two-component response regulator ARR17;	V4T7K2_CITCL RecName: Full=Response regulatory domain-containing protein {ECO:0000259|PROSITE:PS50110};	GATA-4/5/6 transcription factors	GO:0005634,nucleus; GO:0000156,phosphorelay response regulator activity; GO:0009736,cytokinin-activated signaling pathway; GO:0006355,regulation of DNA-templated transcription; GO:0003674,molecular_function; GO:0060089,molecular transducer activity; GO:0007154,cell communication; GO:0007165,signal transduction; GO:0008150,biological_process; GO:0009719,response to endogenous stimulus; GO:0009725,…	PF00072.27:Response regulator receiver domain	Others	TR	Others
Cs_ont_4g022340	9.7279	9.2779	9.6432	4.3443	3.8641	3.8095	1245	982	1081	533	363	528	-1.2971	6.91516e-60	4.6937e-59	down	chr4	27087484	27089413	-	Cs_ont_4g022340	--	K09286 EREBP-like factor | (RefSeq) ethylene-responsive transcription factor ERF023-like (A)	--	ethylene-responsive transcription factor ERF017 [Citrus sinensis]	ERF17_ARATH RecName: Full=Ethylene-responsive transcription factor ERF017;	A0A2H5NC17_CITUN RecName: Full=AP2/ERF domain-containing protein {ECO:0000259|PROSITE:PS51032};	--	GO:0005634,nucleus; GO:0003700,DNA-binding transcription factor activity; GO:0000976,transcription cis-regulatory region binding; GO:0009873,ethylene-activated signaling pathway; GO:0003674,molecular_function; GO:0140110,transcription regulator activity; GO:0001067,transcription regulatory region nucleic acid binding; GO:0003676,nucleic acid binding; GO:0003677,DNA binding; GO:0003690,double-stra…	PF00847.23:AP2 domain	AP2/ERF-ERF	TF	AP2/ERF->AP2/ERF-ERF
Cs_ont_3g013450	1.6664	1.5561	1.7707	0.5335	0.8092	0.7617	101	78	94	31	36	50	-1.2975	9.93312e-07	1.79741e-06	down	chr3	8890744	8891752	+	Cs_ont_3g013450	--	--	--	LOB domain-containing protein 39 [Citrus clementina]	LBD39_ARATH RecName: Full=LOB domain-containing protein 39; AltName: Full=ASYMMETRIC LEAVES 2-like protein 41; Short=AS2-like protein 41;	A0A067GP86_CITSI RecName: Full=LOB domain-containing protein {ECO:0000259|PROSITE:PS50891};	--	GO:0010468,regulation of gene expression; GO:0008150,biological_process; GO:0008152,metabolic process; GO:0010467,gene expression; GO:0019222,regulation of metabolic process; GO:0043170,macromolecule metabolic process; GO:0050789,regulation of biological process; GO:0060255,regulation of macromolecule metabolic process; GO:0065007,biological regulation; GO:0071704,organic substance metabolic proc…	PF03195.17:Lateral organ boundaries (LOB) domain	LOB	TF	LOB
Cs_ont_3g000400	78.7594	78.5089	80.2452	34.3268	31.6715	32.9619	12874	10613	11489	5379	3800	5835	-1.30569	0	0	down	chr3	350246	352984	+	Cs_ont_3g000400	--	--	--	bZIP transcription factor 60 [Citrus sinensis]	BZP60_ARATH RecName: Full=bZIP transcription factor 60 {ECO:0000303|PubMed:11906833}; Short=AtbZIP60 {ECO:0000303|PubMed:11906833};	A0A067HBR4_CITSI RecName: Full=BZIP domain-containing protein {ECO:0000259|PROSITE:PS50217};	--	GO:0005789,endoplasmic reticulum membrane; GO:0016021,integral component of membrane; GO:0005634,nucleus; GO:0003700,DNA-binding transcription factor activity; GO:0043565,sequence-specific DNA binding; GO:0030968,endoplasmic reticulum unfolded protein response; GO:0002376,immune system process; GO:0003674,molecular_function; GO:0140110,transcription regulator activity; GO:0003676,nucleic acid bin…	PF00170.24:bZIP transcription factor	bZIP	TF	bZIP
Cs_ont_2g006120	9.8749	9.941	10.393	4.4851	4.1733	3.9193	1254	1044	1156	546	389	539	-1.30918	9.90411e-64	7.11826e-63	down	chr2	3650487	3652667	+	Cs_ont_2g006120	--	K09422 transcription factor MYB, plant | (RefSeq) transcription factor MYB102 (A)	--	transcription factor MYB102 [Citrus sinensis]	MY102_ARATH RecName: Full=Transcription factor MYB102 {ECO:0000305}; AltName: Full=Myb-related protein 102 {ECO:0000305}; Short=AtMYB102 {ECO:0000303|PubMed:12857823}; AltName: Full=Myb-related protein M4 {ECO:0000305}; Short=AtM4 {ECO:0000303|PubMed:8980549};	A0A067G807_CITSI SubName: Full=Uncharacterized protein {ECO:0000313|EMBL:KDO75689.1};	Transcription factor, Myb superfamily	GO:0005634,nucleus; GO:0003677,DNA binding; GO:0003700,DNA-binding transcription factor activity; GO:0006952,defense response; GO:0006355,regulation of DNA-templated transcription; GO:0006970,response to osmotic stress; GO:0009611,response to wounding; GO:0003674,molecular_function; GO:0003676,nucleic acid binding; GO:0005488,binding; GO:0097159,organic cyclic compound binding; GO:1901363,heteroc…	PF00249.34:Myb-like DNA-binding domain	MYB	TF	MYB->MYB
Cs_ont_6g019180	19.7041	20.5511	19.1037	8.4122	7.9168	8.198	5544	4782	4708	2269	1635	2498	-1.31758	1.02376e-206	2.4341e-205	down	chr6	14245797	14250377	+	Cs_ont_6g019180	--	K12133 MYB-related transcription factor LHY | (RefSeq) protein LHY-like isoform X1 (A)	ko04712: Circadian rhythm - plant	protein REVEILLE 8 [Citrus sinensis]	RVE8_ARATH RecName: Full=Protein REVEILLE 8; AltName: Full=MYB-like transcription factor; AltName: Full=Protein LHY-CCA1-like 5;	V4SNC0_CITCL SubName: Full=Uncharacterized protein {ECO:0000313|EMBL:ESR42142.1};	Zuotin and related molecular chaperones (DnaJ superfamily), contains DNA-binding domains	GO:0005634,nucleus; GO:0003700,DNA-binding transcription factor activity; GO:0043565,sequence-specific DNA binding; GO:0032922,circadian regulation of gene expression; GO:0043966,histone H3 acetylation; GO:0048573,photoperiodism, flowering; GO:0042753,positive regulation of circadian rhythm; GO:0010628,positive regulation of gene expression; GO:0045944,positive regulation of transcription by RNA …	PF00249.34:Myb-like DNA-binding domain	MYB-related	TF	MYB->MYB-related
[truncated: 94 more rows]

## Sheet: LM3_vs_LM4
Supplementary Table S8e. Differentially expressed transcription factors in LM3 vs. LM4
[truncated: 185 more rows]

## Sheet: CK1_vs_LM1
Supplementary Table S8f. Differentially expressed transcription factors in CK1 vs. LM1
[truncated: 75 more rows]

## Sheet: CK2_vs_LM2
Supplementary Table S8g. Differentially expressed transcription factors in CK2 vs. LM2
[truncated: 161 more rows]

[truncated: 2 more sheets: CK3_vs_LM3, CK3_vs_LM4]
