# Supplementary material for: Integrated hormone and transcriptome profiles provide insight into the pericarp differential development mechanism between Mandarin ‘Shatangju’ and ‘Chunhongtangju’
Source: Front Plant Sci. 2024 Oct 10;15:1461316. doi: 10.3389/fpls.2024.1461316 (PMC11499144; doi:10.3389/fpls.2024.1461316)
Supplement: Supplementary file 10 [file Table9.xlsx]

## Sheet: CK1 _vs_LM1
Supplementary Table S9a. Ninequadrants of DEGs and phytohormone in CK1 vs. LM1
geneID	Log2FC_gene	Regulation_gene	KO	KEGG_map_gene	metaID	Log2FC_meta	Regulation_meta	Compounds	CID	KEGG_map_meta	coefficient	pvalue	ninequadrants
Cs_ont_1g008510	-1.21129	down	K15813	ko00909,ko01110	ABA-GE	2.40766	up	ABA-glucosyl ester	--	--	0.800126	1.33433e-05	1
Cs_ont_1g021980	-1.53864	down	--	--	ABA-GE	2.40766	up	ABA-glucosyl ester	--	--	0.874307	2.21035e-07	1
Cs_ont_1g028250	-1.29762	down	--	--	ABA-GE	2.40766	up	ABA-glucosyl ester	--	--	0.80831	9.28231e-06	1
Cs_ont_2g002200	-1.05682	down	--	--	ABA-GE	2.40766	up	ABA-glucosyl ester	--	--	0.855812	7.55265e-07	1
Cs_ont_2g010320	-1.00551	down	--	--	ABA-GE	2.40766	up	ABA-glucosyl ester	--	--	0.865137	4.15696e-07	1
Cs_ont_3g007540	-1.9074	down	--	--	ABA-GE	2.40766	up	ABA-glucosyl ester	--	--	0.881252	1.32491e-07	1
Cs_ont_3g008950	-1.20559	down	--	--	ABA-GE	2.40766	up	ABA-glucosyl ester	--	--	0.898162	3.29603e-08	1
Cs_ont_3g014810	-3.25531	down	--	--	ABA-GE	2.40766	up	ABA-glucosyl ester	--	--	0.861872	5.14857e-07	1
Cs_ont_3g015480	1.05322	up	K13447	ko04016,ko04626	ABA-GE	2.40766	up	ABA-glucosyl ester	--	--	0.856393	7.28551e-07	3
Cs_ont_3g026050	-1.67471	down	K13065	ko00940,ko00941,ko00945,ko01100,ko01110	ABA-GE	2.40766	up	ABA-glucosyl ester	--	--	0.807339	9.69923e-06	1
Cs_ont_4g000910	-1.88348	down	K05391	ko04626	ABA-GE	2.40766	up	ABA-glucosyl ester	--	--	0.893173	5.08834e-08	1
Cs_ont_4g000920	-1.48155	down	K05391	ko04626	ABA-GE	2.40766	up	ABA-glucosyl ester	--	--	0.929734	1.10048e-09	1
Cs_ont_4g009330	-1.3407	down	--	--	ABA-GE	2.40766	up	ABA-glucosyl ester	--	--	0.853965	8.45927e-07	1
Cs_ont_4g012720	-1.02926	down	K10529	ko00592,ko01110	ABA-GE	2.40766	up	ABA-glucosyl ester	--	--	0.831302	3.03402e-06	1
Cs_ont_4g013840	-1.98592	down	--	--	ABA-GE	2.40766	up	ABA-glucosyl ester	--	--	0.918808	4.15985e-09	1
Cs_ont_4g017550	-1.90446	down	--	--	ABA-GE	2.40766	up	ABA-glucosyl ester	--	--	0.820754	5.16726e-06	1
Cs_ont_4g022530	-2.63964	down	K14488	ko04075	ABA-GE	2.40766	up	ABA-glucosyl ester	--	--	0.936988	4.02237e-10	1
Cs_ont_4g027080	-1.32954	down	--	--	ABA-GE	2.40766	up	ABA-glucosyl ester	--	--	0.808401	9.24418e-06	1
Cs_ont_5g000210	-1.14339	down	K15404	ko00073,ko01110	ABA-GE	2.40766	up	ABA-glucosyl ester	--	--	0.887116	8.38512e-08	1
Cs_ont_5g006700	-1.96696	down	--	--	ABA-GE	2.40766	up	ABA-glucosyl ester	--	--	0.867471	3.55527e-07	1
Cs_ont_5g016820	-2.19804	down	--	--	ABA-GE	2.40766	up	ABA-glucosyl ester	--	--	0.821381	5.01101e-06	1
Cs_ont_5g034630	1.16499	up	K20617	--	ABA-GE	2.40766	up	ABA-glucosyl ester	--	--	0.909281	1.14902e-08	3
Cs_ont_5g038520	-1.1707	down	--	--	ABA-GE	2.40766	up	ABA-glucosyl ester	--	--	0.833615	2.68666e-06	1
Cs_ont_5g039120	-1.08823	down	K13691	--	ABA-GE	2.40766	up	ABA-glucosyl ester	--	--	0.946239	9.23117e-11	1
Cs_ont_5g042440	-1.12905	down	--	--	ABA-GE	2.40766	up	ABA-glucosyl ester	--	--	0.820768	5.16368e-06	1
Cs_ont_6g003970	-1.18266	down	--	--	ABA-GE	2.40766	up	ABA-glucosyl ester	--	--	0.884479	1.03316e-07	1
Cs_ont_6g007640	-1.25744	down	K05681	ko02010	ABA-GE	2.40766	up	ABA-glucosyl ester	--	--	0.9398	2.63602e-10	1
Cs_ont_6g008590	-1.10306	down	K11593	--	ABA-GE	2.40766	up	ABA-glucosyl ester	--	--	0.913751	7.2376e-09	1
Cs_ont_6g023360	-2.41576	down	K15397	ko00062,ko01100,ko01110,ko04626	ABA-GE	2.40766	up	ABA-glucosyl ester	--	--	0.861326	5.33331e-07	1
Cs_ont_7g000370	-1.78258	down	--	--	ABA-GE	2.40766	up	ABA-glucosyl ester	--	--	0.940589	2.33287e-10	1
Cs_ont_7g014070	-1.94426	down	K14431	ko04075	ABA-GE	2.40766	up	ABA-glucosyl ester	--	--	0.885216	9.75089e-08	1
Cs_ont_7g027850	-2.63688	down	K23877	--	ABA-GE	2.40766	up	ABA-glucosyl ester	--	--	0.94509	1.12351e-10	1
Cs_ont_8g004940	-1.40467	down	--	--	ABA-GE	2.40766	up	ABA-glucosyl ester	--	--	-0.854535	8.16976e-07	1
Cs_ont_8g028620	-1.38032	down	K13430	ko04626	ABA-GE	2.40766	up	ABA-glucosyl ester	--	--	0.823121	4.59918e-06	1
Cs_ont_9g018480	-1.02438	down	K19891	ko00500,ko01100	ABA-GE	2.40766	up	ABA-glucosyl ester	--	--	-0.886445	8.84666e-08	1
Cs_ont_9g021500	-1.00883	down	--	--	ABA-GE	2.40766	up	ABA-glucosyl ester	--	--	0.834603	2.54923e-06	1
Cs_ont_9g024960	-2.1125	down	K08236	--	ABA-GE	2.40766	up	ABA-glucosyl ester	--	--	0.897253	3.57311e-08	1
Cs_ont_9g025630	-1.04036	down	--	--	ABA-GE	2.40766	up	ABA-glucosyl ester	--	--	0.851471	9.83459e-07	1
novel.1252	-1.39912	down	K22983	--	ABA-GE	2.40766	up	ABA-glucosyl ester	--	--	0.871452	2.70439e-07	1
novel.1306	-2.65891	down	K14488	ko04075	ABA-GE	2.40766	up	ABA-glucosyl ester	--	--	0.832009	2.92382e-06	1
novel.718	-2.2584	down	K20617	--	ABA-GE	2.40766	up	ABA-glucosyl ester	--	--	0.950917	3.95982e-11	1
novel.719	-1.34282	down	K24541	ko00380,ko01100,ko01110	ABA-GE	2.40766	up	ABA-glucosyl ester	--	--	0.886586	8.74842e-08	1
Cs_ont_1g014080	-1.10179	down	K13993	ko04141	IAA-Val	1.21138	up	N-(3-Indolylacetyl)-L-valine	--	--	-0.880574	1.3947e-07	1
Cs_ont_1g014340	1.30653	up	--	--	IAA-Val	1.21138	up	N-(3-Indolylacetyl)-L-valine	--	--	0.84763	1.23378e-06	3
Cs_ont_1g015010	-1.41617	down	K05681	ko02010	IAA-Val	1.21138	up	N-(3-Indolylacetyl)-L-valine	--	--	-0.839983	1.90379e-06	1
Cs_ont_1g017990	2.83411	up	K01535	ko00190,ko01100	IAA-Val	1.21138	up	N-(3-Indolylacetyl)-L-valine	--	--	0.8215	4.98187e-06	3
Cs_ont_1g018510	2.1757	up	K05658	ko02010	IAA-Val	1.21138	up	N-(3-Indolylacetyl)-L-valine	--	--	0.887734	7.97932e-08	3
Cs_ont_1g018960	1.06056	up	K13457	ko04626	IAA-Val	1.21138	up	N-(3-Indolylacetyl)-L-valine	--	--	0.867746	3.4897e-07	3
Cs_ont_1g020460	1.34618	up	K13248	ko00750,ko01100,ko01240	IAA-Val	1.21138	up	N-(3-Indolylacetyl)-L-valine	--	--	0.859413	6.02763e-07	3
Cs_ont_1g020480	-1.91834	down	K03940	ko00190,ko01100	IAA-Val	1.21138	up	N-(3-Indolylacetyl)-L-valine	--	--	-0.869101	3.18196e-07	1
Cs_ont_1g020750	-1.94194	down	--	--	IAA-Val	1.21138	up	N-(3-Indolylacetyl)-L-valine	--	--	-0.818969	5.63526e-06	1
Cs_ont_2g017180	1.02658	up	K15400	ko00073	IAA-Val	1.21138	up	N-(3-Indolylacetyl)-L-valine	--	--	0.897996	3.34503e-08	3
Cs_ont_2g017330	1.02507	up	K01537	--	IAA-Val	1.21138	up	N-(3-Indolylacetyl)-L-valine	--	--	0.842105	1.6917e-06	3
Cs_ont_3g000920	1.45596	up	--	--	IAA-Val	1.21138	up	N-(3-Indolylacetyl)-L-valine	--	--	0.819139	5.5891e-06	3
Cs_ont_3g007680	-1.28752	down	--	--	IAA-Val	1.21138	up	N-(3-Indolylacetyl)-L-valine	--	--	-0.806492	1.00764e-05	1
Cs_ont_3g025510	3.24447	up	--	--	IAA-Val	1.21138	up	N-(3-Indolylacetyl)-L-valine	--	--	0.902911	2.13422e-08	3
Cs_ont_3g025990	1.0619	up	K01803	ko00010,ko00051,ko00562,ko00710,ko01100,ko01110,ko01200,ko01230	IAA-Val	1.21138	up	N-(3-Indolylacetyl)-L-valine	--	--	0.823557	4.50066e-06	3
Cs_ont_3g027320	1.39974	up	K14007	ko04141	IAA-Val	1.21138	up	N-(3-Indolylacetyl)-L-valine	--	--	0.881588	1.29148e-07	3
Cs_ont_3g029910	2.94044	up	K01534	--	IAA-Val	1.21138	up	N-(3-Indolylacetyl)-L-valine	--	--	0.930763	9.60534e-10	3
Cs_ont_3g033170	-1.27977	down	K01800	ko00350,ko01100	IAA-Val	1.21138	up	N-(3-Indolylacetyl)-L-valine	--	--	-0.81971	5.43667e-06	1
Cs_ont_4g015420	1.08484	up	--	--	IAA-Val	1.21138	up	N-(3-Indolylacetyl)-L-valine	--	--	0.854013	8.43438e-07	3
Cs_ont_4g024700	1.40303	up	K01853	ko00100,ko01100,ko01110	IAA-Val	1.21138	up	N-(3-Indolylacetyl)-L-valine	--	--	0.892752	5.27335e-08	3
Cs_ont_4g024770	1.53323	up	K01853	ko00100,ko01100,ko01110	IAA-Val	1.21138	up	N-(3-Indolylacetyl)-L-valine	--	--	0.820667	5.18909e-06	3
Cs_ont_5g014170	1.24772	up	--	--	IAA-Val	1.21138	up	N-(3-Indolylacetyl)-L-valine	--	--	0.844003	1.51992e-06	3
Cs_ont_5g020040	3.59932	up	K03145	--	IAA-Val	1.21138	up	N-(3-Indolylacetyl)-L-valine	--	--	0.935226	5.19105e-10	3
Cs_ont_5g038890	-1.15036	down	K11593	--	IAA-Val	1.21138	up	N-(3-Indolylacetyl)-L-valine	--	--	-0.810561	8.37537e-06	1
Cs_ont_5g043170	1.43263	up	K20628	--	IAA-Val	1.21138	up	N-(3-Indolylacetyl)-L-valine	--	--	0.856914	7.05315e-07	3
Cs_ont_5g044640	1.03022	up	K10523	--	IAA-Val	1.21138	up	N-(3-Indolylacetyl)-L-valine	--	--	0.817936	5.92281e-06	3
Cs_ont_6g003260	-1.55618	down	K13800	ko00240,ko01100,ko01232,ko01240	IAA-Val	1.21138	up	N-(3-Indolylacetyl)-L-valine	--	--	-0.825251	4.13555e-06	1
Cs_ont_6g015510	1.13776	up	--	--	IAA-Val	1.21138	up	N-(3-Indolylacetyl)-L-valine	--	--	0.84172	1.72856e-06	3
Cs_ont_6g018900	1.64738	up	K00799	ko00480,ko01100	IAA-Val	1.21138	up	N-(3-Indolylacetyl)-L-valine	--	--	0.813543	7.29359e-06	3
Cs_ont_6g019930	-1.19722	down	K24350	--	IAA-Val	1.21138	up	N-(3-Indolylacetyl)-L-valine	--	--	-0.816684	6.28825e-06	1
Cs_ont_6g022970	-2.4635	down	K17604	--	IAA-Val	1.21138	up	N-(3-Indolylacetyl)-L-valine	--	--	-0.849427	1.11046e-06	1
Cs_ont_6g024040	-1.57277	down	--	--	IAA-Val	1.21138	up	N-(3-Indolylacetyl)-L-valine	--	--	-0.823076	4.60937e-06	1
Cs_ont_6g024050	-1.57439	down	--	--	IAA-Val	1.21138	up	N-(3-Indolylacetyl)-L-valine	--	--	-0.879912	1.46591e-07	1
Cs_ont_6g024350	2.53258	up	--	--	IAA-Val	1.21138	up	N-(3-Indolylacetyl)-L-valine	--	--	0.933207	6.89318e-10	3
Cs_ont_7g002060	3.24837	up	--	--	IAA-Val	1.21138	up	N-(3-Indolylacetyl)-L-valine	--	--	0.955588	1.55953e-11	3
Cs_ont_7g009940	-1.02499	down	K17604	--	IAA-Val	1.21138	up	N-(3-Indolylacetyl)-L-valine	--	--	-0.863619	4.59505e-07	1
Cs_ont_7g011570	-1.29856	down	K14638	--	IAA-Val	1.21138	up	N-(3-Indolylacetyl)-L-valine	--	--	-0.810239	8.5001e-06	1
Cs_ont_7g015820	-1.63414	down	--	--	IAA-Val	1.21138	up	N-(3-Indolylacetyl)-L-valine	--	--	-0.806646	1.00067e-05	1
Cs_ont_8g022530	-1.30711	down	K03527	ko00900,ko01100,ko01110	IAA-Val	1.21138	up	N-(3-Indolylacetyl)-L-valine	--	--	-0.918573	4.27127e-09	1
Cs_ont_8g022620	-1.46295	down	K03527	ko00900,ko01100,ko01110	IAA-Val	1.21138	up	N-(3-Indolylacetyl)-L-valine	--	--	-0.807469	9.64249e-06	1
Cs_ont_8g029530	3.3949	up	--	--	IAA-Val	1.21138	up	N-(3-Indolylacetyl)-L-valine	--	--	0.914913	6.3922e-09	3
Cs_ont_9g006370	-1.0144	down	K09419	--	IAA-Val	1.21138	up	N-(3-Indolylacetyl)-L-valine	--	--	-0.887085	8.4065e-08	1
Cs_ont_9g008660	-1.24936	down	K08770	ko04120	IAA-Val	1.21138	up	N-(3-Indolylacetyl)-L-valine	--	--	-0.873689	2.30991e-07	1
Cs_ont_9g012470	1.52196	up	--	--	IAA-Val	1.21138	up	N-(3-Indolylacetyl)-L-valine	--	--	0.849662	1.09512e-06	3
Cs_ont_9g018990	-1.80647	down	K14190	ko00053,ko01100,ko01110,ko01240	IAA-Val	1.21138	up	N-(3-Indolylacetyl)-L-valine	--	--	-0.926788	1.60681e-09	1
Cs_ont_9g025790	2.24244	up	--	--	IAA-Val	1.21138	up	N-(3-Indolylacetyl)-L-valine	--	--	0.8137	7.24032e-06	3
novel.1045	1.58512	up	K13459	ko04626	IAA-Val	1.21138	up	N-(3-Indolylacetyl)-L-valine	--	--	0.946076	9.49477e-11	3
novel.1046	2.22426	up	--	--	IAA-Val	1.21138	up	N-(3-Indolylacetyl)-L-valine	--	--	0.903729	1.97575e-08	3
novel.1076	2.87839	up	--	--	IAA-Val	1.21138	up	N-(3-Indolylacetyl)-L-valine	--	--	0.909565	1.11652e-08	3
novel.1124	1.06313	up	K09833	ko00130,ko01100,ko01110,ko01240	IAA-Val	1.21138	up	N-(3-Indolylacetyl)-L-valine	--	--	0.823707	4.46714e-06	3
novel.1127	1.13222	up	K08592	--	IAA-Val	1.21138	up	N-(3-Indolylacetyl)-L-valine	--	--	0.876107	1.94134e-07	3
novel.1257	2.4288	up	--	--	IAA-Val	1.21138	up	N-(3-Indolylacetyl)-L-valine	--	--	0.926841	1.5962e-09	3
novel.144	1.94554	up	--	--	IAA-Val	1.21138	up	N-(3-Indolylacetyl)-L-valine	--	--	0.81181	7.90642e-06	3
novel.1661	3.03519	up	--	--	IAA-Val	1.21138	up	N-(3-Indolylacetyl)-L-valine	--	--	0.892172	5.53733e-08	3
novel.307	1.47409	up	K20617	--	IAA-Val	1.21138	up	N-(3-Indolylacetyl)-L-valine	--	--	0.902617	2.19378e-08	3
novel.557	1.34394	up	--	--	IAA-Val	1.21138	up	N-(3-Indolylacetyl)-L-valine	--	--	0.88679	8.607e-08	3
novel.612	3.21862	up	K20718	ko04016	IAA-Val	1.21138	up	N-(3-Indolylacetyl)-L-valine	--	--	0.919655	3.77805e-09	3
novel.654	1.10981	up	K13430	ko04626	IAA-Val	1.21138	up	N-(3-Indolylacetyl)-L-valine	--	--	0.860226	5.72321e-07	3
novel.698	3.89375	up	K09338	--	IAA-Val	1.21138	up	N-(3-Indolylacetyl)-L-valine	--	--	0.932565	7.53069e-10	3
novel.702	-2.33964	down	K09338	--	IAA-Val	1.21138	up	N-(3-Indolylacetyl)-L-valine	--	--	-0.853494	8.70528e-07	1
novel.790	1.25767	up	K19613	--	IAA-Val	1.21138	up	N-(3-Indolylacetyl)-L-valine	--	--	0.857725	6.70462e-07	3
novel.826	1.15534	up	K20599	ko04016	IAA-Val	1.21138	up	N-(3-Indolylacetyl)-L-valine	--	--	0.906571	1.50328e-08	3
novel.846	2.43528	up	K01803	ko00010,ko00051,ko00562,ko00710,ko01100,ko01110,ko01200,ko01230	IAA-Val	1.21138	up	N-(3-Indolylacetyl)-L-valine	--	--	0.947498	7.40666e-11	3
Cs_ont_1g014080	-1.10179	down	K13993	ko04141	TRP	1.03162	up	L-tryptophan	C00078	ko00260,ko00380,ko00400,ko00966,ko00970,ko00996,ko01100,ko01110,ko01210,ko01230,ko01240	-0.825079	4.1714e-06	1
Cs_ont_1g017990	2.83411	up	K01535	ko00190,ko01100	TRP	1.03162	up	L-tryptophan	C00078	ko00260,ko00380,ko00400,ko00966,ko00970,ko00996,ko01100,ko01110,ko01210,ko01230,ko01240	0.801699	1.24603e-05	3
Cs_ont_1g020460	1.34618	up	K13248	ko00750,ko01100,ko01240	TRP	1.03162	up	L-tryptophan	C00078	ko00260,ko00380,ko00400,ko00966,ko00970,ko00996,ko01100,ko01110,ko01210,ko01230,ko01240	0.84877	1.15426e-06	3
Cs_ont_2g016630	-1.0223	down	K03574	--	TRP	1.03162	up	L-tryptophan	C00078	ko00260,ko00380,ko00400,ko00966,ko00970,ko00996,ko01100,ko01110,ko01210,ko01230,ko01240	-0.815383	6.68898e-06	1
Cs_ont_4g011830	1.01828	up	--	--	TRP	1.03162	up	L-tryptophan	C00078	ko00260,ko00380,ko00400,ko00966,ko00970,ko00996,ko01100,ko01110,ko01210,ko01230,ko01240	0.814209	7.06958e-06	3
Cs_ont_4g015420	1.08484	up	--	--	TRP	1.03162	up	L-tryptophan	C00078	ko00260,ko00380,ko00400,ko00966,ko00970,ko00996,ko01100,ko01110,ko01210,ko01230,ko01240	0.824534	4.28688e-06	3
Cs_ont_5g020040	3.59932	up	K03145	--	TRP	1.03162	up	L-tryptophan	C00078	ko00260,ko00380,ko00400,ko00966,ko00970,ko00996,ko01100,ko01110,ko01210,ko01230,ko01240	0.839615	1.94287e-06	3
Cs_ont_6g024350	2.53258	up	--	--	TRP	1.03162	up	L-tryptophan	C00078	ko00260,ko00380,ko00400,ko00966,ko00970,ko00996,ko01100,ko01110,ko01210,ko01230,ko01240	0.815705	6.58787e-06	3
Cs_ont_7g002060	3.24837	up	--	--	TRP	1.03162	up	L-tryptophan	C00078	ko00260,ko00380,ko00400,ko00966,ko00970,ko00996,ko01100,ko01110,ko01210,ko01230,ko01240	0.812602	7.62077e-06	3
Cs_ont_8g022530	-1.30711	down	K03527	ko00900,ko01100,ko01110	TRP	1.03162	up	L-tryptophan	C00078	ko00260,ko00380,ko00400,ko00966,ko00970,ko00996,ko01100,ko01110,ko01210,ko01230,ko01240	-0.851765	9.66264e-07	1
Cs_ont_8g022620	-1.46295	down	K03527	ko00900,ko01100,ko01110	TRP	1.03162	up	L-tryptophan	C00078	ko00260,ko00380,ko00400,ko00966,ko00970,ko00996,ko01100,ko01110,ko01210,ko01230,ko01240	-0.800364	1.32065e-05	1
Cs_ont_9g007760	1.11086	up	K06892	ko00999,ko01110	TRP	1.03162	up	L-tryptophan	C00078	ko00260,ko00380,ko00400,ko00966,ko00970,ko00996,ko01100,ko01110,ko01210,ko01230,ko01240	0.805099	1.07243e-05	3
Cs_ont_9g018990	-1.80647	down	K14190	ko00053,ko01100,ko01110,ko01240	TRP	1.03162	up	L-tryptophan	C00078	ko00260,ko00380,ko00400,ko00966,ko00970,ko00996,ko01100,ko01110,ko01210,ko01230,ko01240	-0.801939	1.23302e-05	1
Cs_ont_9g025790	2.24244	up	--	--	TRP	1.03162	up	L-tryptophan	C00078	ko00260,ko00380,ko00400,ko00966,ko00970,ko00996,ko01100,ko01110,ko01210,ko01230,ko01240	0.817646	6.00554e-06	3
novel.1045	1.58512	up	K13459	ko04626	TRP	1.03162	up	L-tryptophan	C00078	ko00260,ko00380,ko00400,ko00966,ko00970,ko00996,ko01100,ko01110,ko01210,ko01230,ko01240	0.880857	1.3652e-07	3
novel.1046	2.22426	up	--	--	TRP	1.03162	up	L-tryptophan	C00078	ko00260,ko00380,ko00400,ko00966,ko00970,ko00996,ko01100,ko01110,ko01210,ko01230,ko01240	0.819199	5.57288e-06	3
novel.698	3.89375	up	K09338	--	TRP	1.03162	up	L-tryptophan	C00078	ko00260,ko00380,ko00400,ko00966,ko00970,ko00996,ko01100,ko01110,ko01210,ko01230,ko01240	0.864698	4.27965e-07	3
novel.846	2.43528	up	K01803	ko00010,ko00051,ko00562,ko00710,ko01100,ko01110,ko01200,ko01230	TRP	1.03162	up	L-tryptophan	C00078	ko00260,ko00380,ko00400,ko00966,ko00970,ko00996,ko01100,ko01110,ko01210,ko01230,ko01240	0.863486	4.635e-07	3
Cs_ont_1g012110	1.19847	up	--	--	TRA	1.10383	up	Tryptamine	C00398	ko00380,ko01100,ko01110	0.804757	1.08885e-05	3
Cs_ont_2g017330	1.02507	up	K01537	--	TRA	1.10383	up	Tryptamine	C00398	ko00380,ko01100,ko01110	0.810859	8.26137e-06	3
Cs_ont_5g002240	-1.68901	down	K05282	ko00904,ko01100,ko01110	TRA	1.10383	up	Tryptamine	C00398	ko00380,ko01100,ko01110	-0.825015	4.18468e-06	1
Cs_ont_5g018830	1.261	up	--	--	TRA	1.10383	up	Tryptamine	C00398	ko00380,ko01100,ko01110	0.905712	1.63429e-08	3
Cs_ont_5g019480	1.31087	up	K01183	ko00520,ko01100	TRA	1.10383	up	Tryptamine	C00398	ko00380,ko01100,ko01110	0.849526	1.10396e-06	3
Cs_ont_5g019490	1.76186	up	K01183	ko00520,ko01100	TRA	1.10383	up	Tryptamine	C00398	ko00380,ko01100,ko01110	0.837271	2.2085e-06	3
Cs_ont_5g048560	2.05396	up	K20772	ko00270,ko01100,ko01110,ko04016	TRA	1.10383	up	Tryptamine	C00398	ko00380,ko01100,ko01110	0.831559	2.99362e-06	3
Cs_ont_6g000990	1.2016	up	K02183	ko04016,ko04070,ko04626	TRA	1.10383	up	Tryptamine	C00398	ko00380,ko01100,ko01110	0.803196	1.16679e-05	3
Cs_ont_7g007200	1.12844	up	--	--	TRA	1.10383	up	Tryptamine	C00398	ko00380,ko01100,ko01110	0.816579	6.31992e-06	3
Cs_ont_8g027070	1.7662	up	K13449	ko04016,ko04075,ko04626	TRA	1.10383	up	Tryptamine	C00398	ko00380,ko01100,ko01110	0.831367	3.02378e-06	3
Cs_ont_8g027120	1.22649	up	K13449	ko04016,ko04075,ko04626	TRA	1.10383	up	Tryptamine	C00398	ko00380,ko01100,ko01110	0.883527	1.11268e-07	3
novel.1423	1.25987	up	--	--	TRA	1.10383	up	Tryptamine	C00398	ko00380,ko01100,ko01110	0.807008	9.84514e-06	3
novel.331	1.10649	up	--	--	TRA	1.10383	up	Tryptamine	C00398	ko00380,ko01100,ko01110	0.822903	4.64896e-06	3
Cs_ont_1g000720	1.12122	up	--	--	MEIAA	1.11865	up	Methyl indole-3-acetate	--	--	0.823564	4.49918e-06	3
Cs_ont_1g001810	1.3522	up	K20562	--	MEIAA	1.11865	up	Methyl indole-3-acetate	--	--	0.872102	2.5841e-07	3
Cs_ont_1g001840	1.2124	up	K20562	--	MEIAA	1.11865	up	Methyl indole-3-acetate	--	--	0.82942	3.34504e-06	3
Cs_ont_1g001950	1.08275	up	K08065	--	MEIAA	1.11865	up	Methyl indole-3-acetate	--	--	0.847568	1.23824e-06	3
Cs_ont_1g002510	1.44604	up	K12644	ko00996,ko01110	MEIAA	1.11865	up	Methyl indole-3-acetate	--	--	0.862974	4.79304e-07	3
Cs_ont_1g002630	1.53143	up	K07897	ko04144,ko04145	MEIAA	1.11865	up	Methyl indole-3-acetate	--	--	0.827412	3.70751e-06	3
Cs_ont_1g003970	-2.08465	down	--	--	MEIAA	1.11865	up	Methyl indole-3-acetate	--	--	-0.814091	7.10883e-06	1
Cs_ont_1g010310	1.40984	up	--	--	MEIAA	1.11865	up	Methyl indole-3-acetate	--	--	0.828318	3.53992e-06	3
Cs_ont_1g018340	1.00411	up	--	--	MEIAA	1.11865	up	Methyl indole-3-acetate	--	--	0.858522	6.37693e-07	3
Cs_ont_1g019190	1.38456	up	K20623	ko00905,ko01100,ko01110	MEIAA	1.11865	up	Methyl indole-3-acetate	--	--	0.852981	8.97996e-07	3
Cs_ont_1g023900	1.09268	up	--	--	MEIAA	1.11865	up	Methyl indole-3-acetate	--	--	0.803305	1.1612e-05	3
Cs_ont_1g024910	1.4497	up	--	--	MEIAA	1.11865	up	Methyl indole-3-acetate	--	--	0.905897	1.60528e-08	3
Cs_ont_1g025960	1.28238	up	--	--	MEIAA	1.11865	up	Methyl indole-3-acetate	--	--	0.883402	1.12345e-07	3
Cs_ont_1g026230	1.66623	up	K12356	ko00940,ko01110	MEIAA	1.11865	up	Methyl indole-3-acetate	--	--	0.886403	8.87642e-08	3
Cs_ont_1g029160	-1.0122	down	K01913	ko00010,ko00620,ko00630,ko00650,ko01100,ko01110,ko01200	MEIAA	1.11865	up	Methyl indole-3-acetate	--	--	-0.848532	1.17048e-06	1
Cs_ont_2g003180	1.16972	up	K09874	--	MEIAA	1.11865	up	Methyl indole-3-acetate	--	--	0.867364	3.58129e-07	3
Cs_ont_2g006470	1.43493	up	K14173	ko00909,ko01110	MEIAA	1.11865	up	Methyl indole-3-acetate	--	--	0.838297	2.08852e-06	3
Cs_ont_2g008870	-1.19742	down	--	--	MEIAA	1.11865	up	Methyl indole-3-acetate	--	--	-0.87721	1.79124e-07	1
Cs_ont_2g011990	1.54527	up	--	--	MEIAA	1.11865	up	Methyl indole-3-acetate	--	--	0.82909	3.40243e-06	3
Cs_ont_2g013260	1.78265	up	--	--	MEIAA	1.11865	up	Methyl indole-3-acetate	--	--	0.873151	2.3998e-07	3
Cs_ont_2g014200	1.38821	up	K14379	ko00740,ko01100	MEIAA	1.11865	up	Methyl indole-3-acetate	--	--	0.815916	6.52218e-06	3
Cs_ont_2g014210	1.41298	up	K14379	ko00740,ko01100	MEIAA	1.11865	up	Methyl indole-3-acetate	--	--	0.909134	1.1661e-08	3
Cs_ont_2g016690	1.09095	up	K21483	--	MEIAA	1.11865	up	Methyl indole-3-acetate	--	--	0.814977	6.81838e-06	3
Cs_ont_2g017890	1.50577	up	--	--	MEIAA	1.11865	up	Methyl indole-3-acetate	--	--	0.872144	2.5766e-07	3
Cs_ont_2g023380	1.47719	up	K14173	ko00909,ko01110	MEIAA	1.11865	up	Methyl indole-3-acetate	--	--	0.890937	6.13953e-08	3
Cs_ont_2g026180	1.25029	up	--	--	MEIAA	1.11865	up	Methyl indole-3-acetate	--	--	0.846463	1.32019e-06	3
Cs_ont_2g026210	1.50793	up	K13418	--	MEIAA	1.11865	up	Methyl indole-3-acetate	--	--	0.860023	5.79814e-07	3
Cs_ont_2g029450	1.40626	up	K03549	--	MEIAA	1.11865	up	Methyl indole-3-acetate	--	--	0.803759	1.13814e-05	3
Cs_ont_2g030800	1.01656	up	--	--	MEIAA	1.11865	up	Methyl indole-3-acetate	--	--	0.865032	4.18609e-07	3
Cs_ont_2g033720	1.15498	up	K00454	ko00591,ko00592,ko01100,ko01110	MEIAA	1.11865	up	Methyl indole-3-acetate	--	--	0.89978	2.84916e-08	3
Cs_ont_2g034730	1.36261	up	--	--	MEIAA	1.11865	up	Methyl indole-3-acetate	--	--	0.815495	6.65373e-06	3
Cs_ont_2g034950	1.48441	up	--	--	MEIAA	1.11865	up	Methyl indole-3-acetate	--	--	0.809843	8.65583e-06	3
Cs_ont_3g001550	1.85039	up	K24997	--	MEIAA	1.11865	up	Methyl indole-3-acetate	--	--	0.888525	7.4847e-08	3
Cs_ont_3g005820	1.41204	up	K01593	ko00350,ko00360,ko00380,ko00950,ko00965,ko01100,ko01110	MEIAA	1.11865	up	Methyl indole-3-acetate	--	--	0.919906	3.67104e-09	3
Cs_ont_3g007940	2.46439	up	K09874	--	MEIAA	1.11865	up	Methyl indole-3-acetate	--	--	0.820863	5.13978e-06	3
Cs_ont_3g009730	1.02357	up	K06199	--	MEIAA	1.11865	up	Methyl indole-3-acetate	--	--	0.854941	7.9687e-07	3
Cs_ont_3g010310	2.25119	up	--	--	MEIAA	1.11865	up	Methyl indole-3-acetate	--	--	0.807213	9.75441e-06	3
Cs_ont_3g010550	1.65321	up	K03283	ko03040,ko04141,ko04144	MEIAA	1.11865	up	Methyl indole-3-acetate	--	--	0.823363	4.54429e-06	3
Cs_ont_3g012440	1.54963	up	--	--	MEIAA	1.11865	up	Methyl indole-3-acetate	--	--	0.823841	4.43749e-06	3
Cs_ont_3g020020	-1.22666	down	--	--	MEIAA	1.11865	up	Methyl indole-3-acetate	--	--	-0.850496	1.04233e-06	1
Cs_ont_3g028110	2.24146	up	--	--	MEIAA	1.11865	up	Methyl indole-3-acetate	--	--	0.920771	3.3225e-09	3
Cs_ont_3g029490	1.67902	up	K22395	ko00940,ko01100,ko01110	MEIAA	1.11865	up	Methyl indole-3-acetate	--	--	0.920232	3.53616e-09	3
Cs_ont_3g029500	1.62451	up	K01784	ko00052,ko00520,ko01100,ko01250	MEIAA	1.11865	up	Methyl indole-3-acetate	--	--	0.906585	1.50127e-08	3
Cs_ont_3g031610	1.20365	up	K02981	ko03010	MEIAA	1.11865	up	Methyl indole-3-acetate	--	--	0.895503	4.16558e-08	3
Cs_ont_3g032380	1.38107	up	K14638	--	MEIAA	1.11865	up	Methyl indole-3-acetate	--	--	0.805123	1.07128e-05	3
Cs_ont_3g033190	1.51319	up	K09753	ko00940,ko01100,ko01110	MEIAA	1.11865	up	Methyl indole-3-acetate	--	--	0.805586	1.04937e-05	3
Cs_ont_4g000610	1.29429	up	--	--	MEIAA	1.11865	up	Methyl indole-3-acetate	--	--	0.824198	4.35939e-06	3
Cs_ont_4g001170	2.54096	up	K22683	--	MEIAA	1.11865	up	Methyl indole-3-acetate	--	--	0.91559	5.94108e-09	3
Cs_ont_4g002030	1.15449	up	--	--	MEIAA	1.11865	up	Methyl indole-3-acetate	--	--	0.812895	7.51757e-06	3
Cs_ont_4g002110	1.01018	up	K07964	ko00531,ko01100	MEIAA	1.11865	up	Methyl indole-3-acetate	--	--	0.848236	1.19091e-06	3
Cs_ont_4g004150	1.22745	up	K20869	--	MEIAA	1.11865	up	Methyl indole-3-acetate	--	--	0.85532	7.78518e-07	3
Cs_ont_4g005670	1.42309	up	K20771	--	MEIAA	1.11865	up	Methyl indole-3-acetate	--	--	0.880578	1.39421e-07	3
Cs_ont_4g008970	1.21398	up	--	--	MEIAA	1.11865	up	Methyl indole-3-acetate	--	--	0.851398	9.87756e-07	3
Cs_ont_4g009400	1.40543	up	--	--	MEIAA	1.11865	up	Methyl indole-3-acetate	--	--	0.83199	2.92677e-06	3
Cs_ont_4g009670	2.06832	up	K09422	--	MEIAA	1.11865	up	Methyl indole-3-acetate	--	--	0.819644	5.45408e-06	3
Cs_ont_4g010210	1.49175	up	--	--	MEIAA	1.11865	up	Methyl indole-3-acetate	--	--	0.822234	4.80512e-06	3
Cs_ont_4g014550	1.33708	up	--	--	MEIAA	1.11865	up	Methyl indole-3-acetate	--	--	0.839365	1.96979e-06	3
Cs_ont_4g014560	1.72383	up	--	--	MEIAA	1.11865	up	Methyl indole-3-acetate	--	--	0.865981	3.92973e-07	3
Cs_ont_4g016500	1.33809	up	--	--	MEIAA	1.11865	up	Methyl indole-3-acetate	--	--	0.825233	4.13923e-06	3
Cs_ont_4g019070	1.20675	up	K09422	--	MEIAA	1.11865	up	Methyl indole-3-acetate	--	--	0.838497	2.06587e-06	3
Cs_ont_4g020230	1.54277	up	K05666	ko02010	MEIAA	1.11865	up	Methyl indole-3-acetate	--	--	0.803955	1.12829e-05	3
Cs_ont_4g022700	2.92431	up	K01051	ko00040,ko01100	MEIAA	1.11865	up	Methyl indole-3-acetate	--	--	0.820139	5.32449e-06	3
Cs_ont_4g023360	1.24704	up	K18787	--	MEIAA	1.11865	up	Methyl indole-3-acetate	--	--	0.898172	3.29283e-08	3
Cs_ont_4g028270	-1.08545	down	K07198	--	MEIAA	1.11865	up	Methyl indole-3-acetate	--	--	-0.886668	8.69145e-08	1
Cs_ont_5g001710	-1.00106	down	K10870	ko03440	MEIAA	1.11865	up	Methyl indole-3-acetate	--	--	-0.892381	5.44104e-08	1
Cs_ont_5g004680	1.06789	up	--	--	MEIAA	1.11865	up	Methyl indole-3-acetate	--	--	0.847616	1.23483e-06	3
Cs_ont_5g006200	1.11238	up	--	--	MEIAA	1.11865	up	Methyl indole-3-acetate	--	--	0.828597	3.48966e-06	3
Cs_ont_5g008320	1.33814	up	K16275	--	MEIAA	1.11865	up	Methyl indole-3-acetate	--	--	0.846345	1.32926e-06	3
Cs_ont_5g011140	1.22998	up	K12183	ko03250,ko04144	MEIAA	1.11865	up	Methyl indole-3-acetate	--	--	0.830188	3.21493e-06	3
Cs_ont_5g011900	1.01069	up	K14516	ko04016,ko04075	MEIAA	1.11865	up	Methyl indole-3-acetate	--	--	0.845158	1.42307e-06	3
Cs_ont_5g016160	1.47384	up	--	--	MEIAA	1.11865	up	Methyl indole-3-acetate	--	--	0.804677	1.09273e-05	3
Cs_ont_5g018820	1.69258	up	--	--	MEIAA	1.11865	up	Methyl indole-3-acetate	--	--	0.847401	1.25032e-06	3
Cs_ont_5g019260	1.00643	up	K15803	ko00909	MEIAA	1.11865	up	Methyl indole-3-acetate	--	--	0.827186	3.75035e-06	3
Cs_ont_5g021590	1.01923	up	K13691	--	MEIAA	1.11865	up	Methyl indole-3-acetate	--	--	0.83509	2.48386e-06	3
Cs_ont_5g021630	1.21723	up	K13691	--	MEIAA	1.11865	up	Methyl indole-3-acetate	--	--	0.873572	2.32919e-07	3
Cs_ont_5g021660	1.25481	up	K13691	--	MEIAA	1.11865	up	Methyl indole-3-acetate	--	--	0.849632	1.09711e-06	3
Cs_ont_5g021840	1.00497	up	K19825	--	MEIAA	1.11865	up	Methyl indole-3-acetate	--	--	0.850947	1.01472e-06	3
Cs_ont_5g021990	1.30377	up	K19825	--	MEIAA	1.11865	up	Methyl indole-3-acetate	--	--	0.923394	2.43834e-09	3
Cs_ont_5g025490	1.22911	up	K01179	ko00500,ko01100	MEIAA	1.11865	up	Methyl indole-3-acetate	--	--	0.846237	1.33751e-06	3
Cs_ont_5g026460	2.11739	up	K01381	--	MEIAA	1.11865	up	Methyl indole-3-acetate	--	--	0.862589	4.9147e-07	3
Cs_ont_5g026850	1.29245	up	K13066	ko00380,ko00940,ko01100,ko01110	MEIAA	1.11865	up	Methyl indole-3-acetate	--	--	0.845015	1.43481e-06	3
Cs_ont_5g027400	1.23056	up	K00924	--	MEIAA	1.11865	up	Methyl indole-3-acetate	--	--	0.88147	1.30306e-07	3
Cs_ont_5g028110	1.59939	up	--	--	MEIAA	1.11865	up	Methyl indole-3-acetate	--	--	0.898913	3.08139e-08	3
Cs_ont_5g028190	2.44554	up	--	--	MEIAA	1.11865	up	Methyl indole-3-acetate	--	--	0.845543	1.39203e-06	3
Cs_ont_5g028200	2.55886	up	--	--	MEIAA	1.11865	up	Methyl indole-3-acetate	--	--	0.846499	1.31746e-06	3
Cs_ont_5g031840	1.53983	up	K13430	ko04626	MEIAA	1.11865	up	Methyl indole-3-acetate	--	--	0.871505	2.6944e-07	3
Cs_ont_5g031860	1.29488	up	K13430	ko04626	MEIAA	1.11865	up	Methyl indole-3-acetate	--	--	0.834348	2.58406e-06	3
Cs_ont_5g031930	1.32911	up	K13430	ko04626	MEIAA	1.11865	up	Methyl indole-3-acetate	--	--	0.836932	2.24949e-06	3
Cs_ont_5g031940	1.59122	up	--	--	MEIAA	1.11865	up	Methyl indole-3-acetate	--	--	0.884623	1.02159e-07	3
Cs_ont_5g034190	1.37635	up	K13418	--	MEIAA	1.11865	up	Methyl indole-3-acetate	--	--	0.820398	5.25766e-06	3
Cs_ont_5g034410	1.29108	up	--	--	MEIAA	1.11865	up	Methyl indole-3-acetate	--	--	0.809667	8.72583e-06	3
Cs_ont_5g034530	2.27293	up	K12162	--	MEIAA	1.11865	up	Methyl indole-3-acetate	--	--	0.842009	1.7009e-06	3
Cs_ont_5g034550	2.46714	up	--	--	MEIAA	1.11865	up	Methyl indole-3-acetate	--	--	0.822404	4.76521e-06	3
Cs_ont_5g038280	1.13301	up	K09264	--	MEIAA	1.11865	up	Methyl indole-3-acetate	--	--	0.917307	4.92067e-09	3
Cs_ont_5g041100	1.64513	up	K14270	--	MEIAA	1.11865	up	Methyl indole-3-acetate	--	--	0.849155	1.12838e-06	3
Cs_ont_5g042000	2.08211	up	K14638	--	MEIAA	1.11865	up	Methyl indole-3-acetate	--	--	0.907795	1.33282e-08	3
Cs_ont_5g046080	1.01648	up	K19040	--	MEIAA	1.11865	up	Methyl indole-3-acetate	--	--	0.800174	1.33157e-05	3
Cs_ont_5g047210	1.09732	up	K09338	--	MEIAA	1.11865	up	Methyl indole-3-acetate	--	--	0.814007	7.13663e-06	3
Cs_ont_5g048450	1.30537	up	K01184	ko00040,ko01100	MEIAA	1.11865	up	Methyl indole-3-acetate	--	--	0.822593	4.72083e-06	3
Cs_ont_6g000100	-1.08486	down	--	--	MEIAA	1.11865	up	Methyl indole-3-acetate	--	--	-0.882472	1.20696e-07	1
Cs_ont_6g002480	1.28582	up	K17756	--	MEIAA	1.11865	up	Methyl indole-3-acetate	--	--	0.901569	2.41843e-08	3
Cs_ont_6g003300	1.15361	up	--	--	MEIAA	1.11865	up	Methyl indole-3-acetate	--	--	0.802133	1.22256e-05	3
Cs_ont_6g009500	1.28579	up	K09561	ko04120,ko04141	MEIAA	1.11865	up	Methyl indole-3-acetate	--	--	0.862645	4.89674e-07	3
Cs_ont_6g013430	1.20961	up	--	--	MEIAA	1.11865	up	Methyl indole-3-acetate	--	--	0.872848	2.45188e-07	3
Cs_ont_6g013670	1.29601	up	K09841	ko00906,ko01100,ko01110	MEIAA	1.11865	up	Methyl indole-3-acetate	--	--	0.832476	2.85309e-06	3
Cs_ont_6g014850	1.07758	up	K23978	--	MEIAA	1.11865	up	Methyl indole-3-acetate	--	--	0.880701	1.38138e-07	3
Cs_ont_6g018900	1.64738	up	K00799	ko00480,ko01100	MEIAA	1.11865	up	Methyl indole-3-acetate	--	--	0.885395	9.6143e-08	3
Cs_ont_6g024040	-1.57277	down	--	--	MEIAA	1.11865	up	Methyl indole-3-acetate	--	--	-0.835212	2.46765e-06	1
Cs_ont_6g025920	-1.04431	down	K05681	ko02010	MEIAA	1.11865	up	Methyl indole-3-acetate	--	--	-0.800862	1.29233e-05	1
Cs_ont_7g000380	1.00427	up	--	--	MEIAA	1.11865	up	Methyl indole-3-acetate	--	--	0.813813	7.20194e-06	3
Cs_ont_7g002920	1.23684	up	K23136	ko00999,ko01110	MEIAA	1.11865	up	Methyl indole-3-acetate	--	--	0.843533	1.56097e-06	3
Cs_ont_7g004350	-1.15435	down	K14491	ko04075	MEIAA	1.11865	up	Methyl indole-3-acetate	--	--	-0.815171	6.75629e-06	1
Cs_ont_7g006530	2.38459	up	K13420	ko04016,ko04626	MEIAA	1.11865	up	Methyl indole-3-acetate	--	--	0.870769	2.83632e-07	3
Cs_ont_7g007680	1.23279	up	K01285	--	MEIAA	1.11865	up	Methyl indole-3-acetate	--	--	0.845981	1.3574e-06	3
Cs_ont_7g012230	1.69572	up	K21804	--	MEIAA	1.11865	up	Methyl indole-3-acetate	--	--	0.855116	7.88378e-07	3
Cs_ont_7g014620	1.44686	up	K14491	ko04075	MEIAA	1.11865	up	Methyl indole-3-acetate	--	--	0.905249	1.70888e-08	3
Cs_ont_7g016340	1.18401	up	K03327	--	MEIAA	1.11865	up	Methyl indole-3-acetate	--	--	0.851831	9.62477e-07	3
Cs_ont_7g016350	1.17838	up	K03327	--	MEIAA	1.11865	up	Methyl indole-3-acetate	--	--	0.825534	4.07711e-06	3
Cs_ont_7g016860	1.7044	up	K01381	--	MEIAA	1.11865	up	Methyl indole-3-acetate	--	--	0.873697	2.30858e-07	3
Cs_ont_7g020320	1.26793	up	K00876	ko00240,ko01100,ko01232	MEIAA	1.11865	up	Methyl indole-3-acetate	--	--	0.891064	6.07533e-08	3
Cs_ont_7g025070	1.12842	up	K18810	--	MEIAA	1.11865	up	Methyl indole-3-acetate	--	--	0.892235	5.50808e-08	3
Cs_ont_7g025980	1.27341	up	K13424	ko04016,ko04626	MEIAA	1.11865	up	Methyl indole-3-acetate	--	--	0.910397	1.02606e-08	3
Cs_ont_8g000070	1.49805	up	--	--	MEIAA	1.11865	up	Methyl indole-3-acetate	--	--	0.811968	7.84857e-06	3
Cs_ont_8g002350	1.36763	up	K14494	ko04075	MEIAA	1.11865	up	Methyl indole-3-acetate	--	--	0.84637	1.32733e-06	3
Cs_ont_8g009400	1.62861	up	--	--	MEIAA	1.11865	up	Methyl indole-3-acetate	--	--	0.928142	1.35302e-09	3
Cs_ont_8g020950	1.7814	up	K08900	--	MEIAA	1.11865	up	Methyl indole-3-acetate	--	--	0.91006	1.06191e-08	3
Cs_ont_8g021520	1.8655	up	K13691	--	MEIAA	1.11865	up	Methyl indole-3-acetate	--	--	0.829864	3.26933e-06	3
Cs_ont_8g022070	1.76926	up	--	--	MEIAA	1.11865	up	Methyl indole-3-acetate	--	--	0.861978	5.11356e-07	3
Cs_ont_8g022080	1.15223	up	--	--	MEIAA	1.11865	up	Methyl indole-3-acetate	--	--	0.896103	3.9533e-08	3
Cs_ont_8g024850	1.12096	up	--	--	MEIAA	1.11865	up	Methyl indole-3-acetate	--	--	0.826227	3.93703e-06	3
Cs_ont_8g026530	1.2792	up	K16296	--	MEIAA	1.11865	up	Methyl indole-3-acetate	--	--	0.896998	3.65449e-08	3
Cs_ont_8g028710	1.39333	up	K20547	ko00520,ko01100,ko04016	MEIAA	1.11865	up	Methyl indole-3-acetate	--	--	0.883206	1.14068e-07	3
Cs_ont_8g028720	1.4757	up	K20547	ko00520,ko01100,ko04016	MEIAA	1.11865	up	Methyl indole-3-acetate	--	--	0.862962	4.79684e-07	3
Cs_ont_9g003910	1.83852	up	K14490	ko04075	MEIAA	1.11865	up	Methyl indole-3-acetate	--	--	0.832958	2.78151e-06	3
Cs_ont_9g006530	1.16379	up	K13448	ko04626	MEIAA	1.11865	up	Methyl indole-3-acetate	--	--	0.853029	8.95424e-07	3
Cs_ont_9g007450	1.04033	up	K10999	--	MEIAA	1.11865	up	Methyl indole-3-acetate	--	--	0.907716	1.34331e-08	3
Cs_ont_9g007840	1.01014	up	K06892	ko00999,ko01110	MEIAA	1.11865	up	Methyl indole-3-acetate	--	--	0.859149	6.12924e-07	3
Cs_ont_9g008010	1.92928	up	K14516	ko04016,ko04075	MEIAA	1.11865	up	Methyl indole-3-acetate	--	--	0.861478	5.28143e-07	3
Cs_ont_9g012470	1.52196	up	--	--	MEIAA	1.11865	up	Methyl indole-3-acetate	--	--	0.827462	3.69799e-06	3
Cs_ont_9g014560	1.64146	up	K13065	ko00940,ko00941,ko00945,ko01100,ko01110	MEIAA	1.11865	up	Methyl indole-3-acetate	--	--	0.812491	7.66045e-06	3
Cs_ont_9g021770	2.19076	up	K24188	--	MEIAA	1.11865	up	Methyl indole-3-acetate	--	--	0.872744	2.46996e-07	3
Cs_ont_9g021850	1.38619	up	K13416	ko04016,ko04075,ko04626	MEIAA	1.11865	up	Methyl indole-3-acetate	--	--	0.817684	5.99478e-06	3
Cs_ont_9g023380	1.39589	up	K13065	ko00940,ko00941,ko00945,ko01100,ko01110	MEIAA	1.11865	up	Methyl indole-3-acetate	--	--	0.803275	1.1627e-05	3
Cs_ont_9g023400	1.43974	up	K08998	--	MEIAA	1.11865	up	Methyl indole-3-acetate	--	--	0.818622	5.73029e-06	3
Cs_ont_9g023430	1.39815	up	K13422	ko04016,ko04075	MEIAA	1.11865	up	Methyl indole-3-acetate	--	--	0.83465	2.54289e-06	3
Cs_ont_9g023740	1.72001	up	K01193	ko00052,ko00500,ko01100,ko01110	MEIAA	1.11865	up	Methyl indole-3-acetate	--	--	0.923999	2.26701e-09	3
Cs_ont_9g027190	1.20177	up	K13425	ko04016,ko04626	MEIAA	1.11865	up	Methyl indole-3-acetate	--	--	0.809109	8.9509e-06	3
novel.10	1.12706	up	K20617	--	MEIAA	1.11865	up	Methyl indole-3-acetate	--	--	0.853461	8.72275e-07	3
novel.1074	1.38257	up	K13418	--	MEIAA	1.11865	up	Methyl indole-3-acetate	--	--	0.855845	7.53701e-07	3
novel.1111	1.35262	up	--	--	MEIAA	1.11865	up	Methyl indole-3-acetate	--	--	0.886232	8.99849e-08	3
novel.1125	1.04813	up	--	--	MEIAA	1.11865	up	Methyl indole-3-acetate	--	--	0.900571	2.65099e-08	3
novel.1139	1.09594	up	K16282	--	MEIAA	1.11865	up	Methyl indole-3-acetate	--	--	0.879527	1.50878e-07	3
novel.1174	1.07125	up	K01183	ko00520,ko01100	MEIAA	1.11865	up	Methyl indole-3-acetate	--	--	0.888616	7.4297e-08	3
novel.1178	1.35512	up	K12162	--	MEIAA	1.11865	up	Methyl indole-3-acetate	--	--	0.831275	3.03824e-06	3
novel.1181	2.1044	up	--	--	MEIAA	1.11865	up	Methyl indole-3-acetate	--	--	0.921652	2.99821e-09	3
novel.129	1.42766	up	--	--	MEIAA	1.11865	up	Methyl indole-3-acetate	--	--	0.876213	1.92657e-07	3
novel.1412	1.12716	up	--	--	MEIAA	1.11865	up	Methyl indole-3-acetate	--	--	0.82272	4.69128e-06	3
novel.168	2.16762	up	--	--	MEIAA	1.11865	up	Methyl indole-3-acetate	--	--	0.811085	8.17576e-06	3
novel.263	2.00821	up	K19861	--	MEIAA	1.11865	up	Methyl indole-3-acetate	--	--	0.814028	7.12969e-06	3
novel.294	1.17276	up	--	--	MEIAA	1.11865	up	Methyl indole-3-acetate	--	--	0.889505	6.90976e-08	3
novel.527	1.59706	up	--	--	MEIAA	1.11865	up	Methyl indole-3-acetate	--	--	0.922488	2.71671e-09	3
novel.612	3.21862	up	K20718	ko04016	MEIAA	1.11865	up	Methyl indole-3-acetate	--	--	0.843042	1.60496e-06	3
novel.634	1.23478	up	K13430	ko04626	MEIAA	1.11865	up	Methyl indole-3-acetate	--	--	0.889589	6.86244e-08	3
novel.667	1.41105	up	--	--	MEIAA	1.11865	up	Methyl indole-3-acetate	--	--	0.841724	1.72816e-06	3
novel.818	1.15197	up	K13459	ko04626	MEIAA	1.11865	up	Methyl indole-3-acetate	--	--	0.828078	3.58374e-06	3
novel.83	1.91683	up	K20617	--	MEIAA	1.11865	up	Methyl indole-3-acetate	--	--	0.870792	2.83165e-07	3
Cs_ont_1g003110	1.5207	up	K13065	ko00940,ko00941,ko00945,ko01100,ko01110	Indole	1.0254	up	Indole	C00463	ko00380,ko00400,ko01100,ko01110	0.912552	8.21225e-09	3
Cs_ont_1g014340	1.30653	up	--	--	Indole	1.0254	up	Indole	C00463	ko00380,ko00400,ko01100,ko01110	0.94362	1.43551e-10	3
Cs_ont_1g017990	2.83411	up	K01535	ko00190,ko01100	Indole	1.0254	up	Indole	C00463	ko00380,ko00400,ko01100,ko01110	0.856349	7.30545e-07	3
Cs_ont_1g018280	1.38227	up	--	--	Indole	1.0254	up	Indole	C00463	ko00380,ko00400,ko01100,ko01110	0.830505	3.16243e-06	3
Cs_ont_1g018510	2.1757	up	K05658	ko02010	Indole	1.0254	up	Indole	C00463	ko00380,ko00400,ko01100,ko01110	0.904001	1.92545e-08	3
Cs_ont_1g018960	1.06056	up	K13457	ko04626	Indole	1.0254	up	Indole	C00463	ko00380,ko00400,ko01100,ko01110	0.846559	1.31289e-06	3
Cs_ont_1g020460	1.34618	up	K13248	ko00750,ko01100,ko01240	Indole	1.0254	up	Indole	C00463	ko00380,ko00400,ko01100,ko01110	0.94001	2.55208e-10	3
Cs_ont_1g029150	-1.12682	down	K20547	ko00520,ko01100,ko04016	Indole	1.0254	up	Indole	C00463	ko00380,ko00400,ko01100,ko01110	-0.836601	2.29003e-06	1
Cs_ont_2g008030	1.29024	up	--	--	Indole	1.0254	up	Indole	C00463	ko00380,ko00400,ko01100,ko01110	0.808114	9.36532e-06	3
Cs_ont_2g009250	1.19015	up	--	--	Indole	1.0254	up	Indole	C00463	ko00380,ko00400,ko01100,ko01110	0.844546	1.47372e-06	3
Cs_ont_2g017180	1.02658	up	K15400	ko00073	Indole	1.0254	up	Indole	C00463	ko00380,ko00400,ko01100,ko01110	0.802868	1.18377e-05	3
Cs_ont_2g029650	1.00379	up	--	--	Indole	1.0254	up	Indole	C00463	ko00380,ko00400,ko01100,ko01110	0.81745	6.0622e-06	3
Cs_ont_3g013640	1.11387	up	--	--	Indole	1.0254	up	Indole	C00463	ko00380,ko00400,ko01100,ko01110	0.832519	2.8466e-06	3
Cs_ont_3g019530	1.1317	up	K14484	ko04075	Indole	1.0254	up	Indole	C00463	ko00380,ko00400,ko01100,ko01110	0.842206	1.68222e-06	3
Cs_ont_3g020020	-1.22666	down	--	--	Indole	1.0254	up	Indole	C00463	ko00380,ko00400,ko01100,ko01110	-0.816218	6.42941e-06	1
Cs_ont_3g025510	3.24447	up	--	--	Indole	1.0254	up	Indole	C00463	ko00380,ko00400,ko01100,ko01110	0.813676	7.24839e-06	3
Cs_ont_4g001170	2.54096	up	K22683	--	Indole	1.0254	up	Indole	C00463	ko00380,ko00400,ko01100,ko01110	0.845261	1.41474e-06	3
Cs_ont_4g001210	1.96765	up	K22683	--	Indole	1.0254	up	Indole	C00463	ko00380,ko00400,ko01100,ko01110	0.843742	1.54262e-06	3
Cs_ont_4g011830	1.01828	up	--	--	Indole	1.0254	up	Indole	C00463	ko00380,ko00400,ko01100,ko01110	0.839777	1.92558e-06	3
Cs_ont_4g015420	1.08484	up	--	--	Indole	1.0254	up	Indole	C00463	ko00380,ko00400,ko01100,ko01110	0.902503	2.21714e-08	3
Cs_ont_4g024700	1.40303	up	K01853	ko00100,ko01100,ko01110	Indole	1.0254	up	Indole	C00463	ko00380,ko00400,ko01100,ko01110	0.808583	9.1679e-06	3
Cs_ont_4g028270	-1.08545	down	K07198	--	Indole	1.0254	up	Indole	C00463	ko00380,ko00400,ko01100,ko01110	-0.832161	2.90072e-06	1
Cs_ont_5g014170	1.24772	up	--	--	Indole	1.0254	up	Indole	C00463	ko00380,ko00400,ko01100,ko01110	0.925313	1.93072e-09	3
Cs_ont_5g016160	1.47384	up	--	--	Indole	1.0254	up	Indole	C00463	ko00380,ko00400,ko01100,ko01110	0.817081	6.17033e-06	3
Cs_ont_5g020040	3.59932	up	K03145	--	Indole	1.0254	up	Indole	C00463	ko00380,ko00400,ko01100,ko01110	0.897871	3.38252e-08	3
Cs_ont_5g032130	1.00224	up	--	--	Indole	1.0254	up	Indole	C00463	ko00380,ko00400,ko01100,ko01110	0.858642	6.32896e-07	3
Cs_ont_5g038890	-1.15036	down	K11593	--	Indole	1.0254	up	Indole	C00463	ko00380,ko00400,ko01100,ko01110	-0.854649	8.11274e-07	1
Cs_ont_5g042170	1.34095	up	K22683	--	Indole	1.0254	up	Indole	C00463	ko00380,ko00400,ko01100,ko01110	0.811192	8.1353e-06	3
Cs_ont_5g043130	1.22579	up	K20628	--	Indole	1.0254	up	Indole	C00463	ko00380,ko00400,ko01100,ko01110	0.902245	2.27116e-08	3
Cs_ont_5g043170	1.43263	up	K20628	--	Indole	1.0254	up	Indole	C00463	ko00380,ko00400,ko01100,ko01110	0.94869	5.98332e-11	3
Cs_ont_5g045980	1.15372	up	K14510	ko04016,ko04075	Indole	1.0254	up	Indole	C00463	ko00380,ko00400,ko01100,ko01110	0.916878	5.1602e-09	3
Cs_ont_5g047550	1.2562	up	K16221	ko04712	Indole	1.0254	up	Indole	C00463	ko00380,ko00400,ko01100,ko01110	0.893763	4.83916e-08	3
Cs_ont_6g018900	1.64738	up	K00799	ko00480,ko01100	Indole	1.0254	up	Indole	C00463	ko00380,ko00400,ko01100,ko01110	0.838937	2.01668e-06	3
Cs_ont_6g022970	-2.4635	down	K17604	--	Indole	1.0254	up	Indole	C00463	ko00380,ko00400,ko01100,ko01110	-0.841782	1.72262e-06	1
Cs_ont_6g024040	-1.57277	down	--	--	Indole	1.0254	up	Indole	C00463	ko00380,ko00400,ko01100,ko01110	-0.821391	5.00846e-06	1
Cs_ont_6g024050	-1.57439	down	--	--	Indole	1.0254	up	Indole	C00463	ko00380,ko00400,ko01100,ko01110	-0.88731	8.256e-08	1
Cs_ont_6g024350	2.53258	up	--	--	Indole	1.0254	up	Indole	C00463	ko00380,ko00400,ko01100,ko01110	0.913599	7.35494e-09	3
Cs_ont_7g002060	3.24837	up	--	--	Indole	1.0254	up	Indole	C00463	ko00380,ko00400,ko01100,ko01110	0.918756	4.1841e-09	3
Cs_ont_7g011570	-1.29856	down	K14638	--	Indole	1.0254	up	Indole	C00463	ko00380,ko00400,ko01100,ko01110	-0.81474	6.8951e-06	1
Cs_ont_7g020830	2.35592	up	K22312	--	Indole	1.0254	up	Indole	C00463	ko00380,ko00400,ko01100,ko01110	0.853861	8.51266e-07	3
Cs_ont_7g025420	1.04139	up	--	--	Indole	1.0254	up	Indole	C00463	ko00380,ko00400,ko01100,ko01110	0.908327	1.26414e-08	3
Cs_ont_7g028550	1.34053	up	--	--	Indole	1.0254	up	Indole	C00463	ko00380,ko00400,ko01100,ko01110	0.866872	3.702e-07	3
Cs_ont_8g022530	-1.30711	down	K03527	ko00900,ko01100,ko01110	Indole	1.0254	up	Indole	C00463	ko00380,ko00400,ko01100,ko01110	-0.860104	5.76799e-07	1
Cs_ont_8g029530	3.3949	up	--	--	Indole	1.0254	up	Indole	C00463	ko00380,ko00400,ko01100,ko01110	0.859882	5.85023e-07	3
Cs_ont_9g008660	-1.24936	down	K08770	ko04120	Indole	1.0254	up	Indole	C00463	ko00380,ko00400,ko01100,ko01110	-0.856695	7.1502e-07	1
Cs_ont_9g012470	1.52196	up	--	--	Indole	1.0254	up	Indole	C00463	ko00380,ko00400,ko01100,ko01110	0.878918	1.57893e-07	3
Cs_ont_9g018990	-1.80647	down	K14190	ko00053,ko01100,ko01110,ko01240	Indole	1.0254	up	Indole	C00463	ko00380,ko00400,ko01100,ko01110	-0.87923	1.54271e-07	1
Cs_ont_9g022580	1.75793	up	K22395	ko00940,ko01100,ko01110	Indole	1.0254	up	Indole	C00463	ko00380,ko00400,ko01100,ko01110	0.833139	2.75514e-06	3
Cs_ont_9g025790	2.24244	up	--	--	Indole	1.0254	up	Indole	C00463	ko00380,ko00400,ko01100,ko01110	0.806589	1.00326e-05	3
novel.1045	1.58512	up	K13459	ko04626	Indole	1.0254	up	Indole	C00463	ko00380,ko00400,ko01100,ko01110	0.916438	5.41596e-09	3
novel.1046	2.22426	up	--	--	Indole	1.0254	up	Indole	C00463	ko00380,ko00400,ko01100,ko01110	0.914008	7.04267e-09	3
novel.1076	2.87839	up	--	--	Indole	1.0254	up	Indole	C00463	ko00380,ko00400,ko01100,ko01110	0.894536	4.5288e-08	3
novel.1124	1.06313	up	K09833	ko00130,ko01100,ko01110,ko01240	Indole	1.0254	up	Indole	C00463	ko00380,ko00400,ko01100,ko01110	0.842572	1.64799e-06	3
novel.1127	1.13222	up	K08592	--	Indole	1.0254	up	Indole	C00463	ko00380,ko00400,ko01100,ko01110	0.829306	3.36483e-06	3
novel.1257	2.4288	up	--	--	Indole	1.0254	up	Indole	C00463	ko00380,ko00400,ko01100,ko01110	0.87998	1.45845e-07	3
novel.144	1.94554	up	--	--	Indole	1.0254	up	Indole	C00463	ko00380,ko00400,ko01100,ko01110	0.852775	9.09288e-07	3
novel.307	1.47409	up	K20617	--	Indole	1.0254	up	Indole	C00463	ko00380,ko00400,ko01100,ko01110	0.878386	1.64263e-07	3
novel.557	1.34394	up	--	--	Indole	1.0254	up	Indole	C00463	ko00380,ko00400,ko01100,ko01110	0.933592	6.53546e-10	3
novel.603	1.09388	up	K02974	ko03010	Indole	1.0254	up	Indole	C00463	ko00380,ko00400,ko01100,ko01110	0.826748	3.83458e-06	3
novel.612	3.21862	up	K20718	ko04016	Indole	1.0254	up	Indole	C00463	ko00380,ko00400,ko01100,ko01110	0.837837	2.14163e-06	3
novel.698	3.89375	up	K09338	--	Indole	1.0254	up	Indole	C00463	ko00380,ko00400,ko01100,ko01110	0.926785	1.60746e-09	3
novel.846	2.43528	up	K01803	ko00010,ko00051,ko00562,ko00710,ko01100,ko01110,ko01200,ko01230	Indole	1.0254	up	Indole	C00463	ko00380,ko00400,ko01100,ko01110	0.951485	3.55319e-11	3
novel.947	1.51241	up	--	--	Indole	1.0254	up	Indole	C00463	ko00380,ko00400,ko01100,ko01110	0.883352	1.1278e-07	3
novel.992	1.04665	up	--	--	Indole	1.0254	up	Indole	C00463	ko00380,ko00400,ko01100,ko01110	0.857278	6.89512e-07	3
Cs_ont_1g000720	1.12122	up	--	--	GA24	1.73257	up	Gibberellin A24	C11861	ko00904,ko01100,ko01110	0.818452	5.77761e-06	3
Cs_ont_1g008300	-1.10132	down	K15813	ko00909,ko01110	GA24	1.73257	up	Gibberellin A24	C11861	ko00904,ko01100,ko01110	-0.800173	1.33162e-05	1
Cs_ont_1g010310	1.40984	up	--	--	GA24	1.73257	up	Gibberellin A24	C11861	ko00904,ko01100,ko01110	0.834368	2.5814e-06	3
Cs_ont_1g014340	1.30653	up	--	--	GA24	1.73257	up	Gibberellin A24	C11861	ko00904,ko01100,ko01110	0.809274	8.88378e-06	3
Cs_ont_1g015010	-1.41617	down	K05681	ko02010	GA24	1.73257	up	Gibberellin A24	C11861	ko00904,ko01100,ko01110	-0.822087	4.84024e-06	1
Cs_ont_1g018510	2.1757	up	K05658	ko02010	GA24	1.73257	up	Gibberellin A24	C11861	ko00904,ko01100,ko01110	0.89375	4.84464e-08	3
Cs_ont_1g018960	1.06056	up	K13457	ko04626	GA24	1.73257	up	Gibberellin A24	C11861	ko00904,ko01100,ko01110	0.904204	1.88871e-08	3
Cs_ont_1g019190	1.38456	up	K20623	ko00905,ko01100,ko01110	GA24	1.73257	up	Gibberellin A24	C11861	ko00904,ko01100,ko01110	0.807393	9.67564e-06	3
Cs_ont_1g022200	-2.25788	down	--	--	GA24	1.73257	up	Gibberellin A24	C11861	ko00904,ko01100,ko01110	-0.840141	1.88727e-06	1
Cs_ont_1g024910	1.4497	up	--	--	GA24	1.73257	up	Gibberellin A24	C11861	ko00904,ko01100,ko01110	0.870845	2.82136e-07	3
Cs_ont_1g025960	1.28238	up	--	--	GA24	1.73257	up	Gibberellin A24	C11861	ko00904,ko01100,ko01110	0.916695	5.26495e-09	3
Cs_ont_1g026230	1.66623	up	K12356	ko00940,ko01110	GA24	1.73257	up	Gibberellin A24	C11861	ko00904,ko01100,ko01110	0.815608	6.61819e-06	3
Cs_ont_1g029150	-1.12682	down	K20547	ko00520,ko01100,ko04016	GA24	1.73257	up	Gibberellin A24	C11861	ko00904,ko01100,ko01110	-0.932548	7.54763e-10	1
Cs_ont_1g029160	-1.0122	down	K01913	ko00010,ko00620,ko00630,ko00650,ko01100,ko01110,ko01200	GA24	1.73257	up	Gibberellin A24	C11861	ko00904,ko01100,ko01110	-0.846994	1.28027e-06	1
Cs_ont_2g002030	-1.93877	down	K09840	ko00906,ko01100,ko01110	GA24	1.73257	up	Gibberellin A24	C11861	ko00904,ko01100,ko01110	-0.809477	8.80187e-06	1
Cs_ont_2g003180	1.16972	up	K09874	--	GA24	1.73257	up	Gibberellin A24	C11861	ko00904,ko01100,ko01110	0.810923	8.23685e-06	3
Cs_ont_2g009550	1.004	up	--	--	GA24	1.73257	up	Gibberellin A24	C11861	ko00904,ko01100,ko01110	0.886821	8.58536e-08	3
Cs_ont_2g014210	1.41298	up	K14379	ko00740,ko01100	GA24	1.73257	up	Gibberellin A24	C11861	ko00904,ko01100,ko01110	0.908401	1.25492e-08	3
Cs_ont_2g017890	1.50577	up	--	--	GA24	1.73257	up	Gibberellin A24	C11861	ko00904,ko01100,ko01110	0.812645	7.60569e-06	3
Cs_ont_2g022050	1.00488	up	--	--	GA24	1.73257	up	Gibberellin A24	C11861	ko00904,ko01100,ko01110	0.875323	2.05475e-07	3
Cs_ont_2g023380	1.47719	up	K14173	ko00909,ko01110	GA24	1.73257	up	Gibberellin A24	C11861	ko00904,ko01100,ko01110	0.862557	4.92492e-07	3
Cs_ont_2g025420	1.16902	up	--	--	GA24	1.73257	up	Gibberellin A24	C11861	ko00904,ko01100,ko01110	0.81358	7.28089e-06	3
Cs_ont_2g029450	1.40626	up	K03549	--	GA24	1.73257	up	Gibberellin A24	C11861	ko00904,ko01100,ko01110	0.869329	3.13262e-07	3
Cs_ont_2g029650	1.00379	up	--	--	GA24	1.73257	up	Gibberellin A24	C11861	ko00904,ko01100,ko01110	0.903255	2.06615e-08	3
Cs_ont_2g029840	-1.71337	down	K03754	--	GA24	1.73257	up	Gibberellin A24	C11861	ko00904,ko01100,ko01110	-0.830216	3.21035e-06	1
Cs_ont_2g033590	-1.32166	down	--	--	GA24	1.73257	up	Gibberellin A24	C11861	ko00904,ko01100,ko01110	-0.914951	6.36621e-09	1
Cs_ont_2g033720	1.15498	up	K00454	ko00591,ko00592,ko01100,ko01110	GA24	1.73257	up	Gibberellin A24	C11861	ko00904,ko01100,ko01110	0.860562	5.60182e-07	3
Cs_ont_2g034730	1.36261	up	--	--	GA24	1.73257	up	Gibberellin A24	C11861	ko00904,ko01100,ko01110	0.842266	1.67651e-06	3
Cs_ont_3g001550	1.85039	up	K24997	--	GA24	1.73257	up	Gibberellin A24	C11861	ko00904,ko01100,ko01110	0.909204	1.15796e-08	3
Cs_ont_3g005820	1.41204	up	K01593	ko00350,ko00360,ko00380,ko00950,ko00965,ko01100,ko01110	GA24	1.73257	up	Gibberellin A24	C11861	ko00904,ko01100,ko01110	0.908012	1.30443e-08	3
Cs_ont_3g009790	-1.05892	down	K23280	--	GA24	1.73257	up	Gibberellin A24	C11861	ko00904,ko01100,ko01110	-0.811842	7.89454e-06	1
Cs_ont_3g010900	-1.05377	down	--	--	GA24	1.73257	up	Gibberellin A24	C11861	ko00904,ko01100,ko01110	-0.829958	3.2535e-06	1
Cs_ont_3g019530	1.1317	up	K14484	ko04075	GA24	1.73257	up	Gibberellin A24	C11861	ko00904,ko01100,ko01110	0.833723	2.67136e-06	3
Cs_ont_3g020020	-1.22666	down	--	--	GA24	1.73257	up	Gibberellin A24	C11861	ko00904,ko01100,ko01110	-0.945345	1.07599e-10	1
Cs_ont_3g020640	1.31481	up	--	--	GA24	1.73257	up	Gibberellin A24	C11861	ko00904,ko01100,ko01110	0.819962	5.37057e-06	3
Cs_ont_3g028110	2.24146	up	--	--	GA24	1.73257	up	Gibberellin A24	C11861	ko00904,ko01100,ko01110	0.858922	6.21818e-07	3
Cs_ont_3g029490	1.67902	up	K22395	ko00940,ko01100,ko01110	GA24	1.73257	up	Gibberellin A24	C11861	ko00904,ko01100,ko01110	0.924614	2.10374e-09	3
Cs_ont_3g029500	1.62451	up	K01784	ko00052,ko00520,ko01100,ko01250	GA24	1.73257	up	Gibberellin A24	C11861	ko00904,ko01100,ko01110	0.875272	2.06232e-07	3
Cs_ont_3g031610	1.20365	up	K02981	ko03010	GA24	1.73257	up	Gibberellin A24	C11861	ko00904,ko01100,ko01110	0.952223	3.08075e-11	3
Cs_ont_3g032380	1.38107	up	K14638	--	GA24	1.73257	up	Gibberellin A24	C11861	ko00904,ko01100,ko01110	0.834306	2.58986e-06	3
Cs_ont_3g033170	-1.27977	down	K01800	ko00350,ko01100	GA24	1.73257	up	Gibberellin A24	C11861	ko00904,ko01100,ko01110	-0.831521	2.99958e-06	1
Cs_ont_4g000840	-1.04255	down	--	--	GA24	1.73257	up	Gibberellin A24	C11861	ko00904,ko01100,ko01110	-0.868343	3.35114e-07	1
Cs_ont_4g001170	2.54096	up	K22683	--	GA24	1.73257	up	Gibberellin A24	C11861	ko00904,ko01100,ko01110	0.934234	5.97454e-10	3
Cs_ont_4g004150	1.22745	up	K20869	--	GA24	1.73257	up	Gibberellin A24	C11861	ko00904,ko01100,ko01110	0.900664	2.62848e-08	3
Cs_ont_4g004680	1.11905	up	--	--	GA24	1.73257	up	Gibberellin A24	C11861	ko00904,ko01100,ko01110	0.806041	1.02823e-05	3
Cs_ont_4g008440	2.02235	up	K14638	--	GA24	1.73257	up	Gibberellin A24	C11861	ko00904,ko01100,ko01110	0.837721	2.15518e-06	3
Cs_ont_4g010210	1.49175	up	--	--	GA24	1.73257	up	Gibberellin A24	C11861	ko00904,ko01100,ko01110	0.870115	2.9676e-07	3
Cs_ont_4g014560	1.72383	up	--	--	GA24	1.73257	up	Gibberellin A24	C11861	ko00904,ko01100,ko01110	0.816194	6.43658e-06	3
Cs_ont_4g023360	1.24704	up	K18787	--	GA24	1.73257	up	Gibberellin A24	C11861	ko00904,ko01100,ko01110	0.873312	2.3727e-07	3
Cs_ont_4g024700	1.40303	up	K01853	ko00100,ko01100,ko01110	GA24	1.73257	up	Gibberellin A24	C11861	ko00904,ko01100,ko01110	0.800274	1.32578e-05	3
Cs_ont_4g028270	-1.08545	down	K07198	--	GA24	1.73257	up	Gibberellin A24	C11861	ko00904,ko01100,ko01110	-0.919967	3.64524e-09	1
Cs_ont_4g028570	1.08812	up	K11982	--	GA24	1.73257	up	Gibberellin A24	C11861	ko00904,ko01100,ko01110	0.806094	1.02577e-05	3
Cs_ont_5g001710	-1.00106	down	K10870	ko03440	GA24	1.73257	up	Gibberellin A24	C11861	ko00904,ko01100,ko01110	-0.856741	7.12967e-07	1
Cs_ont_5g004340	1.0485	up	K09422	--	GA24	1.73257	up	Gibberellin A24	C11861	ko00904,ko01100,ko01110	0.88098	1.35247e-07	3
Cs_ont_5g004680	1.06789	up	--	--	GA24	1.73257	up	Gibberellin A24	C11861	ko00904,ko01100,ko01110	0.864648	4.29385e-07	3
Cs_ont_5g011140	1.22998	up	K12183	ko03250,ko04144	GA24	1.73257	up	Gibberellin A24	C11861	ko00904,ko01100,ko01110	0.841975	1.70414e-06	3
Cs_ont_5g011900	1.01069	up	K14516	ko04016,ko04075	GA24	1.73257	up	Gibberellin A24	C11861	ko00904,ko01100,ko01110	0.917811	4.65247e-09	3
Cs_ont_5g014170	1.24772	up	--	--	GA24	1.73257	up	Gibberellin A24	C11861	ko00904,ko01100,ko01110	0.822862	4.65858e-06	3
Cs_ont_5g016160	1.47384	up	--	--	GA24	1.73257	up	Gibberellin A24	C11861	ko00904,ko01100,ko01110	0.934647	5.63624e-10	3
Cs_ont_5g018270	-1.16117	down	K13420	ko04016,ko04626	GA24	1.73257	up	Gibberellin A24	C11861	ko00904,ko01100,ko01110	-0.821908	4.88292e-06	1
Cs_ont_5g018280	-1.07467	down	K13420	ko04016,ko04626	GA24	1.73257	up	Gibberellin A24	C11861	ko00904,ko01100,ko01110	-0.808828	9.06634e-06	1
Cs_ont_5g019260	1.00643	up	K15803	ko00909	GA24	1.73257	up	Gibberellin A24	C11861	ko00904,ko01100,ko01110	0.886878	8.54644e-08	3
Cs_ont_5g021590	1.01923	up	K13691	--	GA24	1.73257	up	Gibberellin A24	C11861	ko00904,ko01100,ko01110	0.871602	2.67635e-07	3
Cs_ont_5g021630	1.21723	up	K13691	--	GA24	1.73257	up	Gibberellin A24	C11861	ko00904,ko01100,ko01110	0.871802	2.63917e-07	3
Cs_ont_5g021660	1.25481	up	K13691	--	GA24	1.73257	up	Gibberellin A24	C11861	ko00904,ko01100,ko01110	0.861474	5.2829e-07	3
Cs_ont_5g021840	1.00497	up	K19825	--	GA24	1.73257	up	Gibberellin A24	C11861	ko00904,ko01100,ko01110	0.862888	4.81976e-07	3
Cs_ont_5g021990	1.30377	up	K19825	--	GA24	1.73257	up	Gibberellin A24	C11861	ko00904,ko01100,ko01110	0.896037	3.97614e-08	3
Cs_ont_5g025490	1.22911	up	K01179	ko00500,ko01100	GA24	1.73257	up	Gibberellin A24	C11861	ko00904,ko01100,ko01110	0.896908	3.68379e-08	3
Cs_ont_5g026460	2.11739	up	K01381	--	GA24	1.73257	up	Gibberellin A24	C11861	ko00904,ko01100,ko01110	0.827217	3.74441e-06	3
Cs_ont_5g027400	1.23056	up	K00924	--	GA24	1.73257	up	Gibberellin A24	C11861	ko00904,ko01100,ko01110	0.879273	1.53778e-07	3
Cs_ont_5g028110	1.59939	up	--	--	GA24	1.73257	up	Gibberellin A24	C11861	ko00904,ko01100,ko01110	0.834652	2.54254e-06	3
Cs_ont_5g031840	1.53983	up	K13430	ko04626	GA24	1.73257	up	Gibberellin A24	C11861	ko00904,ko01100,ko01110	0.831552	2.9947e-06	3
Cs_ont_5g031860	1.29488	up	K13430	ko04626	GA24	1.73257	up	Gibberellin A24	C11861	ko00904,ko01100,ko01110	0.813404	7.34109e-06	3
Cs_ont_5g034530	2.27293	up	K12162	--	GA24	1.73257	up	Gibberellin A24	C11861	ko00904,ko01100,ko01110	0.800338	1.32214e-05	3
Cs_ont_5g034550	2.46714	up	--	--	GA24	1.73257	up	Gibberellin A24	C11861	ko00904,ko01100,ko01110	0.801331	1.26623e-05	3
Cs_ont_5g038280	1.13301	up	K09264	--	GA24	1.73257	up	Gibberellin A24	C11861	ko00904,ko01100,ko01110	0.929663	1.11079e-09	3
Cs_ont_5g041100	1.64513	up	K14270	--	GA24	1.73257	up	Gibberellin A24	C11861	ko00904,ko01100,ko01110	0.83924	1.98335e-06	3
Cs_ont_5g042000	2.08211	up	K14638	--	GA24	1.73257	up	Gibberellin A24	C11861	ko00904,ko01100,ko01110	0.820632	5.19794e-06	3
Cs_ont_5g043130	1.22579	up	K20628	--	GA24	1.73257	up	Gibberellin A24	C11861	ko00904,ko01100,ko01110	0.860409	5.65694e-07	3
Cs_ont_5g043170	1.43263	up	K20628	--	GA24	1.73257	up	Gibberellin A24	C11861	ko00904,ko01100,ko01110	0.861221	5.3695e-07	3
Cs_ont_5g045450	-1.06301	down	K06617	ko00052,ko01100	GA24	1.73257	up	Gibberellin A24	C11861	ko00904,ko01100,ko01110	-0.851391	9.88175e-07	1
Cs_ont_5g046270	1.32339	up	--	--	GA24	1.73257	up	Gibberellin A24	C11861	ko00904,ko01100,ko01110	0.82753	3.68528e-06	3
Cs_ont_5g047010	1.02555	up	--	--	GA24	1.73257	up	Gibberellin A24	C11861	ko00904,ko01100,ko01110	0.863807	4.53859e-07	3
Cs_ont_5g048450	1.30537	up	K01184	ko00040,ko01100	GA24	1.73257	up	Gibberellin A24	C11861	ko00904,ko01100,ko01110	0.81964	5.455e-06	3
Cs_ont_5g050430	-1.0526	down	--	--	GA24	1.73257	up	Gibberellin A24	C11861	ko00904,ko01100,ko01110	-0.85387	8.50805e-07	1
Cs_ont_6g000040	1.09172	up	--	--	GA24	1.73257	up	Gibberellin A24	C11861	ko00904,ko01100,ko01110	0.802984	1.17772e-05	3
Cs_ont_6g000100	-1.08486	down	--	--	GA24	1.73257	up	Gibberellin A24	C11861	ko00904,ko01100,ko01110	-0.895256	4.25582e-08	1
Cs_ont_6g002480	1.28582	up	K17756	--	GA24	1.73257	up	Gibberellin A24	C11861	ko00904,ko01100,ko01110	0.803495	1.15147e-05	3
Cs_ont_6g014290	-1.23184	down	--	--	GA24	1.73257	up	Gibberellin A24	C11861	ko00904,ko01100,ko01110	-0.807306	9.71367e-06	1
Cs_ont_6g017520	-1.42725	down	--	--	GA24	1.73257	up	Gibberellin A24	C11861	ko00904,ko01100,ko01110	-0.881474	1.3027e-07	1
Cs_ont_6g018900	1.64738	up	K00799	ko00480,ko01100	GA24	1.73257	up	Gibberellin A24	C11861	ko00904,ko01100,ko01110	0.948136	6.61129e-11	3
Cs_ont_6g022970	-2.4635	down	K17604	--	GA24	1.73257	up	Gibberellin A24	C11861	ko00904,ko01100,ko01110	-0.891485	5.86568e-08	1
Cs_ont_6g024040	-1.57277	down	--	--	GA24	1.73257	up	Gibberellin A24	C11861	ko00904,ko01100,ko01110	-0.959145	7.15575e-12	1
Cs_ont_6g024050	-1.57439	down	--	--	GA24	1.73257	up	Gibberellin A24	C11861	ko00904,ko01100,ko01110	-0.910161	1.05107e-08	1
Cs_ont_6g024350	2.53258	up	--	--	GA24	1.73257	up	Gibberellin A24	C11861	ko00904,ko01100,ko01110	0.850679	1.03107e-06	3
Cs_ont_6g025920	-1.04431	down	K05681	ko02010	GA24	1.73257	up	Gibberellin A24	C11861	ko00904,ko01100,ko01110	-0.911821	8.86255e-09	1
Cs_ont_7g000380	1.00427	up	--	--	GA24	1.73257	up	Gibberellin A24	C11861	ko00904,ko01100,ko01110	0.805436	1.0564e-05	3
Cs_ont_7g002060	3.24837	up	--	--	GA24	1.73257	up	Gibberellin A24	C11861	ko00904,ko01100,ko01110	0.843018	1.60712e-06	3
Cs_ont_7g002920	1.23684	up	K23136	ko00999,ko01110	GA24	1.73257	up	Gibberellin A24	C11861	ko00904,ko01100,ko01110	0.849118	1.13088e-06	3
Cs_ont_7g004350	-1.15435	down	K14491	ko04075	GA24	1.73257	up	Gibberellin A24	C11861	ko00904,ko01100,ko01110	-0.855711	7.59973e-07	1
Cs_ont_7g006530	2.38459	up	K13420	ko04016,ko04626	GA24	1.73257	up	Gibberellin A24	C11861	ko00904,ko01100,ko01110	0.806256	1.01835e-05	3
Cs_ont_7g007680	1.23279	up	K01285	--	GA24	1.73257	up	Gibberellin A24	C11861	ko00904,ko01100,ko01110	0.874568	2.16935e-07	3
Cs_ont_7g011570	-1.29856	down	K14638	--	GA24	1.73257	up	Gibberellin A24	C11861	ko00904,ko01100,ko01110	-0.878502	1.6285e-07	1
Cs_ont_7g012230	1.69572	up	K21804	--	GA24	1.73257	up	Gibberellin A24	C11861	ko00904,ko01100,ko01110	0.864999	4.1953e-07	3
Cs_ont_7g014620	1.44686	up	K14491	ko04075	GA24	1.73257	up	Gibberellin A24	C11861	ko00904,ko01100,ko01110	0.843492	1.56462e-06	3
Cs_ont_7g016340	1.18401	up	K03327	--	GA24	1.73257	up	Gibberellin A24	C11861	ko00904,ko01100,ko01110	0.854917	7.98069e-07	3
Cs_ont_7g016860	1.7044	up	K01381	--	GA24	1.73257	up	Gibberellin A24	C11861	ko00904,ko01100,ko01110	0.815442	6.67022e-06	3
Cs_ont_7g025070	1.12842	up	K18810	--	GA24	1.73257	up	Gibberellin A24	C11861	ko00904,ko01100,ko01110	0.84679	1.29546e-06	3
Cs_ont_7g025420	1.04139	up	--	--	GA24	1.73257	up	Gibberellin A24	C11861	ko00904,ko01100,ko01110	0.884876	1.00154e-07	3
Cs_ont_7g025980	1.27341	up	K13424	ko04016,ko04626	GA24	1.73257	up	Gibberellin A24	C11861	ko00904,ko01100,ko01110	0.809963	8.60828e-06	3
Cs_ont_7g027530	1.94305	up	--	--	GA24	1.73257	up	Gibberellin A24	C11861	ko00904,ko01100,ko01110	0.891168	6.02267e-08	3
Cs_ont_8g000070	1.49805	up	--	--	GA24	1.73257	up	Gibberellin A24	C11861	ko00904,ko01100,ko01110	0.839705	1.93321e-06	3
Cs_ont_8g009400	1.62861	up	--	--	GA24	1.73257	up	Gibberellin A24	C11861	ko00904,ko01100,ko01110	0.868081	3.41128e-07	3
Cs_ont_8g019110	1.11997	up	K09866	--	GA24	1.73257	up	Gibberellin A24	C11861	ko00904,ko01100,ko01110	0.813711	7.23637e-06	3
Cs_ont_8g020950	1.7814	up	K08900	--	GA24	1.73257	up	Gibberellin A24	C11861	ko00904,ko01100,ko01110	0.811987	7.84155e-06	3
Cs_ont_8g022080	1.15223	up	--	--	GA24	1.73257	up	Gibberellin A24	C11861	ko00904,ko01100,ko01110	0.846731	1.2999e-06	3
Cs_ont_8g023390	-1.04067	down	--	--	GA24	1.73257	up	Gibberellin A24	C11861	ko00904,ko01100,ko01110	-0.881842	1.26661e-07	1
Cs_ont_8g024850	1.12096	up	--	--	GA24	1.73257	up	Gibberellin A24	C11861	ko00904,ko01100,ko01110	0.884367	1.04224e-07	3
Cs_ont_8g026530	1.2792	up	K16296	--	GA24	1.73257	up	Gibberellin A24	C11861	ko00904,ko01100,ko01110	0.858769	6.27854e-07	3
Cs_ont_8g027680	-1.68603	down	--	--	GA24	1.73257	up	Gibberellin A24	C11861	ko00904,ko01100,ko01110	-0.883471	1.11751e-07	1
Cs_ont_8g028710	1.39333	up	K20547	ko00520,ko01100,ko04016	GA24	1.73257	up	Gibberellin A24	C11861	ko00904,ko01100,ko01110	0.937339	3.81978e-10	3
Cs_ont_8g028720	1.4757	up	K20547	ko00520,ko01100,ko04016	GA24	1.73257	up	Gibberellin A24	C11861	ko00904,ko01100,ko01110	0.937293	3.84582e-10	3
Cs_ont_8g028730	1.82366	up	K20547	ko00520,ko01100,ko04016	GA24	1.73257	up	Gibberellin A24	C11861	ko00904,ko01100,ko01110	0.823185	4.58461e-06	3
Cs_ont_8g029530	3.3949	up	--	--	GA24	1.73257	up	Gibberellin A24	C11861	ko00904,ko01100,ko01110	0.826219	3.93872e-06	3
Cs_ont_9g003910	1.83852	up	K14490	ko04075	GA24	1.73257	up	Gibberellin A24	C11861	ko00904,ko01100,ko01110	0.833794	2.66134e-06	3
Cs_ont_9g007450	1.04033	up	K10999	--	GA24	1.73257	up	Gibberellin A24	C11861	ko00904,ko01100,ko01110	0.878926	1.57807e-07	3
Cs_ont_9g007840	1.01014	up	K06892	ko00999,ko01110	GA24	1.73257	up	Gibberellin A24	C11861	ko00904,ko01100,ko01110	0.933175	6.92454e-10	3
Cs_ont_9g008010	1.92928	up	K14516	ko04016,ko04075	GA24	1.73257	up	Gibberellin A24	C11861	ko00904,ko01100,ko01110	0.849164	1.12779e-06	3
Cs_ont_9g008660	-1.24936	down	K08770	ko04120	GA24	1.73257	up	Gibberellin A24	C11861	ko00904,ko01100,ko01110	-0.858368	6.43934e-07	1
Cs_ont_9g012470	1.52196	up	--	--	GA24	1.73257	up	Gibberellin A24	C11861	ko00904,ko01100,ko01110	0.955168	1.70281e-11	3
Cs_ont_9g018990	-1.80647	down	K14190	ko00053,ko01100,ko01110,ko01240	GA24	1.73257	up	Gibberellin A24	C11861	ko00904,ko01100,ko01110	-0.857253	6.90561e-07	1
Cs_ont_9g021770	2.19076	up	K24188	--	GA24	1.73257	up	Gibberellin A24	C11861	ko00904,ko01100,ko01110	0.874415	2.19326e-07	3
Cs_ont_9g023380	1.39589	up	K13065	ko00940,ko00941,ko00945,ko01100,ko01110	GA24	1.73257	up	Gibberellin A24	C11861	ko00904,ko01100,ko01110	0.892714	5.29029e-08	3
Cs_ont_9g023400	1.43974	up	K08998	--	GA24	1.73257	up	Gibberellin A24	C11861	ko00904,ko01100,ko01110	0.911954	8.74096e-09	3
Cs_ont_9g023430	1.39815	up	K13422	ko04016,ko04075	GA24	1.73257	up	Gibberellin A24	C11861	ko00904,ko01100,ko01110	0.883076	1.15219e-07	3
Cs_ont_9g023740	1.72001	up	K01193	ko00052,ko00500,ko01100,ko01110	GA24	1.73257	up	Gibberellin A24	C11861	ko00904,ko01100,ko01110	0.840291	1.87159e-06	3
Cs_ont_9g027950	-1.72801	down	K09422	--	GA24	1.73257	up	Gibberellin A24	C11861	ko00904,ko01100,ko01110	-0.898028	3.33552e-08	1
novel.10	1.12706	up	K20617	--	GA24	1.73257	up	Gibberellin A24	C11861	ko00904,ko01100,ko01110	0.807109	9.80033e-06	3
novel.1074	1.38257	up	K13418	--	GA24	1.73257	up	Gibberellin A24	C11861	ko00904,ko01100,ko01110	0.818824	5.67495e-06	3
novel.1076	2.87839	up	--	--	GA24	1.73257	up	Gibberellin A24	C11861	ko00904,ko01100,ko01110	0.826632	3.85719e-06	3
novel.1111	1.35262	up	--	--	GA24	1.73257	up	Gibberellin A24	C11861	ko00904,ko01100,ko01110	0.847951	1.21089e-06	3
novel.1125	1.04813	up	--	--	GA24	1.73257	up	Gibberellin A24	C11861	ko00904,ko01100,ko01110	0.866999	3.67037e-07	3
novel.1174	1.07125	up	K01183	ko00520,ko01100	GA24	1.73257	up	Gibberellin A24	C11861	ko00904,ko01100,ko01110	0.868523	3.31029e-07	3
novel.1181	2.1044	up	--	--	GA24	1.73257	up	Gibberellin A24	C11861	ko00904,ko01100,ko01110	0.915716	5.85998e-09	3
novel.1412	1.12716	up	--	--	GA24	1.73257	up	Gibberellin A24	C11861	ko00904,ko01100,ko01110	0.803304	1.16124e-05	3
novel.168	2.16762	up	--	--	GA24	1.73257	up	Gibberellin A24	C11861	ko00904,ko01100,ko01110	0.831502	3.00249e-06	3
novel.294	1.17276	up	--	--	GA24	1.73257	up	Gibberellin A24	C11861	ko00904,ko01100,ko01110	0.900106	2.76604e-08	3
novel.307	1.47409	up	K20617	--	GA24	1.73257	up	Gibberellin A24	C11861	ko00904,ko01100,ko01110	0.854005	8.43845e-07	3
novel.527	1.59706	up	--	--	GA24	1.73257	up	Gibberellin A24	C11861	ko00904,ko01100,ko01110	0.864059	4.4641e-07	3
novel.557	1.34394	up	--	--	GA24	1.73257	up	Gibberellin A24	C11861	ko00904,ko01100,ko01110	0.846298	1.33287e-06	3
novel.612	3.21862	up	K20718	ko04016	GA24	1.73257	up	Gibberellin A24	C11861	ko00904,ko01100,ko01110	0.912512	8.24665e-09	3
novel.634	1.23478	up	K13430	ko04626	GA24	1.73257	up	Gibberellin A24	C11861	ko00904,ko01100,ko01110	0.81892	5.64871e-06	3
novel.702	-2.33964	down	K09338	--	GA24	1.73257	up	Gibberellin A24	C11861	ko00904,ko01100,ko01110	-0.805798	1.03947e-05	1
novel.719	-1.34282	down	K24541	ko00380,ko01100,ko01110	GA24	1.73257	up	Gibberellin A24	C11861	ko00904,ko01100,ko01110	-0.802728	1.19105e-05	1
novel.947	1.51241	up	--	--	GA24	1.73257	up	Gibberellin A24	C11861	ko00904,ko01100,ko01110	0.843201	1.59057e-06	3
Cs_ont_1g000720	1.12122	up	--	--	GA53	1.54314	up	Gibberellin A53	C06094	ko00904,ko01100,ko01110	0.811302	8.09437e-06	3
Cs_ont_1g001290	2.04603	up	K00927	ko00010,ko00710,ko01100,ko01110,ko01200,ko01230	GA53	1.54314	up	Gibberellin A53	C06094	ko00904,ko01100,ko01110	0.844975	1.43805e-06	3
Cs_ont_1g001840	1.2124	up	K20562	--	GA53	1.54314	up	Gibberellin A53	C06094	ko00904,ko01100,ko01110	0.809791	8.67641e-06	3
Cs_ont_1g002560	1.0972	up	K15402	ko00073	GA53	1.54314	up	Gibberellin A53	C06094	ko00904,ko01100,ko01110	0.820995	5.10671e-06	3
Cs_ont_1g003110	1.5207	up	K13065	ko00940,ko00941,ko00945,ko01100,ko01110	GA53	1.54314	up	Gibberellin A53	C06094	ko00904,ko01100,ko01110	0.801287	1.26865e-05	3
Cs_ont_1g014340	1.30653	up	--	--	GA53	1.54314	up	Gibberellin A53	C06094	ko00904,ko01100,ko01110	0.832869	2.79472e-06	3
Cs_ont_1g015010	-1.41617	down	K05681	ko02010	GA53	1.54314	up	Gibberellin A53	C06094	ko00904,ko01100,ko01110	-0.815005	6.80956e-06	1
Cs_ont_1g018510	2.1757	up	K05658	ko02010	GA53	1.54314	up	Gibberellin A53	C06094	ko00904,ko01100,ko01110	0.926634	1.63828e-09	3
Cs_ont_1g018960	1.06056	up	K13457	ko04626	GA53	1.54314	up	Gibberellin A53	C06094	ko00904,ko01100,ko01110	0.953023	2.63241e-11	3
Cs_ont_1g020480	-1.91834	down	K03940	ko00190,ko01100	GA53	1.54314	up	Gibberellin A53	C06094	ko00904,ko01100,ko01110	-0.804568	1.09806e-05	1
Cs_ont_1g022970	1.38209	up	K08235	--	GA53	1.54314	up	Gibberellin A53	C06094	ko00904,ko01100,ko01110	0.808351	9.26482e-06	3
Cs_ont_1g025960	1.28238	up	--	--	GA53	1.54314	up	Gibberellin A53	C06094	ko00904,ko01100,ko01110	0.839152	1.99292e-06	3
Cs_ont_1g029150	-1.12682	down	K20547	ko00520,ko01100,ko04016	GA53	1.54314	up	Gibberellin A53	C06094	ko00904,ko01100,ko01110	-0.858443	6.40897e-07	1
Cs_ont_1g029160	-1.0122	down	K01913	ko00010,ko00620,ko00630,ko00650,ko01100,ko01110,ko01200	GA53	1.54314	up	Gibberellin A53	C06094	ko00904,ko01100,ko01110	-0.808438	9.22855e-06	1
Cs_ont_2g009250	1.19015	up	--	--	GA53	1.54314	up	Gibberellin A53	C06094	ko00904,ko01100,ko01110	0.823225	4.57542e-06	3
Cs_ont_2g009550	1.004	up	--	--	GA53	1.54314	up	Gibberellin A53	C06094	ko00904,ko01100,ko01110	0.836604	2.28968e-06	3
Cs_ont_2g010530	1.07526	up	K23869	--	GA53	1.54314	up	Gibberellin A53	C06094	ko00904,ko01100,ko01110	0.824928	4.2031e-06	3
Cs_ont_2g011760	1.006	up	K00924	--	GA53	1.54314	up	Gibberellin A53	C06094	ko00904,ko01100,ko01110	0.855869	7.52616e-07	3
Cs_ont_2g014210	1.41298	up	K14379	ko00740,ko01100	GA53	1.54314	up	Gibberellin A53	C06094	ko00904,ko01100,ko01110	0.83869	2.04407e-06	3
Cs_ont_2g015300	-1.33854	down	--	--	GA53	1.54314	up	Gibberellin A53	C06094	ko00904,ko01100,ko01110	-0.85622	7.36405e-07	1
Cs_ont_2g017180	1.02658	up	K15400	ko00073	GA53	1.54314	up	Gibberellin A53	C06094	ko00904,ko01100,ko01110	0.864444	4.35216e-07	3
Cs_ont_2g022050	1.00488	up	--	--	GA53	1.54314	up	Gibberellin A53	C06094	ko00904,ko01100,ko01110	0.884948	9.95859e-08	3
Cs_ont_2g025420	1.16902	up	--	--	GA53	1.54314	up	Gibberellin A53	C06094	ko00904,ko01100,ko01110	0.870557	2.8782e-07	3
Cs_ont_2g028760	2.4485	up	K16292	--	GA53	1.54314	up	Gibberellin A53	C06094	ko00904,ko01100,ko01110	0.841245	1.77506e-06	3
Cs_ont_2g029450	1.40626	up	K03549	--	GA53	1.54314	up	Gibberellin A53	C06094	ko00904,ko01100,ko01110	0.894253	4.64027e-08	3
Cs_ont_2g029650	1.00379	up	--	--	GA53	1.54314	up	Gibberellin A53	C06094	ko00904,ko01100,ko01110	0.905824	1.61668e-08	3
Cs_ont_2g029840	-1.71337	down	K03754	--	GA53	1.54314	up	Gibberellin A53	C06094	ko00904,ko01100,ko01110	-0.847931	1.21237e-06	1
Cs_ont_2g033590	-1.32166	down	--	--	GA53	1.54314	up	Gibberellin A53	C06094	ko00904,ko01100,ko01110	-0.862376	4.98322e-07	1
Cs_ont_2g034730	1.36261	up	--	--	GA53	1.54314	up	Gibberellin A53	C06094	ko00904,ko01100,ko01110	0.818632	5.72768e-06	3
Cs_ont_3g001550	1.85039	up	K24997	--	GA53	1.54314	up	Gibberellin A53	C06094	ko00904,ko01100,ko01110	0.86654	3.78544e-07	3
Cs_ont_3g002130	1.17529	up	--	--	GA53	1.54314	up	Gibberellin A53	C06094	ko00904,ko01100,ko01110	0.801526	1.25547e-05	3
Cs_ont_3g003320	1.0348	up	--	--	GA53	1.54314	up	Gibberellin A53	C06094	ko00904,ko01100,ko01110	0.802502	1.20294e-05	3
Cs_ont_3g005820	1.41204	up	K01593	ko00350,ko00360,ko00380,ko00950,ko00965,ko01100,ko01110	GA53	1.54314	up	Gibberellin A53	C06094	ko00904,ko01100,ko01110	0.817089	6.16794e-06	3
Cs_ont_3g019530	1.1317	up	K14484	ko04075	GA53	1.54314	up	Gibberellin A53	C06094	ko00904,ko01100,ko01110	0.886264	8.9752e-08	3
Cs_ont_3g020020	-1.22666	down	--	--	GA53	1.54314	up	Gibberellin A53	C06094	ko00904,ko01100,ko01110	-0.889899	6.68962e-08	1
Cs_ont_3g020640	1.31481	up	--	--	GA53	1.54314	up	Gibberellin A53	C06094	ko00904,ko01100,ko01110	0.800943	1.28784e-05	3
Cs_ont_3g021890	1.11918	up	K21568	ko00999,ko01100,ko01110	GA53	1.54314	up	Gibberellin A53	C06094	ko00904,ko01100,ko01110	0.885867	9.26227e-08	3
Cs_ont_3g029490	1.67902	up	K22395	ko00940,ko01100,ko01110	GA53	1.54314	up	Gibberellin A53	C06094	ko00904,ko01100,ko01110	0.930078	1.05188e-09	3
Cs_ont_3g029500	1.62451	up	K01784	ko00052,ko00520,ko01100,ko01250	GA53	1.54314	up	Gibberellin A53	C06094	ko00904,ko01100,ko01110	0.863462	4.6425e-07	3
Cs_ont_3g031610	1.20365	up	K02981	ko03010	GA53	1.54314	up	Gibberellin A53	C06094	ko00904,ko01100,ko01110	0.91668	5.2735e-09	3
Cs_ont_3g032380	1.38107	up	K14638	--	GA53	1.54314	up	Gibberellin A53	C06094	ko00904,ko01100,ko01110	0.848973	1.14053e-06	3
Cs_ont_4g001170	2.54096	up	K22683	--	GA53	1.54314	up	Gibberellin A53	C06094	ko00904,ko01100,ko01110	0.925435	1.90191e-09	3
Cs_ont_4g004150	1.22745	up	K20869	--	GA53	1.54314	up	Gibberellin A53	C06094	ko00904,ko01100,ko01110	0.86984	3.0246e-07	3
Cs_ont_4g004680	1.11905	up	--	--	GA53	1.54314	up	Gibberellin A53	C06094	ko00904,ko01100,ko01110	0.854843	8.01666e-07	3
Cs_ont_4g008440	2.02235	up	K14638	--	GA53	1.54314	up	Gibberellin A53	C06094	ko00904,ko01100,ko01110	0.889586	6.86401e-08	3
Cs_ont_4g010210	1.49175	up	--	--	GA53	1.54314	up	Gibberellin A53	C06094	ko00904,ko01100,ko01110	0.868196	3.38473e-07	3
Cs_ont_4g011830	1.01828	up	--	--	GA53	1.54314	up	Gibberellin A53	C06094	ko00904,ko01100,ko01110	0.815345	6.7011e-06	3
Cs_ont_4g022700	2.92431	up	K01051	ko00040,ko01100	GA53	1.54314	up	Gibberellin A53	C06094	ko00904,ko01100,ko01110	0.819556	5.47743e-06	3
Cs_ont_4g024700	1.40303	up	K01853	ko00100,ko01100,ko01110	GA53	1.54314	up	Gibberellin A53	C06094	ko00904,ko01100,ko01110	0.866381	3.82607e-07	3
Cs_ont_4g028270	-1.08545	down	K07198	--	GA53	1.54314	up	Gibberellin A53	C06094	ko00904,ko01100,ko01110	-0.894321	4.61349e-08	1
Cs_ont_4g028570	1.08812	up	K11982	--	GA53	1.54314	up	Gibberellin A53	C06094	ko00904,ko01100,ko01110	0.801607	1.25103e-05	3
Cs_ont_5g004340	1.0485	up	K09422	--	GA53	1.54314	up	Gibberellin A53	C06094	ko00904,ko01100,ko01110	0.864282	4.39898e-07	3
Cs_ont_5g004680	1.06789	up	--	--	GA53	1.54314	up	Gibberellin A53	C06094	ko00904,ko01100,ko01110	0.8329	2.79008e-06	3
Cs_ont_5g011900	1.01069	up	K14516	ko04016,ko04075	GA53	1.54314	up	Gibberellin A53	C06094	ko00904,ko01100,ko01110	0.835615	2.41489e-06	3
Cs_ont_5g014170	1.24772	up	--	--	GA53	1.54314	up	Gibberellin A53	C06094	ko00904,ko01100,ko01110	0.908704	1.21752e-08	3
Cs_ont_5g016160	1.47384	up	--	--	GA53	1.54314	up	Gibberellin A53	C06094	ko00904,ko01100,ko01110	0.960149	5.67085e-12	3
Cs_ont_5g019260	1.00643	up	K15803	ko00909	GA53	1.54314	up	Gibberellin A53	C06094	ko00904,ko01100,ko01110	0.848539	1.16995e-06	3
Cs_ont_5g021990	1.30377	up	K19825	--	GA53	1.54314	up	Gibberellin A53	C06094	ko00904,ko01100,ko01110	0.865852	3.96377e-07	3
Cs_ont_5g025490	1.22911	up	K01179	ko00500,ko01100	GA53	1.54314	up	Gibberellin A53	C06094	ko00904,ko01100,ko01110	0.852192	9.41792e-07	3
Cs_ont_5g027400	1.23056	up	K00924	--	GA53	1.54314	up	Gibberellin A53	C06094	ko00904,ko01100,ko01110	0.83477	2.52662e-06	3
Cs_ont_5g038280	1.13301	up	K09264	--	GA53	1.54314	up	Gibberellin A53	C06094	ko00904,ko01100,ko01110	0.849112	1.13125e-06	3
Cs_ont_5g041100	1.64513	up	K14270	--	GA53	1.54314	up	Gibberellin A53	C06094	ko00904,ko01100,ko01110	0.804143	1.11896e-05	3
Cs_ont_5g042220	1.25543	up	--	--	GA53	1.54314	up	Gibberellin A53	C06094	ko00904,ko01100,ko01110	0.837447	2.18754e-06	3
Cs_ont_5g043130	1.22579	up	K20628	--	GA53	1.54314	up	Gibberellin A53	C06094	ko00904,ko01100,ko01110	0.909976	1.07102e-08	3
Cs_ont_5g043170	1.43263	up	K20628	--	GA53	1.54314	up	Gibberellin A53	C06094	ko00904,ko01100,ko01110	0.927802	1.41315e-09	3
Cs_ont_5g045980	1.15372	up	K14510	ko04016,ko04075	GA53	1.54314	up	Gibberellin A53	C06094	ko00904,ko01100,ko01110	0.85062	1.03469e-06	3
Cs_ont_5g046270	1.32339	up	--	--	GA53	1.54314	up	Gibberellin A53	C06094	ko00904,ko01100,ko01110	0.807847	9.47905e-06	3
Cs_ont_5g047010	1.02555	up	--	--	GA53	1.54314	up	Gibberellin A53	C06094	ko00904,ko01100,ko01110	0.93915	2.91177e-10	3
Cs_ont_5g047210	1.09732	up	K09338	--	GA53	1.54314	up	Gibberellin A53	C06094	ko00904,ko01100,ko01110	0.816478	6.35043e-06	3
Cs_ont_5g047550	1.2562	up	K16221	ko04712	GA53	1.54314	up	Gibberellin A53	C06094	ko00904,ko01100,ko01110	0.841241	1.77539e-06	3
Cs_ont_5g048450	1.30537	up	K01184	ko00040,ko01100	GA53	1.54314	up	Gibberellin A53	C06094	ko00904,ko01100,ko01110	0.839645	1.93963e-06	3
Cs_ont_6g000100	-1.08486	down	--	--	GA53	1.54314	up	Gibberellin A53	C06094	ko00904,ko01100,ko01110	-0.824918	4.20518e-06	1
Cs_ont_6g002480	1.28582	up	K17756	--	GA53	1.54314	up	Gibberellin A53	C06094	ko00904,ko01100,ko01110	0.821993	4.86265e-06	3
Cs_ont_6g003260	-1.55618	down	K13800	ko00240,ko01100,ko01232,ko01240	GA53	1.54314	up	Gibberellin A53	C06094	ko00904,ko01100,ko01110	-0.807356	9.69186e-06	1
Cs_ont_6g018900	1.64738	up	K00799	ko00480,ko01100	GA53	1.54314	up	Gibberellin A53	C06094	ko00904,ko01100,ko01110	0.963276	2.64123e-12	3
Cs_ont_6g022970	-2.4635	down	K17604	--	GA53	1.54314	up	Gibberellin A53	C06094	ko00904,ko01100,ko01110	-0.877703	1.72753e-07	1
Cs_ont_6g024040	-1.57277	down	--	--	GA53	1.54314	up	Gibberellin A53	C06094	ko00904,ko01100,ko01110	-0.893487	4.95423e-08	1
Cs_ont_6g024050	-1.57439	down	--	--	GA53	1.54314	up	Gibberellin A53	C06094	ko00904,ko01100,ko01110	-0.906036	1.58364e-08	1
Cs_ont_6g024350	2.53258	up	--	--	GA53	1.54314	up	Gibberellin A53	C06094	ko00904,ko01100,ko01110	0.88631	8.94282e-08	3
Cs_ont_6g025920	-1.04431	down	K05681	ko02010	GA53	1.54314	up	Gibberellin A53	C06094	ko00904,ko01100,ko01110	-0.826733	3.83751e-06	1
Cs_ont_7g001930	1.09247	up	--	--	GA53	1.54314	up	Gibberellin A53	C06094	ko00904,ko01100,ko01110	0.825757	4.03163e-06	3
Cs_ont_7g002060	3.24837	up	--	--	GA53	1.54314	up	Gibberellin A53	C06094	ko00904,ko01100,ko01110	0.833421	2.71434e-06	3
Cs_ont_7g002920	1.23684	up	K23136	ko00999,ko01110	GA53	1.54314	up	Gibberellin A53	C06094	ko00904,ko01100,ko01110	0.878116	1.6757e-07	3
Cs_ont_7g006530	2.38459	up	K13420	ko04016,ko04626	GA53	1.54314	up	Gibberellin A53	C06094	ko00904,ko01100,ko01110	0.807388	9.67796e-06	3
Cs_ont_7g007680	1.23279	up	K01285	--	GA53	1.54314	up	Gibberellin A53	C06094	ko00904,ko01100,ko01110	0.831082	3.06909e-06	3
Cs_ont_7g011570	-1.29856	down	K14638	--	GA53	1.54314	up	Gibberellin A53	C06094	ko00904,ko01100,ko01110	-0.82948	3.3347e-06	1
Cs_ont_7g012230	1.69572	up	K21804	--	GA53	1.54314	up	Gibberellin A53	C06094	ko00904,ko01100,ko01110	0.80415	1.1186e-05	3
Cs_ont_7g025420	1.04139	up	--	--	GA53	1.54314	up	Gibberellin A53	C06094	ko00904,ko01100,ko01110	0.83465	2.54289e-06	3
Cs_ont_7g027530	1.94305	up	--	--	GA53	1.54314	up	Gibberellin A53	C06094	ko00904,ko01100,ko01110	0.920758	3.32747e-09	3
Cs_ont_8g009400	1.62861	up	--	--	GA53	1.54314	up	Gibberellin A53	C06094	ko00904,ko01100,ko01110	0.819344	5.53384e-06	3
Cs_ont_8g019110	1.11997	up	K09866	--	GA53	1.54314	up	Gibberellin A53	C06094	ko00904,ko01100,ko01110	0.81957	5.47368e-06	3
Cs_ont_8g022530	-1.30711	down	K03527	ko00900,ko01100,ko01110	GA53	1.54314	up	Gibberellin A53	C06094	ko00904,ko01100,ko01110	-0.817017	6.18926e-06	1
Cs_ont_8g024850	1.12096	up	--	--	GA53	1.54314	up	Gibberellin A53	C06094	ko00904,ko01100,ko01110	0.901956	2.33303e-08	3
Cs_ont_8g027680	-1.68603	down	--	--	GA53	1.54314	up	Gibberellin A53	C06094	ko00904,ko01100,ko01110	-0.810882	8.25261e-06	1
Cs_ont_8g028710	1.39333	up	K20547	ko00520,ko01100,ko04016	GA53	1.54314	up	Gibberellin A53	C06094	ko00904,ko01100,ko01110	0.926421	1.68272e-09	3
Cs_ont_8g028720	1.4757	up	K20547	ko00520,ko01100,ko04016	GA53	1.54314	up	Gibberellin A53	C06094	ko00904,ko01100,ko01110	0.938242	3.33966e-10	3
Cs_ont_8g028730	1.82366	up	K20547	ko00520,ko01100,ko04016	GA53	1.54314	up	Gibberellin A53	C06094	ko00904,ko01100,ko01110	0.803088	1.17232e-05	3
Cs_ont_8g029530	3.3949	up	--	--	GA53	1.54314	up	Gibberellin A53	C06094	ko00904,ko01100,ko01110	0.889253	7.05368e-08	3
Cs_ont_9g003910	1.83852	up	K14490	ko04075	GA53	1.54314	up	Gibberellin A53	C06094	ko00904,ko01100,ko01110	0.84267	1.63889e-06	3
Cs_ont_9g007840	1.01014	up	K06892	ko00999,ko01110	GA53	1.54314	up	Gibberellin A53	C06094	ko00904,ko01100,ko01110	0.903554	2.00865e-08	3
Cs_ont_9g008660	-1.24936	down	K08770	ko04120	GA53	1.54314	up	Gibberellin A53	C06094	ko00904,ko01100,ko01110	-0.816824	6.2464e-06	1
Cs_ont_9g012470	1.52196	up	--	--	GA53	1.54314	up	Gibberellin A53	C06094	ko00904,ko01100,ko01110	0.948572	6.11204e-11	3
Cs_ont_9g018990	-1.80647	down	K14190	ko00053,ko01100,ko01110,ko01240	GA53	1.54314	up	Gibberellin A53	C06094	ko00904,ko01100,ko01110	-0.859107	6.14563e-07	1
Cs_ont_9g021770	2.19076	up	K24188	--	GA53	1.54314	up	Gibberellin A53	C06094	ko00904,ko01100,ko01110	0.854906	7.98605e-07	3
Cs_ont_9g023380	1.39589	up	K13065	ko00940,ko00941,ko00945,ko01100,ko01110	GA53	1.54314	up	Gibberellin A53	C06094	ko00904,ko01100,ko01110	0.92882	1.23982e-09	3
Cs_ont_9g023400	1.43974	up	K08998	--	GA53	1.54314	up	Gibberellin A53	C06094	ko00904,ko01100,ko01110	0.938591	3.16911e-10	3
Cs_ont_9g023430	1.39815	up	K13422	ko04016,ko04075	GA53	1.54314	up	Gibberellin A53	C06094	ko00904,ko01100,ko01110	0.86733	3.58934e-07	3
novel.1046	2.22426	up	--	--	GA53	1.54314	up	Gibberellin A53	C06094	ko00904,ko01100,ko01110	0.841805	1.72038e-06	3
novel.1181	2.1044	up	--	--	GA53	1.54314	up	Gibberellin A53	C06094	ko00904,ko01100,ko01110	0.801232	1.27172e-05	3
novel.1257	2.4288	up	--	--	GA53	1.54314	up	Gibberellin A53	C06094	ko00904,ko01100,ko01110	0.866785	3.72376e-07	3
novel.1418	1.1825	up	K13466	ko04626	GA53	1.54314	up	Gibberellin A53	C06094	ko00904,ko01100,ko01110	0.81595	6.51173e-06	3
novel.142	-1.26914	down	--	--	GA53	1.54314	up	Gibberellin A53	C06094	ko00904,ko01100,ko01110	-0.848172	1.19536e-06	1
novel.144	1.94554	up	--	--	GA53	1.54314	up	Gibberellin A53	C06094	ko00904,ko01100,ko01110	0.894212	4.65658e-08	3
novel.1661	3.03519	up	--	--	GA53	1.54314	up	Gibberellin A53	C06094	ko00904,ko01100,ko01110	0.888911	7.25351e-08	3
novel.168	2.16762	up	--	--	GA53	1.54314	up	Gibberellin A53	C06094	ko00904,ko01100,ko01110	0.863941	4.49886e-07	3
novel.294	1.17276	up	--	--	GA53	1.54314	up	Gibberellin A53	C06094	ko00904,ko01100,ko01110	0.807853	9.47666e-06	3
novel.307	1.47409	up	K20617	--	GA53	1.54314	up	Gibberellin A53	C06094	ko00904,ko01100,ko01110	0.932572	7.52338e-10	3
novel.557	1.34394	up	--	--	GA53	1.54314	up	Gibberellin A53	C06094	ko00904,ko01100,ko01110	0.881974	1.25395e-07	3
novel.612	3.21862	up	K20718	ko04016	GA53	1.54314	up	Gibberellin A53	C06094	ko00904,ko01100,ko01110	0.887203	8.32694e-08	3
novel.695	1.31138	up	K12643	ko00996,ko01110	GA53	1.54314	up	Gibberellin A53	C06094	ko00904,ko01100,ko01110	0.801398	1.26255e-05	3
novel.698	3.89375	up	K09338	--	GA53	1.54314	up	Gibberellin A53	C06094	ko00904,ko01100,ko01110	0.833079	2.76384e-06	3
novel.846	2.43528	up	K01803	ko00010,ko00051,ko00562,ko00710,ko01100,ko01110,ko01200,ko01230	GA53	1.54314	up	Gibberellin A53	C06094	ko00904,ko01100,ko01110	0.817471	6.05622e-06	3
novel.947	1.51241	up	--	--	GA53	1.54314	up	Gibberellin A53	C06094	ko00904,ko01100,ko01110	0.845959	1.35917e-06	3
Cs_ont_1g000720	1.12122	up	--	--	OPDA	2.40766	up	cis(+)-12-Oxophytodienoic acid	--	--	0.855486	7.70615e-07	3
Cs_ont_1g001200	2.53656	up	K00927	ko00010,ko00710,ko01100,ko01110,ko01200,ko01230	OPDA	2.40766	up	cis(+)-12-Oxophytodienoic acid	--	--	0.825255	4.13475e-06	3
Cs_ont_1g001470	1.28948	up	K23136	ko00999,ko01110	OPDA	2.40766	up	cis(+)-12-Oxophytodienoic acid	--	--	0.924053	2.25219e-09	3
Cs_ont_1g001810	1.3522	up	K20562	--	OPDA	2.40766	up	cis(+)-12-Oxophytodienoic acid	--	--	0.865543	4.04637e-07	3
Cs_ont_1g001840	1.2124	up	K20562	--	OPDA	2.40766	up	cis(+)-12-Oxophytodienoic acid	--	--	0.867452	3.55998e-07	3
Cs_ont_1g001950	1.08275	up	K08065	--	OPDA	2.40766	up	cis(+)-12-Oxophytodienoic acid	--	--	0.835874	2.38159e-06	3
Cs_ont_1g002510	1.44604	up	K12644	ko00996,ko01110	OPDA	2.40766	up	cis(+)-12-Oxophytodienoic acid	--	--	0.936449	4.35225e-10	3
Cs_ont_1g002630	1.53143	up	K07897	ko04144,ko04145	OPDA	2.40766	up	cis(+)-12-Oxophytodienoic acid	--	--	0.942155	1.82117e-10	3
Cs_ont_1g010310	1.40984	up	--	--	OPDA	2.40766	up	cis(+)-12-Oxophytodienoic acid	--	--	0.889504	6.90997e-08	3
Cs_ont_1g010900	-1.06614	down	K20623	ko00905,ko01100,ko01110	OPDA	2.40766	up	cis(+)-12-Oxophytodienoic acid	--	--	-0.810931	8.23375e-06	1
Cs_ont_1g015060	-1.06101	down	K05681	ko02010	OPDA	2.40766	up	cis(+)-12-Oxophytodienoic acid	--	--	-0.886611	8.7308e-08	1
Cs_ont_1g016520	1.12231	up	K13430	ko04626	OPDA	2.40766	up	cis(+)-12-Oxophytodienoic acid	--	--	0.913759	7.23134e-09	3
Cs_ont_1g018340	1.00411	up	--	--	OPDA	2.40766	up	cis(+)-12-Oxophytodienoic acid	--	--	0.938895	3.02677e-10	3
Cs_ont_1g019190	1.38456	up	K20623	ko00905,ko01100,ko01110	OPDA	2.40766	up	cis(+)-12-Oxophytodienoic acid	--	--	0.938991	2.983e-10	3
Cs_ont_1g022060	1.00542	up	--	--	OPDA	2.40766	up	cis(+)-12-Oxophytodienoic acid	--	--	0.849016	1.13768e-06	3
Cs_ont_1g023020	1.58608	up	K09422	--	OPDA	2.40766	up	cis(+)-12-Oxophytodienoic acid	--	--	0.861981	5.1125e-07	3
Cs_ont_1g023900	1.09268	up	--	--	OPDA	2.40766	up	cis(+)-12-Oxophytodienoic acid	--	--	0.83837	2.08021e-06	3
Cs_ont_1g024910	1.4497	up	--	--	OPDA	2.40766	up	cis(+)-12-Oxophytodienoic acid	--	--	0.961312	4.30051e-12	3
Cs_ont_1g025670	1.09375	up	--	--	OPDA	2.40766	up	cis(+)-12-Oxophytodienoic acid	--	--	0.824079	4.38523e-06	3
Cs_ont_1g025960	1.28238	up	--	--	OPDA	2.40766	up	cis(+)-12-Oxophytodienoic acid	--	--	0.862853	4.83096e-07	3
Cs_ont_1g026070	1.59591	up	K13448	ko04626	OPDA	2.40766	up	cis(+)-12-Oxophytodienoic acid	--	--	0.881726	1.27792e-07	3
Cs_ont_1g026230	1.66623	up	K12356	ko00940,ko01110	OPDA	2.40766	up	cis(+)-12-Oxophytodienoic acid	--	--	0.965277	1.56347e-12	3
Cs_ont_1g029160	-1.0122	down	K01913	ko00010,ko00620,ko00630,ko00650,ko01100,ko01110,ko01200	OPDA	2.40766	up	cis(+)-12-Oxophytodienoic acid	--	--	-0.869165	3.16815e-07	1
Cs_ont_2g002980	1.29661	up	K15382	--	OPDA	2.40766	up	cis(+)-12-Oxophytodienoic acid	--	--	0.853051	8.94228e-07	3
Cs_ont_2g003000	1.05316	up	--	--	OPDA	2.40766	up	cis(+)-12-Oxophytodienoic acid	--	--	0.850761	1.02606e-06	3
Cs_ont_2g003180	1.16972	up	K09874	--	OPDA	2.40766	up	cis(+)-12-Oxophytodienoic acid	--	--	0.918947	4.09481e-09	3
Cs_ont_2g006370	1.11453	up	--	--	OPDA	2.40766	up	cis(+)-12-Oxophytodienoic acid	--	--	0.886916	8.52057e-08	3
Cs_ont_2g006470	1.43493	up	K14173	ko00909,ko01110	OPDA	2.40766	up	cis(+)-12-Oxophytodienoic acid	--	--	0.932074	8.05236e-10	3
Cs_ont_2g008870	-1.19742	down	--	--	OPDA	2.40766	up	cis(+)-12-Oxophytodienoic acid	--	--	-0.902431	2.23222e-08	1
Cs_ont_2g011960	1.17215	up	--	--	OPDA	2.40766	up	cis(+)-12-Oxophytodienoic acid	--	--	0.868654	3.28071e-07	3
Cs_ont_2g011990	1.54527	up	--	--	OPDA	2.40766	up	cis(+)-12-Oxophytodienoic acid	--	--	0.915912	5.73634e-09	3
Cs_ont_2g012010	1.2788	up	--	--	OPDA	2.40766	up	cis(+)-12-Oxophytodienoic acid	--	--	0.908545	1.23705e-08	3
Cs_ont_2g013260	1.78265	up	--	--	OPDA	2.40766	up	cis(+)-12-Oxophytodienoic acid	--	--	0.850809	1.02312e-06	3
Cs_ont_2g014200	1.38821	up	K14379	ko00740,ko01100	OPDA	2.40766	up	cis(+)-12-Oxophytodienoic acid	--	--	0.887154	8.36012e-08	3
Cs_ont_2g014210	1.41298	up	K14379	ko00740,ko01100	OPDA	2.40766	up	cis(+)-12-Oxophytodienoic acid	--	--	0.915441	6.03802e-09	3
Cs_ont_2g014450	1.00293	up	--	--	OPDA	2.40766	up	cis(+)-12-Oxophytodienoic acid	--	--	0.846574	1.31177e-06	3
Cs_ont_2g016690	1.09095	up	K21483	--	OPDA	2.40766	up	cis(+)-12-Oxophytodienoic acid	--	--	0.883233	1.13823e-07	3
Cs_ont_2g017590	1.01039	up	--	--	OPDA	2.40766	up	cis(+)-12-Oxophytodienoic acid	--	--	0.804506	1.10106e-05	3
Cs_ont_2g017890	1.50577	up	--	--	OPDA	2.40766	up	cis(+)-12-Oxophytodienoic acid	--	--	0.965645	1.41514e-12	3
Cs_ont_2g023380	1.47719	up	K14173	ko00909,ko01110	OPDA	2.40766	up	cis(+)-12-Oxophytodienoic acid	--	--	0.931292	8.94869e-10	3
Cs_ont_2g024610	1.18534	up	K15400	ko00073	OPDA	2.40766	up	cis(+)-12-Oxophytodienoic acid	--	--	0.826763	3.83177e-06	3
Cs_ont_2g026180	1.25029	up	--	--	OPDA	2.40766	up	cis(+)-12-Oxophytodienoic acid	--	--	0.940406	2.40033e-10	3
Cs_ont_2g026210	1.50793	up	K13418	--	OPDA	2.40766	up	cis(+)-12-Oxophytodienoic acid	--	--	0.972492	1.75918e-13	3
Cs_ont_2g030800	1.01656	up	--	--	OPDA	2.40766	up	cis(+)-12-Oxophytodienoic acid	--	--	0.93582	4.76751e-10	3
Cs_ont_2g031110	1.04514	up	K19861	--	OPDA	2.40766	up	cis(+)-12-Oxophytodienoic acid	--	--	0.87101	2.78911e-07	3
Cs_ont_2g033720	1.15498	up	K00454	ko00591,ko00592,ko01100,ko01110	OPDA	2.40766	up	cis(+)-12-Oxophytodienoic acid	--	--	0.911438	9.22042e-09	3
Cs_ont_2g034570	1.96932	up	--	--	OPDA	2.40766	up	cis(+)-12-Oxophytodienoic acid	--	--	0.863739	4.55881e-07	3
Cs_ont_2g034950	1.48441	up	--	--	OPDA	2.40766	up	cis(+)-12-Oxophytodienoic acid	--	--	0.825023	4.18312e-06	3
Cs_ont_3g001550	1.85039	up	K24997	--	OPDA	2.40766	up	cis(+)-12-Oxophytodienoic acid	--	--	0.853361	8.7754e-07	3
Cs_ont_3g002030	1.49236	up	--	--	OPDA	2.40766	up	cis(+)-12-Oxophytodienoic acid	--	--	0.860788	5.52105e-07	3
Cs_ont_3g003710	1.11797	up	--	--	OPDA	2.40766	up	cis(+)-12-Oxophytodienoic acid	--	--	0.854625	8.12448e-07	3
Cs_ont_3g004370	1.69077	up	--	--	OPDA	2.40766	up	cis(+)-12-Oxophytodienoic acid	--	--	0.927832	1.40768e-09	3
Cs_ont_3g004780	1.05903	up	--	--	OPDA	2.40766	up	cis(+)-12-Oxophytodienoic acid	--	--	0.894616	4.49779e-08	3
Cs_ont_3g005820	1.41204	up	K01593	ko00350,ko00360,ko00380,ko00950,ko00965,ko01100,ko01110	OPDA	2.40766	up	cis(+)-12-Oxophytodienoic acid	--	--	0.932713	7.3792e-10	3
Cs_ont_3g007540	-1.9074	down	--	--	OPDA	2.40766	up	cis(+)-12-Oxophytodienoic acid	--	--	-0.828342	3.53551e-06	1
Cs_ont_3g007940	2.46439	up	K09874	--	OPDA	2.40766	up	cis(+)-12-Oxophytodienoic acid	--	--	0.90953	1.12053e-08	3
Cs_ont_3g009730	1.02357	up	K06199	--	OPDA	2.40766	up	cis(+)-12-Oxophytodienoic acid	--	--	0.958447	8.38134e-12	3
Cs_ont_3g010310	2.25119	up	--	--	OPDA	2.40766	up	cis(+)-12-Oxophytodienoic acid	--	--	0.920368	3.48088e-09	3
Cs_ont_3g010550	1.65321	up	K03283	ko03040,ko04141,ko04144	OPDA	2.40766	up	cis(+)-12-Oxophytodienoic acid	--	--	0.960073	5.77327e-12	3
Cs_ont_3g012440	1.54963	up	--	--	OPDA	2.40766	up	cis(+)-12-Oxophytodienoic acid	--	--	0.953179	2.55179e-11	3
Cs_ont_3g013450	1.0226	up	--	--	OPDA	2.40766	up	cis(+)-12-Oxophytodienoic acid	--	--	0.815134	6.76807e-06	3
Cs_ont_3g018970	1.00034	up	K13691	--	OPDA	2.40766	up	cis(+)-12-Oxophytodienoic acid	--	--	0.8674	3.5724e-07	3
Cs_ont_3g028110	2.24146	up	--	--	OPDA	2.40766	up	cis(+)-12-Oxophytodienoic acid	--	--	0.938152	3.38501e-10	3
Cs_ont_3g029490	1.67902	up	K22395	ko00940,ko01100,ko01110	OPDA	2.40766	up	cis(+)-12-Oxophytodienoic acid	--	--	0.869815	3.02962e-07	3
Cs_ont_3g029500	1.62451	up	K01784	ko00052,ko00520,ko01100,ko01250	OPDA	2.40766	up	cis(+)-12-Oxophytodienoic acid	--	--	0.918124	4.49231e-09	3
Cs_ont_3g031610	1.20365	up	K02981	ko03010	OPDA	2.40766	up	cis(+)-12-Oxophytodienoic acid	--	--	0.82325	4.56979e-06	3
Cs_ont_3g033190	1.51319	up	K09753	ko00940,ko01100,ko01110	OPDA	2.40766	up	cis(+)-12-Oxophytodienoic acid	--	--	0.882826	1.17462e-07	3
Cs_ont_4g000610	1.29429	up	--	--	OPDA	2.40766	up	cis(+)-12-Oxophytodienoic acid	--	--	0.940085	2.52292e-10	3
Cs_ont_4g002030	1.15449	up	--	--	OPDA	2.40766	up	cis(+)-12-Oxophytodienoic acid	--	--	0.922812	2.61399e-09	3
Cs_ont_4g002110	1.01018	up	K07964	ko00531,ko01100	OPDA	2.40766	up	cis(+)-12-Oxophytodienoic acid	--	--	0.93775	3.5942e-10	3
Cs_ont_4g004150	1.22745	up	K20869	--	OPDA	2.40766	up	cis(+)-12-Oxophytodienoic acid	--	--	0.828332	3.53745e-06	3
Cs_ont_4g005490	1.1939	up	--	--	OPDA	2.40766	up	cis(+)-12-Oxophytodienoic acid	--	--	0.834671	2.54e-06	3
Cs_ont_4g005670	1.42309	up	K20771	--	OPDA	2.40766	up	cis(+)-12-Oxophytodienoic acid	--	--	0.912566	8.2002e-09	3
Cs_ont_4g008970	1.21398	up	--	--	OPDA	2.40766	up	cis(+)-12-Oxophytodienoic acid	--	--	0.904187	1.89168e-08	3
Cs_ont_4g009400	1.40543	up	--	--	OPDA	2.40766	up	cis(+)-12-Oxophytodienoic acid	--	--	0.954087	2.12635e-11	3
Cs_ont_4g009670	2.06832	up	K09422	--	OPDA	2.40766	up	cis(+)-12-Oxophytodienoic acid	--	--	0.884705	1.01507e-07	3
Cs_ont_4g014550	1.33708	up	--	--	OPDA	2.40766	up	cis(+)-12-Oxophytodienoic acid	--	--	0.933139	6.95853e-10	3
Cs_ont_4g014560	1.72383	up	--	--	OPDA	2.40766	up	cis(+)-12-Oxophytodienoic acid	--	--	0.971101	2.79558e-13	3
Cs_ont_4g015890	1.05	up	--	--	OPDA	2.40766	up	cis(+)-12-Oxophytodienoic acid	--	--	0.838285	2.08985e-06	3
Cs_ont_4g016500	1.33809	up	--	--	OPDA	2.40766	up	cis(+)-12-Oxophytodienoic acid	--	--	0.920681	3.35729e-09	3
Cs_ont_4g017550	-1.90446	down	--	--	OPDA	2.40766	up	cis(+)-12-Oxophytodienoic acid	--	--	-0.807213	9.75471e-06	1
Cs_ont_4g019050	1.00765	up	--	--	OPDA	2.40766	up	cis(+)-12-Oxophytodienoic acid	--	--	0.834107	2.61738e-06	3
Cs_ont_4g019070	1.20675	up	K09422	--	OPDA	2.40766	up	cis(+)-12-Oxophytodienoic acid	--	--	0.944051	1.33705e-10	3
Cs_ont_4g019130	1.7673	up	K05907	ko00920,ko01100	OPDA	2.40766	up	cis(+)-12-Oxophytodienoic acid	--	--	0.879385	1.52498e-07	3
Cs_ont_4g020230	1.54277	up	K05666	ko02010	OPDA	2.40766	up	cis(+)-12-Oxophytodienoic acid	--	--	0.911277	9.375e-09	3
Cs_ont_4g022700	2.92431	up	K01051	ko00040,ko01100	OPDA	2.40766	up	cis(+)-12-Oxophytodienoic acid	--	--	0.80498	1.07813e-05	3
Cs_ont_4g022710	1.10983	up	K01051	ko00040,ko01100	OPDA	2.40766	up	cis(+)-12-Oxophytodienoic acid	--	--	0.898778	3.11887e-08	3
Cs_ont_4g022780	-1.61435	down	K01051	ko00040,ko01100	OPDA	2.40766	up	cis(+)-12-Oxophytodienoic acid	--	--	-0.82674	3.83632e-06	1
Cs_ont_4g023360	1.24704	up	K18787	--	OPDA	2.40766	up	cis(+)-12-Oxophytodienoic acid	--	--	0.91419	6.90721e-09	3
Cs_ont_4g023640	1.12566	up	K18834	ko04626	OPDA	2.40766	up	cis(+)-12-Oxophytodienoic acid	--	--	0.944112	1.32353e-10	3
Cs_ont_4g026970	1.15344	up	K20628	--	OPDA	2.40766	up	cis(+)-12-Oxophytodienoic acid	--	--	0.830215	3.21036e-06	3
Cs_ont_5g001130	1.42097	up	--	--	OPDA	2.40766	up	cis(+)-12-Oxophytodienoic acid	--	--	0.896171	3.92986e-08	3
Cs_ont_5g001710	-1.00106	down	K10870	ko03440	OPDA	2.40766	up	cis(+)-12-Oxophytodienoic acid	--	--	-0.869778	3.03738e-07	1
Cs_ont_5g002100	1.19833	up	K18980	--	OPDA	2.40766	up	cis(+)-12-Oxophytodienoic acid	--	--	0.870664	2.85702e-07	3
Cs_ont_5g004680	1.06789	up	--	--	OPDA	2.40766	up	cis(+)-12-Oxophytodienoic acid	--	--	0.865384	4.08942e-07	3
Cs_ont_5g006180	1.30107	up	K05389	--	OPDA	2.40766	up	cis(+)-12-Oxophytodienoic acid	--	--	0.832091	2.91129e-06	3
Cs_ont_5g006200	1.11238	up	--	--	OPDA	2.40766	up	cis(+)-12-Oxophytodienoic acid	--	--	0.866427	3.81434e-07	3
Cs_ont_5g008320	1.33814	up	K16275	--	OPDA	2.40766	up	cis(+)-12-Oxophytodienoic acid	--	--	0.863992	4.48382e-07	3
Cs_ont_5g008840	1.34131	up	--	--	OPDA	2.40766	up	cis(+)-12-Oxophytodienoic acid	--	--	0.895508	4.16374e-08	3
Cs_ont_5g009120	-1.15721	down	K13832	ko00400,ko00999,ko01100,ko01110,ko01230	OPDA	2.40766	up	cis(+)-12-Oxophytodienoic acid	--	--	-0.862838	4.83558e-07	1
Cs_ont_5g009810	1.53694	up	--	--	OPDA	2.40766	up	cis(+)-12-Oxophytodienoic acid	--	--	0.821832	4.90114e-06	3
Cs_ont_5g010530	1.68717	up	--	--	OPDA	2.40766	up	cis(+)-12-Oxophytodienoic acid	--	--	0.862346	4.99289e-07	3
Cs_ont_5g010540	1.25312	up	--	--	OPDA	2.40766	up	cis(+)-12-Oxophytodienoic acid	--	--	0.850644	1.03318e-06	3
Cs_ont_5g011140	1.22998	up	K12183	ko03250,ko04144	OPDA	2.40766	up	cis(+)-12-Oxophytodienoic acid	--	--	0.833751	2.66737e-06	3
Cs_ont_5g012130	1.66217	up	--	--	OPDA	2.40766	up	cis(+)-12-Oxophytodienoic acid	--	--	0.923399	2.43683e-09	3
Cs_ont_5g015920	1.07122	up	--	--	OPDA	2.40766	up	cis(+)-12-Oxophytodienoic acid	--	--	0.810899	8.24595e-06	3
Cs_ont_5g016180	1.01945	up	K03320	--	OPDA	2.40766	up	cis(+)-12-Oxophytodienoic acid	--	--	0.805758	1.0413e-05	3
Cs_ont_5g018820	1.69258	up	--	--	OPDA	2.40766	up	cis(+)-12-Oxophytodienoic acid	--	--	0.832438	2.85878e-06	3
Cs_ont_5g021590	1.01923	up	K13691	--	OPDA	2.40766	up	cis(+)-12-Oxophytodienoic acid	--	--	0.858794	6.26856e-07	3
Cs_ont_5g021630	1.21723	up	K13691	--	OPDA	2.40766	up	cis(+)-12-Oxophytodienoic acid	--	--	0.876046	1.94997e-07	3
Cs_ont_5g021660	1.25481	up	K13691	--	OPDA	2.40766	up	cis(+)-12-Oxophytodienoic acid	--	--	0.861974	5.11487e-07	3
Cs_ont_5g021840	1.00497	up	K19825	--	OPDA	2.40766	up	cis(+)-12-Oxophytodienoic acid	--	--	0.912056	8.64886e-09	3
Cs_ont_5g021990	1.30377	up	K19825	--	OPDA	2.40766	up	cis(+)-12-Oxophytodienoic acid	--	--	0.874306	2.21047e-07	3
Cs_ont_5g025490	1.22911	up	K01179	ko00500,ko01100	OPDA	2.40766	up	cis(+)-12-Oxophytodienoic acid	--	--	0.867571	3.53142e-07	3
Cs_ont_5g025610	1.30756	up	K22374	ko00999,ko01100,ko01110	OPDA	2.40766	up	cis(+)-12-Oxophytodienoic acid	--	--	0.80638	1.01271e-05	3
Cs_ont_5g026460	2.11739	up	K01381	--	OPDA	2.40766	up	cis(+)-12-Oxophytodienoic acid	--	--	0.940717	2.28682e-10	3
Cs_ont_5g026850	1.29245	up	K13066	ko00380,ko00940,ko01100,ko01110	OPDA	2.40766	up	cis(+)-12-Oxophytodienoic acid	--	--	0.902878	2.14079e-08	3
Cs_ont_5g027400	1.23056	up	K00924	--	OPDA	2.40766	up	cis(+)-12-Oxophytodienoic acid	--	--	0.877974	1.69339e-07	3
Cs_ont_5g028110	1.59939	up	--	--	OPDA	2.40766	up	cis(+)-12-Oxophytodienoic acid	--	--	0.954948	1.78236e-11	3
Cs_ont_5g028190	2.44554	up	--	--	OPDA	2.40766	up	cis(+)-12-Oxophytodienoic acid	--	--	0.950337	4.41693e-11	3
Cs_ont_5g028200	2.55886	up	--	--	OPDA	2.40766	up	cis(+)-12-Oxophytodienoic acid	--	--	0.951668	3.43039e-11	3
Cs_ont_5g031840	1.53983	up	K13430	ko04626	OPDA	2.40766	up	cis(+)-12-Oxophytodienoic acid	--	--	0.941963	1.87793e-10	3
Cs_ont_5g031860	1.29488	up	K13430	ko04626	OPDA	2.40766	up	cis(+)-12-Oxophytodienoic acid	--	--	0.896181	3.92661e-08	3
Cs_ont_5g031930	1.32911	up	K13430	ko04626	OPDA	2.40766	up	cis(+)-12-Oxophytodienoic acid	--	--	0.913393	7.51757e-09	3
Cs_ont_5g031940	1.59122	up	--	--	OPDA	2.40766	up	cis(+)-12-Oxophytodienoic acid	--	--	0.94857	6.11507e-11	3
Cs_ont_5g034190	1.37635	up	K13418	--	OPDA	2.40766	up	cis(+)-12-Oxophytodienoic acid	--	--	0.922917	2.58155e-09	3
Cs_ont_5g034410	1.29108	up	--	--	OPDA	2.40766	up	cis(+)-12-Oxophytodienoic acid	--	--	0.890461	6.38687e-08	3
Cs_ont_5g034530	2.27293	up	K12162	--	OPDA	2.40766	up	cis(+)-12-Oxophytodienoic acid	--	--	0.923172	2.50427e-09	3
Cs_ont_5g034550	2.46714	up	--	--	OPDA	2.40766	up	cis(+)-12-Oxophytodienoic acid	--	--	0.919448	3.86843e-09	3
Cs_ont_5g034570	1.62439	up	--	--	OPDA	2.40766	up	cis(+)-12-Oxophytodienoic acid	--	--	0.881262	1.32384e-07	3
Cs_ont_5g036400	1.65402	up	--	--	OPDA	2.40766	up	cis(+)-12-Oxophytodienoic acid	--	--	0.89145	5.88283e-08	3
Cs_ont_5g036780	-1.0581	down	--	--	OPDA	2.40766	up	cis(+)-12-Oxophytodienoic acid	--	--	-0.809979	8.60192e-06	1
Cs_ont_5g038280	1.13301	up	K09264	--	OPDA	2.40766	up	cis(+)-12-Oxophytodienoic acid	--	--	0.884737	1.01252e-07	3
Cs_ont_5g038520	-1.1707	down	--	--	OPDA	2.40766	up	cis(+)-12-Oxophytodienoic acid	--	--	-0.821244	5.04487e-06	1
Cs_ont_5g040020	1.14321	up	--	--	OPDA	2.40766	up	cis(+)-12-Oxophytodienoic acid	--	--	0.81608	6.47157e-06	3
Cs_ont_5g041100	1.64513	up	K14270	--	OPDA	2.40766	up	cis(+)-12-Oxophytodienoic acid	--	--	0.890887	6.16495e-08	3
Cs_ont_5g041280	2.4542	up	--	--	OPDA	2.40766	up	cis(+)-12-Oxophytodienoic acid	--	--	0.864639	4.29646e-07	3
Cs_ont_5g042000	2.08211	up	K14638	--	OPDA	2.40766	up	cis(+)-12-Oxophytodienoic acid	--	--	0.97972	9.99329e-15	3
Cs_ont_5g042210	1.0309	up	K05681	ko02010	OPDA	2.40766	up	cis(+)-12-Oxophytodienoic acid	--	--	0.828325	3.53874e-06	3
Cs_ont_5g046080	1.01648	up	K19040	--	OPDA	2.40766	up	cis(+)-12-Oxophytodienoic acid	--	--	0.812726	7.57697e-06	3
Cs_ont_5g047210	1.09732	up	K09338	--	OPDA	2.40766	up	cis(+)-12-Oxophytodienoic acid	--	--	0.839204	1.98724e-06	3
Cs_ont_5g049420	-1.63896	down	K01179	ko00500,ko01100	OPDA	2.40766	up	cis(+)-12-Oxophytodienoic acid	--	--	-0.829811	3.27822e-06	1
Cs_ont_5g049730	1.15658	up	K17479	--	OPDA	2.40766	up	cis(+)-12-Oxophytodienoic acid	--	--	0.814552	6.95647e-06	3
Cs_ont_5g050250	1.257	up	--	--	OPDA	2.40766	up	cis(+)-12-Oxophytodienoic acid	--	--	0.848222	1.19192e-06	3
Cs_ont_6g000100	-1.08486	down	--	--	OPDA	2.40766	up	cis(+)-12-Oxophytodienoic acid	--	--	-0.906168	1.56349e-08	1
Cs_ont_6g001970	1.13102	up	K08900	--	OPDA	2.40766	up	cis(+)-12-Oxophytodienoic acid	--	--	0.952941	2.67539e-11	3
Cs_ont_6g002480	1.28582	up	K17756	--	OPDA	2.40766	up	cis(+)-12-Oxophytodienoic acid	--	--	0.88409	1.06498e-07	3
Cs_ont_6g003250	1.63604	up	--	--	OPDA	2.40766	up	cis(+)-12-Oxophytodienoic acid	--	--	0.877366	1.77082e-07	3
Cs_ont_6g003300	1.15361	up	--	--	OPDA	2.40766	up	cis(+)-12-Oxophytodienoic acid	--	--	0.866332	3.83864e-07	3
Cs_ont_6g003310	1.19253	up	K12129	ko04712	OPDA	2.40766	up	cis(+)-12-Oxophytodienoic acid	--	--	0.828913	3.43355e-06	3
Cs_ont_6g013430	1.20961	up	--	--	OPDA	2.40766	up	cis(+)-12-Oxophytodienoic acid	--	--	0.913101	7.75242e-09	3
Cs_ont_6g013670	1.29601	up	K09841	ko00906,ko01100,ko01110	OPDA	2.40766	up	cis(+)-12-Oxophytodienoic acid	--	--	0.939556	2.7369e-10	3
Cs_ont_6g014850	1.07758	up	K23978	--	OPDA	2.40766	up	cis(+)-12-Oxophytodienoic acid	--	--	0.969933	4.05511e-13	3
Cs_ont_6g015870	1.03747	up	K05909	--	OPDA	2.40766	up	cis(+)-12-Oxophytodienoic acid	--	--	0.839463	1.95921e-06	3
Cs_ont_6g024320	1.48307	up	--	--	OPDA	2.40766	up	cis(+)-12-Oxophytodienoic acid	--	--	0.837976	2.12546e-06	3
Cs_ont_7g000380	1.00427	up	--	--	OPDA	2.40766	up	cis(+)-12-Oxophytodienoic acid	--	--	0.871411	2.7123e-07	3
Cs_ont_7g001810	-1.51526	down	K21994	--	OPDA	2.40766	up	cis(+)-12-Oxophytodienoic acid	--	--	-0.80756	9.60305e-06	1
Cs_ont_7g003830	1.51439	up	K03283	ko03040,ko04141,ko04144	OPDA	2.40766	up	cis(+)-12-Oxophytodienoic acid	--	--	0.955509	1.58563e-11	3
Cs_ont_7g005620	1.09823	up	K13430	ko04626	OPDA	2.40766	up	cis(+)-12-Oxophytodienoic acid	--	--	0.823893	4.42606e-06	3
Cs_ont_7g006530	2.38459	up	K13420	ko04016,ko04626	OPDA	2.40766	up	cis(+)-12-Oxophytodienoic acid	--	--	0.875467	2.03354e-07	3
Cs_ont_7g007680	1.23279	up	K01285	--	OPDA	2.40766	up	cis(+)-12-Oxophytodienoic acid	--	--	0.823144	4.59377e-06	3
Cs_ont_7g012230	1.69572	up	K21804	--	OPDA	2.40766	up	cis(+)-12-Oxophytodienoic acid	--	--	0.8909	6.15828e-08	3
Cs_ont_7g014620	1.44686	up	K14491	ko04075	OPDA	2.40766	up	cis(+)-12-Oxophytodienoic acid	--	--	0.879405	1.52272e-07	3
Cs_ont_7g016340	1.18401	up	K03327	--	OPDA	2.40766	up	cis(+)-12-Oxophytodienoic acid	--	--	0.86821	3.3816e-07	3
Cs_ont_7g016350	1.17838	up	K03327	--	OPDA	2.40766	up	cis(+)-12-Oxophytodienoic acid	--	--	0.866697	3.74587e-07	3
Cs_ont_7g016860	1.7044	up	K01381	--	OPDA	2.40766	up	cis(+)-12-Oxophytodienoic acid	--	--	0.910549	1.01025e-08	3
Cs_ont_7g020320	1.26793	up	K00876	ko00240,ko01100,ko01232	OPDA	2.40766	up	cis(+)-12-Oxophytodienoic acid	--	--	0.901267	2.48684e-08	3
Cs_ont_7g020330	1.01739	up	K00430	ko00940,ko01100,ko01110	OPDA	2.40766	up	cis(+)-12-Oxophytodienoic acid	--	--	0.806906	9.89054e-06	3
Cs_ont_7g024600	-1.6678	down	--	--	OPDA	2.40766	up	cis(+)-12-Oxophytodienoic acid	--	--	-0.84889	1.14613e-06	1
Cs_ont_7g025070	1.12842	up	K18810	--	OPDA	2.40766	up	cis(+)-12-Oxophytodienoic acid	--	--	0.918904	4.11493e-09	3
Cs_ont_7g025980	1.27341	up	K13424	ko04016,ko04626	OPDA	2.40766	up	cis(+)-12-Oxophytodienoic acid	--	--	0.961679	3.93366e-12	3
Cs_ont_8g000070	1.49805	up	--	--	OPDA	2.40766	up	cis(+)-12-Oxophytodienoic acid	--	--	0.895831	4.04826e-08	3
Cs_ont_8g000970	1.18542	up	K15401	ko00071,ko00073	OPDA	2.40766	up	cis(+)-12-Oxophytodienoic acid	--	--	0.827691	3.6551e-06	3
Cs_ont_8g002340	1.09136	up	--	--	OPDA	2.40766	up	cis(+)-12-Oxophytodienoic acid	--	--	0.928893	1.22807e-09	3
Cs_ont_8g002350	1.36763	up	K14494	ko04075	OPDA	2.40766	up	cis(+)-12-Oxophytodienoic acid	--	--	0.962203	3.45852e-12	3
Cs_ont_8g004390	1.10684	up	--	--	OPDA	2.40766	up	cis(+)-12-Oxophytodienoic acid	--	--	0.882047	1.24695e-07	3
Cs_ont_8g005030	1.55656	up	--	--	OPDA	2.40766	up	cis(+)-12-Oxophytodienoic acid	--	--	0.803879	1.13212e-05	3
Cs_ont_8g005880	1.06439	up	K09422	--	OPDA	2.40766	up	cis(+)-12-Oxophytodienoic acid	--	--	0.852998	8.97103e-07	3
Cs_ont_8g009340	1.12203	up	--	--	OPDA	2.40766	up	cis(+)-12-Oxophytodienoic acid	--	--	0.80451	1.10089e-05	3
Cs_ont_8g009400	1.62861	up	--	--	OPDA	2.40766	up	cis(+)-12-Oxophytodienoic acid	--	--	0.931494	8.70915e-10	3
Cs_ont_8g016870	1.09243	up	--	--	OPDA	2.40766	up	cis(+)-12-Oxophytodienoic acid	--	--	0.853842	8.52277e-07	3
Cs_ont_8g019560	-2.21983	down	K14488	ko04075	OPDA	2.40766	up	cis(+)-12-Oxophytodienoic acid	--	--	-0.823307	4.55697e-06	1
Cs_ont_8g020340	1.10542	up	--	--	OPDA	2.40766	up	cis(+)-12-Oxophytodienoic acid	--	--	0.815054	6.79359e-06	3
Cs_ont_8g020950	1.7814	up	K08900	--	OPDA	2.40766	up	cis(+)-12-Oxophytodienoic acid	--	--	0.982703	2.2298e-15	3
Cs_ont_8g021520	1.8655	up	K13691	--	OPDA	2.40766	up	cis(+)-12-Oxophytodienoic acid	--	--	0.927818	1.41036e-09	3
Cs_ont_8g022070	1.76926	up	--	--	OPDA	2.40766	up	cis(+)-12-Oxophytodienoic acid	--	--	0.926894	1.58558e-09	3
Cs_ont_8g022080	1.15223	up	--	--	OPDA	2.40766	up	cis(+)-12-Oxophytodienoic acid	--	--	0.911141	9.50745e-09	3
Cs_ont_8g026530	1.2792	up	K16296	--	OPDA	2.40766	up	cis(+)-12-Oxophytodienoic acid	--	--	0.953431	2.42679e-11	3
Cs_ont_9g003940	1.06787	up	--	--	OPDA	2.40766	up	cis(+)-12-Oxophytodienoic acid	--	--	0.866791	3.72217e-07	3
Cs_ont_9g003970	1.27608	up	--	--	OPDA	2.40766	up	cis(+)-12-Oxophytodienoic acid	--	--	0.877288	1.78103e-07	3
Cs_ont_9g005860	1.55679	up	K02885	ko03010	OPDA	2.40766	up	cis(+)-12-Oxophytodienoic acid	--	--	0.807334	9.70131e-06	3
Cs_ont_9g005930	1.21099	up	--	--	OPDA	2.40766	up	cis(+)-12-Oxophytodienoic acid	--	--	0.863939	4.49949e-07	3
Cs_ont_9g006530	1.16379	up	K13448	ko04626	OPDA	2.40766	up	cis(+)-12-Oxophytodienoic acid	--	--	0.969629	4.45602e-13	3
Cs_ont_9g007450	1.04033	up	K10999	--	OPDA	2.40766	up	cis(+)-12-Oxophytodienoic acid	--	--	0.940841	2.24295e-10	3
Cs_ont_9g008010	1.92928	up	K14516	ko04016,ko04075	OPDA	2.40766	up	cis(+)-12-Oxophytodienoic acid	--	--	0.921914	2.90729e-09	3
Cs_ont_9g010670	1.03126	up	--	--	OPDA	2.40766	up	cis(+)-12-Oxophytodienoic acid	--	--	0.832745	2.81302e-06	3
Cs_ont_9g015300	1.09344	up	--	--	OPDA	2.40766	up	cis(+)-12-Oxophytodienoic acid	--	--	0.808965	9.01e-06	3
Cs_ont_9g017040	1.03333	up	--	--	OPDA	2.40766	up	cis(+)-12-Oxophytodienoic acid	--	--	0.911124	9.52448e-09	3
Cs_ont_9g017610	-1.52266	down	--	--	OPDA	2.40766	up	cis(+)-12-Oxophytodienoic acid	--	--	-0.830921	3.09489e-06	1
Cs_ont_9g021770	2.19076	up	K24188	--	OPDA	2.40766	up	cis(+)-12-Oxophytodienoic acid	--	--	0.811997	7.83812e-06	3
Cs_ont_9g021780	1.03056	up	K24188	--	OPDA	2.40766	up	cis(+)-12-Oxophytodienoic acid	--	--	0.860402	5.65949e-07	3
Cs_ont_9g021850	1.38619	up	K13416	ko04016,ko04075,ko04626	OPDA	2.40766	up	cis(+)-12-Oxophytodienoic acid	--	--	0.913848	7.16304e-09	3
Cs_ont_9g023510	1.39673	up	K09534	--	OPDA	2.40766	up	cis(+)-12-Oxophytodienoic acid	--	--	0.867591	3.52658e-07	3
Cs_ont_9g023740	1.72001	up	K01193	ko00052,ko00500,ko01100,ko01110	OPDA	2.40766	up	cis(+)-12-Oxophytodienoic acid	--	--	0.963535	2.47225e-12	3
Cs_ont_9g027190	1.20177	up	K13425	ko04016,ko04626	OPDA	2.40766	up	cis(+)-12-Oxophytodienoic acid	--	--	0.931808	8.34728e-10	3
novel.10	1.12706	up	K20617	--	OPDA	2.40766	up	cis(+)-12-Oxophytodienoic acid	--	--	0.925243	1.94758e-09	3
novel.1074	1.38257	up	K13418	--	OPDA	2.40766	up	cis(+)-12-Oxophytodienoic acid	--	--	0.883981	1.07411e-07	3
novel.1111	1.35262	up	--	--	OPDA	2.40766	up	cis(+)-12-Oxophytodienoic acid	--	--	0.920911	3.26885e-09	3
novel.1125	1.04813	up	--	--	OPDA	2.40766	up	cis(+)-12-Oxophytodienoic acid	--	--	0.854767	8.05428e-07	3
novel.1139	1.09594	up	K16282	--	OPDA	2.40766	up	cis(+)-12-Oxophytodienoic acid	--	--	0.947355	7.59737e-11	3
novel.1154	1.33033	up	--	--	OPDA	2.40766	up	cis(+)-12-Oxophytodienoic acid	--	--	0.871222	2.74816e-07	3
novel.1174	1.07125	up	K01183	ko00520,ko01100	OPDA	2.40766	up	cis(+)-12-Oxophytodienoic acid	--	--	0.894374	4.5924e-08	3
novel.1178	1.35512	up	K12162	--	OPDA	2.40766	up	cis(+)-12-Oxophytodienoic acid	--	--	0.873922	2.27199e-07	3
novel.1181	2.1044	up	--	--	OPDA	2.40766	up	cis(+)-12-Oxophytodienoic acid	--	--	0.88443	1.03711e-07	3
novel.129	1.42766	up	--	--	OPDA	2.40766	up	cis(+)-12-Oxophytodienoic acid	--	--	0.902101	2.30192e-08	3
novel.263	2.00821	up	K19861	--	OPDA	2.40766	up	cis(+)-12-Oxophytodienoic acid	--	--	0.911541	9.12318e-09	3
novel.291	1.07582	up	--	--	OPDA	2.40766	up	cis(+)-12-Oxophytodienoic acid	--	--	0.88547	9.55757e-08	3
novel.294	1.17276	up	--	--	OPDA	2.40766	up	cis(+)-12-Oxophytodienoic acid	--	--	0.86593	3.94331e-07	3
novel.527	1.59706	up	--	--	OPDA	2.40766	up	cis(+)-12-Oxophytodienoic acid	--	--	0.960174	5.63864e-12	3
novel.634	1.23478	up	K13430	ko04626	OPDA	2.40766	up	cis(+)-12-Oxophytodienoic acid	--	--	0.953223	2.52963e-11	3
novel.667	1.41105	up	--	--	OPDA	2.40766	up	cis(+)-12-Oxophytodienoic acid	--	--	0.950404	4.36182e-11	3
novel.818	1.15197	up	K13459	ko04626	OPDA	2.40766	up	cis(+)-12-Oxophytodienoic acid	--	--	0.889121	7.13019e-08	3
novel.83	1.91683	up	K20617	--	OPDA	2.40766	up	cis(+)-12-Oxophytodienoic acid	--	--	0.979218	1.25846e-14	3
novel.832	1.09503	up	K13066	ko00380,ko00940,ko01100,ko01110	OPDA	2.40766	up	cis(+)-12-Oxophytodienoic acid	--	--	0.843272	1.5842e-06	3
novel.839	1.09713	up	K13066	ko00380,ko00940,ko01100,ko01110	OPDA	2.40766	up	cis(+)-12-Oxophytodienoic acid	--	--	0.875536	2.02343e-07	3
novel.864	1.1561	up	K13416	ko04016,ko04075,ko04626	OPDA	2.40766	up	cis(+)-12-Oxophytodienoic acid	--	--	0.90309	2.09846e-08	3
Cs_ont_1g008300	-1.10132	down	K15813	ko00909,ko01110	ABA	-0.699775	insig	Abscisic acid	C06082	ko00906,ko01100,ko01110,ko04075	0.897918	3.36837e-08	4
Cs_ont_1g008510	-1.21129	down	K15813	ko00909,ko01110	ABA	-0.699775	insig	Abscisic acid	C06082	ko00906,ko01100,ko01110,ko04075	0.899288	2.97893e-08	4
Cs_ont_1g021980	-1.53864	down	--	--	ABA	-0.699775	insig	Abscisic acid	C06082	ko00906,ko01100,ko01110,ko04075	0.918179	4.46473e-09	4
Cs_ont_1g022200	-2.25788	down	--	--	ABA	-0.699775	insig	Abscisic acid	C06082	ko00906,ko01100,ko01110,ko04075	0.819155	5.58481e-06	4
Cs_ont_1g023900	1.09268	up	--	--	ABA	-0.699775	insig	Abscisic acid	C06082	ko00906,ko01100,ko01110,ko04075	-0.80968	8.72054e-06	6
Cs_ont_2g002200	-1.05682	down	--	--	ABA	-0.699775	insig	Abscisic acid	C06082	ko00906,ko01100,ko01110,ko04075	0.822587	4.72229e-06	4
Cs_ont_2g010320	-1.00551	down	--	--	ABA	-0.699775	insig	Abscisic acid	C06082	ko00906,ko01100,ko01110,ko04075	0.801915	1.23431e-05	4
Cs_ont_2g022940	-3.50596	down	K13993	ko04141	ABA	-0.699775	insig	Abscisic acid	C06082	ko00906,ko01100,ko01110,ko04075	0.847447	1.24705e-06	4
Cs_ont_2g029840	-1.71337	down	K03754	--	ABA	-0.699775	insig	Abscisic acid	C06082	ko00906,ko01100,ko01110,ko04075	0.842446	1.65972e-06	4
Cs_ont_3g007540	-1.9074	down	--	--	ABA	-0.699775	insig	Abscisic acid	C06082	ko00906,ko01100,ko01110,ko04075	0.86966	3.06231e-07	4
Cs_ont_3g013660	-1.04181	down	--	--	ABA	-0.699775	insig	Abscisic acid	C06082	ko00906,ko01100,ko01110,ko04075	0.84259	1.64625e-06	4
Cs_ont_3g014810	-3.25531	down	--	--	ABA	-0.699775	insig	Abscisic acid	C06082	ko00906,ko01100,ko01110,ko04075	0.808222	9.31938e-06	4
Cs_ont_3g015140	1.02506	up	K08237	--	ABA	-0.699775	insig	Abscisic acid	C06082	ko00906,ko01100,ko01110,ko04075	0.807678	9.55171e-06	6
Cs_ont_3g015480	1.05322	up	K13447	ko04016,ko04626	ABA	-0.699775	insig	Abscisic acid	C06082	ko00906,ko01100,ko01110,ko04075	0.834884	2.51138e-06	6
Cs_ont_3g020020	-1.22666	down	--	--	ABA	-0.699775	insig	Abscisic acid	C06082	ko00906,ko01100,ko01110,ko04075	0.843039	1.60522e-06	4
Cs_ont_4g000920	-1.48155	down	K05391	ko04626	ABA	-0.699775	insig	Abscisic acid	C06082	ko00906,ko01100,ko01110,ko04075	0.821927	4.87849e-06	4
Cs_ont_4g009330	-1.3407	down	--	--	ABA	-0.699775	insig	Abscisic acid	C06082	ko00906,ko01100,ko01110,ko04075	0.893374	5.00227e-08	4
Cs_ont_4g013840	-1.98592	down	--	--	ABA	-0.699775	insig	Abscisic acid	C06082	ko00906,ko01100,ko01110,ko04075	0.942287	1.78307e-10	4
Cs_ont_4g022530	-2.63964	down	K14488	ko04075	ABA	-0.699775	insig	Abscisic acid	C06082	ko00906,ko01100,ko01110,ko04075	0.875557	2.02025e-07	4
Cs_ont_5g000210	-1.14339	down	K15404	ko00073,ko01110	ABA	-0.699775	insig	Abscisic acid	C06082	ko00906,ko01100,ko01110,ko04075	0.864602	4.30695e-07	4
Cs_ont_5g011900	1.01069	up	K14516	ko04016,ko04075	ABA	-0.699775	insig	Abscisic acid	C06082	ko00906,ko01100,ko01110,ko04075	-0.811282	8.10176e-06	6
Cs_ont_5g019260	1.00643	up	K15803	ko00909	ABA	-0.699775	insig	Abscisic acid	C06082	ko00906,ko01100,ko01110,ko04075	-0.812259	7.74349e-06	6
Cs_ont_5g038280	1.13301	up	K09264	--	ABA	-0.699775	insig	Abscisic acid	C06082	ko00906,ko01100,ko01110,ko04075	-0.802032	1.22803e-05	6
Cs_ont_5g039120	-1.08823	down	K13691	--	ABA	-0.699775	insig	Abscisic acid	C06082	ko00906,ko01100,ko01110,ko04075	0.880728	1.3785e-07	4
Cs_ont_5g042440	-1.12905	down	--	--	ABA	-0.699775	insig	Abscisic acid	C06082	ko00906,ko01100,ko01110,ko04075	0.895907	4.02146e-08	4
Cs_ont_5g048470	-1.24393	down	K04079	ko04141,ko04626	ABA	-0.699775	insig	Abscisic acid	C06082	ko00906,ko01100,ko01110,ko04075	0.837679	2.16004e-06	4
Cs_ont_6g003970	-1.18266	down	--	--	ABA	-0.699775	insig	Abscisic acid	C06082	ko00906,ko01100,ko01110,ko04075	0.919624	3.79144e-09	4
Cs_ont_6g007640	-1.25744	down	K05681	ko02010	ABA	-0.699775	insig	Abscisic acid	C06082	ko00906,ko01100,ko01110,ko04075	0.821587	4.96059e-06	4
Cs_ont_6g008590	-1.10306	down	K11593	--	ABA	-0.699775	insig	Abscisic acid	C06082	ko00906,ko01100,ko01110,ko04075	0.917068	5.0527e-09	4
Cs_ont_6g014290	-1.23184	down	--	--	ABA	-0.699775	insig	Abscisic acid	C06082	ko00906,ko01100,ko01110,ko04075	0.892597	5.34255e-08	4
Cs_ont_6g023360	-2.41576	down	K15397	ko00062,ko01100,ko01110,ko04626	ABA	-0.699775	insig	Abscisic acid	C06082	ko00906,ko01100,ko01110,ko04075	0.889243	7.0591e-08	4
Cs_ont_7g000370	-1.78258	down	--	--	ABA	-0.699775	insig	Abscisic acid	C06082	ko00906,ko01100,ko01110,ko04075	0.928971	1.2157e-09	4
Cs_ont_7g004350	-1.15435	down	K14491	ko04075	ABA	-0.699775	insig	Abscisic acid	C06082	ko00906,ko01100,ko01110,ko04075	0.902828	2.15076e-08	4
Cs_ont_7g014070	-1.94426	down	K14431	ko04075	ABA	-0.699775	insig	Abscisic acid	C06082	ko00906,ko01100,ko01110,ko04075	0.801815	1.23974e-05	4
Cs_ont_7g027850	-2.63688	down	K23877	--	ABA	-0.699775	insig	Abscisic acid	C06082	ko00906,ko01100,ko01110,ko04075	0.886499	8.80893e-08	4
Cs_ont_8g027680	-1.68603	down	--	--	ABA	-0.699775	insig	Abscisic acid	C06082	ko00906,ko01100,ko01110,ko04075	0.805215	1.06689e-05	4
Cs_ont_9g006400	-1.72117	down	--	--	ABA	-0.699775	insig	Abscisic acid	C06082	ko00906,ko01100,ko01110,ko04075	0.862724	4.87155e-07	4
Cs_ont_9g021500	-1.00883	down	--	--	ABA	-0.699775	insig	Abscisic acid	C06082	ko00906,ko01100,ko01110,ko04075	0.879902	1.46699e-07	4
Cs_ont_9g024960	-2.1125	down	K08236	--	ABA	-0.699775	insig	Abscisic acid	C06082	ko00906,ko01100,ko01110,ko04075	0.92998	1.06552e-09	4
Cs_ont_9g025630	-1.04036	down	--	--	ABA	-0.699775	insig	Abscisic acid	C06082	ko00906,ko01100,ko01110,ko04075	0.855869	7.52603e-07	4
Cs_ont_9g027950	-1.72801	down	K09422	--	ABA	-0.699775	insig	Abscisic acid	C06082	ko00906,ko01100,ko01110,ko04075	0.828123	3.5754e-06	4
novel.1252	-1.39912	down	K22983	--	ABA	-0.699775	insig	Abscisic acid	C06082	ko00906,ko01100,ko01110,ko04075	0.837549	2.1754e-06	4
novel.718	-2.2584	down	K20617	--	ABA	-0.699775	insig	Abscisic acid	C06082	ko00906,ko01100,ko01110,ko04075	0.881617	1.28854e-07	4
novel.719	-1.34282	down	K24541	ko00380,ko01100,ko01110	ABA	-0.699775	insig	Abscisic acid	C06082	ko00906,ko01100,ko01110,ko04075	0.937439	3.76405e-10	4
Cs_ont_1g000040	-0.0201664	insig	--	--	ABA-GE	2.40766	up	ABA-glucosyl ester	--	--	0.817974	5.91192e-06	2
Cs_ont_1g000320	0.0587435	insig	K15272	--	ABA-GE	2.40766	up	ABA-glucosyl ester	--	--	0.911853	8.83338e-09	2
Cs_ont_1g000340	-0.0678137	insig	K01953	ko00250,ko01100,ko01110,ko01230	ABA-GE	2.40766	up	ABA-glucosyl ester	--	--	0.831029	3.07744e-06	2
Cs_ont_1g000370	0.227206	insig	--	--	ABA-GE	2.40766	up	ABA-glucosyl ester	--	--	-0.823819	4.44234e-06	2
Cs_ont_1g000570	0.367985	insig	K01087	ko00500,ko01100,ko01110	ABA-GE	2.40766	up	ABA-glucosyl ester	--	--	-0.884847	1.00383e-07	2
Cs_ont_1g001030	0.0807954	insig	K01381	--	ABA-GE	2.40766	up	ABA-glucosyl ester	--	--	-0.819655	5.45108e-06	2
Cs_ont_1g001510	0.37513	insig	--	--	ABA-GE	2.40766	up	ABA-glucosyl ester	--	--	-0.848525	1.17096e-06	2
Cs_ont_1g001900	0.0355672	insig	K15032	--	ABA-GE	2.40766	up	ABA-glucosyl ester	--	--	-0.860032	5.79452e-07	2
Cs_ont_1g002140	0.182353	insig	K00705	ko00500,ko01100,ko01110	ABA-GE	2.40766	up	ABA-glucosyl ester	--	--	0.813234	7.39954e-06	2
Cs_ont_1g002170	-0.215561	insig	K20619	--	ABA-GE	2.40766	up	ABA-glucosyl ester	--	--	0.838333	2.08439e-06	2
Cs_ont_1g002260	0.161294	insig	K14801	--	ABA-GE	2.40766	up	ABA-glucosyl ester	--	--	-0.802651	1.19512e-05	2
Cs_ont_1g003990	-0.00668787	insig	--	--	ABA-GE	2.40766	up	ABA-glucosyl ester	--	--	-0.804715	1.09092e-05	2
Cs_ont_1g004050	0.0568793	insig	K00083	ko00940,ko01100,ko01110	ABA-GE	2.40766	up	ABA-glucosyl ester	--	--	-0.827904	3.61559e-06	2
Cs_ont_1g004200	0.610812	insig	K13430	ko04626	ABA-GE	2.40766	up	ABA-glucosyl ester	--	--	-0.852104	9.46802e-07	2
Cs_ont_1g004330	-0.0825777	insig	K24273	--	ABA-GE	2.40766	up	ABA-glucosyl ester	--	--	-0.919384	3.89671e-09	2
Cs_ont_1g004340	0.416453	insig	--	--	ABA-GE	2.40766	up	ABA-glucosyl ester	--	--	-0.852569	9.20671e-07	2
Cs_ont_1g004560	-0.294865	insig	K09561	ko04120,ko04141	ABA-GE	2.40766	up	ABA-glucosyl ester	--	--	-0.842598	1.64553e-06	2
Cs_ont_1g005030	-0.197392	insig	K04421	--	ABA-GE	2.40766	up	ABA-glucosyl ester	--	--	-0.874771	2.13801e-07	2
Cs_ont_1g005070	-0.196075	insig	K05658	ko02010	ABA-GE	2.40766	up	ABA-glucosyl ester	--	--	0.845628	1.38529e-06	2
Cs_ont_1g005600	-0.0571495	insig	K22733	--	ABA-GE	2.40766	up	ABA-glucosyl ester	--	--	-0.810866	8.25846e-06	2
Cs_ont_1g005610	-0.141832	insig	--	--	ABA-GE	2.40766	up	ABA-glucosyl ester	--	--	0.837302	2.20485e-06	2
Cs_ont_1g005630	-0.19623	insig	K24139	--	ABA-GE	2.40766	up	ABA-glucosyl ester	--	--	-0.823604	4.49026e-06	2
Cs_ont_1g005670	0.18277	insig	--	--	ABA-GE	2.40766	up	ABA-glucosyl ester	--	--	-0.850107	1.06671e-06	2
Cs_ont_1g005690	-0.150387	insig	--	--	ABA-GE	2.40766	up	ABA-glucosyl ester	--	--	-0.802681	1.19353e-05	2
Cs_ont_1g005730	0.537947	insig	--	--	ABA-GE	2.40766	up	ABA-glucosyl ester	--	--	-0.801192	1.27393e-05	2
Cs_ont_1g006060	-0.188072	insig	K03495	--	ABA-GE	2.40766	up	ABA-glucosyl ester	--	--	0.860875	5.49024e-07	2
Cs_ont_1g006140	0.280442	insig	--	--	ABA-GE	2.40766	up	ABA-glucosyl ester	--	--	-0.819798	5.41337e-06	2
Cs_ont_1g006370	0.323971	insig	--	--	ABA-GE	2.40766	up	ABA-glucosyl ester	--	--	-0.80255	1.20042e-05	2
Cs_ont_1g006680	-0.278215	insig	K02433	ko00970,ko01100	ABA-GE	2.40766	up	ABA-glucosyl ester	--	--	0.891064	6.07511e-08	2
Cs_ont_1g006760	0.0234228	insig	K00487	ko00130,ko00940,ko00941,ko00945,ko01100,ko01110	ABA-GE	2.40766	up	ABA-glucosyl ester	--	--	0.880512	1.4012e-07	2
Cs_ont_1g007200	-0.54972	insig	--	--	ABA-GE	2.40766	up	ABA-glucosyl ester	--	--	0.844802	1.45231e-06	2
Cs_ont_1g007700	-0.0402439	insig	K07198	--	ABA-GE	2.40766	up	ABA-glucosyl ester	--	--	-0.923337	2.45503e-09	2
Cs_ont_1g007830	-0.118121	insig	--	--	ABA-GE	2.40766	up	ABA-glucosyl ester	--	--	0.817831	5.95274e-06	2
Cs_ont_1g008460	-0.415763	insig	K15813	ko00909,ko01110	ABA-GE	2.40766	up	ABA-glucosyl ester	--	--	-0.868223	3.37867e-07	2
Cs_ont_1g008730	-0.291405	insig	K08900	--	ABA-GE	2.40766	up	ABA-glucosyl ester	--	--	0.866921	3.68973e-07	2
Cs_ont_1g009160	-0.0880196	insig	K20891	--	ABA-GE	2.40766	up	ABA-glucosyl ester	--	--	0.814517	6.96771e-06	2
Cs_ont_1g009220	-0.302019	insig	K23136	ko00999,ko01110	ABA-GE	2.40766	up	ABA-glucosyl ester	--	--	-0.83555	2.4234e-06	2
Cs_ont_1g009530	-0.38084	insig	--	--	ABA-GE	2.40766	up	ABA-glucosyl ester	--	--	0.839575	1.94713e-06	2
Cs_ont_1g010000	-0.0781542	insig	--	--	ABA-GE	2.40766	up	ABA-glucosyl ester	--	--	-0.82266	4.70525e-06	2
Cs_ont_1g010870	-0.00746318	insig	K16075	--	ABA-GE	2.40766	up	ABA-glucosyl ester	--	--	0.82031	5.28035e-06	2
Cs_ont_1g010880	0.247705	insig	--	--	ABA-GE	2.40766	up	ABA-glucosyl ester	--	--	-0.823658	4.47805e-06	2
Cs_ont_1g010960	-0.348813	insig	K20623	ko00905,ko01100,ko01110	ABA-GE	2.40766	up	ABA-glucosyl ester	--	--	-0.936464	4.34261e-10	2
Cs_ont_1g010980	-0.433791	insig	K20623	ko00905,ko01100,ko01110	ABA-GE	2.40766	up	ABA-glucosyl ester	--	--	-0.942788	1.64452e-10	2
Cs_ont_1g011050	0.0128905	insig	K03061	ko03050	ABA-GE	2.40766	up	ABA-glucosyl ester	--	--	-0.889017	7.19096e-08	2
Cs_ont_1g011070	0.190774	insig	K05674	ko02010	ABA-GE	2.40766	up	ABA-glucosyl ester	--	--	-0.809776	8.68223e-06	2
Cs_ont_1g011130	0.204408	insig	K13424	ko04016,ko04626	ABA-GE	2.40766	up	ABA-glucosyl ester	--	--	-0.855479	7.70912e-07	2
Cs_ont_1g011180	-0.290088	insig	K09753	ko00940,ko01100,ko01110	ABA-GE	2.40766	up	ABA-glucosyl ester	--	--	0.937869	3.5313e-10	2
Cs_ont_1g011550	0.219046	insig	K12581	ko03018	ABA-GE	2.40766	up	ABA-glucosyl ester	--	--	-0.843098	1.59984e-06	2
Cs_ont_1g011670	-0.0718433	insig	K14297	ko03013	ABA-GE	2.40766	up	ABA-glucosyl ester	--	--	0.836641	2.28515e-06	2
Cs_ont_1g011730	0.0063232	insig	K13430	ko04626	ABA-GE	2.40766	up	ABA-glucosyl ester	--	--	-0.842654	1.64036e-06	2
Cs_ont_1g011740	0.0455695	insig	K13430	ko04626	ABA-GE	2.40766	up	ABA-glucosyl ester	--	--	-0.881043	1.34606e-07	2
Cs_ont_1g011760	0.00427488	insig	K13430	ko04626	ABA-GE	2.40766	up	ABA-glucosyl ester	--	--	-0.890079	6.59115e-08	2
Cs_ont_1g011770	0.257983	insig	K13430	ko04626	ABA-GE	2.40766	up	ABA-glucosyl ester	--	--	-0.862386	4.97988e-07	2
Cs_ont_1g012300	0.1855	insig	K00052	ko00290,ko00660,ko01100,ko01110,ko01210,ko01230	ABA-GE	2.40766	up	ABA-glucosyl ester	--	--	0.898865	3.09457e-08	2
Cs_ont_1g012600	0.0456305	insig	K14972	--	ABA-GE	2.40766	up	ABA-glucosyl ester	--	--	0.84685	1.29096e-06	2
Cs_ont_1g012680	0.0538676	insig	K14207	--	ABA-GE	2.40766	up	ABA-glucosyl ester	--	--	-0.851163	1.00175e-06	2
Cs_ont_1g012690	-0.0144968	insig	K14207	--	ABA-GE	2.40766	up	ABA-glucosyl ester	--	--	-0.878546	1.62323e-07	2
Cs_ont_1g012740	0.139176	insig	K13466	ko04626	ABA-GE	2.40766	up	ABA-glucosyl ester	--	--	-0.803819	1.13512e-05	2
Cs_ont_1g013670	-0.156812	insig	--	--	ABA-GE	2.40766	up	ABA-glucosyl ester	--	--	-0.832777	2.80819e-06	2
Cs_ont_1g014090	0.121037	insig	--	--	ABA-GE	2.40766	up	ABA-glucosyl ester	--	--	-0.84662	1.30825e-06	2
Cs_ont_1g014110	0.0257679	insig	--	--	ABA-GE	2.40766	up	ABA-glucosyl ester	--	--	-0.845343	1.40808e-06	2
Cs_ont_1g014830	0.0608411	insig	K11251	--	ABA-GE	2.40766	up	ABA-glucosyl ester	--	--	-0.852696	9.13605e-07	2
Cs_ont_1g014900	-0.235341	insig	K18368	ko00940,ko01100,ko01110	ABA-GE	2.40766	up	ABA-glucosyl ester	--	--	0.808295	9.2885e-06	2
Cs_ont_1g014960	-0.0520825	insig	--	--	ABA-GE	2.40766	up	ABA-glucosyl ester	--	--	0.861345	5.32701e-07	2
Cs_ont_1g014990	-0.44245	insig	K05681	ko02010	ABA-GE	2.40766	up	ABA-glucosyl ester	--	--	0.920806	3.3091e-09	2
Cs_ont_1g015000	0.675575	insig	K05681	ko02010	ABA-GE	2.40766	up	ABA-glucosyl ester	--	--	-0.822316	4.78575e-06	2
Cs_ont_1g015180	-0.560986	insig	--	--	ABA-GE	2.40766	up	ABA-glucosyl ester	--	--	0.882946	1.16381e-07	2
Cs_ont_1g015200	-0.281965	insig	K00837	ko00270,ko00380,ko01100	ABA-GE	2.40766	up	ABA-glucosyl ester	--	--	0.837466	2.18528e-06	2
Cs_ont_1g015960	0.117718	insig	K15304	--	ABA-GE	2.40766	up	ABA-glucosyl ester	--	--	-0.836866	2.25746e-06	2
Cs_ont_1g016000	0.305569	insig	K17302	--	ABA-GE	2.40766	up	ABA-glucosyl ester	--	--	-0.866628	3.76329e-07	2
Cs_ont_1g016810	0.374819	insig	K02695	ko00195,ko01100	ABA-GE	2.40766	up	ABA-glucosyl ester	--	--	-0.814726	6.89964e-06	2
Cs_ont_1g016860	0.111158	insig	K22733	--	ABA-GE	2.40766	up	ABA-glucosyl ester	--	--	-0.897498	3.49639e-08	2
Cs_ont_1g016980	-0.185017	insig	K23362	ko00563,ko01100	ABA-GE	2.40766	up	ABA-glucosyl ester	--	--	0.829707	3.2959e-06	2
Cs_ont_1g017070	0.433017	insig	K14484	ko04075	ABA-GE	2.40766	up	ABA-glucosyl ester	--	--	-0.885454	9.57015e-08	2
Cs_ont_1g017260	-0.0133963	insig	K04485	--	ABA-GE	2.40766	up	ABA-glucosyl ester	--	--	-0.840074	1.8942e-06	2
Cs_ont_1g017450	0.277845	insig	--	--	ABA-GE	2.40766	up	ABA-glucosyl ester	--	--	-0.831533	2.99772e-06	2
Cs_ont_1g017480	0.0231243	insig	K05681	ko02010	ABA-GE	2.40766	up	ABA-glucosyl ester	--	--	-0.92885	1.23496e-09	2
Cs_ont_1g017580	0.0299279	insig	--	--	ABA-GE	2.40766	up	ABA-glucosyl ester	--	--	0.803614	1.14546e-05	2
Cs_ont_1g017670	-0.07241	insig	K05759	--	ABA-GE	2.40766	up	ABA-glucosyl ester	--	--	0.801277	1.26919e-05	2
Cs_ont_1g017800	0.575588	insig	--	--	ABA-GE	2.40766	up	ABA-glucosyl ester	--	--	-0.803291	1.1619e-05	2
Cs_ont_1g018190	-0.359707	insig	K01051	ko00040,ko01100	ABA-GE	2.40766	up	ABA-glucosyl ester	--	--	0.928783	1.24583e-09	2
Cs_ont_1g018310	0.110728	insig	K09286	--	ABA-GE	2.40766	up	ABA-glucosyl ester	--	--	0.818179	5.85393e-06	2
Cs_ont_1g018370	-0.0766603	insig	K22913	ko00562,ko01100	ABA-GE	2.40766	up	ABA-glucosyl ester	--	--	-0.853138	8.89504e-07	2
Cs_ont_1g018480	-0.0498207	insig	--	--	ABA-GE	2.40766	up	ABA-glucosyl ester	--	--	0.818855	5.66641e-06	2
Cs_ont_1g018980	0.0876601	insig	K13201	--	ABA-GE	2.40766	up	ABA-glucosyl ester	--	--	-0.811202	8.13162e-06	2
Cs_ont_1g019040	0.0356405	insig	K12620	ko03018	ABA-GE	2.40766	up	ABA-glucosyl ester	--	--	-0.839148	1.99342e-06	2
Cs_ont_1g019060	0.195092	insig	K20790	--	ABA-GE	2.40766	up	ABA-glucosyl ester	--	--	-0.805188	1.06816e-05	2
Cs_ont_1g019110	-0.14836	insig	K14085	ko00010,ko00053,ko00071,ko00260,ko00280,ko00310,ko00330,ko00340,ko00380,ko00410,ko00561,ko00620,ko01100,ko01110	ABA-GE	2.40766	up	ABA-glucosyl ester	--	--	0.807529	9.6164e-06	2
Cs_ont_1g019120	0.055754	insig	K14085	ko00010,ko00053,ko00071,ko00260,ko00280,ko00310,ko00330,ko00340,ko00380,ko00410,ko00561,ko00620,ko01100,ko01110	ABA-GE	2.40766	up	ABA-glucosyl ester	--	--	0.890796	6.21178e-08	2
Cs_ont_1g019220	-0.442264	insig	K20623	ko00905,ko01100,ko01110	ABA-GE	2.40766	up	ABA-glucosyl ester	--	--	0.88453	1.02908e-07	2
Cs_ont_1g019470	-0.109126	insig	K06944	--	ABA-GE	2.40766	up	ABA-glucosyl ester	--	--	0.800268	1.32614e-05	2
Cs_ont_1g019620	-0.00706075	insig	K01733	ko00260,ko00750,ko01100,ko01110,ko01230	ABA-GE	2.40766	up	ABA-glucosyl ester	--	--	0.881752	1.27538e-07	2
Cs_ont_1g019710	-0.158064	insig	K00627	ko00010,ko00020,ko00620,ko01100,ko01110,ko01200	ABA-GE	2.40766	up	ABA-glucosyl ester	--	--	0.817697	5.99113e-06	2
Cs_ont_1g019790	-0.499556	insig	K20472	--	ABA-GE	2.40766	up	ABA-glucosyl ester	--	--	0.91529	6.13707e-09	2
Cs_ont_1g020320	0.278665	insig	K01115	ko00564,ko00565,ko01100,ko01110,ko04144	ABA-GE	2.40766	up	ABA-glucosyl ester	--	--	-0.870215	2.94713e-07	2
Cs_ont_1g020360	-0.257913	insig	K05666	ko02010	ABA-GE	2.40766	up	ABA-glucosyl ester	--	--	-0.916496	5.38173e-09	2
Cs_ont_1g020440	-0.0966661	insig	--	--	ABA-GE	2.40766	up	ABA-glucosyl ester	--	--	0.876806	1.84498e-07	2
Cs_ont_1g020590	-0.00347572	insig	--	--	ABA-GE	2.40766	up	ABA-glucosyl ester	--	--	0.834856	2.51511e-06	2
Cs_ont_1g020610	0.080201	insig	K02903	ko03010	ABA-GE	2.40766	up	ABA-glucosyl ester	--	--	-0.846597	1.31002e-06	2
Cs_ont_1g020640	0.112015	insig	K12197	ko04144	ABA-GE	2.40766	up	ABA-glucosyl ester	--	--	-0.849309	1.11821e-06	2
Cs_ont_1g021160	0.0905615	insig	--	--	ABA-GE	2.40766	up	ABA-glucosyl ester	--	--	-0.825817	4.01947e-06	2
Cs_ont_1g021280	0.131923	insig	K14493	ko04075	ABA-GE	2.40766	up	ABA-glucosyl ester	--	--	0.819776	5.41908e-06	2
Cs_ont_1g021310	-0.0107744	insig	K00654	ko00600,ko01100	ABA-GE	2.40766	up	ABA-glucosyl ester	--	--	-0.811298	8.09557e-06	2
Cs_ont_1g021520	0.228047	insig	K02991	ko03010	ABA-GE	2.40766	up	ABA-glucosyl ester	--	--	-0.832449	2.85716e-06	2
Cs_ont_1g021750	-0.300594	insig	K11253	--	ABA-GE	2.40766	up	ABA-glucosyl ester	--	--	-0.906565	1.50415e-08	2
Cs_ont_1g022400	0.236402	insig	K00083	ko00940,ko01100,ko01110	ABA-GE	2.40766	up	ABA-glucosyl ester	--	--	-0.853368	8.77189e-07	2
Cs_ont_1g022410	0.188982	insig	K00083	ko00940,ko01100,ko01110	ABA-GE	2.40766	up	ABA-glucosyl ester	--	--	-0.842436	1.66059e-06	2
Cs_ont_1g022550	0.00546093	insig	K01414	--	ABA-GE	2.40766	up	ABA-glucosyl ester	--	--	0.926541	1.6575e-09	2
Cs_ont_1g022630	-0.426476	insig	--	--	ABA-GE	2.40766	up	ABA-glucosyl ester	--	--	0.896515	3.81304e-08	2
Cs_ont_1g022660	-0.0158249	insig	K15920	ko00520,ko01100	ABA-GE	2.40766	up	ABA-glucosyl ester	--	--	0.849154	1.12847e-06	2
Cs_ont_1g022710	0.203068	insig	K14484	ko04075	ABA-GE	2.40766	up	ABA-glucosyl ester	--	--	-0.899736	2.86047e-08	2
Cs_ont_1g022850	-0.0128328	insig	K00026	ko00020,ko00270,ko00620,ko00630,ko00710,ko01100,ko01110,ko01200	ABA-GE	2.40766	up	ABA-glucosyl ester	--	--	0.832712	2.81786e-06	2
Cs_ont_1g023000	-0.170892	insig	--	--	ABA-GE	2.40766	up	ABA-glucosyl ester	--	--	0.84992	1.07857e-06	2
Cs_ont_1g023040	-0.163608	insig	K22733	--	ABA-GE	2.40766	up	ABA-glucosyl ester	--	--	-0.907022	1.4384e-08	2
Cs_ont_1g023080	-0.104992	insig	K03665	--	ABA-GE	2.40766	up	ABA-glucosyl ester	--	--	0.847338	1.25493e-06	2
Cs_ont_1g023280	0.574134	insig	--	--	ABA-GE	2.40766	up	ABA-glucosyl ester	--	--	-0.812727	7.57674e-06	2
Cs_ont_1g023330	0.262456	insig	--	--	ABA-GE	2.40766	up	ABA-glucosyl ester	--	--	-0.865829	3.96985e-07	2
Cs_ont_1g023380	0.215309	insig	K02898	ko03010	ABA-GE	2.40766	up	ABA-glucosyl ester	--	--	-0.821216	5.05171e-06	2
Cs_ont_1g023530	-0.170309	insig	--	--	ABA-GE	2.40766	up	ABA-glucosyl ester	--	--	-0.857067	6.98623e-07	2
Cs_ont_1g023540	-0.066798	insig	--	--	ABA-GE	2.40766	up	ABA-glucosyl ester	--	--	0.946844	8.30969e-11	2
Cs_ont_1g023590	0.0936659	insig	K07297	--	ABA-GE	2.40766	up	ABA-glucosyl ester	--	--	-0.823446	4.52567e-06	2
Cs_ont_1g023820	0.270089	insig	K01455	ko00460,ko00630,ko00910,ko01100,ko01200	ABA-GE	2.40766	up	ABA-glucosyl ester	--	--	-0.834355	2.5831e-06	2
Cs_ont_1g023930	0.101205	insig	K03097	ko03008,ko04712	ABA-GE	2.40766	up	ABA-glucosyl ester	--	--	0.90301	2.11435e-08	2
Cs_ont_1g024320	-0.141422	insig	K01534	--	ABA-GE	2.40766	up	ABA-glucosyl ester	--	--	0.819106	5.59811e-06	2
Cs_ont_1g024560	-0.159008	insig	K18801	--	ABA-GE	2.40766	up	ABA-glucosyl ester	--	--	-0.82001	5.35798e-06	2
Cs_ont_1g024630	-0.0825391	insig	K09286	--	ABA-GE	2.40766	up	ABA-glucosyl ester	--	--	-0.829805	3.27931e-06	2
Cs_ont_1g024680	-0.286138	insig	K13717	--	ABA-GE	2.40766	up	ABA-glucosyl ester	--	--	0.840979	1.80148e-06	2
Cs_ont_1g024700	0.0190158	insig	--	--	ABA-GE	2.40766	up	ABA-glucosyl ester	--	--	0.936282	4.45931e-10	2
Cs_ont_1g024810	-0.298584	insig	K00763	ko00760,ko01100,ko01240	ABA-GE	2.40766	up	ABA-glucosyl ester	--	--	0.884706	1.01499e-07	2
Cs_ont_1g025020	-0.991731	insig	K13545	ko00860,ko01110	ABA-GE	2.40766	up	ABA-glucosyl ester	--	--	0.899208	3.00062e-08	2
Cs_ont_1g025070	-0.133641	insig	K03257	--	ABA-GE	2.40766	up	ABA-glucosyl ester	--	--	0.824015	4.39917e-06	2
Cs_ont_1g025210	0.0238842	insig	--	--	ABA-GE	2.40766	up	ABA-glucosyl ester	--	--	-0.814178	7.07966e-06	2
Cs_ont_1g025340	-0.121883	insig	K15634	ko00010,ko00260,ko01100,ko01110,ko01200,ko01230	ABA-GE	2.40766	up	ABA-glucosyl ester	--	--	0.856604	7.19062e-07	2
Cs_ont_1g026080	-0.768474	insig	K23678	--	ABA-GE	2.40766	up	ABA-glucosyl ester	--	--	0.914985	6.34277e-09	2
Cs_ont_1g026120	0.150796	insig	--	--	ABA-GE	2.40766	up	ABA-glucosyl ester	--	--	-0.93376	6.38358e-10	2
Cs_ont_1g026130	-0.0760705	insig	K20858	--	ABA-GE	2.40766	up	ABA-glucosyl ester	--	--	-0.893032	5.1495e-08	2
Cs_ont_1g026240	-0.0864828	insig	K01262	--	ABA-GE	2.40766	up	ABA-glucosyl ester	--	--	0.828643	3.48146e-06	2
Cs_ont_1g026460	-0.0375529	insig	--	--	ABA-GE	2.40766	up	ABA-glucosyl ester	--	--	-0.807645	9.56589e-06	2
Cs_ont_1g026580	-0.264068	insig	K00234	ko00020,ko00190,ko01100,ko01110,ko01200	ABA-GE	2.40766	up	ABA-glucosyl ester	--	--	0.845145	1.42414e-06	2
Cs_ont_1g026600	-0.649491	insig	--	--	ABA-GE	2.40766	up	ABA-glucosyl ester	--	--	0.937653	3.64632e-10	2
Cs_ont_1g026660	-0.0276845	insig	K12399	--	ABA-GE	2.40766	up	ABA-glucosyl ester	--	--	0.876604	1.87239e-07	2
Cs_ont_1g026700	-0.0160496	insig	K09835	ko00906,ko01100,ko01110	ABA-GE	2.40766	up	ABA-glucosyl ester	--	--	0.843582	1.55668e-06	2
Cs_ont_1g026860	0.638611	insig	K19600	--	ABA-GE	2.40766	up	ABA-glucosyl ester	--	--	-0.805975	1.03125e-05	2
Cs_ont_1g026900	0.102236	insig	K08486	ko04130	ABA-GE	2.40766	up	ABA-glucosyl ester	--	--	0.807481	9.63714e-06	2
Cs_ont_1g027060	-0.0583361	insig	--	--	ABA-GE	2.40766	up	ABA-glucosyl ester	--	--	-0.822529	4.73569e-06	2
Cs_ont_1g027180	-0.0713794	insig	K22733	--	ABA-GE	2.40766	up	ABA-glucosyl ester	--	--	0.872725	2.4733e-07	2
Cs_ont_1g027230	-0.0454953	insig	K15115	--	ABA-GE	2.40766	up	ABA-glucosyl ester	--	--	0.876353	1.90704e-07	2
Cs_ont_1g027400	0.18155	insig	--	--	ABA-GE	2.40766	up	ABA-glucosyl ester	--	--	-0.879092	1.55864e-07	2
Cs_ont_1g027450	-0.0569257	insig	K09264	--	ABA-GE	2.40766	up	ABA-glucosyl ester	--	--	0.808206	9.32595e-06	2
Cs_ont_1g027460	-0.148614	insig	--	--	ABA-GE	2.40766	up	ABA-glucosyl ester	--	--	0.908106	1.29228e-08	2
Cs_ont_1g027520	0.274229	insig	K09755	ko00940,ko01100,ko01110	ABA-GE	2.40766	up	ABA-glucosyl ester	--	--	-0.861656	5.22099e-07	2
Cs_ont_1g027900	-0.118165	insig	--	--	ABA-GE	2.40766	up	ABA-glucosyl ester	--	--	-0.865128	4.15961e-07	2
Cs_ont_1g028360	-0.445096	insig	K19366	ko04144	ABA-GE	2.40766	up	ABA-glucosyl ester	--	--	0.818451	5.7779e-06	2
Cs_ont_1g028560	-0.0366847	insig	--	--	ABA-GE	2.40766	up	ABA-glucosyl ester	--	--	-0.91694	5.12458e-09	2
Cs_ont_1g028580	0.0267852	insig	--	--	ABA-GE	2.40766	up	ABA-glucosyl ester	--	--	0.854315	8.28043e-07	2
Cs_ont_1g028610	0.12642	insig	K03094	ko04120,ko04141	ABA-GE	2.40766	up	ABA-glucosyl ester	--	--	-0.805404	1.05793e-05	2
Cs_ont_1g028800	0.0583843	insig	K01681	ko00020,ko00630,ko01100,ko01110,ko01200,ko01210,ko01230	ABA-GE	2.40766	up	ABA-glucosyl ester	--	--	0.915637	5.91091e-09	2
Cs_ont_1g028810	-0.230414	insig	K00472	ko00330,ko01100	ABA-GE	2.40766	up	ABA-glucosyl ester	--	--	0.800457	1.31532e-05	2
Cs_ont_1g029000	-0.234402	insig	K10899	--	ABA-GE	2.40766	up	ABA-glucosyl ester	--	--	0.858025	6.57969e-07	2
Cs_ont_1g029250	-0.109148	insig	--	--	ABA-GE	2.40766	up	ABA-glucosyl ester	--	--	0.829007	3.41698e-06	2
Cs_ont_1g029300	0.159176	insig	K11778	ko00900,ko01110	ABA-GE	2.40766	up	ABA-glucosyl ester	--	--	0.85573	7.59101e-07	2
Cs_ont_1g029390	-0.39124	insig	--	--	ABA-GE	2.40766	up	ABA-glucosyl ester	--	--	0.81992	5.38133e-06	2
Cs_ont_1g029410	-0.0658623	insig	--	--	ABA-GE	2.40766	up	ABA-glucosyl ester	--	--	-0.88262	1.19336e-07	2
Cs_ont_1g029440	-0.1336	insig	K14209	--	ABA-GE	2.40766	up	ABA-glucosyl ester	--	--	-0.89188	5.67497e-08	2
Cs_ont_1g029450	-0.254978	insig	--	--	ABA-GE	2.40766	up	ABA-glucosyl ester	--	--	-0.809915	8.62712e-06	2
Cs_ont_1g029460	0.187626	insig	K20291	--	ABA-GE	2.40766	up	ABA-glucosyl ester	--	--	-0.845071	1.43018e-06	2
Cs_ont_2g000360	-0.0140973	insig	K00626	ko00071,ko00280,ko00310,ko00380,ko00620,ko00630,ko00650,ko00900,ko01100,ko01110,ko01200,ko01212	ABA-GE	2.40766	up	ABA-glucosyl ester	--	--	0.897772	3.41242e-08	2
Cs_ont_2g000480	0.14068	insig	K07213	--	ABA-GE	2.40766	up	ABA-glucosyl ester	--	--	-0.920585	3.39507e-09	2
Cs_ont_2g000490	0.0791284	insig	--	--	ABA-GE	2.40766	up	ABA-glucosyl ester	--	--	0.845006	1.4355e-06	2
Cs_ont_2g000500	0.114446	insig	--	--	ABA-GE	2.40766	up	ABA-glucosyl ester	--	--	0.856915	7.05307e-07	2
Cs_ont_2g000630	-0.314989	insig	--	--	ABA-GE	2.40766	up	ABA-glucosyl ester	--	--	0.894338	4.60661e-08	2
Cs_ont_2g000640	-0.00505317	insig	--	--	ABA-GE	2.40766	up	ABA-glucosyl ester	--	--	-0.858955	6.20512e-07	2
Cs_ont_2g000760	-0.0709856	insig	--	--	ABA-GE	2.40766	up	ABA-glucosyl ester	--	--	-0.821778	4.91437e-06	2
Cs_ont_2g000810	-0.0501933	insig	K10047	ko00053,ko00562,ko01100,ko01110,ko01240,ko04070	ABA-GE	2.40766	up	ABA-glucosyl ester	--	--	0.855198	7.84398e-07	2
Cs_ont_2g001020	0.0254552	insig	K04711	ko00600,ko01100	ABA-GE	2.40766	up	ABA-glucosyl ester	--	--	-0.833665	2.67954e-06	2
Cs_ont_2g001030	0.703455	insig	--	--	ABA-GE	2.40766	up	ABA-glucosyl ester	--	--	0.819021	5.62117e-06	2
Cs_ont_2g001080	-0.150497	insig	--	--	ABA-GE	2.40766	up	ABA-glucosyl ester	--	--	0.800556	1.30964e-05	2
Cs_ont_2g001840	-0.116497	insig	K00703	ko00500,ko01100,ko01110	ABA-GE	2.40766	up	ABA-glucosyl ester	--	--	0.906775	1.47355e-08	2
Cs_ont_2g001850	0.218959	insig	K02115	ko00190,ko00195,ko01100	ABA-GE	2.40766	up	ABA-glucosyl ester	--	--	-0.811511	8.01646e-06	2
Cs_ont_2g001990	-0.290302	insig	K11517	ko00630,ko01100,ko01110,ko01200,ko04146	ABA-GE	2.40766	up	ABA-glucosyl ester	--	--	0.855915	7.50474e-07	2
Cs_ont_2g002020	-0.266021	insig	K00162	ko00010,ko00020,ko00620,ko01100,ko01110,ko01200	ABA-GE	2.40766	up	ABA-glucosyl ester	--	--	0.865027	4.18749e-07	2
Cs_ont_2g002330	0.201634	insig	K02882	ko03010	ABA-GE	2.40766	up	ABA-glucosyl ester	--	--	-0.824157	4.36834e-06	2
Cs_ont_2g002590	0.407246	insig	K08912	ko00196,ko01100	ABA-GE	2.40766	up	ABA-glucosyl ester	--	--	-0.803799	1.13614e-05	2
Cs_ont_2g002680	0.0596446	insig	--	--	ABA-GE	2.40766	up	ABA-glucosyl ester	--	--	0.840027	1.89914e-06	2
Cs_ont_2g002690	0.0624142	insig	K03377	--	ABA-GE	2.40766	up	ABA-glucosyl ester	--	--	0.85593	7.49786e-07	2
Cs_ont_2g002740	0.0243603	insig	K01724	ko00790,ko01100	ABA-GE	2.40766	up	ABA-glucosyl ester	--	--	0.842664	1.63945e-06	2
Cs_ont_2g003170	0.0545401	insig	K19365	--	ABA-GE	2.40766	up	ABA-glucosyl ester	--	--	-0.857861	6.64795e-07	2
Cs_ont_2g003210	-0.163293	insig	K20523	--	ABA-GE	2.40766	up	ABA-glucosyl ester	--	--	-0.812039	7.82302e-06	2
Cs_ont_2g003360	0.184576	insig	K16055	ko00500,ko01100,ko01110	ABA-GE	2.40766	up	ABA-glucosyl ester	--	--	-0.898426	3.21896e-08	2
Cs_ont_2g003730	0.172482	insig	--	--	ABA-GE	2.40766	up	ABA-glucosyl ester	--	--	0.815272	6.72398e-06	2
Cs_ont_2g003960	0.0296325	insig	K01568	ko00010,ko01100,ko01110	ABA-GE	2.40766	up	ABA-glucosyl ester	--	--	0.818655	5.72116e-06	2
Cs_ont_2g003990	0.145092	insig	K23978	--	ABA-GE	2.40766	up	ABA-glucosyl ester	--	--	-0.834389	2.57854e-06	2
Cs_ont_2g004030	0.420548	insig	K15400	ko00073	ABA-GE	2.40766	up	ABA-glucosyl ester	--	--	0.874621	2.16119e-07	2
Cs_ont_2g004080	-0.208305	insig	K17879	ko04146	ABA-GE	2.40766	up	ABA-glucosyl ester	--	--	0.848072	1.20242e-06	2
Cs_ont_2g004190	-0.220821	insig	K00430	ko00940,ko01100,ko01110	ABA-GE	2.40766	up	ABA-glucosyl ester	--	--	0.865281	4.11742e-07	2
Cs_ont_2g004350	0.114582	insig	--	--	ABA-GE	2.40766	up	ABA-glucosyl ester	--	--	-0.868044	3.41991e-07	2
Cs_ont_2g004480	0.245175	insig	K13436	ko04626	ABA-GE	2.40766	up	ABA-glucosyl ester	--	--	-0.837009	2.24011e-06	2
Cs_ont_2g004530	0.156008	insig	K15283	--	ABA-GE	2.40766	up	ABA-glucosyl ester	--	--	-0.867965	3.43829e-07	2
Cs_ont_2g004580	0.227392	insig	--	--	ABA-GE	2.40766	up	ABA-glucosyl ester	--	--	-0.853246	8.83712e-07	2
Cs_ont_2g004600	0.51478	insig	--	--	ABA-GE	2.40766	up	ABA-glucosyl ester	--	--	-0.824356	4.32497e-06	2
Cs_ont_2g004830	-0.123447	insig	K14409	ko03015	ABA-GE	2.40766	up	ABA-glucosyl ester	--	--	0.829173	3.38791e-06	2
Cs_ont_2g004860	0.14764	insig	--	--	ABA-GE	2.40766	up	ABA-glucosyl ester	--	--	0.814526	6.96479e-06	2
Cs_ont_2g004980	-0.609617	insig	--	--	ABA-GE	2.40766	up	ABA-glucosyl ester	--	--	-0.941427	2.04502e-10	2
Cs_ont_2g004990	-0.0344027	insig	K14510	ko04016,ko04075	ABA-GE	2.40766	up	ABA-glucosyl ester	--	--	-0.849657	1.09547e-06	2
Cs_ont_2g005050	0.267252	insig	--	--	ABA-GE	2.40766	up	ABA-glucosyl ester	--	--	-0.832351	2.87194e-06	2
Cs_ont_2g005310	-0.602981	insig	K04712	ko00600,ko01100	ABA-GE	2.40766	up	ABA-glucosyl ester	--	--	0.802603	1.19763e-05	2
Cs_ont_2g005380	-0.0487022	insig	--	--	ABA-GE	2.40766	up	ABA-glucosyl ester	--	--	0.843245	1.58662e-06	2
Cs_ont_2g005490	0.276825	insig	--	--	ABA-GE	2.40766	up	ABA-glucosyl ester	--	--	-0.861505	5.27225e-07	2
Cs_ont_2g005620	-0.932522	insig	K16297	--	ABA-GE	2.40766	up	ABA-glucosyl ester	--	--	0.944609	1.21824e-10	2
Cs_ont_2g005720	-0.0489094	insig	--	--	ABA-GE	2.40766	up	ABA-glucosyl ester	--	--	-0.850315	1.05361e-06	2
Cs_ont_2g005730	0.269887	insig	--	--	ABA-GE	2.40766	up	ABA-glucosyl ester	--	--	-0.878589	1.61801e-07	2
Cs_ont_2g005740	0.140997	insig	K19995	--	ABA-GE	2.40766	up	ABA-glucosyl ester	--	--	-0.852458	9.26837e-07	2
Cs_ont_2g005750	-0.460404	insig	--	--	ABA-GE	2.40766	up	ABA-glucosyl ester	--	--	0.93357	6.55505e-10	2
Cs_ont_2g006090	0.133997	insig	--	--	ABA-GE	2.40766	up	ABA-glucosyl ester	--	--	-0.882515	1.20304e-07	2
Cs_ont_2g006260	-0.0149139	insig	K13125	--	ABA-GE	2.40766	up	ABA-glucosyl ester	--	--	-0.836393	2.31588e-06	2
Cs_ont_2g006440	-0.719308	insig	K14175	ko00909,ko01100	ABA-GE	2.40766	up	ABA-glucosyl ester	--	--	-0.908386	1.25676e-08	2
Cs_ont_2g006530	-0.505529	insig	K10405	--	ABA-GE	2.40766	up	ABA-glucosyl ester	--	--	-0.859031	6.17529e-07	2
Cs_ont_2g006580	-0.402824	insig	K13430	ko04626	ABA-GE	2.40766	up	ABA-glucosyl ester	--	--	0.882678	1.18804e-07	2
Cs_ont_2g006640	0.213761	insig	K13430	ko04626	ABA-GE	2.40766	up	ABA-glucosyl ester	--	--	-0.811665	7.95964e-06	2
Cs_ont_2g006650	0.130684	insig	--	--	ABA-GE	2.40766	up	ABA-glucosyl ester	--	--	-0.830745	3.12332e-06	2
Cs_ont_2g006760	-0.52563	insig	K20115	--	ABA-GE	2.40766	up	ABA-glucosyl ester	--	--	0.840448	1.85546e-06	2
Cs_ont_2g007030	-0.0283384	insig	--	--	ABA-GE	2.40766	up	ABA-glucosyl ester	--	--	0.800425	1.31716e-05	2
Cs_ont_2g007190	-0.141253	insig	K09489	--	ABA-GE	2.40766	up	ABA-glucosyl ester	--	--	0.804079	1.1221e-05	2
Cs_ont_2g007350	-0.0866881	insig	K10950	ko04141	ABA-GE	2.40766	up	ABA-glucosyl ester	--	--	0.809064	8.96925e-06	2
Cs_ont_2g007370	0.125565	insig	K14830	--	ABA-GE	2.40766	up	ABA-glucosyl ester	--	--	-0.818209	5.84546e-06	2
Cs_ont_2g007470	0.335129	insig	K15032	--	ABA-GE	2.40766	up	ABA-glucosyl ester	--	--	-0.829032	3.41268e-06	2
Cs_ont_2g007650	0.0304889	insig	--	--	ABA-GE	2.40766	up	ABA-glucosyl ester	--	--	0.833841	2.65473e-06	2
Cs_ont_2g007730	0.440762	insig	K02698	ko00195,ko01100	ABA-GE	2.40766	up	ABA-glucosyl ester	--	--	-0.802735	1.19071e-05	2
Cs_ont_2g007750	-0.0925987	insig	K10610	ko03420,ko04120	ABA-GE	2.40766	up	ABA-glucosyl ester	--	--	0.838747	2.03774e-06	2
Cs_ont_2g008040	-0.0161375	insig	K14760	ko00130,ko01100,ko01110,ko01240	ABA-GE	2.40766	up	ABA-glucosyl ester	--	--	-0.810785	8.28961e-06	2
Cs_ont_2g008120	0.0800286	insig	K13436	ko04626	ABA-GE	2.40766	up	ABA-glucosyl ester	--	--	-0.811084	8.17594e-06	2
Cs_ont_2g008630	0.455499	insig	K16219	--	ABA-GE	2.40766	up	ABA-glucosyl ester	--	--	-0.816294	6.40619e-06	2
Cs_ont_2g008700	0.00285983	insig	K22733	--	ABA-GE	2.40766	up	ABA-glucosyl ester	--	--	-0.80806	9.38826e-06	2
Cs_ont_2g008810	-0.407157	insig	K12192	ko04144	ABA-GE	2.40766	up	ABA-glucosyl ester	--	--	-0.890701	6.26097e-08	2
Cs_ont_2g008990	0.564178	insig	K13418	--	ABA-GE	2.40766	up	ABA-glucosyl ester	--	--	-0.837336	2.20078e-06	2
Cs_ont_2g009010	0.41394	insig	K13418	--	ABA-GE	2.40766	up	ABA-glucosyl ester	--	--	-0.813734	7.22871e-06	2
Cs_ont_2g009030	0.120419	insig	K03549	--	ABA-GE	2.40766	up	ABA-glucosyl ester	--	--	0.802704	1.19232e-05	2
Cs_ont_2g009050	-0.066871	insig	K13338	ko04146	ABA-GE	2.40766	up	ABA-glucosyl ester	--	--	0.816194	6.43653e-06	2
Cs_ont_2g009060	-0.246475	insig	K20177	--	ABA-GE	2.40766	up	ABA-glucosyl ester	--	--	0.82177	4.91615e-06	2
Cs_ont_2g009080	0.297984	insig	K02694	ko00195,ko01100	ABA-GE	2.40766	up	ABA-glucosyl ester	--	--	-0.833979	2.63528e-06	2
Cs_ont_2g009150	0.43122	insig	K14649	ko03022	ABA-GE	2.40766	up	ABA-glucosyl ester	--	--	-0.802729	1.191e-05	2
Cs_ont_2g009200	0.043225	insig	--	--	ABA-GE	2.40766	up	ABA-glucosyl ester	--	--	0.837597	2.16975e-06	2
Cs_ont_2g009310	0.111086	insig	K07889	ko04144,ko04145	ABA-GE	2.40766	up	ABA-glucosyl ester	--	--	-0.842445	1.65973e-06	2
Cs_ont_2g009340	-0.0699514	insig	K22698	--	ABA-GE	2.40766	up	ABA-glucosyl ester	--	--	0.858913	6.22161e-07	2
Cs_ont_2g009510	-0.152518	insig	K07393	--	ABA-GE	2.40766	up	ABA-glucosyl ester	--	--	0.900215	2.73848e-08	2
Cs_ont_2g009530	-0.0503267	insig	K07393	--	ABA-GE	2.40766	up	ABA-glucosyl ester	--	--	0.930097	1.04916e-09	2
Cs_ont_2g009830	-0.0535661	insig	K03549	--	ABA-GE	2.40766	up	ABA-glucosyl ester	--	--	-0.856088	7.42447e-07	2
Cs_ont_2g009840	0.105922	insig	K03549	--	ABA-GE	2.40766	up	ABA-glucosyl ester	--	--	-0.898312	3.25208e-08	2
Cs_ont_2g009900	0.122781	insig	K02935	ko03010	ABA-GE	2.40766	up	ABA-glucosyl ester	--	--	-0.813959	7.1528e-06	2
Cs_ont_2g009910	0.156557	insig	K00602	ko00230,ko00670,ko01100,ko01110	ABA-GE	2.40766	up	ABA-glucosyl ester	--	--	0.908555	1.23579e-08	2
Cs_ont_2g010000	0.294984	insig	K13195	--	ABA-GE	2.40766	up	ABA-glucosyl ester	--	--	-0.844343	1.49088e-06	2
Cs_ont_2g010070	8.98839e-05	insig	K02083	ko00230,ko01100	ABA-GE	2.40766	up	ABA-glucosyl ester	--	--	-0.804508	1.10097e-05	2
Cs_ont_2g010390	0.139619	insig	--	--	ABA-GE	2.40766	up	ABA-glucosyl ester	--	--	-0.821988	4.86383e-06	2
Cs_ont_2g010660	0.0384207	insig	K07765	ko04141	ABA-GE	2.40766	up	ABA-glucosyl ester	--	--	-0.840974	1.80204e-06	2
Cs_ont_2g010710	-0.482616	insig	K01188	ko00460,ko00500,ko00999,ko01100,ko01110	ABA-GE	2.40766	up	ABA-glucosyl ester	--	--	0.828272	3.54835e-06	2
Cs_ont_2g010780	-0.804803	insig	K12373	ko00511,ko00513,ko00520,ko00531,ko00600,ko00603,ko00604,ko01100	ABA-GE	2.40766	up	ABA-glucosyl ester	--	--	0.89578	4.06639e-08	2
Cs_ont_2g010790	0.407299	insig	K01179	ko00500,ko01100	ABA-GE	2.40766	up	ABA-glucosyl ester	--	--	-0.837924	2.13143e-06	2
Cs_ont_2g010940	0.109059	insig	K00873	ko00010,ko00620,ko01100,ko01110,ko01200,ko01230	ABA-GE	2.40766	up	ABA-glucosyl ester	--	--	0.907508	1.37116e-08	2
Cs_ont_2g011040	-0.0806078	insig	K13096	--	ABA-GE	2.40766	up	ABA-glucosyl ester	--	--	-0.804468	1.10295e-05	2
Cs_ont_2g011080	-0.232415	insig	K01354	--	ABA-GE	2.40766	up	ABA-glucosyl ester	--	--	0.859664	5.93226e-07	2
Cs_ont_2g011130	-0.190636	insig	K25507	--	ABA-GE	2.40766	up	ABA-glucosyl ester	--	--	-0.811301	8.09467e-06	2
Cs_ont_2g011220	0.252693	insig	--	--	ABA-GE	2.40766	up	ABA-glucosyl ester	--	--	-0.829755	3.2877e-06	2
Cs_ont_2g011750	0.0406824	insig	--	--	ABA-GE	2.40766	up	ABA-glucosyl ester	--	--	0.809493	8.79538e-06	2
Cs_ont_2g011890	-0.190034	insig	--	--	ABA-GE	2.40766	up	ABA-glucosyl ester	--	--	-0.877954	1.69584e-07	2
Cs_ont_2g012140	-0.324573	insig	K14442	ko03018	ABA-GE	2.40766	up	ABA-glucosyl ester	--	--	0.815105	6.77752e-06	2
Cs_ont_2g012220	0.0107972	insig	K02606	--	ABA-GE	2.40766	up	ABA-glucosyl ester	--	--	-0.850624	1.03446e-06	2
Cs_ont_2g012320	0.0331575	insig	--	--	ABA-GE	2.40766	up	ABA-glucosyl ester	--	--	-0.820391	5.25946e-06	2
Cs_ont_2g012460	-0.0773152	insig	K01807	ko00030,ko00710,ko01100,ko01110,ko01200,ko01230	ABA-GE	2.40766	up	ABA-glucosyl ester	--	--	-0.902736	2.16943e-08	2
Cs_ont_2g012520	-0.0719486	insig	K20891	--	ABA-GE	2.40766	up	ABA-glucosyl ester	--	--	-0.88091	1.35969e-07	2
Cs_ont_2g012640	-0.0139984	insig	K00767	ko00760,ko01100,ko01240	ABA-GE	2.40766	up	ABA-glucosyl ester	--	--	0.840573	1.84264e-06	2
Cs_ont_2g012700	0.135322	insig	--	--	ABA-GE	2.40766	up	ABA-glucosyl ester	--	--	-0.831814	2.95397e-06	2
Cs_ont_2g013090	-0.107617	insig	--	--	ABA-GE	2.40766	up	ABA-glucosyl ester	--	--	-0.899984	2.79691e-08	2
Cs_ont_2g013110	-0.0155575	insig	--	--	ABA-GE	2.40766	up	ABA-glucosyl ester	--	--	0.824071	4.38705e-06	2
Cs_ont_2g013320	0.465921	insig	--	--	ABA-GE	2.40766	up	ABA-glucosyl ester	--	--	-0.859091	6.15195e-07	2
Cs_ont_2g013360	-0.620503	insig	K15166	--	ABA-GE	2.40766	up	ABA-glucosyl ester	--	--	0.805972	1.03138e-05	2
Cs_ont_2g013370	-0.0592376	insig	K13464	ko04075	ABA-GE	2.40766	up	ABA-glucosyl ester	--	--	-0.91808	4.51462e-09	2
Cs_ont_2g013410	0.341351	insig	--	--	ABA-GE	2.40766	up	ABA-glucosyl ester	--	--	-0.833974	2.63593e-06	2
Cs_ont_2g013460	0.103787	insig	K23378	ko00999,ko01110	ABA-GE	2.40766	up	ABA-glucosyl ester	--	--	-0.822807	4.67108e-06	2
Cs_ont_2g013530	-0.0849512	insig	K23145	ko00999,ko01110	ABA-GE	2.40766	up	ABA-glucosyl ester	--	--	0.832033	2.92025e-06	2
Cs_ont_2g013910	-0.124211	insig	--	--	ABA-GE	2.40766	up	ABA-glucosyl ester	--	--	0.809447	8.81378e-06	2
Cs_ont_2g013980	-0.374572	insig	K13418	--	ABA-GE	2.40766	up	ABA-glucosyl ester	--	--	-0.801817	1.23962e-05	2
Cs_ont_2g014700	-0.0105904	insig	K03963	ko00190,ko01100	ABA-GE	2.40766	up	ABA-glucosyl ester	--	--	0.805653	1.04622e-05	2
Cs_ont_2g014890	0.0394674	insig	K01647	ko00020,ko00630,ko01100,ko01110,ko01200,ko01210,ko01230	ABA-GE	2.40766	up	ABA-glucosyl ester	--	--	0.860776	5.52543e-07	2
Cs_ont_2g015020	0.155852	insig	--	--	ABA-GE	2.40766	up	ABA-glucosyl ester	--	--	-0.827997	3.5986e-06	2
Cs_ont_2g015050	0.050795	insig	--	--	ABA-GE	2.40766	up	ABA-glucosyl ester	--	--	0.819938	5.3767e-06	2
Cs_ont_2g015080	0.043743	insig	K13103	--	ABA-GE	2.40766	up	ABA-glucosyl ester	--	--	-0.854425	8.22466e-07	2
Cs_ont_2g015160	-0.282063	insig	K01148	ko03018	ABA-GE	2.40766	up	ABA-glucosyl ester	--	--	0.867028	3.6632e-07	2
Cs_ont_2g015320	-0.128488	insig	K05387	--	ABA-GE	2.40766	up	ABA-glucosyl ester	--	--	-0.884289	1.04858e-07	2
Cs_ont_2g015540	-0.381494	insig	K13691	--	ABA-GE	2.40766	up	ABA-glucosyl ester	--	--	-0.862646	4.89656e-07	2
Cs_ont_2g015860	-0.452023	insig	K22588	ko00380,ko01100,ko01110	ABA-GE	2.40766	up	ABA-glucosyl ester	--	--	0.925363	1.91892e-09	2
Cs_ont_2g016200	0.0619429	insig	--	--	ABA-GE	2.40766	up	ABA-glucosyl ester	--	--	-0.832944	2.7837e-06	2
Cs_ont_2g016560	0.206864	insig	--	--	ABA-GE	2.40766	up	ABA-glucosyl ester	--	--	-0.894141	4.68494e-08	2
Cs_ont_2g016610	-0.590559	insig	K08869	--	ABA-GE	2.40766	up	ABA-glucosyl ester	--	--	0.83492	2.50647e-06	2
Cs_ont_2g016820	0.406474	insig	--	--	ABA-GE	2.40766	up	ABA-glucosyl ester	--	--	-0.864456	4.34858e-07	2
Cs_ont_2g016890	0.261108	insig	--	--	ABA-GE	2.40766	up	ABA-glucosyl ester	--	--	-0.857015	7.0089e-07	2
Cs_ont_2g017440	-0.562268	insig	K14489	ko04075	ABA-GE	2.40766	up	ABA-glucosyl ester	--	--	0.803515	1.15045e-05	2
Cs_ont_2g017490	-0.102031	insig	K18834	ko04626	ABA-GE	2.40766	up	ABA-glucosyl ester	--	--	-0.809584	8.75908e-06	2
Cs_ont_2g018100	0.209651	insig	--	--	ABA-GE	2.40766	up	ABA-glucosyl ester	--	--	-0.840798	1.81969e-06	2
Cs_ont_2g018450	-0.125036	insig	--	--	ABA-GE	2.40766	up	ABA-glucosyl ester	--	--	-0.905773	1.62456e-08	2
Cs_ont_2g018680	-0.148743	insig	--	--	ABA-GE	2.40766	up	ABA-glucosyl ester	--	--	-0.845286	1.4127e-06	2
Cs_ont_2g018730	-0.440333	insig	K14016	ko04141	ABA-GE	2.40766	up	ABA-glucosyl ester	--	--	-0.874019	2.25628e-07	2
Cs_ont_2g018740	0.122109	insig	K09775	--	ABA-GE	2.40766	up	ABA-glucosyl ester	--	--	-0.854443	8.21593e-07	2
Cs_ont_2g018860	-0.122726	insig	K10999	--	ABA-GE	2.40766	up	ABA-glucosyl ester	--	--	-0.802448	1.20582e-05	2
Cs_ont_2g018890	0.130993	insig	K13424	ko04016,ko04626	ABA-GE	2.40766	up	ABA-glucosyl ester	--	--	-0.910373	1.02859e-08	2
Cs_ont_2g018920	-0.385719	insig	--	--	ABA-GE	2.40766	up	ABA-glucosyl ester	--	--	-0.9078	1.33215e-08	2
Cs_ont_2g018950	0.0334642	insig	K14009	ko04141	ABA-GE	2.40766	up	ABA-glucosyl ester	--	--	0.802363	1.21032e-05	2
Cs_ont_2g018970	0.107333	insig	K15083	--	ABA-GE	2.40766	up	ABA-glucosyl ester	--	--	-0.851152	1.00239e-06	2
Cs_ont_2g019010	-0.309211	insig	K05359	ko00400,ko01100,ko01110,ko01230	ABA-GE	2.40766	up	ABA-glucosyl ester	--	--	0.83327	2.73612e-06	2
Cs_ont_2g019110	0.278339	insig	K20855	--	ABA-GE	2.40766	up	ABA-glucosyl ester	--	--	-0.844473	1.47982e-06	2
Cs_ont_2g019140	-0.31187	insig	K04532	--	ABA-GE	2.40766	up	ABA-glucosyl ester	--	--	0.84399	1.52106e-06	2
Cs_ont_2g019160	-0.0617673	insig	K01681	ko00020,ko00630,ko01100,ko01110,ko01200,ko01210,ko01230	ABA-GE	2.40766	up	ABA-glucosyl ester	--	--	0.91244	8.30957e-09	2
Cs_ont_2g019610	-0.0219476	insig	--	--	ABA-GE	2.40766	up	ABA-glucosyl ester	--	--	-0.843215	1.58932e-06	2
Cs_ont_2g019670	-0.101455	insig	K11426	ko00310,ko01100	ABA-GE	2.40766	up	ABA-glucosyl ester	--	--	0.824637	4.26467e-06	2
Cs_ont_2g019980	0.232559	insig	--	--	ABA-GE	2.40766	up	ABA-glucosyl ester	--	--	-0.827488	3.69323e-06	2
Cs_ont_2g020680	0.222737	insig	K18812	--	ABA-GE	2.40766	up	ABA-glucosyl ester	--	--	-0.856668	7.162e-07	2
Cs_ont_2g020690	0.0448306	insig	K02636	ko00195,ko01100	ABA-GE	2.40766	up	ABA-glucosyl ester	--	--	-0.828113	3.57734e-06	2
Cs_ont_2g020750	-0.282218	insig	K19747	--	ABA-GE	2.40766	up	ABA-glucosyl ester	--	--	-0.805015	1.07645e-05	2
Cs_ont_2g020770	0.151094	insig	--	--	ABA-GE	2.40766	up	ABA-glucosyl ester	--	--	-0.824047	4.39223e-06	2
Cs_ont_2g020900	-0.215151	insig	K20181	--	ABA-GE	2.40766	up	ABA-glucosyl ester	--	--	0.878277	1.65583e-07	2
Cs_ont_2g021140	0.293802	insig	--	--	ABA-GE	2.40766	up	ABA-glucosyl ester	--	--	0.86909	3.18448e-07	2
Cs_ont_2g021580	-0.123849	insig	K09286	--	ABA-GE	2.40766	up	ABA-glucosyl ester	--	--	-0.80182	1.23944e-05	2
Cs_ont_2g021690	0.333354	insig	--	--	ABA-GE	2.40766	up	ABA-glucosyl ester	--	--	-0.840682	1.83154e-06	2
Cs_ont_2g021980	0.0414594	insig	K14763	--	ABA-GE	2.40766	up	ABA-glucosyl ester	--	--	-0.807057	9.82339e-06	2
Cs_ont_2g022150	-0.00247649	insig	--	--	ABA-GE	2.40766	up	ABA-glucosyl ester	--	--	-0.831376	3.02233e-06	2
Cs_ont_2g022210	-0.0335504	insig	--	--	ABA-GE	2.40766	up	ABA-glucosyl ester	--	--	-0.881241	1.32599e-07	2
Cs_ont_2g022550	-0.220906	insig	K01530	--	ABA-GE	2.40766	up	ABA-glucosyl ester	--	--	0.842158	1.68669e-06	2
Cs_ont_2g022650	-0.255788	insig	K13691	--	ABA-GE	2.40766	up	ABA-glucosyl ester	--	--	-0.945915	9.76054e-11	2
Cs_ont_2g022660	0.124183	insig	--	--	ABA-GE	2.40766	up	ABA-glucosyl ester	--	--	-0.810322	8.46775e-06	2
Cs_ont_2g022700	-0.253422	insig	K13691	--	ABA-GE	2.40766	up	ABA-glucosyl ester	--	--	-0.883694	1.09831e-07	2
Cs_ont_2g023020	0.162231	insig	K15803	ko00909	ABA-GE	2.40766	up	ABA-glucosyl ester	--	--	-0.801276	1.26924e-05	2
Cs_ont_2g023270	-0.399462	insig	K13993	ko04141	ABA-GE	2.40766	up	ABA-glucosyl ester	--	--	0.831604	2.98648e-06	2
Cs_ont_2g023310	-0.102344	insig	K16275	--	ABA-GE	2.40766	up	ABA-glucosyl ester	--	--	-0.80338	1.15736e-05	2
Cs_ont_2g023550	-0.21719	insig	K24917	--	ABA-GE	2.40766	up	ABA-glucosyl ester	--	--	-0.878387	1.64244e-07	2
Cs_ont_2g023930	-0.124304	insig	K00876	ko00240,ko01100,ko01232	ABA-GE	2.40766	up	ABA-glucosyl ester	--	--	0.908633	1.22612e-08	2
Cs_ont_2g023940	0.0270552	insig	--	--	ABA-GE	2.40766	up	ABA-glucosyl ester	--	--	0.845861	1.36682e-06	2
Cs_ont_2g024300	-0.197812	insig	--	--	ABA-GE	2.40766	up	ABA-glucosyl ester	--	--	0.895827	4.04965e-08	2
Cs_ont_2g024530	0.250458	insig	--	--	ABA-GE	2.40766	up	ABA-glucosyl ester	--	--	-0.878383	1.64292e-07	2
Cs_ont_2g024550	0.026247	insig	K20291	--	ABA-GE	2.40766	up	ABA-glucosyl ester	--	--	-0.854367	8.25424e-07	2
Cs_ont_2g024570	-0.0244368	insig	K02936	ko03010	ABA-GE	2.40766	up	ABA-glucosyl ester	--	--	-0.828978	3.422e-06	2
Cs_ont_2g024740	-0.126394	insig	K13430	ko04626	ABA-GE	2.40766	up	ABA-glucosyl ester	--	--	-0.857623	6.74766e-07	2
Cs_ont_2g024970	-0.400381	insig	--	--	ABA-GE	2.40766	up	ABA-glucosyl ester	--	--	0.9258	1.81797e-09	2
Cs_ont_2g025000	-0.66204	insig	--	--	ABA-GE	2.40766	up	ABA-glucosyl ester	--	--	0.897646	3.45087e-08	2
Cs_ont_2g025010	-0.412748	insig	--	--	ABA-GE	2.40766	up	ABA-glucosyl ester	--	--	0.869485	3.09926e-07	2
Cs_ont_2g025400	-0.204832	insig	K22733	--	ABA-GE	2.40766	up	ABA-glucosyl ester	--	--	-0.834497	2.56364e-06	2
Cs_ont_2g025430	0.0877124	insig	K00786	--	ABA-GE	2.40766	up	ABA-glucosyl ester	--	--	0.801213	1.27273e-05	2
Cs_ont_2g025480	0.100028	insig	K01191	ko00511	ABA-GE	2.40766	up	ABA-glucosyl ester	--	--	0.863304	4.69057e-07	2
Cs_ont_2g025490	-0.0979086	insig	--	--	ABA-GE	2.40766	up	ABA-glucosyl ester	--	--	-0.881091	1.34114e-07	2
Cs_ont_2g025780	-0.566156	insig	K07766	--	ABA-GE	2.40766	up	ABA-glucosyl ester	--	--	-0.844895	1.44461e-06	2
Cs_ont_2g025950	-0.0656762	insig	K05298	ko00710,ko01100,ko01200	ABA-GE	2.40766	up	ABA-glucosyl ester	--	--	-0.886527	8.78913e-08	2
Cs_ont_2g026040	-0.0223461	insig	K15436	ko03013,ko03250	ABA-GE	2.40766	up	ABA-glucosyl ester	--	--	0.897704	3.43304e-08	2
Cs_ont_2g026110	0.0302466	insig	K14486	ko04075	ABA-GE	2.40766	up	ABA-glucosyl ester	--	--	-0.883259	1.136e-07	2
Cs_ont_2g027560	-0.02426	insig	K09510	--	ABA-GE	2.40766	up	ABA-glucosyl ester	--	--	0.821878	4.89031e-06	2
Cs_ont_2g027580	0.0606073	insig	K09510	--	ABA-GE	2.40766	up	ABA-glucosyl ester	--	--	0.866233	3.86405e-07	2
Cs_ont_2g027790	0.158222	insig	K01076	--	ABA-GE	2.40766	up	ABA-glucosyl ester	--	--	-0.915743	5.84318e-09	2
Cs_ont_2g028080	-0.0806405	insig	--	--	ABA-GE	2.40766	up	ABA-glucosyl ester	--	--	0.885484	9.54754e-08	2
Cs_ont_2g028160	0.0111827	insig	K01792	ko00010,ko01100,ko01110	ABA-GE	2.40766	up	ABA-glucosyl ester	--	--	-0.811613	7.97873e-06	2
Cs_ont_2g028350	-0.571536	insig	K05658	ko02010	ABA-GE	2.40766	up	ABA-glucosyl ester	--	--	0.835438	2.438e-06	2
Cs_ont_2g028380	-0.0195593	insig	--	--	ABA-GE	2.40766	up	ABA-glucosyl ester	--	--	-0.89247	5.40039e-08	2
Cs_ont_2g028480	-0.258303	insig	K14962	ko03015	ABA-GE	2.40766	up	ABA-glucosyl ester	--	--	0.843014	1.60742e-06	2
Cs_ont_2g028500	-0.0895529	insig	--	--	ABA-GE	2.40766	up	ABA-glucosyl ester	--	--	0.875951	1.96345e-07	2
Cs_ont_2g029060	-0.240729	insig	K08835	--	ABA-GE	2.40766	up	ABA-glucosyl ester	--	--	0.81349	7.31155e-06	2
Cs_ont_2g029120	0.387723	insig	K01673	ko00910,ko01100	ABA-GE	2.40766	up	ABA-glucosyl ester	--	--	-0.813754	7.22202e-06	2
Cs_ont_2g029140	0.521884	insig	K00430	ko00940,ko01100,ko01110	ABA-GE	2.40766	up	ABA-glucosyl ester	--	--	-0.836656	2.28323e-06	2
Cs_ont_2g029150	0.309391	insig	K00278	ko00250,ko00760,ko01100,ko01240	ABA-GE	2.40766	up	ABA-glucosyl ester	--	--	-0.808863	9.05198e-06	2
Cs_ont_2g029400	-0.0266004	insig	K23260	ko00999,ko01110	ABA-GE	2.40766	up	ABA-glucosyl ester	--	--	0.850562	1.03824e-06	2
Cs_ont_2g029410	-0.522649	insig	K23260	ko00999,ko01110	ABA-GE	2.40766	up	ABA-glucosyl ester	--	--	0.868858	3.23539e-07	2
Cs_ont_2g029420	-0.161726	insig	K10881	ko03050,ko03440	ABA-GE	2.40766	up	ABA-glucosyl ester	--	--	0.833412	2.71561e-06	2
Cs_ont_2g029730	-0.0791936	insig	K23877	--	ABA-GE	2.40766	up	ABA-glucosyl ester	--	--	-0.817567	6.02848e-06	2
Cs_ont_2g029740	0.260398	insig	K20887	--	ABA-GE	2.40766	up	ABA-glucosyl ester	--	--	0.955893	1.4626e-11	2
Cs_ont_2g029860	-0.267624	insig	K00966	ko00051,ko00520,ko01100,ko01110,ko01240,ko01250	ABA-GE	2.40766	up	ABA-glucosyl ester	--	--	0.806648	1.00058e-05	2
Cs_ont_2g029920	0.0282936	insig	K00549	ko00270,ko00450,ko01100,ko01110,ko01230	ABA-GE	2.40766	up	ABA-glucosyl ester	--	--	-0.842281	1.67512e-06	2
Cs_ont_2g029970	-0.0566935	insig	K00919	ko00900,ko01100,ko01110	ABA-GE	2.40766	up	ABA-glucosyl ester	--	--	0.889511	6.90632e-08	2
Cs_ont_2g029980	-0.331759	insig	K12176	--	ABA-GE	2.40766	up	ABA-glucosyl ester	--	--	0.877513	1.75184e-07	2
Cs_ont_2g030010	0.0809303	insig	K07199	--	ABA-GE	2.40766	up	ABA-glucosyl ester	--	--	-0.936656	4.22274e-10	2
Cs_ont_2g030050	-0.0794438	insig	K18757	--	ABA-GE	2.40766	up	ABA-glucosyl ester	--	--	0.898249	3.2703e-08	2
Cs_ont_2g030130	-0.0462306	insig	--	--	ABA-GE	2.40766	up	ABA-glucosyl ester	--	--	0.849421	1.11087e-06	2
Cs_ont_2g030380	-0.426654	insig	K11886	--	ABA-GE	2.40766	up	ABA-glucosyl ester	--	--	0.868936	3.21824e-07	2
Cs_ont_2g030420	0.102414	insig	K00599	--	ABA-GE	2.40766	up	ABA-glucosyl ester	--	--	0.825375	4.10978e-06	2
Cs_ont_2g030440	0.202483	insig	--	--	ABA-GE	2.40766	up	ABA-glucosyl ester	--	--	-0.849773	1.088e-06	2
Cs_ont_2g030760	0.106505	insig	--	--	ABA-GE	2.40766	up	ABA-glucosyl ester	--	--	-0.852006	9.5241e-07	2
Cs_ont_2g030940	0.721269	insig	K19861	--	ABA-GE	2.40766	up	ABA-glucosyl ester	--	--	-0.825018	4.18406e-06	2
Cs_ont_2g031120	0.682267	insig	K19861	--	ABA-GE	2.40766	up	ABA-glucosyl ester	--	--	-0.840948	1.8046e-06	2
Cs_ont_2g031610	-0.169337	insig	K00844	ko00010,ko00051,ko00052,ko00500,ko00520,ko01100,ko01110,ko01200,ko01250	ABA-GE	2.40766	up	ABA-glucosyl ester	--	--	-0.837866	2.13816e-06	2
Cs_ont_2g031630	-0.0367853	insig	K01653	ko00290,ko00650,ko00660,ko00770,ko01100,ko01110,ko01210,ko01230	ABA-GE	2.40766	up	ABA-glucosyl ester	--	--	0.836053	2.35873e-06	2
Cs_ont_2g031750	-0.20065	insig	--	--	ABA-GE	2.40766	up	ABA-glucosyl ester	--	--	0.918004	4.55313e-09	2
Cs_ont_2g032010	0.422934	insig	K09753	ko00940,ko01100,ko01110	ABA-GE	2.40766	up	ABA-glucosyl ester	--	--	0.917342	4.90182e-09	2
Cs_ont_2g032130	-0.0505532	insig	K08064	--	ABA-GE	2.40766	up	ABA-glucosyl ester	--	--	-0.915715	5.86058e-09	2
Cs_ont_2g032160	-0.102639	insig	--	--	ABA-GE	2.40766	up	ABA-glucosyl ester	--	--	-0.8007	1.3015e-05	2
Cs_ont_2g032500	-0.51141	insig	K07277	--	ABA-GE	2.40766	up	ABA-glucosyl ester	--	--	0.80137	1.26409e-05	2
Cs_ont_2g032800	0.0863852	insig	K09955	--	ABA-GE	2.40766	up	ABA-glucosyl ester	--	--	-0.900702	2.6193e-08	2
Cs_ont_2g032860	-0.168595	insig	--	--	ABA-GE	2.40766	up	ABA-glucosyl ester	--	--	-0.886148	9.05815e-08	2
Cs_ont_2g032950	-0.0225651	insig	K09955	--	ABA-GE	2.40766	up	ABA-glucosyl ester	--	--	-0.874354	2.20297e-07	2
Cs_ont_2g033250	0.0960453	insig	--	--	ABA-GE	2.40766	up	ABA-glucosyl ester	--	--	-0.848043	1.20442e-06	2
Cs_ont_2g033310	0.425653	insig	K23260	ko00999,ko01110	ABA-GE	2.40766	up	ABA-glucosyl ester	--	--	0.810307	8.47345e-06	2
Cs_ont_2g033930	-0.0358638	insig	K08997	--	ABA-GE	2.40766	up	ABA-glucosyl ester	--	--	0.828618	3.486e-06	2
Cs_ont_2g033990	-0.100479	insig	K00208	ko00061,ko00780,ko01100,ko01110,ko01212,ko01240	ABA-GE	2.40766	up	ABA-glucosyl ester	--	--	0.899386	2.95262e-08	2
Cs_ont_2g034030	-0.0173348	insig	--	--	ABA-GE	2.40766	up	ABA-glucosyl ester	--	--	-0.929273	1.16899e-09	2
Cs_ont_2g034150	-0.285197	insig	K02112	ko00190,ko00195,ko01100	ABA-GE	2.40766	up	ABA-glucosyl ester	--	--	-0.802394	1.20866e-05	2
Cs_ont_2g034170	-0.209007	insig	--	--	ABA-GE	2.40766	up	ABA-glucosyl ester	--	--	-0.86893	3.21958e-07	2
Cs_ont_2g034620	0.593183	insig	--	--	ABA-GE	2.40766	up	ABA-glucosyl ester	--	--	-0.800444	1.31605e-05	2
Cs_ont_2g034930	0.14471	insig	--	--	ABA-GE	2.40766	up	ABA-glucosyl ester	--	--	0.887868	7.89337e-08	2
Cs_ont_2g034960	0.649645	insig	K16292	--	ABA-GE	2.40766	up	ABA-glucosyl ester	--	--	-0.807499	9.6294e-06	2
Cs_ont_2g035140	0.0456606	insig	K19892	ko00500,ko01100	ABA-GE	2.40766	up	ABA-glucosyl ester	--	--	-0.807961	9.43022e-06	2
Cs_ont_2g035210	0.474228	insig	K13071	ko00860,ko01110	ABA-GE	2.40766	up	ABA-glucosyl ester	--	--	-0.841624	1.73785e-06	2
Cs_ont_2g035370	-0.0363137	insig	--	--	ABA-GE	2.40766	up	ABA-glucosyl ester	--	--	0.824544	4.28472e-06	2
Cs_ont_2g035630	0.0790406	insig	--	--	ABA-GE	2.40766	up	ABA-glucosyl ester	--	--	-0.835995	2.36611e-06	2
Cs_ont_2g035640	-0.313377	insig	K08288	ko04141	ABA-GE	2.40766	up	ABA-glucosyl ester	--	--	0.861098	5.41225e-07	2
Cs_ont_2g035680	-0.0785632	insig	--	--	ABA-GE	2.40766	up	ABA-glucosyl ester	--	--	0.83973	1.9306e-06	2
Cs_ont_3g000190	-0.760124	insig	K11420	ko00310,ko01100	ABA-GE	2.40766	up	ABA-glucosyl ester	--	--	0.808429	9.2323e-06	2
Cs_ont_3g000280	-0.22855	insig	K01113	ko00790,ko01100,ko01240	ABA-GE	2.40766	up	ABA-glucosyl ester	--	--	0.896697	3.75258e-08	2
Cs_ont_3g000550	-0.134821	insig	K11649	--	ABA-GE	2.40766	up	ABA-glucosyl ester	--	--	-0.832396	2.86508e-06	2
Cs_ont_3g000750	-0.0234043	insig	K20027	--	ABA-GE	2.40766	up	ABA-glucosyl ester	--	--	0.887524	8.11529e-08	2
Cs_ont_3g000770	0.048382	insig	K05298	ko00710,ko01100,ko01200	ABA-GE	2.40766	up	ABA-glucosyl ester	--	--	-0.810362	8.45239e-06	2
Cs_ont_3g000800	-0.14172	insig	K05387	--	ABA-GE	2.40766	up	ABA-glucosyl ester	--	--	0.884568	1.026e-07	2
Cs_ont_3g000950	-0.423298	insig	K22184	--	ABA-GE	2.40766	up	ABA-glucosyl ester	--	--	-0.821399	5.00659e-06	2
Cs_ont_3g001080	0.17665	insig	K11088	ko03040	ABA-GE	2.40766	up	ABA-glucosyl ester	--	--	-0.826327	3.9173e-06	2
Cs_ont_3g001200	-0.129651	insig	--	--	ABA-GE	2.40766	up	ABA-glucosyl ester	--	--	-0.8019	1.23512e-05	2
Cs_ont_3g001310	-0.202893	insig	K10526	ko00592,ko01100,ko01110	ABA-GE	2.40766	up	ABA-glucosyl ester	--	--	-0.839619	1.94235e-06	2
Cs_ont_3g001420	-0.015713	insig	K14168	ko04122	ABA-GE	2.40766	up	ABA-glucosyl ester	--	--	-0.82163	4.95009e-06	2
Cs_ont_3g001580	0.0842096	insig	K13153	--	ABA-GE	2.40766	up	ABA-glucosyl ester	--	--	-0.851488	9.8245e-07	2
Cs_ont_3g001780	0.291986	insig	--	--	ABA-GE	2.40766	up	ABA-glucosyl ester	--	--	-0.840799	1.81967e-06	2
Cs_ont_3g002140	0.158568	insig	K09487	ko04141,ko04626	ABA-GE	2.40766	up	ABA-glucosyl ester	--	--	0.833757	2.66645e-06	2
Cs_ont_3g002180	-0.00952447	insig	K03686	--	ABA-GE	2.40766	up	ABA-glucosyl ester	--	--	-0.938067	3.42864e-10	2
Cs_ont_3g002280	0.277625	insig	--	--	ABA-GE	2.40766	up	ABA-glucosyl ester	--	--	-0.821739	4.92367e-06	2
Cs_ont_3g002390	0.197843	insig	--	--	ABA-GE	2.40766	up	ABA-glucosyl ester	--	--	-0.884324	1.04571e-07	2
Cs_ont_3g002620	0.0442633	insig	K24810	--	ABA-GE	2.40766	up	ABA-glucosyl ester	--	--	-0.858025	6.57963e-07	2
Cs_ont_3g002630	0.357023	insig	K02875	ko03010	ABA-GE	2.40766	up	ABA-glucosyl ester	--	--	-0.858084	6.55552e-07	2
Cs_ont_3g003070	-0.340342	insig	K00279	ko00908,ko01110	ABA-GE	2.40766	up	ABA-glucosyl ester	--	--	0.912176	8.54175e-09	2
Cs_ont_3g003350	0.0493865	insig	K00975	ko00500,ko00520,ko01100,ko01110,ko01250	ABA-GE	2.40766	up	ABA-glucosyl ester	--	--	0.882289	1.22409e-07	2
Cs_ont_3g003390	0.0850595	insig	K00611	ko00220,ko01100,ko01110,ko01230	ABA-GE	2.40766	up	ABA-glucosyl ester	--	--	0.89487	4.4005e-08	2
Cs_ont_3g003650	0.025306	insig	--	--	ABA-GE	2.40766	up	ABA-glucosyl ester	--	--	0.941121	2.14647e-10	2
Cs_ont_3g003680	0.0703884	insig	K16302	--	ABA-GE	2.40766	up	ABA-glucosyl ester	--	--	0.802432	1.20667e-05	2
Cs_ont_3g003780	0.0265333	insig	K01810	ko00010,ko00030,ko00500,ko00520,ko01100,ko01110,ko01200,ko01250	ABA-GE	2.40766	up	ABA-glucosyl ester	--	--	0.904304	1.87071e-08	2
Cs_ont_3g003890	-0.0616101	insig	--	--	ABA-GE	2.40766	up	ABA-glucosyl ester	--	--	0.85768	6.72374e-07	2
Cs_ont_3g003930	0.0312558	insig	K17508	--	ABA-GE	2.40766	up	ABA-glucosyl ester	--	--	-0.867823	3.47159e-07	2
Cs_ont_3g003950	0.310039	insig	--	--	ABA-GE	2.40766	up	ABA-glucosyl ester	--	--	-0.863774	4.5485e-07	2
Cs_ont_3g003980	-0.109965	insig	K13510	ko00564,ko00565,ko01100	ABA-GE	2.40766	up	ABA-glucosyl ester	--	--	0.890971	6.12239e-08	2
Cs_ont_3g004160	0.0249799	insig	K10666	ko04141	ABA-GE	2.40766	up	ABA-glucosyl ester	--	--	-0.874706	2.14798e-07	2
Cs_ont_3g004210	0.121552	insig	K24221	ko00562,ko01100	ABA-GE	2.40766	up	ABA-glucosyl ester	--	--	-0.918145	4.48214e-09	2
Cs_ont_3g004220	0.0957346	insig	--	--	ABA-GE	2.40766	up	ABA-glucosyl ester	--	--	-0.851709	9.69538e-07	2
Cs_ont_3g004250	-0.464684	insig	K11968	--	ABA-GE	2.40766	up	ABA-glucosyl ester	--	--	0.82403	4.39591e-06	2
Cs_ont_3g004390	0.545234	insig	K23136	ko00999,ko01110	ABA-GE	2.40766	up	ABA-glucosyl ester	--	--	0.944149	1.3153e-10	2
Cs_ont_3g004540	0.361074	insig	K14611	--	ABA-GE	2.40766	up	ABA-glucosyl ester	--	--	-0.834285	2.59281e-06	2
Cs_ont_3g004560	0.0668194	insig	K13459	ko04626	ABA-GE	2.40766	up	ABA-glucosyl ester	--	--	-0.892395	5.43468e-08	2
Cs_ont_3g004890	-0.0373898	insig	K17867	--	ABA-GE	2.40766	up	ABA-glucosyl ester	--	--	-0.868371	3.34475e-07	2
Cs_ont_3g004950	0.485587	insig	K14499	ko04075	ABA-GE	2.40766	up	ABA-glucosyl ester	--	--	-0.821087	5.08378e-06	2
Cs_ont_3g005110	-0.0977782	insig	K18588	--	ABA-GE	2.40766	up	ABA-glucosyl ester	--	--	0.837668	2.16143e-06	2
Cs_ont_3g005150	-0.170269	insig	K13174	ko03013	ABA-GE	2.40766	up	ABA-glucosyl ester	--	--	0.846433	1.32248e-06	2
Cs_ont_3g005180	-0.476812	insig	--	--	ABA-GE	2.40766	up	ABA-glucosyl ester	--	--	0.848093	1.20089e-06	2
Cs_ont_3g005260	0.230549	insig	--	--	ABA-GE	2.40766	up	ABA-glucosyl ester	--	--	0.843016	1.60728e-06	2
Cs_ont_3g005330	-0.191438	insig	K19041	--	ABA-GE	2.40766	up	ABA-glucosyl ester	--	--	-0.850648	1.03295e-06	2
Cs_ont_3g005700	-0.0578365	insig	K15865	--	ABA-GE	2.40766	up	ABA-glucosyl ester	--	--	0.854087	8.39612e-07	2
Cs_ont_3g005930	0.149041	insig	K01061	ko01100	ABA-GE	2.40766	up	ABA-glucosyl ester	--	--	0.809827	8.66216e-06	2
Cs_ont_3g006260	0.0567776	insig	K22733	--	ABA-GE	2.40766	up	ABA-glucosyl ester	--	--	0.841523	1.7477e-06	2
Cs_ont_3g006370	0.116168	insig	--	--	ABA-GE	2.40766	up	ABA-glucosyl ester	--	--	0.850464	1.04434e-06	2
Cs_ont_3g006570	0.25082	insig	K23051	--	ABA-GE	2.40766	up	ABA-glucosyl ester	--	--	-0.861685	5.21114e-07	2
Cs_ont_3g006840	-0.350942	insig	K15446	--	ABA-GE	2.40766	up	ABA-glucosyl ester	--	--	0.871833	2.63331e-07	2
Cs_ont_3g007090	-0.254328	insig	K10807	ko00230,ko00240,ko00480,ko01100,ko01232	ABA-GE	2.40766	up	ABA-glucosyl ester	--	--	0.849611	1.09848e-06	2
Cs_ont_3g007400	-0.141389	insig	--	--	ABA-GE	2.40766	up	ABA-glucosyl ester	--	--	0.865043	4.183e-07	2
Cs_ont_3g007550	-0.587984	insig	--	--	ABA-GE	2.40766	up	ABA-glucosyl ester	--	--	0.82565	4.05331e-06	2
Cs_ont_3g007560	-0.0556117	insig	--	--	ABA-GE	2.40766	up	ABA-glucosyl ester	--	--	-0.842788	1.62803e-06	2
Cs_ont_3g007620	-0.00309028	insig	K20725	ko04016	ABA-GE	2.40766	up	ABA-glucosyl ester	--	--	-0.809178	8.92286e-06	2
Cs_ont_3g007810	0.0775417	insig	K20890	--	ABA-GE	2.40766	up	ABA-glucosyl ester	--	--	0.802191	1.21947e-05	2
Cs_ont_3g007890	0.0505677	insig	K18857	ko00010,ko00071,ko00350,ko00592,ko00620,ko01100,ko01110	ABA-GE	2.40766	up	ABA-glucosyl ester	--	--	0.851385	9.88536e-07	2
Cs_ont_3g008370	-0.368889	insig	K22013	ko00860,ko01110	ABA-GE	2.40766	up	ABA-glucosyl ester	--	--	-0.827608	3.67062e-06	2
Cs_ont_3g008460	0.487581	insig	--	--	ABA-GE	2.40766	up	ABA-glucosyl ester	--	--	-0.844005	1.51981e-06	2
Cs_ont_3g008560	0.712345	insig	K23618	--	ABA-GE	2.40766	up	ABA-glucosyl ester	--	--	0.861367	5.31946e-07	2
Cs_ont_3g008730	-0.0969615	insig	--	--	ABA-GE	2.40766	up	ABA-glucosyl ester	--	--	-0.902908	2.13471e-08	2
Cs_ont_3g008800	-0.280659	insig	K03070	ko03060	ABA-GE	2.40766	up	ABA-glucosyl ester	--	--	0.843549	1.55957e-06	2
Cs_ont_3g009120	0.108818	insig	K00128	ko00010,ko00053,ko00071,ko00280,ko00310,ko00330,ko00340,ko00380,ko00410,ko00561,ko00620,ko00770,ko00903,ko01100,ko01110,ko01240	ABA-GE	2.40766	up	ABA-glucosyl ester	--	--	-0.859608	5.95336e-07	2
Cs_ont_3g009210	-0.0952359	insig	K10295	--	ABA-GE	2.40766	up	ABA-glucosyl ester	--	--	-0.838956	2.01458e-06	2
Cs_ont_3g009320	0.0504409	insig	--	--	ABA-GE	2.40766	up	ABA-glucosyl ester	--	--	-0.81512	6.77273e-06	2
Cs_ont_3g009470	-0.180133	insig	--	--	ABA-GE	2.40766	up	ABA-glucosyl ester	--	--	0.873496	2.34178e-07	2
Cs_ont_3g009780	-0.0733605	insig	K12162	--	ABA-GE	2.40766	up	ABA-glucosyl ester	--	--	0.907103	1.42693e-08	2
Cs_ont_3g009840	-0.0886087	insig	K01942	ko00780,ko01100	ABA-GE	2.40766	up	ABA-glucosyl ester	--	--	0.871574	2.68149e-07	2
Cs_ont_3g009920	0.0773218	insig	K02952	ko03010	ABA-GE	2.40766	up	ABA-glucosyl ester	--	--	-0.802934	1.18035e-05	2
Cs_ont_3g009940	-0.105085	insig	K01057	ko00030,ko01100,ko01110,ko01200	ABA-GE	2.40766	up	ABA-glucosyl ester	--	--	-0.866845	3.7086e-07	2
Cs_ont_3g010110	-0.0566244	insig	K14486	ko04075	ABA-GE	2.40766	up	ABA-glucosyl ester	--	--	0.868281	3.36524e-07	2
Cs_ont_3g010150	0.0825201	insig	K00600	ko00260,ko00460,ko00630,ko00670,ko01100,ko01110,ko01200,ko01230,ko01240	ABA-GE	2.40766	up	ABA-glucosyl ester	--	--	-0.803336	1.15962e-05	2
Cs_ont_3g010250	-0.0889052	insig	--	--	ABA-GE	2.40766	up	ABA-glucosyl ester	--	--	0.889687	6.80725e-08	2
Cs_ont_3g010350	-0.836206	insig	--	--	ABA-GE	2.40766	up	ABA-glucosyl ester	--	--	0.80905	8.97515e-06	2
Cs_ont_3g010360	0.0925601	insig	--	--	ABA-GE	2.40766	up	ABA-glucosyl ester	--	--	0.845379	1.40515e-06	2
Cs_ont_3g010370	0.101884	insig	--	--	ABA-GE	2.40766	up	ABA-glucosyl ester	--	--	-0.85122	9.98314e-07	2
Cs_ont_3g010700	0.142243	insig	K04536	--	ABA-GE	2.40766	up	ABA-glucosyl ester	--	--	-0.817587	6.02256e-06	2
Cs_ont_3g010720	0.22511	insig	K09286	--	ABA-GE	2.40766	up	ABA-glucosyl ester	--	--	-0.82353	4.50677e-06	2
Cs_ont_3g010760	0.160053	insig	--	--	ABA-GE	2.40766	up	ABA-glucosyl ester	--	--	-0.809944	8.61567e-06	2
Cs_ont_3g010800	-0.572401	insig	--	--	ABA-GE	2.40766	up	ABA-glucosyl ester	--	--	-0.847359	1.25339e-06	2
Cs_ont_3g010810	-0.298601	insig	--	--	ABA-GE	2.40766	up	ABA-glucosyl ester	--	--	-0.810652	8.34042e-06	2
Cs_ont_3g010920	-0.0679478	insig	K13496	ko00908,ko01110	ABA-GE	2.40766	up	ABA-glucosyl ester	--	--	-0.861466	5.28535e-07	2
Cs_ont_3g011010	0.223893	insig	K06630	--	ABA-GE	2.40766	up	ABA-glucosyl ester	--	--	-0.813918	7.1666e-06	2
Cs_ont_3g011030	0.0633003	insig	--	--	ABA-GE	2.40766	up	ABA-glucosyl ester	--	--	-0.90784	1.32689e-08	2
Cs_ont_3g011470	-0.0705212	insig	K20043	--	ABA-GE	2.40766	up	ABA-glucosyl ester	--	--	-0.844961	1.4392e-06	2
Cs_ont_3g011580	-0.0870559	insig	K13412	ko04626	ABA-GE	2.40766	up	ABA-glucosyl ester	--	--	-0.844205	1.50258e-06	2
Cs_ont_3g011660	0.256833	insig	K13430	ko04626	ABA-GE	2.40766	up	ABA-glucosyl ester	--	--	0.802402	1.20827e-05	2
Cs_ont_3g011670	-0.259018	insig	K11807	--	ABA-GE	2.40766	up	ABA-glucosyl ester	--	--	0.91121	9.43993e-09	2
Cs_ont_3g011740	0.220934	insig	K09510	--	ABA-GE	2.40766	up	ABA-glucosyl ester	--	--	-0.802952	1.17937e-05	2
Cs_ont_3g011750	0.187731	insig	K01810	ko00010,ko00030,ko00500,ko00520,ko01100,ko01110,ko01200,ko01250	ABA-GE	2.40766	up	ABA-glucosyl ester	--	--	0.832125	2.90613e-06	2
Cs_ont_3g011760	-0.00332349	insig	--	--	ABA-GE	2.40766	up	ABA-glucosyl ester	--	--	-0.803766	1.13779e-05	2
Cs_ont_3g011880	-0.0387648	insig	--	--	ABA-GE	2.40766	up	ABA-glucosyl ester	--	--	-0.921151	3.17918e-09	2
Cs_ont_3g011960	-0.365694	insig	K22047	--	ABA-GE	2.40766	up	ABA-glucosyl ester	--	--	0.819096	5.60073e-06	2
Cs_ont_3g011970	-0.581969	insig	K22047	--	ABA-GE	2.40766	up	ABA-glucosyl ester	--	--	-0.87117	2.75815e-07	2
Cs_ont_3g012180	-0.6793	insig	--	--	ABA-GE	2.40766	up	ABA-glucosyl ester	--	--	0.855461	7.71782e-07	2
Cs_ont_3g012290	-0.177414	insig	K18195	--	ABA-GE	2.40766	up	ABA-glucosyl ester	--	--	0.874388	2.1976e-07	2
Cs_ont_3g012380	-0.193989	insig	K00600	ko00260,ko00460,ko00630,ko00670,ko01100,ko01110,ko01200,ko01230,ko01240	ABA-GE	2.40766	up	ABA-glucosyl ester	--	--	0.935831	4.75976e-10	2
Cs_ont_3g012550	0.174283	insig	K02492	ko00860,ko01100,ko01110,ko01240	ABA-GE	2.40766	up	ABA-glucosyl ester	--	--	-0.904267	1.87737e-08	2
Cs_ont_3g012580	-0.857368	insig	K01610	ko00010,ko00020,ko00620,ko00710,ko01100,ko01110,ko01200	ABA-GE	2.40766	up	ABA-glucosyl ester	--	--	0.910347	1.0313e-08	2
Cs_ont_3g012660	-0.049414	insig	K15378	--	ABA-GE	2.40766	up	ABA-glucosyl ester	--	--	0.898864	3.09496e-08	2
Cs_ont_3g012690	0.281936	insig	K00924	--	ABA-GE	2.40766	up	ABA-glucosyl ester	--	--	-0.868085	3.41055e-07	2
Cs_ont_3g012740	-0.0945181	insig	K21444	--	ABA-GE	2.40766	up	ABA-glucosyl ester	--	--	0.850494	1.04244e-06	2
Cs_ont_3g012960	-0.0649051	insig	--	--	ABA-GE	2.40766	up	ABA-glucosyl ester	--	--	0.872859	2.45001e-07	2
Cs_ont_3g012970	-0.121601	insig	K00511	ko00100,ko00909,ko01100,ko01110	ABA-GE	2.40766	up	ABA-glucosyl ester	--	--	-0.884093	1.0648e-07	2
Cs_ont_3g013520	-0.312606	insig	--	--	ABA-GE	2.40766	up	ABA-glucosyl ester	--	--	0.929995	1.06337e-09	2
Cs_ont_3g013710	0.00966164	insig	K13260	ko00943,ko01100,ko01110	ABA-GE	2.40766	up	ABA-glucosyl ester	--	--	0.814294	7.0414e-06	2
Cs_ont_3g013810	-0.503083	insig	K03921	ko00061,ko01040,ko01100,ko01212	ABA-GE	2.40766	up	ABA-glucosyl ester	--	--	0.888242	7.65851e-08	2
Cs_ont_3g013820	-0.398152	insig	K03921	ko00061,ko01040,ko01100,ko01212	ABA-GE	2.40766	up	ABA-glucosyl ester	--	--	0.935439	5.03535e-10	2
Cs_ont_3g013880	0.0776494	insig	K18819	ko00052,ko01100	ABA-GE	2.40766	up	ABA-glucosyl ester	--	--	-0.805839	1.03756e-05	2
Cs_ont_3g013960	-0.053587	insig	--	--	ABA-GE	2.40766	up	ABA-glucosyl ester	--	--	-0.805247	1.06537e-05	2
Cs_ont_3g014370	0.168245	insig	K08057	ko04141,ko04145	ABA-GE	2.40766	up	ABA-glucosyl ester	--	--	0.812683	7.5924e-06	2
Cs_ont_3g014610	-0.229336	insig	--	--	ABA-GE	2.40766	up	ABA-glucosyl ester	--	--	0.853713	8.58993e-07	2
Cs_ont_3g014670	0.126377	insig	K03111	ko03030,ko03430,ko03440	ABA-GE	2.40766	up	ABA-glucosyl ester	--	--	-0.857622	6.74832e-07	2
Cs_ont_3g014750	0.159775	insig	K17506	--	ABA-GE	2.40766	up	ABA-glucosyl ester	--	--	-0.804366	1.10792e-05	2
Cs_ont_3g014760	0.180007	insig	K01115	ko00564,ko00565,ko01100,ko01110,ko04144	ABA-GE	2.40766	up	ABA-glucosyl ester	--	--	0.865141	4.15591e-07	2
Cs_ont_3g014770	-0.530432	insig	--	--	ABA-GE	2.40766	up	ABA-glucosyl ester	--	--	0.852808	9.07467e-07	2
Cs_ont_3g014780	-0.851874	insig	--	--	ABA-GE	2.40766	up	ABA-glucosyl ester	--	--	0.877576	1.74375e-07	2
Cs_ont_3g015000	-0.639038	insig	K15382	--	ABA-GE	2.40766	up	ABA-glucosyl ester	--	--	0.866705	3.74374e-07	2
Cs_ont_3g015350	0.00437929	insig	K03065	ko03050	ABA-GE	2.40766	up	ABA-glucosyl ester	--	--	0.807502	9.62821e-06	2
Cs_ont_3g015390	-0.129213	insig	--	--	ABA-GE	2.40766	up	ABA-glucosyl ester	--	--	0.813829	7.19654e-06	2
Cs_ont_3g015510	-0.634366	insig	K09490	ko03060,ko04141	ABA-GE	2.40766	up	ABA-glucosyl ester	--	--	0.838439	2.07241e-06	2
Cs_ont_3g015960	0.48298	insig	K13430	ko04626	ABA-GE	2.40766	up	ABA-glucosyl ester	--	--	-0.860551	5.60577e-07	2
Cs_ont_3g016060	0.0962863	insig	K13418	--	ABA-GE	2.40766	up	ABA-glucosyl ester	--	--	-0.813705	7.23845e-06	2
Cs_ont_3g016160	-0.159711	insig	--	--	ABA-GE	2.40766	up	ABA-glucosyl ester	--	--	-0.808665	9.13386e-06	2
Cs_ont_3g016170	-0.0377829	insig	K10406	--	ABA-GE	2.40766	up	ABA-glucosyl ester	--	--	-0.804119	1.12016e-05	2
Cs_ont_3g016240	0.343938	insig	K11975	--	ABA-GE	2.40766	up	ABA-glucosyl ester	--	--	-0.807112	9.79916e-06	2
Cs_ont_3g016790	-0.00813716	insig	K20003	--	ABA-GE	2.40766	up	ABA-glucosyl ester	--	--	-0.845214	1.41853e-06	2
Cs_ont_3g017240	-0.0430611	insig	--	--	ABA-GE	2.40766	up	ABA-glucosyl ester	--	--	-0.852463	9.2655e-07	2
Cs_ont_3g017340	-0.0146519	insig	K22696	--	ABA-GE	2.40766	up	ABA-glucosyl ester	--	--	0.905786	1.62257e-08	2
Cs_ont_3g017940	-0.361634	insig	K22419	--	ABA-GE	2.40766	up	ABA-glucosyl ester	--	--	0.880862	1.36468e-07	2
Cs_ont_3g018010	-0.167676	insig	K22419	--	ABA-GE	2.40766	up	ABA-glucosyl ester	--	--	0.848245	1.19032e-06	2
Cs_ont_3g018260	-0.0749183	insig	K03842	ko00510,ko00513,ko01100	ABA-GE	2.40766	up	ABA-glucosyl ester	--	--	0.806038	1.02837e-05	2
Cs_ont_3g018350	-0.173042	insig	K01738	ko00270,ko00920,ko01100,ko01110,ko01200,ko01230	ABA-GE	2.40766	up	ABA-glucosyl ester	--	--	-0.815237	6.73524e-06	2
Cs_ont_3g018720	-0.0645083	insig	K00514	ko00906,ko01100,ko01110	ABA-GE	2.40766	up	ABA-glucosyl ester	--	--	0.898155	3.29782e-08	2
Cs_ont_3g018790	-0.193541	insig	K00514	ko00906,ko01100,ko01110	ABA-GE	2.40766	up	ABA-glucosyl ester	--	--	0.865899	3.95148e-07	2
Cs_ont_3g019130	-0.638443	insig	K13065	ko00940,ko00941,ko00945,ko01100,ko01110	ABA-GE	2.40766	up	ABA-glucosyl ester	--	--	0.940743	2.27746e-10	2
Cs_ont_3g019440	0.171489	insig	K22733	--	ABA-GE	2.40766	up	ABA-glucosyl ester	--	--	-0.88128	1.32203e-07	2
Cs_ont_3g019480	-0.286574	insig	--	--	ABA-GE	2.40766	up	ABA-glucosyl ester	--	--	0.869617	3.07126e-07	2
Cs_ont_3g019490	-0.243091	insig	K12126	ko04075,ko04712	ABA-GE	2.40766	up	ABA-glucosyl ester	--	--	0.895618	4.12414e-08	2
Cs_ont_3g019760	0.152189	insig	--	--	ABA-GE	2.40766	up	ABA-glucosyl ester	--	--	-0.89286	5.22511e-08	2
Cs_ont_3g020390	-0.0846622	insig	K08762	--	ABA-GE	2.40766	up	ABA-glucosyl ester	--	--	0.834767	2.52706e-06	2
Cs_ont_3g020490	-0.051135	insig	K17893	--	ABA-GE	2.40766	up	ABA-glucosyl ester	--	--	0.818014	5.90065e-06	2
Cs_ont_3g020500	-0.140529	insig	K05546	ko00510,ko01100,ko04141	ABA-GE	2.40766	up	ABA-glucosyl ester	--	--	0.875321	2.0551e-07	2
Cs_ont_3g020940	0.205664	insig	K00630	ko00561,ko00564,ko01100	ABA-GE	2.40766	up	ABA-glucosyl ester	--	--	-0.870201	2.95004e-07	2
Cs_ont_3g021280	-0.121845	insig	K09060	--	ABA-GE	2.40766	up	ABA-glucosyl ester	--	--	-0.801125	1.27765e-05	2
Cs_ont_3g021290	-0.223589	insig	K09518	ko04141	ABA-GE	2.40766	up	ABA-glucosyl ester	--	--	0.864134	4.44204e-07	2
Cs_ont_3g021300	0.0443707	insig	--	--	ABA-GE	2.40766	up	ABA-glucosyl ester	--	--	-0.884486	1.03257e-07	2
Cs_ont_3g021330	-0.0213289	insig	--	--	ABA-GE	2.40766	up	ABA-glucosyl ester	--	--	-0.847101	1.2723e-06	2
Cs_ont_3g021590	0.00207175	insig	K14297	ko03013	ABA-GE	2.40766	up	ABA-glucosyl ester	--	--	0.89591	4.02068e-08	2
Cs_ont_3g021680	-0.712168	insig	K21989	--	ABA-GE	2.40766	up	ABA-glucosyl ester	--	--	0.848155	1.19659e-06	2
Cs_ont_3g021760	-0.113809	insig	K00855	ko00710,ko01100,ko01200	ABA-GE	2.40766	up	ABA-glucosyl ester	--	--	-0.886572	8.75813e-08	2
Cs_ont_3g023420	-0.206064	insig	K18460	ko03013	ABA-GE	2.40766	up	ABA-glucosyl ester	--	--	0.877764	1.71984e-07	2
Cs_ont_3g023860	-0.304214	insig	K13681	--	ABA-GE	2.40766	up	ABA-glucosyl ester	--	--	-0.806478	1.00826e-05	2
Cs_ont_3g023870	0.13073	insig	K13681	--	ABA-GE	2.40766	up	ABA-glucosyl ester	--	--	-0.848845	1.14917e-06	2
Cs_ont_3g023890	0.259888	insig	K13681	--	ABA-GE	2.40766	up	ABA-glucosyl ester	--	--	-0.840745	1.82513e-06	2
Cs_ont_3g024670	0.0683268	insig	K18417	--	ABA-GE	2.40766	up	ABA-glucosyl ester	--	--	0.80443	1.10479e-05	2
Cs_ont_3g024750	0.136257	insig	K14431	ko04075	ABA-GE	2.40766	up	ABA-glucosyl ester	--	--	-0.83506	2.48774e-06	2
Cs_ont_3g024830	-0.0990888	insig	K19784	--	ABA-GE	2.40766	up	ABA-glucosyl ester	--	--	0.855455	7.7207e-07	2
Cs_ont_3g024910	-0.0730208	insig	K01613	ko00564,ko01100,ko01110	ABA-GE	2.40766	up	ABA-glucosyl ester	--	--	-0.854835	8.02081e-07	2
Cs_ont_3g024970	-0.042349	insig	K02293	ko00906,ko01100,ko01110	ABA-GE	2.40766	up	ABA-glucosyl ester	--	--	-0.815536	6.6407e-06	2
Cs_ont_3g025390	0.116308	insig	K19600	--	ABA-GE	2.40766	up	ABA-glucosyl ester	--	--	-0.868597	3.29356e-07	2
Cs_ont_3g025880	-0.0103658	insig	K14815	--	ABA-GE	2.40766	up	ABA-glucosyl ester	--	--	-0.805173	1.06886e-05	2
Cs_ont_3g026450	0.153506	insig	--	--	ABA-GE	2.40766	up	ABA-glucosyl ester	--	--	-0.840525	1.84753e-06	2
Cs_ont_3g027870	0.33273	insig	K02639	ko00195,ko01100	ABA-GE	2.40766	up	ABA-glucosyl ester	--	--	-0.816542	6.3311e-06	2
Cs_ont_3g027990	0.733675	insig	--	--	ABA-GE	2.40766	up	ABA-glucosyl ester	--	--	-0.803857	1.13323e-05	2
Cs_ont_3g028010	0.291836	insig	--	--	ABA-GE	2.40766	up	ABA-glucosyl ester	--	--	-0.861692	5.20908e-07	2
Cs_ont_3g028050	0.279736	insig	K11838	--	ABA-GE	2.40766	up	ABA-glucosyl ester	--	--	-0.827901	3.61625e-06	2
Cs_ont_3g028740	-0.0926202	insig	K00765	ko00340,ko01100,ko01110,ko01230	ABA-GE	2.40766	up	ABA-glucosyl ester	--	--	0.814402	7.00573e-06	2
Cs_ont_3g028780	-0.270323	insig	K18995	--	ABA-GE	2.40766	up	ABA-glucosyl ester	--	--	0.906255	1.55036e-08	2
Cs_ont_3g028800	0.380522	insig	--	--	ABA-GE	2.40766	up	ABA-glucosyl ester	--	--	-0.866959	3.68024e-07	2
Cs_ont_3g029420	0.00989565	insig	K20102	--	ABA-GE	2.40766	up	ABA-glucosyl ester	--	--	-0.887906	7.86921e-08	2
Cs_ont_3g029470	0.282142	insig	K22395	ko00940,ko01100,ko01110	ABA-GE	2.40766	up	ABA-glucosyl ester	--	--	-0.801669	1.24768e-05	2
Cs_ont_3g029620	0.508822	insig	--	--	ABA-GE	2.40766	up	ABA-glucosyl ester	--	--	-0.801571	1.25304e-05	2
Cs_ont_3g029680	-0.147788	insig	--	--	ABA-GE	2.40766	up	ABA-glucosyl ester	--	--	-0.882609	1.19434e-07	2
Cs_ont_3g030870	0.177809	insig	K08738	ko00190,ko01100	ABA-GE	2.40766	up	ABA-glucosyl ester	--	--	-0.812491	7.66027e-06	2
Cs_ont_3g030880	0.010931	insig	K01513	ko00230,ko00240,ko00500,ko00740,ko00760,ko00770,ko01100,ko01110,ko01232	ABA-GE	2.40766	up	ABA-glucosyl ester	--	--	-0.864843	4.23882e-07	2
Cs_ont_3g030940	-0.44969	insig	--	--	ABA-GE	2.40766	up	ABA-glucosyl ester	--	--	0.925825	1.81226e-09	2
Cs_ont_3g030970	-0.451056	insig	--	--	ABA-GE	2.40766	up	ABA-glucosyl ester	--	--	0.867606	3.52315e-07	2
Cs_ont_3g031490	-0.0511636	insig	K08247	ko00450,ko01100	ABA-GE	2.40766	up	ABA-glucosyl ester	--	--	0.814625	6.93237e-06	2
Cs_ont_3g032100	0.0457088	insig	--	--	ABA-GE	2.40766	up	ABA-glucosyl ester	--	--	-0.847922	1.213e-06	2
Cs_ont_3g032410	-0.233136	insig	K03544	--	ABA-GE	2.40766	up	ABA-glucosyl ester	--	--	0.848158	1.19639e-06	2
Cs_ont_3g032450	-0.168706	insig	K22611	--	ABA-GE	2.40766	up	ABA-glucosyl ester	--	--	0.850692	1.03024e-06	2
Cs_ont_3g032730	-0.0371756	insig	K13993	ko04141	ABA-GE	2.40766	up	ABA-glucosyl ester	--	--	0.901054	2.53601e-08	2
Cs_ont_3g032980	-0.165946	insig	K10755	ko03030,ko03420,ko03430	ABA-GE	2.40766	up	ABA-glucosyl ester	--	--	0.840874	1.81204e-06	2
Cs_ont_3g033080	-0.0933751	insig	K13430	ko04626	ABA-GE	2.40766	up	ABA-glucosyl ester	--	--	0.904194	1.89041e-08	2
Cs_ont_3g033270	-0.0540586	insig	K08472	--	ABA-GE	2.40766	up	ABA-glucosyl ester	--	--	-0.862127	5.0643e-07	2
Cs_ont_3g033470	0.206131	insig	K14485	ko04075	ABA-GE	2.40766	up	ABA-glucosyl ester	--	--	-0.840941	1.80536e-06	2
Cs_ont_4g000050	-0.204644	insig	K11842	--	ABA-GE	2.40766	up	ABA-glucosyl ester	--	--	0.837185	2.21885e-06	2
Cs_ont_4g000130	-0.0111878	insig	K00930	ko00220,ko01100,ko01110,ko01210,ko01230	ABA-GE	2.40766	up	ABA-glucosyl ester	--	--	0.827155	3.75624e-06	2
Cs_ont_4g000230	0.282762	insig	--	--	ABA-GE	2.40766	up	ABA-glucosyl ester	--	--	0.916441	5.41392e-09	2
Cs_ont_4g000490	0.510764	insig	--	--	ABA-GE	2.40766	up	ABA-glucosyl ester	--	--	-0.811115	8.16449e-06	2
Cs_ont_4g000540	-0.0233731	insig	K14816	--	ABA-GE	2.40766	up	ABA-glucosyl ester	--	--	-0.861194	5.37891e-07	2
Cs_ont_4g000850	-0.773791	insig	K00306	ko00260,ko00310,ko01100,ko04146	ABA-GE	2.40766	up	ABA-glucosyl ester	--	--	0.953587	2.35218e-11	2
Cs_ont_4g001090	-0.194888	insig	K17506	--	ABA-GE	2.40766	up	ABA-glucosyl ester	--	--	-0.805148	1.07009e-05	2
Cs_ont_4g001240	-0.0801241	insig	K18328	--	ABA-GE	2.40766	up	ABA-glucosyl ester	--	--	-0.824809	4.22813e-06	2
Cs_ont_4g001460	0.105419	insig	K12592	ko03018	ABA-GE	2.40766	up	ABA-glucosyl ester	--	--	0.882809	1.17611e-07	2
Cs_ont_4g001540	0.0738047	insig	--	--	ABA-GE	2.40766	up	ABA-glucosyl ester	--	--	-0.866854	3.70642e-07	2
Cs_ont_4g001680	0.0843485	insig	K12581	ko03018	ABA-GE	2.40766	up	ABA-glucosyl ester	--	--	-0.843521	1.56205e-06	2
Cs_ont_4g001780	0.754417	insig	K09286	--	ABA-GE	2.40766	up	ABA-glucosyl ester	--	--	0.849103	1.13187e-06	2
Cs_ont_4g001970	0.122347	insig	--	--	ABA-GE	2.40766	up	ABA-glucosyl ester	--	--	-0.879441	1.51855e-07	2
Cs_ont_4g001990	-0.0369485	insig	K14558	ko03008	ABA-GE	2.40766	up	ABA-glucosyl ester	--	--	0.936144	4.5495e-10	2
Cs_ont_4g002170	-0.411861	insig	K00696	ko00500,ko01100,ko01110	ABA-GE	2.40766	up	ABA-glucosyl ester	--	--	0.833666	2.6794e-06	2
Cs_ont_4g002250	0.220023	insig	K00759	ko00230,ko01100,ko01232	ABA-GE	2.40766	up	ABA-glucosyl ester	--	--	-0.832702	2.81937e-06	2
Cs_ont_4g002270	0.0888987	insig	K16279	--	ABA-GE	2.40766	up	ABA-glucosyl ester	--	--	0.914647	6.57738e-09	2
Cs_ont_4g002460	-0.166883	insig	K09286	--	ABA-GE	2.40766	up	ABA-glucosyl ester	--	--	-0.861576	5.24802e-07	2
Cs_ont_4g002470	0.158474	insig	K11699	--	ABA-GE	2.40766	up	ABA-glucosyl ester	--	--	0.841209	1.77856e-06	2
Cs_ont_4g002510	0.0681374	insig	K12812	ko03013,ko03015,ko03040	ABA-GE	2.40766	up	ABA-glucosyl ester	--	--	-0.909746	1.09631e-08	2
Cs_ont_4g002770	-0.732704	insig	--	--	ABA-GE	2.40766	up	ABA-glucosyl ester	--	--	0.848209	1.19278e-06	2
Cs_ont_4g002780	-0.0327618	insig	--	--	ABA-GE	2.40766	up	ABA-glucosyl ester	--	--	0.816665	6.29388e-06	2
Cs_ont_4g003150	-0.371855	insig	--	--	ABA-GE	2.40766	up	ABA-glucosyl ester	--	--	-0.866803	3.71907e-07	2
Cs_ont_4g003170	-0.244632	insig	K09838	ko00906,ko01100,ko01110	ABA-GE	2.40766	up	ABA-glucosyl ester	--	--	-0.875988	1.95818e-07	2
Cs_ont_4g003210	0.269394	insig	--	--	ABA-GE	2.40766	up	ABA-glucosyl ester	--	--	-0.89909	3.03261e-08	2
Cs_ont_4g003650	-0.314613	insig	--	--	ABA-GE	2.40766	up	ABA-glucosyl ester	--	--	0.851536	9.79603e-07	2
Cs_ont_4g003960	-0.219913	insig	--	--	ABA-GE	2.40766	up	ABA-glucosyl ester	--	--	0.804185	1.11688e-05	2
Cs_ont_4g004090	-0.669883	insig	--	--	ABA-GE	2.40766	up	ABA-glucosyl ester	--	--	0.925043	1.99611e-09	2
Cs_ont_4g004430	-0.296444	insig	K12162	--	ABA-GE	2.40766	up	ABA-glucosyl ester	--	--	-0.852511	9.23893e-07	2
Cs_ont_4g004710	-0.150448	insig	K00029	ko00620,ko00710,ko01100,ko01200	ABA-GE	2.40766	up	ABA-glucosyl ester	--	--	-0.883293	1.13301e-07	2
Cs_ont_4g004880	-0.109231	insig	--	--	ABA-GE	2.40766	up	ABA-glucosyl ester	--	--	-0.869348	3.12868e-07	2
Cs_ont_4g004930	-0.515028	insig	K00850	ko00010,ko00030,ko00051,ko00052,ko01100,ko01110,ko01200,ko01230,ko03018	ABA-GE	2.40766	up	ABA-glucosyl ester	--	--	0.937214	3.89099e-10	2
Cs_ont_4g004980	0.144996	insig	K02435	ko00970,ko01100	ABA-GE	2.40766	up	ABA-glucosyl ester	--	--	-0.88948	6.92394e-08	2
Cs_ont_4g005140	-0.0778811	insig	K01369	--	ABA-GE	2.40766	up	ABA-glucosyl ester	--	--	0.807807	9.49607e-06	2
Cs_ont_4g005290	0.00694714	insig	K04354	ko03015	ABA-GE	2.40766	up	ABA-glucosyl ester	--	--	0.820942	5.11991e-06	2
Cs_ont_4g005310	-0.296418	insig	K18266	--	ABA-GE	2.40766	up	ABA-glucosyl ester	--	--	-0.85929	6.07457e-07	2
Cs_ont_4g005360	0.0152577	insig	K11418	--	ABA-GE	2.40766	up	ABA-glucosyl ester	--	--	0.815326	6.70705e-06	2
Cs_ont_4g005400	0.170384	insig	K20726	ko04016	ABA-GE	2.40766	up	ABA-glucosyl ester	--	--	-0.891853	5.68803e-08	2
Cs_ont_4g005430	0.233731	insig	K24273	--	ABA-GE	2.40766	up	ABA-glucosyl ester	--	--	-0.893758	4.84128e-08	2
Cs_ont_4g005570	-0.13995	insig	K06118	ko00520,ko00561,ko01100,ko01250	ABA-GE	2.40766	up	ABA-glucosyl ester	--	--	0.87284	2.45326e-07	2
Cs_ont_4g005680	-0.575241	insig	K20771	--	ABA-GE	2.40766	up	ABA-glucosyl ester	--	--	-0.806404	1.0116e-05	2
Cs_ont_4g005910	0.0971634	insig	--	--	ABA-GE	2.40766	up	ABA-glucosyl ester	--	--	-0.892591	5.34541e-08	2
Cs_ont_4g006220	0.441472	insig	K20891	--	ABA-GE	2.40766	up	ABA-glucosyl ester	--	--	-0.851258	9.96027e-07	2
Cs_ont_4g006270	0.387752	insig	K14684	--	ABA-GE	2.40766	up	ABA-glucosyl ester	--	--	-0.817994	5.90609e-06	2
Cs_ont_4g006330	-0.164353	insig	--	--	ABA-GE	2.40766	up	ABA-glucosyl ester	--	--	-0.842878	1.6198e-06	2
Cs_ont_4g006350	-0.727775	insig	--	--	ABA-GE	2.40766	up	ABA-glucosyl ester	--	--	-0.807146	9.78391e-06	2
Cs_ont_4g006380	0.136365	insig	--	--	ABA-GE	2.40766	up	ABA-glucosyl ester	--	--	-0.833879	2.64929e-06	2
Cs_ont_4g006400	0.0306948	insig	K00326	ko00520	ABA-GE	2.40766	up	ABA-glucosyl ester	--	--	0.855734	7.5888e-07	2
Cs_ont_4g006430	0.0916885	insig	K15687	--	ABA-GE	2.40766	up	ABA-glucosyl ester	--	--	-0.853053	8.94114e-07	2
Cs_ont_4g006480	-0.237635	insig	K22733	--	ABA-GE	2.40766	up	ABA-glucosyl ester	--	--	-0.819288	5.54889e-06	2
Cs_ont_4g006560	0.0521832	insig	K09422	--	ABA-GE	2.40766	up	ABA-glucosyl ester	--	--	-0.894266	4.63503e-08	2
Cs_ont_4g006590	0.262905	insig	K11434	--	ABA-GE	2.40766	up	ABA-glucosyl ester	--	--	-0.863534	4.62044e-07	2
Cs_ont_4g006680	-0.401525	insig	K21867	--	ABA-GE	2.40766	up	ABA-glucosyl ester	--	--	-0.815354	6.698e-06	2
Cs_ont_4g006700	0.289931	insig	--	--	ABA-GE	2.40766	up	ABA-glucosyl ester	--	--	-0.865647	4.01852e-07	2
Cs_ont_4g006880	0.173336	insig	K22733	--	ABA-GE	2.40766	up	ABA-glucosyl ester	--	--	-0.853268	8.82512e-07	2
Cs_ont_4g006950	0.272091	insig	K05681	ko02010	ABA-GE	2.40766	up	ABA-glucosyl ester	--	--	-0.805008	1.07677e-05	2
Cs_ont_4g007280	0.0609283	insig	--	--	ABA-GE	2.40766	up	ABA-glucosyl ester	--	--	0.809507	8.78982e-06	2
Cs_ont_4g007870	-0.286202	insig	K24770	--	ABA-GE	2.40766	up	ABA-glucosyl ester	--	--	0.892006	5.61533e-08	2
Cs_ont_4g008390	0.0956297	insig	K03444	--	ABA-GE	2.40766	up	ABA-glucosyl ester	--	--	0.807438	9.65618e-06	2
Cs_ont_4g008760	-0.0727329	insig	--	--	ABA-GE	2.40766	up	ABA-glucosyl ester	--	--	-0.892516	5.37925e-08	2
Cs_ont_4g008790	-0.38168	insig	K24193	--	ABA-GE	2.40766	up	ABA-glucosyl ester	--	--	0.844976	1.43795e-06	2
Cs_ont_4g009000	-0.378153	insig	K11699	--	ABA-GE	2.40766	up	ABA-glucosyl ester	--	--	0.887298	8.26395e-08	2
Cs_ont_4g009100	0.119656	insig	K14497	ko04016,ko04075	ABA-GE	2.40766	up	ABA-glucosyl ester	--	--	-0.814036	7.12692e-06	2
Cs_ont_4g009210	-0.324685	insig	K23490	--	ABA-GE	2.40766	up	ABA-glucosyl ester	--	--	0.824264	4.34509e-06	2
Cs_ont_4g009590	0.15447	insig	K18592	ko00430,ko00460,ko00480,ko00590,ko01100	ABA-GE	2.40766	up	ABA-glucosyl ester	--	--	0.830526	3.15906e-06	2
Cs_ont_4g009600	-0.0299666	insig	--	--	ABA-GE	2.40766	up	ABA-glucosyl ester	--	--	0.860215	5.72754e-07	2
Cs_ont_4g009830	0.306552	insig	K08998	--	ABA-GE	2.40766	up	ABA-glucosyl ester	--	--	0.825139	4.15891e-06	2
Cs_ont_4g009920	0.169015	insig	K00588	ko00940,ko00941,ko00945,ko01100,ko01110	ABA-GE	2.40766	up	ABA-glucosyl ester	--	--	-0.941034	2.17582e-10	2
Cs_ont_4g010000	0.227318	insig	K14213	--	ABA-GE	2.40766	up	ABA-glucosyl ester	--	--	0.837614	2.1677e-06	2
Cs_ont_4g010610	0.00738353	insig	--	--	ABA-GE	2.40766	up	ABA-glucosyl ester	--	--	0.903959	1.93307e-08	2
Cs_ont_4g010700	-0.106262	insig	--	--	ABA-GE	2.40766	up	ABA-glucosyl ester	--	--	-0.824549	4.28346e-06	2
Cs_ont_4g010720	-0.556345	insig	--	--	ABA-GE	2.40766	up	ABA-glucosyl ester	--	--	-0.851359	9.90055e-07	2
Cs_ont_4g010900	-0.399825	insig	K01148	ko03018	ABA-GE	2.40766	up	ABA-glucosyl ester	--	--	0.837916	2.13246e-06	2
Cs_ont_4g011060	0.0245711	insig	--	--	ABA-GE	2.40766	up	ABA-glucosyl ester	--	--	0.816831	6.24423e-06	2
Cs_ont_4g011270	-0.143436	insig	K06444	ko00906,ko01100,ko01110	ABA-GE	2.40766	up	ABA-glucosyl ester	--	--	-0.844356	1.48974e-06	2
Cs_ont_4g011650	-0.247736	insig	K15176	--	ABA-GE	2.40766	up	ABA-glucosyl ester	--	--	0.851713	9.69315e-07	2
Cs_ont_4g011730	-0.0863001	insig	K12191	ko04144	ABA-GE	2.40766	up	ABA-glucosyl ester	--	--	0.800738	1.29932e-05	2
Cs_ont_4g011780	0.135961	insig	K24083	--	ABA-GE	2.40766	up	ABA-glucosyl ester	--	--	0.846515	1.31623e-06	2
Cs_ont_4g011850	-0.0802615	insig	--	--	ABA-GE	2.40766	up	ABA-glucosyl ester	--	--	0.892682	5.30432e-08	2
Cs_ont_4g011900	-0.142392	insig	K09560	--	ABA-GE	2.40766	up	ABA-glucosyl ester	--	--	0.828079	3.58345e-06	2
Cs_ont_4g011990	-0.393403	insig	K00020	ko00280,ko01100	ABA-GE	2.40766	up	ABA-glucosyl ester	--	--	0.904106	1.90635e-08	2
Cs_ont_4g012200	0.00478523	insig	K12486	ko04144	ABA-GE	2.40766	up	ABA-glucosyl ester	--	--	-0.865955	3.93674e-07	2
Cs_ont_4g012710	0.0118748	insig	K05350	ko00460,ko00500,ko00999,ko01100,ko01110	ABA-GE	2.40766	up	ABA-glucosyl ester	--	--	0.870244	2.9414e-07	2
Cs_ont_4g012860	0.177184	insig	--	--	ABA-GE	2.40766	up	ABA-glucosyl ester	--	--	-0.818419	5.78677e-06	2
Cs_ont_4g012920	0.321501	insig	K03327	--	ABA-GE	2.40766	up	ABA-glucosyl ester	--	--	-0.835706	2.40317e-06	2
Cs_ont_4g012930	0.11189	insig	--	--	ABA-GE	2.40766	up	ABA-glucosyl ester	--	--	-0.915419	6.05211e-09	2
Cs_ont_4g013500	-0.207571	insig	K00791	ko00908,ko01100,ko01110	ABA-GE	2.40766	up	ABA-glucosyl ester	--	--	0.801963	1.23172e-05	2
Cs_ont_4g013970	-0.438334	insig	K00815	ko00130,ko00270,ko00350,ko00360,ko00400,ko00950,ko00960,ko01100,ko01110	ABA-GE	2.40766	up	ABA-glucosyl ester	--	--	0.860456	5.63967e-07	2
Cs_ont_4g013990	-0.0420879	insig	K06692	--	ABA-GE	2.40766	up	ABA-glucosyl ester	--	--	0.927955	1.38573e-09	2
Cs_ont_4g014260	0.283576	insig	K13415	ko04075	ABA-GE	2.40766	up	ABA-glucosyl ester	--	--	0.862483	4.94876e-07	2
Cs_ont_4g014340	0.252828	insig	--	--	ABA-GE	2.40766	up	ABA-glucosyl ester	--	--	-0.854049	8.41582e-07	2
Cs_ont_4g014350	0.0925274	insig	--	--	ABA-GE	2.40766	up	ABA-glucosyl ester	--	--	-0.887328	8.24428e-08	2
Cs_ont_4g014510	0.0543521	insig	--	--	ABA-GE	2.40766	up	ABA-glucosyl ester	--	--	0.807687	9.54782e-06	2
Cs_ont_4g014520	-0.119062	insig	K10581	ko04120	ABA-GE	2.40766	up	ABA-glucosyl ester	--	--	0.886053	9.12719e-08	2
Cs_ont_4g014580	-0.0813553	insig	K13459	ko04626	ABA-GE	2.40766	up	ABA-glucosyl ester	--	--	0.826494	3.88437e-06	2
Cs_ont_4g014650	-0.158311	insig	K13459	ko04626	ABA-GE	2.40766	up	ABA-glucosyl ester	--	--	0.89002	6.62359e-08	2
Cs_ont_4g014900	-0.546781	insig	--	--	ABA-GE	2.40766	up	ABA-glucosyl ester	--	--	0.870607	2.86824e-07	2
Cs_ont_4g014950	-0.056016	insig	K14820	--	ABA-GE	2.40766	up	ABA-glucosyl ester	--	--	-0.811188	8.13706e-06	2
Cs_ont_4g014960	0.0978534	insig	K00218	ko00860,ko01100,ko01110	ABA-GE	2.40766	up	ABA-glucosyl ester	--	--	0.810299	8.47687e-06	2
Cs_ont_4g015110	0.211753	insig	K13348	ko04146	ABA-GE	2.40766	up	ABA-glucosyl ester	--	--	-0.846369	1.32742e-06	2
Cs_ont_4g015250	-0.199296	insig	K17839	ko00330,ko00410,ko00770,ko01100	ABA-GE	2.40766	up	ABA-glucosyl ester	--	--	-0.848026	1.20565e-06	2
Cs_ont_4g015360	0.239624	insig	--	--	ABA-GE	2.40766	up	ABA-glucosyl ester	--	--	0.865699	4.00446e-07	2
Cs_ont_4g015610	0.508365	insig	K05391	ko04626	ABA-GE	2.40766	up	ABA-glucosyl ester	--	--	-0.809641	8.73611e-06	2
Cs_ont_4g015700	0.179081	insig	--	--	ABA-GE	2.40766	up	ABA-glucosyl ester	--	--	0.817307	6.10385e-06	2
Cs_ont_4g015740	-0.00245184	insig	--	--	ABA-GE	2.40766	up	ABA-glucosyl ester	--	--	0.820469	5.23947e-06	2
Cs_ont_4g015760	0.451852	insig	K09422	--	ABA-GE	2.40766	up	ABA-glucosyl ester	--	--	-0.808458	9.21993e-06	2
Cs_ont_4g015860	-0.0408828	insig	K08770	ko04120	ABA-GE	2.40766	up	ABA-glucosyl ester	--	--	-0.858166	6.52157e-07	2
Cs_ont_4g016110	0.235643	insig	--	--	ABA-GE	2.40766	up	ABA-glucosyl ester	--	--	-0.893239	5.06004e-08	2
Cs_ont_4g016170	0.088891	insig	K13430	ko04626	ABA-GE	2.40766	up	ABA-glucosyl ester	--	--	-0.841607	1.73958e-06	2
Cs_ont_4g016430	0.22856	insig	K08770	ko04120	ABA-GE	2.40766	up	ABA-glucosyl ester	--	--	-0.850008	1.07294e-06	2
Cs_ont_4g016490	0.0974365	insig	K13195	--	ABA-GE	2.40766	up	ABA-glucosyl ester	--	--	-0.891462	5.87703e-08	2
Cs_ont_4g016510	-0.0349476	insig	K08202	--	ABA-GE	2.40766	up	ABA-glucosyl ester	--	--	0.878542	1.62371e-07	2
Cs_ont_4g016620	-0.139299	insig	K15803	ko00909	ABA-GE	2.40766	up	ABA-glucosyl ester	--	--	-0.900706	2.61826e-08	2
Cs_ont_4g016800	-0.222425	insig	--	--	ABA-GE	2.40766	up	ABA-glucosyl ester	--	--	-0.839336	1.97295e-06	2
Cs_ont_4g016810	-0.218166	insig	--	--	ABA-GE	2.40766	up	ABA-glucosyl ester	--	--	-0.831682	2.97442e-06	2
Cs_ont_4g017410	0.0370698	insig	K03146	ko00730,ko01100,ko01240	ABA-GE	2.40766	up	ABA-glucosyl ester	--	--	0.89834	3.24386e-08	2
Cs_ont_4g017560	-0.607725	insig	K09338	--	ABA-GE	2.40766	up	ABA-glucosyl ester	--	--	0.873641	2.31782e-07	2
Cs_ont_4g017660	-0.266204	insig	K15283	--	ABA-GE	2.40766	up	ABA-glucosyl ester	--	--	0.932897	7.1943e-10	2
Cs_ont_4g017700	0.074481	insig	K07976	--	ABA-GE	2.40766	up	ABA-glucosyl ester	--	--	-0.917508	4.81213e-09	2
Cs_ont_4g017710	0.0825705	insig	--	--	ABA-GE	2.40766	up	ABA-glucosyl ester	--	--	-0.8377	2.15766e-06	2
Cs_ont_4g017730	-0.261294	insig	K13496	ko00908,ko01110	ABA-GE	2.40766	up	ABA-glucosyl ester	--	--	0.896401	3.85146e-08	2
Cs_ont_4g017740	-0.335181	insig	--	--	ABA-GE	2.40766	up	ABA-glucosyl ester	--	--	0.893049	5.14228e-08	2
Cs_ont_4g018340	0.0295852	insig	--	--	ABA-GE	2.40766	up	ABA-glucosyl ester	--	--	-0.870535	2.88256e-07	2
Cs_ont_4g018390	0.343874	insig	--	--	ABA-GE	2.40766	up	ABA-glucosyl ester	--	--	-0.811247	8.11462e-06	2
Cs_ont_4g018500	0.0691422	insig	K13201	--	ABA-GE	2.40766	up	ABA-glucosyl ester	--	--	-0.856022	7.45516e-07	2
Cs_ont_4g018690	-0.102102	insig	K13412	ko04626	ABA-GE	2.40766	up	ABA-glucosyl ester	--	--	-0.839972	1.90489e-06	2
Cs_ont_4g018920	-0.13646	insig	--	--	ABA-GE	2.40766	up	ABA-glucosyl ester	--	--	0.808528	9.19069e-06	2
Cs_ont_4g018980	-0.188416	insig	K01681	ko00020,ko00630,ko01100,ko01110,ko01200,ko01210,ko01230	ABA-GE	2.40766	up	ABA-glucosyl ester	--	--	0.838187	2.10117e-06	2
Cs_ont_4g019180	0.0323574	insig	K00658	ko00020,ko00310,ko00380,ko01100,ko01110,ko01200	ABA-GE	2.40766	up	ABA-glucosyl ester	--	--	0.94807	6.6901e-11	2
Cs_ont_4g019190	0.000217016	insig	K01663	ko00340,ko01100,ko01110,ko01230	ABA-GE	2.40766	up	ABA-glucosyl ester	--	--	0.813889	7.17638e-06	2
Cs_ont_4g019250	0.190134	insig	K20716	ko04016	ABA-GE	2.40766	up	ABA-glucosyl ester	--	--	-0.846215	1.33922e-06	2
Cs_ont_4g019490	-0.0042452	insig	--	--	ABA-GE	2.40766	up	ABA-glucosyl ester	--	--	0.873381	2.36103e-07	2
Cs_ont_4g019590	-0.0928844	insig	K12483	ko04144	ABA-GE	2.40766	up	ABA-glucosyl ester	--	--	0.861881	5.14569e-07	2
Cs_ont_4g019720	-3.20001e-05	insig	K05399	--	ABA-GE	2.40766	up	ABA-glucosyl ester	--	--	0.829314	3.36339e-06	2
Cs_ont_4g019980	-0.507872	insig	K10400	--	ABA-GE	2.40766	up	ABA-glucosyl ester	--	--	-0.858426	6.41585e-07	2
Cs_ont_4g020030	0.0865469	insig	K08867	--	ABA-GE	2.40766	up	ABA-glucosyl ester	--	--	-0.849723	1.09121e-06	2
Cs_ont_4g020070	-0.118417	insig	K01520	ko00240,ko01100,ko01232	ABA-GE	2.40766	up	ABA-glucosyl ester	--	--	-0.847423	1.24872e-06	2
Cs_ont_4g020370	-0.46187	insig	K20617	--	ABA-GE	2.40766	up	ABA-glucosyl ester	--	--	0.818234	5.83855e-06	2
Cs_ont_4g020390	-0.139683	insig	K00640	ko00270,ko00920,ko01100,ko01110,ko01200,ko01230	ABA-GE	2.40766	up	ABA-glucosyl ester	--	--	-0.823331	4.55141e-06	2
Cs_ont_4g021060	0.0856725	insig	K15285	--	ABA-GE	2.40766	up	ABA-glucosyl ester	--	--	0.855911	7.50642e-07	2
Cs_ont_4g021110	-0.365635	insig	K13148	--	ABA-GE	2.40766	up	ABA-glucosyl ester	--	--	-0.809444	8.81514e-06	2
Cs_ont_4g021440	0.17131	insig	K10523	--	ABA-GE	2.40766	up	ABA-glucosyl ester	--	--	-0.830058	3.23662e-06	2
Cs_ont_4g021470	0.0149052	insig	K11885	--	ABA-GE	2.40766	up	ABA-glucosyl ester	--	--	0.827081	3.77034e-06	2
Cs_ont_4g021530	-0.995105	insig	K06617	ko00052,ko01100	ABA-GE	2.40766	up	ABA-glucosyl ester	--	--	0.909399	1.13536e-08	2
Cs_ont_4g021620	0.0719886	insig	--	--	ABA-GE	2.40766	up	ABA-glucosyl ester	--	--	-0.899051	3.04331e-08	2
Cs_ont_4g021760	-0.0624704	insig	--	--	ABA-GE	2.40766	up	ABA-glucosyl ester	--	--	-0.886708	8.66318e-08	2
Cs_ont_4g021920	0.195798	insig	--	--	ABA-GE	2.40766	up	ABA-glucosyl ester	--	--	-0.807703	9.54124e-06	2
Cs_ont_4g022190	-0.0223093	insig	K12620	ko03018	ABA-GE	2.40766	up	ABA-glucosyl ester	--	--	-0.866006	3.92331e-07	2
Cs_ont_4g022200	0.111852	insig	K18587	--	ABA-GE	2.40766	up	ABA-glucosyl ester	--	--	0.875067	2.09305e-07	2
Cs_ont_4g022540	-0.729434	insig	K07052	--	ABA-GE	2.40766	up	ABA-glucosyl ester	--	--	0.808474	9.21324e-06	2
Cs_ont_4g022670	-0.189896	insig	K00921	ko00562,ko01100,ko04070,ko04145	ABA-GE	2.40766	up	ABA-glucosyl ester	--	--	0.809588	8.75728e-06	2
Cs_ont_4g022690	-0.049964	insig	K04482	ko03440	ABA-GE	2.40766	up	ABA-glucosyl ester	--	--	-0.875146	2.08114e-07	2
Cs_ont_4g022740	0.787366	insig	K01051	ko00040,ko01100	ABA-GE	2.40766	up	ABA-glucosyl ester	--	--	-0.850959	1.01401e-06	2
Cs_ont_4g022790	-0.189539	insig	K14157	ko00310,ko01100,ko01110	ABA-GE	2.40766	up	ABA-glucosyl ester	--	--	0.912374	8.36678e-09	2
Cs_ont_4g022880	-0.351168	insig	K13464	ko04075	ABA-GE	2.40766	up	ABA-glucosyl ester	--	--	-0.810602	8.35957e-06	2
Cs_ont_4g023050	0.239182	insig	--	--	ABA-GE	2.40766	up	ABA-glucosyl ester	--	--	0.832414	2.86238e-06	2
Cs_ont_4g023090	0.00549831	insig	--	--	ABA-GE	2.40766	up	ABA-glucosyl ester	--	--	-0.888712	7.37183e-08	2
Cs_ont_4g023140	0.100831	insig	--	--	ABA-GE	2.40766	up	ABA-glucosyl ester	--	--	-0.920434	3.45478e-09	2
Cs_ont_4g023500	0.491622	insig	--	--	ABA-GE	2.40766	up	ABA-glucosyl ester	--	--	-0.88927	7.04355e-08	2
Cs_ont_4g023620	-0.50029	insig	K13993	ko04141	ABA-GE	2.40766	up	ABA-glucosyl ester	--	--	0.835482	2.43226e-06	2
Cs_ont_4g023700	0.00768659	insig	K08776	--	ABA-GE	2.40766	up	ABA-glucosyl ester	--	--	0.8511	1.00548e-06	2
Cs_ont_4g023860	0.121366	insig	K22522	--	ABA-GE	2.40766	up	ABA-glucosyl ester	--	--	0.824616	4.26918e-06	2
Cs_ont_4g024030	-0.0790575	insig	K20043	--	ABA-GE	2.40766	up	ABA-glucosyl ester	--	--	-0.838448	2.07133e-06	2
Cs_ont_4g024890	0.111825	insig	K01961	ko00061,ko00620,ko00640,ko01100,ko01110,ko01200,ko01212	ABA-GE	2.40766	up	ABA-glucosyl ester	--	--	0.830799	3.11462e-06	2
Cs_ont_4g025160	0.127199	insig	--	--	ABA-GE	2.40766	up	ABA-glucosyl ester	--	--	-0.813409	7.33951e-06	2
Cs_ont_4g025170	0.126986	insig	K02937	ko03010	ABA-GE	2.40766	up	ABA-glucosyl ester	--	--	-0.821824	4.90326e-06	2
Cs_ont_4g025280	-0.218701	insig	K13105	--	ABA-GE	2.40766	up	ABA-glucosyl ester	--	--	-0.807338	9.6998e-06	2
Cs_ont_4g025290	-0.341535	insig	K10777	ko03450	ABA-GE	2.40766	up	ABA-glucosyl ester	--	--	0.85021	1.06019e-06	2
Cs_ont_4g025400	-4.62076e-05	insig	--	--	ABA-GE	2.40766	up	ABA-glucosyl ester	--	--	0.843419	1.57112e-06	2
Cs_ont_4g025490	-0.821867	insig	--	--	ABA-GE	2.40766	up	ABA-glucosyl ester	--	--	-0.824147	4.37048e-06	2
Cs_ont_4g025560	0.0902482	insig	K17964	--	ABA-GE	2.40766	up	ABA-glucosyl ester	--	--	0.838074	2.11407e-06	2
Cs_ont_4g025590	0.0507534	insig	--	--	ABA-GE	2.40766	up	ABA-glucosyl ester	--	--	-0.868468	3.32274e-07	2
Cs_ont_4g025600	-0.130319	insig	K22733	--	ABA-GE	2.40766	up	ABA-glucosyl ester	--	--	-0.807223	9.75022e-06	2
Cs_ont_4g025820	0.0181548	insig	K04567	ko00970	ABA-GE	2.40766	up	ABA-glucosyl ester	--	--	0.863142	4.74056e-07	2
Cs_ont_4g025850	0.030231	insig	K12115	ko04712	ABA-GE	2.40766	up	ABA-glucosyl ester	--	--	-0.837794	2.14659e-06	2
Cs_ont_4g026090	-0.144905	insig	K10880	ko03440	ABA-GE	2.40766	up	ABA-glucosyl ester	--	--	-0.852116	9.46087e-07	2
Cs_ont_4g026150	-0.966239	insig	K08900	--	ABA-GE	2.40766	up	ABA-glucosyl ester	--	--	0.860601	5.58776e-07	2
Cs_ont_4g026520	0.064894	insig	--	--	ABA-GE	2.40766	up	ABA-glucosyl ester	--	--	-0.888677	7.393e-08	2
Cs_ont_4g026680	0.480833	insig	K12130	ko04712	ABA-GE	2.40766	up	ABA-glucosyl ester	--	--	-0.829292	3.36719e-06	2
Cs_ont_4g026850	-0.276722	insig	K03695	--	ABA-GE	2.40766	up	ABA-glucosyl ester	--	--	-0.8287	3.47121e-06	2
Cs_ont_4g027000	-0.0246964	insig	--	--	ABA-GE	2.40766	up	ABA-glucosyl ester	--	--	-0.946955	8.15068e-11	2
Cs_ont_4g027020	0.0561115	insig	--	--	ABA-GE	2.40766	up	ABA-glucosyl ester	--	--	-0.88805	7.77851e-08	2
Cs_ont_4g027210	-0.20122	insig	--	--	ABA-GE	2.40766	up	ABA-glucosyl ester	--	--	0.801323	1.26667e-05	2
Cs_ont_4g027270	-0.0611728	insig	K08679	ko00053,ko00520,ko01100,ko01240,ko01250	ABA-GE	2.40766	up	ABA-glucosyl ester	--	--	0.820367	5.26556e-06	2
Cs_ont_4g027500	-0.146816	insig	K03255	--	ABA-GE	2.40766	up	ABA-glucosyl ester	--	--	-0.81317	7.42194e-06	2
Cs_ont_4g028040	-0.152268	insig	K01076	--	ABA-GE	2.40766	up	ABA-glucosyl ester	--	--	-0.911642	9.0282e-09	2
Cs_ont_4g028210	0.0026821	insig	K25186	--	ABA-GE	2.40766	up	ABA-glucosyl ester	--	--	-0.841937	1.7077e-06	2
Cs_ont_4g028220	0.547478	insig	K00131	ko00010,ko00030,ko01100,ko01200	ABA-GE	2.40766	up	ABA-glucosyl ester	--	--	-0.80363	1.14463e-05	2
Cs_ont_4g028390	-0.404377	insig	K11592	--	ABA-GE	2.40766	up	ABA-glucosyl ester	--	--	0.821626	4.95119e-06	2
Cs_ont_4g028470	-0.308373	insig	K17569	--	ABA-GE	2.40766	up	ABA-glucosyl ester	--	--	0.895773	4.06877e-08	2
Cs_ont_4g028480	0.267887	insig	--	--	ABA-GE	2.40766	up	ABA-glucosyl ester	--	--	0.816812	6.24999e-06	2
Cs_ont_4g028510	0.170468	insig	K03768	--	ABA-GE	2.40766	up	ABA-glucosyl ester	--	--	-0.909514	1.1223e-08	2
Cs_ont_4g028580	0.846842	insig	--	--	ABA-GE	2.40766	up	ABA-glucosyl ester	--	--	-0.801521	1.25575e-05	2
Cs_ont_4g028590	-0.0831398	insig	K15692	--	ABA-GE	2.40766	up	ABA-glucosyl ester	--	--	-0.84764	1.23305e-06	2
Cs_ont_4g028630	-0.152567	insig	K23390	--	ABA-GE	2.40766	up	ABA-glucosyl ester	--	--	0.861807	5.17025e-07	2
Cs_ont_5g000010	0.521259	insig	--	--	ABA-GE	2.40766	up	ABA-glucosyl ester	--	--	0.849652	1.09583e-06	2
Cs_ont_5g000120	0.275635	insig	K04123	ko00904,ko01100,ko01110	ABA-GE	2.40766	up	ABA-glucosyl ester	--	--	0.801156	1.27592e-05	2
Cs_ont_5g000380	-0.405557	insig	--	--	ABA-GE	2.40766	up	ABA-glucosyl ester	--	--	0.836486	2.30429e-06	2
Cs_ont_5g000880	0.128823	insig	K15032	--	ABA-GE	2.40766	up	ABA-glucosyl ester	--	--	-0.828929	3.43067e-06	2
Cs_ont_5g000960	-0.00750765	insig	K09503	ko04141	ABA-GE	2.40766	up	ABA-glucosyl ester	--	--	-0.816222	6.42793e-06	2
Cs_ont_5g001190	0.27378	insig	K09493	--	ABA-GE	2.40766	up	ABA-glucosyl ester	--	--	0.820886	5.13391e-06	2
Cs_ont_5g001230	0.397625	insig	--	--	ABA-GE	2.40766	up	ABA-glucosyl ester	--	--	-0.831434	3.01316e-06	2
Cs_ont_5g001280	-0.0312601	insig	--	--	ABA-GE	2.40766	up	ABA-glucosyl ester	--	--	-0.970342	3.56515e-13	2
Cs_ont_5g001340	-0.0314911	insig	--	--	ABA-GE	2.40766	up	ABA-glucosyl ester	--	--	0.82777	3.64046e-06	2
Cs_ont_5g001530	0.412573	insig	--	--	ABA-GE	2.40766	up	ABA-glucosyl ester	--	--	-0.809612	8.74767e-06	2
Cs_ont_5g001770	0.0757	insig	K13416	ko04016,ko04075,ko04626	ABA-GE	2.40766	up	ABA-glucosyl ester	--	--	-0.851763	9.66363e-07	2
Cs_ont_5g002000	-0.267852	insig	K10396	ko04144	ABA-GE	2.40766	up	ABA-glucosyl ester	--	--	0.865584	4.0353e-07	2
Cs_ont_5g002020	-0.183443	insig	--	--	ABA-GE	2.40766	up	ABA-glucosyl ester	--	--	0.811991	7.84022e-06	2
Cs_ont_5g002180	0.0821858	insig	K14493	ko04075	ABA-GE	2.40766	up	ABA-glucosyl ester	--	--	-0.843841	1.53397e-06	2
Cs_ont_5g002330	-0.0329329	insig	K13510	ko00564,ko00565,ko01100	ABA-GE	2.40766	up	ABA-glucosyl ester	--	--	-0.861918	5.13325e-07	2
Cs_ont_5g002390	-0.0882946	insig	K01551	--	ABA-GE	2.40766	up	ABA-glucosyl ester	--	--	0.891418	5.89855e-08	2
Cs_ont_5g002420	-0.254749	insig	--	--	ABA-GE	2.40766	up	ABA-glucosyl ester	--	--	0.858433	6.41303e-07	2
Cs_ont_5g002580	-0.0583928	insig	K09338	--	ABA-GE	2.40766	up	ABA-glucosyl ester	--	--	-0.870933	2.8041e-07	2
Cs_ont_5g002670	-0.0742234	insig	K12486	ko04144	ABA-GE	2.40766	up	ABA-glucosyl ester	--	--	0.826689	3.84618e-06	2
Cs_ont_5g002710	-0.284272	insig	--	--	ABA-GE	2.40766	up	ABA-glucosyl ester	--	--	0.866502	3.7951e-07	2
Cs_ont_5g003000	0.142871	insig	--	--	ABA-GE	2.40766	up	ABA-glucosyl ester	--	--	-0.895914	4.01897e-08	2
Cs_ont_5g003330	0.107817	insig	--	--	ABA-GE	2.40766	up	ABA-glucosyl ester	--	--	0.878876	1.58386e-07	2
Cs_ont_5g003340	0.083447	insig	--	--	ABA-GE	2.40766	up	ABA-glucosyl ester	--	--	-0.86575	3.99098e-07	2
Cs_ont_5g003460	-0.0295929	insig	K08506	ko04130	ABA-GE	2.40766	up	ABA-glucosyl ester	--	--	0.911966	8.73013e-09	2
Cs_ont_5g003750	0.131044	insig	K01259	ko00330,ko01100	ABA-GE	2.40766	up	ABA-glucosyl ester	--	--	0.853357	8.77776e-07	2
Cs_ont_5g003800	0.252195	insig	K10664	--	ABA-GE	2.40766	up	ABA-glucosyl ester	--	--	0.827553	3.681e-06	2
Cs_ont_5g003920	0.127348	insig	--	--	ABA-GE	2.40766	up	ABA-glucosyl ester	--	--	-0.812282	7.73507e-06	2
Cs_ont_5g004050	0.229503	insig	K17943	--	ABA-GE	2.40766	up	ABA-glucosyl ester	--	--	-0.82909	3.40245e-06	2
Cs_ont_5g004070	-0.0338561	insig	--	--	ABA-GE	2.40766	up	ABA-glucosyl ester	--	--	-0.81318	7.41856e-06	2
Cs_ont_5g004120	0.223207	insig	K09060	--	ABA-GE	2.40766	up	ABA-glucosyl ester	--	--	-0.829068	3.40623e-06	2
Cs_ont_5g004130	-0.582196	insig	K01792	ko00010,ko01100,ko01110	ABA-GE	2.40766	up	ABA-glucosyl ester	--	--	-0.807445	9.65288e-06	2
Cs_ont_5g004470	-0.11221	insig	K25059	--	ABA-GE	2.40766	up	ABA-glucosyl ester	--	--	-0.894091	4.70531e-08	2
Cs_ont_5g004910	-0.0993988	insig	K20291	--	ABA-GE	2.40766	up	ABA-glucosyl ester	--	--	0.898387	3.23037e-08	2
Cs_ont_5g004950	-0.137383	insig	--	--	ABA-GE	2.40766	up	ABA-glucosyl ester	--	--	-0.886768	8.62181e-08	2
Cs_ont_5g004980	0.223677	insig	K23490	--	ABA-GE	2.40766	up	ABA-glucosyl ester	--	--	0.851287	9.94321e-07	2
Cs_ont_5g005180	-0.133862	insig	K07198	--	ABA-GE	2.40766	up	ABA-glucosyl ester	--	--	-0.89623	3.90976e-08	2
Cs_ont_5g005350	-0.155515	insig	K00161	ko00010,ko00020,ko00620,ko01100,ko01110,ko01200	ABA-GE	2.40766	up	ABA-glucosyl ester	--	--	0.88674	8.6415e-08	2
Cs_ont_5g005410	0.633414	insig	--	--	ABA-GE	2.40766	up	ABA-glucosyl ester	--	--	-0.805266	1.06445e-05	2
Cs_ont_5g005450	0.152431	insig	--	--	ABA-GE	2.40766	up	ABA-glucosyl ester	--	--	-0.879165	1.55015e-07	2
Cs_ont_5g005520	-0.149579	insig	K01507	ko00190	ABA-GE	2.40766	up	ABA-glucosyl ester	--	--	0.908783	1.20789e-08	2
Cs_ont_5g005800	-0.294582	insig	--	--	ABA-GE	2.40766	up	ABA-glucosyl ester	--	--	-0.800058	1.33826e-05	2
Cs_ont_5g005820	-0.404368	insig	--	--	ABA-GE	2.40766	up	ABA-glucosyl ester	--	--	0.927093	1.54624e-09	2
Cs_ont_5g005850	-0.337297	insig	K00975	ko00500,ko00520,ko01100,ko01110,ko01250	ABA-GE	2.40766	up	ABA-glucosyl ester	--	--	0.817596	6.0202e-06	2
Cs_ont_5g006060	-0.293862	insig	K13424	ko04016,ko04626	ABA-GE	2.40766	up	ABA-glucosyl ester	--	--	0.810552	8.3788e-06	2
Cs_ont_5g006110	-0.000440644	insig	K01881	ko00970	ABA-GE	2.40766	up	ABA-glucosyl ester	--	--	0.858061	6.56503e-07	2
Cs_ont_5g006300	-0.0438661	insig	K24737	--	ABA-GE	2.40766	up	ABA-glucosyl ester	--	--	0.917476	4.82938e-09	2
Cs_ont_5g006350	0.521713	insig	K02977	ko03010,ko04120	ABA-GE	2.40766	up	ABA-glucosyl ester	--	--	-0.838743	2.0382e-06	2
Cs_ont_5g006370	-0.73874	insig	K00430	ko00940,ko01100,ko01110	ABA-GE	2.40766	up	ABA-glucosyl ester	--	--	-0.82413	4.37406e-06	2
Cs_ont_5g006490	0.179465	insig	--	--	ABA-GE	2.40766	up	ABA-glucosyl ester	--	--	0.801949	1.23247e-05	2
Cs_ont_5g006620	0.115461	insig	K12820	ko03040	ABA-GE	2.40766	up	ABA-glucosyl ester	--	--	-0.844557	1.4728e-06	2
Cs_ont_5g006940	-0.184686	insig	--	--	ABA-GE	2.40766	up	ABA-glucosyl ester	--	--	0.819099	5.60001e-06	2
Cs_ont_5g007070	-0.34925	insig	K01303	--	ABA-GE	2.40766	up	ABA-glucosyl ester	--	--	0.84072	1.82767e-06	2
Cs_ont_5g007400	0.274463	insig	--	--	ABA-GE	2.40766	up	ABA-glucosyl ester	--	--	0.877251	1.78584e-07	2
Cs_ont_5g007630	0.117598	insig	K00770	ko00520,ko01100	ABA-GE	2.40766	up	ABA-glucosyl ester	--	--	-0.804606	1.09622e-05	2
Cs_ont_5g007740	-0.00317026	insig	K02885	ko03010	ABA-GE	2.40766	up	ABA-glucosyl ester	--	--	-0.853465	8.72024e-07	2
Cs_ont_5g007960	-0.0632694	insig	--	--	ABA-GE	2.40766	up	ABA-glucosyl ester	--	--	0.826175	3.94741e-06	2
Cs_ont_5g008000	-0.158371	insig	--	--	ABA-GE	2.40766	up	ABA-glucosyl ester	--	--	0.831804	2.95541e-06	2
Cs_ont_5g008260	0.100144	insig	K12890	ko03040	ABA-GE	2.40766	up	ABA-glucosyl ester	--	--	-0.827079	3.77075e-06	2
Cs_ont_5g008270	-0.0825037	insig	--	--	ABA-GE	2.40766	up	ABA-glucosyl ester	--	--	-0.840903	1.8091e-06	2
Cs_ont_5g008830	-0.0730871	insig	K13152	--	ABA-GE	2.40766	up	ABA-glucosyl ester	--	--	0.860766	5.52905e-07	2
Cs_ont_5g009010	0.0975783	insig	K14724	--	ABA-GE	2.40766	up	ABA-glucosyl ester	--	--	-0.822643	4.70919e-06	2
Cs_ont_5g009090	-0.897646	insig	K14486	ko04075	ABA-GE	2.40766	up	ABA-glucosyl ester	--	--	0.907508	1.37122e-08	2
Cs_ont_5g009200	0.0642678	insig	--	--	ABA-GE	2.40766	up	ABA-glucosyl ester	--	--	-0.857837	6.65804e-07	2
Cs_ont_5g009240	0.619891	insig	K00430	ko00940,ko01100,ko01110	ABA-GE	2.40766	up	ABA-glucosyl ester	--	--	-0.806041	1.02823e-05	2
Cs_ont_5g009310	0.248696	insig	--	--	ABA-GE	2.40766	up	ABA-glucosyl ester	--	--	-0.807872	9.46838e-06	2
Cs_ont_5g009330	0.0595398	insig	K14493	ko04075	ABA-GE	2.40766	up	ABA-glucosyl ester	--	--	-0.915136	6.24024e-09	2
Cs_ont_5g009340	0.055609	insig	--	--	ABA-GE	2.40766	up	ABA-glucosyl ester	--	--	-0.904037	1.91885e-08	2
Cs_ont_5g009420	0.117238	insig	K13416	ko04016,ko04075,ko04626	ABA-GE	2.40766	up	ABA-glucosyl ester	--	--	-0.815695	6.59086e-06	2
Cs_ont_5g009470	-0.204531	insig	K03444	--	ABA-GE	2.40766	up	ABA-glucosyl ester	--	--	0.868043	3.42009e-07	2
Cs_ont_5g009780	-0.272155	insig	--	--	ABA-GE	2.40766	up	ABA-glucosyl ester	--	--	0.811775	7.91926e-06	2
Cs_ont_5g010160	-0.0744801	insig	K07870	--	ABA-GE	2.40766	up	ABA-glucosyl ester	--	--	0.874966	2.10835e-07	2
Cs_ont_5g010340	0.00378823	insig	K17972	--	ABA-GE	2.40766	up	ABA-glucosyl ester	--	--	0.893102	5.11923e-08	2
Cs_ont_5g010510	0.10084	insig	--	--	ABA-GE	2.40766	up	ABA-glucosyl ester	--	--	-0.852154	9.43946e-07	2
Cs_ont_5g010660	0.22781	insig	K04424	--	ABA-GE	2.40766	up	ABA-glucosyl ester	--	--	-0.820141	5.32392e-06	2
Cs_ont_5g010700	-0.782179	insig	K17471	--	ABA-GE	2.40766	up	ABA-glucosyl ester	--	--	0.883055	1.15406e-07	2
Cs_ont_5g010790	0.195012	insig	K08099	ko00860,ko01100,ko01110	ABA-GE	2.40766	up	ABA-glucosyl ester	--	--	-0.888256	7.6496e-08	2
Cs_ont_5g010810	0.00580788	insig	--	--	ABA-GE	2.40766	up	ABA-glucosyl ester	--	--	0.804437	1.10445e-05	2
Cs_ont_5g011120	0.480946	insig	--	--	ABA-GE	2.40766	up	ABA-glucosyl ester	--	--	-0.807828	9.48728e-06	2
Cs_ont_5g011340	0.445825	insig	K02721	ko00195,ko01100	ABA-GE	2.40766	up	ABA-glucosyl ester	--	--	-0.810422	8.42911e-06	2
Cs_ont_5g011360	0.0261519	insig	K13648	ko00520,ko01100	ABA-GE	2.40766	up	ABA-glucosyl ester	--	--	0.866727	3.73812e-07	2
Cs_ont_5g011490	0.0466718	insig	K03593	--	ABA-GE	2.40766	up	ABA-glucosyl ester	--	--	0.8098	8.67274e-06	2
Cs_ont_5g011730	-0.103147	insig	--	--	ABA-GE	2.40766	up	ABA-glucosyl ester	--	--	0.882553	1.19951e-07	2
Cs_ont_5g011850	0.183879	insig	--	--	ABA-GE	2.40766	up	ABA-glucosyl ester	--	--	-0.803454	1.15357e-05	2
Cs_ont_5g011910	-0.398371	insig	K08176	--	ABA-GE	2.40766	up	ABA-glucosyl ester	--	--	0.801133	1.27718e-05	2
Cs_ont_5g012350	0.168075	insig	K05941	--	ABA-GE	2.40766	up	ABA-glucosyl ester	--	--	0.874763	2.13931e-07	2
Cs_ont_5g012410	0.127838	insig	K17756	--	ABA-GE	2.40766	up	ABA-glucosyl ester	--	--	-0.819012	5.62363e-06	2
Cs_ont_5g012420	-0.00203273	insig	K01900	ko00020,ko00640,ko01100,ko01110,ko01200	ABA-GE	2.40766	up	ABA-glucosyl ester	--	--	0.898806	3.11112e-08	2
Cs_ont_5g012440	0.056216	insig	--	--	ABA-GE	2.40766	up	ABA-glucosyl ester	--	--	-0.844375	1.48813e-06	2
Cs_ont_5g012860	-0.360196	insig	K13430	ko04626	ABA-GE	2.40766	up	ABA-glucosyl ester	--	--	0.831754	2.96326e-06	2
Cs_ont_5g013020	0.346637	insig	K02693	ko00195,ko01100	ABA-GE	2.40766	up	ABA-glucosyl ester	--	--	-0.813322	7.36937e-06	2
Cs_ont_5g013240	0.385161	insig	K18857	ko00010,ko00071,ko00350,ko00592,ko00620,ko01100,ko01110	ABA-GE	2.40766	up	ABA-glucosyl ester	--	--	-0.88142	1.30807e-07	2
Cs_ont_5g013280	0.0214141	insig	K05841	--	ABA-GE	2.40766	up	ABA-glucosyl ester	--	--	0.854448	8.21319e-07	2
Cs_ont_5g013430	0.178825	insig	--	--	ABA-GE	2.40766	up	ABA-glucosyl ester	--	--	-0.843107	1.59899e-06	2
Cs_ont_5g013560	0.118943	insig	K23490	--	ABA-GE	2.40766	up	ABA-glucosyl ester	--	--	0.892974	5.17489e-08	2
Cs_ont_5g013870	-0.482749	insig	K10782	ko00061,ko01100	ABA-GE	2.40766	up	ABA-glucosyl ester	--	--	0.917904	4.60462e-09	2
Cs_ont_5g013920	0.20797	insig	--	--	ABA-GE	2.40766	up	ABA-glucosyl ester	--	--	-0.842083	1.69383e-06	2
Cs_ont_5g013960	0.317018	insig	--	--	ABA-GE	2.40766	up	ABA-glucosyl ester	--	--	-0.800187	1.33081e-05	2
Cs_ont_5g013980	-0.191168	insig	K10949	--	ABA-GE	2.40766	up	ABA-glucosyl ester	--	--	-0.806665	9.99823e-06	2
Cs_ont_5g014080	-0.107933	insig	--	--	ABA-GE	2.40766	up	ABA-glucosyl ester	--	--	-0.900811	2.59329e-08	2
Cs_ont_5g014310	-0.0468468	insig	K13863	--	ABA-GE	2.40766	up	ABA-glucosyl ester	--	--	-0.825247	4.13637e-06	2
Cs_ont_5g014400	-0.417313	insig	K23953	--	ABA-GE	2.40766	up	ABA-glucosyl ester	--	--	0.848197	1.19366e-06	2
Cs_ont_5g014900	-0.0240949	insig	K00261	ko00220,ko00250,ko00910,ko01100,ko01200	ABA-GE	2.40766	up	ABA-glucosyl ester	--	--	0.816061	6.47738e-06	2
Cs_ont_5g014940	-0.203652	insig	K00965	ko00052,ko00520,ko01100,ko01250	ABA-GE	2.40766	up	ABA-glucosyl ester	--	--	0.835544	2.4241e-06	2
Cs_ont_5g015340	0.314672	insig	K03671	--	ABA-GE	2.40766	up	ABA-glucosyl ester	--	--	-0.827166	3.75421e-06	2
Cs_ont_5g015500	0.0942389	insig	K09875	--	ABA-GE	2.40766	up	ABA-glucosyl ester	--	--	0.911222	9.42828e-09	2
Cs_ont_5g015620	0.0726063	insig	--	--	ABA-GE	2.40766	up	ABA-glucosyl ester	--	--	0.810946	8.22821e-06	2
Cs_ont_5g015700	0.0250724	insig	--	--	ABA-GE	2.40766	up	ABA-glucosyl ester	--	--	0.83468	2.53877e-06	2
Cs_ont_5g016050	0.41978	insig	--	--	ABA-GE	2.40766	up	ABA-glucosyl ester	--	--	-0.806055	1.02755e-05	2
Cs_ont_5g016140	0.229566	insig	--	--	ABA-GE	2.40766	up	ABA-glucosyl ester	--	--	-0.853618	8.63987e-07	2
Cs_ont_5g016230	-0.271435	insig	--	--	ABA-GE	2.40766	up	ABA-glucosyl ester	--	--	-0.838409	2.07576e-06	2
Cs_ont_5g016360	0.146762	insig	K00913	ko00562,ko01100,ko04070	ABA-GE	2.40766	up	ABA-glucosyl ester	--	--	-0.825497	4.0847e-06	2
Cs_ont_5g016400	0.058839	insig	--	--	ABA-GE	2.40766	up	ABA-glucosyl ester	--	--	-0.818477	5.77055e-06	2
Cs_ont_5g016440	-0.229302	insig	K14555	ko03008	ABA-GE	2.40766	up	ABA-glucosyl ester	--	--	-0.851934	9.56542e-07	2
Cs_ont_5g016570	0.446618	insig	K13066	ko00380,ko00940,ko01100,ko01110	ABA-GE	2.40766	up	ABA-glucosyl ester	--	--	0.844634	1.46638e-06	2
Cs_ont_5g016580	0.299556	insig	K13066	ko00380,ko00940,ko01100,ko01110	ABA-GE	2.40766	up	ABA-glucosyl ester	--	--	0.807049	9.82704e-06	2
Cs_ont_5g016780	0.095291	insig	K20223	ko03013	ABA-GE	2.40766	up	ABA-glucosyl ester	--	--	0.874298	2.21176e-07	2
Cs_ont_5g016790	-0.188974	insig	K15744	ko00906,ko01100,ko01110	ABA-GE	2.40766	up	ABA-glucosyl ester	--	--	0.864566	4.31725e-07	2
Cs_ont_5g016860	0.109022	insig	K09597	--	ABA-GE	2.40766	up	ABA-glucosyl ester	--	--	0.808392	9.24775e-06	2
Cs_ont_5g016980	0.393951	insig	--	--	ABA-GE	2.40766	up	ABA-glucosyl ester	--	--	0.863449	4.6464e-07	2
Cs_ont_5g017150	0.0385174	insig	K01649	ko00290,ko00620,ko01100,ko01110,ko01210,ko01230	ABA-GE	2.40766	up	ABA-glucosyl ester	--	--	-0.817713	5.9865e-06	2
Cs_ont_5g017160	-0.028261	insig	K13436	ko04626	ABA-GE	2.40766	up	ABA-glucosyl ester	--	--	-0.810219	8.50803e-06	2
Cs_ont_5g017380	0.0456754	insig	K01012	ko00780,ko01100,ko01240	ABA-GE	2.40766	up	ABA-glucosyl ester	--	--	0.858344	6.44905e-07	2
Cs_ont_5g017390	-0.307102	insig	K01870	ko00970	ABA-GE	2.40766	up	ABA-glucosyl ester	--	--	0.810628	8.34947e-06	2
Cs_ont_5g017440	0.361532	insig	K20617	--	ABA-GE	2.40766	up	ABA-glucosyl ester	--	--	-0.878726	1.60163e-07	2
Cs_ont_5g017540	0.133283	insig	K05955	ko00900,ko01110	ABA-GE	2.40766	up	ABA-glucosyl ester	--	--	0.803546	1.1489e-05	2
Cs_ont_5g017550	-0.00239945	insig	K10773	ko03410	ABA-GE	2.40766	up	ABA-glucosyl ester	--	--	-0.820992	5.10749e-06	2
Cs_ont_5g017780	-0.292098	insig	K21842	--	ABA-GE	2.40766	up	ABA-glucosyl ester	--	--	0.818167	5.85746e-06	2
Cs_ont_5g018140	0.078174	insig	K09651	--	ABA-GE	2.40766	up	ABA-glucosyl ester	--	--	-0.813439	7.329e-06	2
Cs_ont_5g018180	-0.0333977	insig	K20557	ko04016	ABA-GE	2.40766	up	ABA-glucosyl ester	--	--	-0.855673	7.6176e-07	2
Cs_ont_5g018210	-0.356796	insig	K10290	--	ABA-GE	2.40766	up	ABA-glucosyl ester	--	--	0.844568	1.4719e-06	2
Cs_ont_5g018700	-0.190747	insig	--	--	ABA-GE	2.40766	up	ABA-glucosyl ester	--	--	-0.850847	1.0208e-06	2
Cs_ont_5g019230	-0.0656629	insig	K11975	--	ABA-GE	2.40766	up	ABA-glucosyl ester	--	--	0.888458	7.52558e-08	2
Cs_ont_5g019240	-0.162698	insig	K11975	--	ABA-GE	2.40766	up	ABA-glucosyl ester	--	--	0.92631	1.70603e-09	2
Cs_ont_5g019530	0.401605	insig	K01183	ko00520,ko01100	ABA-GE	2.40766	up	ABA-glucosyl ester	--	--	-0.847067	1.27482e-06	2
Cs_ont_5g020570	-0.105309	insig	K14512	ko04016,ko04075,ko04626	ABA-GE	2.40766	up	ABA-glucosyl ester	--	--	0.899248	2.9896e-08	2
Cs_ont_5g020970	-0.237753	insig	K21866	--	ABA-GE	2.40766	up	ABA-glucosyl ester	--	--	0.890823	6.19807e-08	2
Cs_ont_5g021000	-0.00512931	insig	K12857	ko03040	ABA-GE	2.40766	up	ABA-glucosyl ester	--	--	-0.832889	2.79179e-06	2
Cs_ont_5g021070	-0.0889811	insig	--	--	ABA-GE	2.40766	up	ABA-glucosyl ester	--	--	-0.837603	2.16908e-06	2
Cs_ont_5g021710	-0.0317312	insig	K14510	ko04016,ko04075	ABA-GE	2.40766	up	ABA-glucosyl ester	--	--	-0.840425	1.85776e-06	2
Cs_ont_5g022020	-0.486052	insig	K19825	--	ABA-GE	2.40766	up	ABA-glucosyl ester	--	--	0.803135	1.16994e-05	2
Cs_ont_5g022430	-0.164534	insig	--	--	ABA-GE	2.40766	up	ABA-glucosyl ester	--	--	-0.85795	6.61064e-07	2
Cs_ont_5g022480	-0.167004	insig	K01765	ko00562,ko01100	ABA-GE	2.40766	up	ABA-glucosyl ester	--	--	0.885142	9.80831e-08	2
Cs_ont_5g022600	0.100202	insig	--	--	ABA-GE	2.40766	up	ABA-glucosyl ester	--	--	-0.91192	8.77179e-09	2
Cs_ont_5g022660	-0.122464	insig	K00975	ko00500,ko00520,ko01100,ko01110,ko01250	ABA-GE	2.40766	up	ABA-glucosyl ester	--	--	-0.839858	1.91692e-06	2
Cs_ont_5g022770	0.0883296	insig	K13691	--	ABA-GE	2.40766	up	ABA-glucosyl ester	--	--	0.937914	3.50742e-10	2
Cs_ont_5g022830	0.0279833	insig	K11820	ko00380,ko00966,ko01100,ko01110,ko01210	ABA-GE	2.40766	up	ABA-glucosyl ester	--	--	0.939128	2.92149e-10	2
Cs_ont_5g023050	0.0567781	insig	K08472	--	ABA-GE	2.40766	up	ABA-glucosyl ester	--	--	-0.838478	2.06794e-06	2
Cs_ont_5g023210	-0.208608	insig	K08734	ko03430	ABA-GE	2.40766	up	ABA-glucosyl ester	--	--	0.817382	6.08211e-06	2
Cs_ont_5g023330	-0.105109	insig	K05288	ko00563,ko01100	ABA-GE	2.40766	up	ABA-glucosyl ester	--	--	0.905557	1.65897e-08	2
Cs_ont_5g023790	-0.0216687	insig	K19613	--	ABA-GE	2.40766	up	ABA-glucosyl ester	--	--	-0.80075	1.29864e-05	2
Cs_ont_5g024460	0.228798	insig	K14493	ko04075	ABA-GE	2.40766	up	ABA-glucosyl ester	--	--	-0.92628	1.71251e-09	2
Cs_ont_5g024510	-0.607192	insig	K00696	ko00500,ko01100,ko01110	ABA-GE	2.40766	up	ABA-glucosyl ester	--	--	0.830775	3.11839e-06	2
Cs_ont_5g024910	0.223621	insig	K08916	ko00196,ko01100	ABA-GE	2.40766	up	ABA-glucosyl ester	--	--	-0.801651	1.24863e-05	2
Cs_ont_5g024920	0.0272551	insig	--	--	ABA-GE	2.40766	up	ABA-glucosyl ester	--	--	0.901913	2.34252e-08	2
Cs_ont_5g024990	-0.190102	insig	K03544	--	ABA-GE	2.40766	up	ABA-glucosyl ester	--	--	0.814294	7.04137e-06	2
Cs_ont_5g025530	-0.0841203	insig	K22733	--	ABA-GE	2.40766	up	ABA-glucosyl ester	--	--	-0.829302	3.36557e-06	2
Cs_ont_5g025970	-0.103015	insig	K00164	ko00020,ko01100,ko01110,ko01200	ABA-GE	2.40766	up	ABA-glucosyl ester	--	--	0.900234	2.73397e-08	2
Cs_ont_5g026180	0.160521	insig	K13617	--	ABA-GE	2.40766	up	ABA-glucosyl ester	--	--	0.859567	5.96901e-07	2
Cs_ont_5g026310	0.0798224	insig	K22733	--	ABA-GE	2.40766	up	ABA-glucosyl ester	--	--	-0.858059	6.56563e-07	2
Cs_ont_5g026320	0.14426	insig	--	--	ABA-GE	2.40766	up	ABA-glucosyl ester	--	--	-0.868911	3.22374e-07	2
Cs_ont_5g027440	-0.219575	insig	K12816	ko03040	ABA-GE	2.40766	up	ABA-glucosyl ester	--	--	-0.843061	1.6032e-06	2
Cs_ont_5g027790	0.357318	insig	--	--	ABA-GE	2.40766	up	ABA-glucosyl ester	--	--	-0.873585	2.3271e-07	2
Cs_ont_5g027880	0.0554783	insig	K12627	ko03018,ko03040	ABA-GE	2.40766	up	ABA-glucosyl ester	--	--	-0.824009	4.40061e-06	2
Cs_ont_5g028500	0.805175	insig	--	--	ABA-GE	2.40766	up	ABA-glucosyl ester	--	--	-0.811707	7.94413e-06	2
Cs_ont_5g028860	-0.0339673	insig	K00963	ko00040,ko00052,ko00500,ko00520,ko01100,ko01110,ko01240,ko01250	ABA-GE	2.40766	up	ABA-glucosyl ester	--	--	0.82848	3.51073e-06	2
Cs_ont_5g029080	-0.0847186	insig	K05396	ko00270,ko00470,ko01100	ABA-GE	2.40766	up	ABA-glucosyl ester	--	--	0.826494	3.88432e-06	2
Cs_ont_5g030210	0.203473	insig	K24028	--	ABA-GE	2.40766	up	ABA-glucosyl ester	--	--	-0.859726	5.9087e-07	2
Cs_ont_5g030290	-0.0393394	insig	--	--	ABA-GE	2.40766	up	ABA-glucosyl ester	--	--	-0.829164	3.3895e-06	2
Cs_ont_5g030340	0.317199	insig	--	--	ABA-GE	2.40766	up	ABA-glucosyl ester	--	--	-0.813387	7.34696e-06	2
Cs_ont_5g030450	0.203556	insig	K25006	--	ABA-GE	2.40766	up	ABA-glucosyl ester	--	--	-0.87	2.99132e-07	2
Cs_ont_5g030510	-0.0980931	insig	--	--	ABA-GE	2.40766	up	ABA-glucosyl ester	--	--	0.817699	5.99054e-06	2
Cs_ont_5g031200	0.00480524	insig	K15902	--	ABA-GE	2.40766	up	ABA-glucosyl ester	--	--	-0.84252	1.65282e-06	2
Cs_ont_5g031400	-0.240132	insig	K24273	--	ABA-GE	2.40766	up	ABA-glucosyl ester	--	--	-0.801613	1.25073e-05	2
Cs_ont_5g032580	0.0642454	insig	--	--	ABA-GE	2.40766	up	ABA-glucosyl ester	--	--	0.899135	3.02037e-08	2
Cs_ont_5g032990	0.0365736	insig	K11517	ko00630,ko01100,ko01110,ko01200,ko04146	ABA-GE	2.40766	up	ABA-glucosyl ester	--	--	-0.866854	3.7064e-07	2
Cs_ont_5g033100	-0.176217	insig	K13115	--	ABA-GE	2.40766	up	ABA-glucosyl ester	--	--	-0.871539	2.68818e-07	2
Cs_ont_5g033440	-0.0697284	insig	--	--	ABA-GE	2.40766	up	ABA-glucosyl ester	--	--	-0.801146	1.27647e-05	2
Cs_ont_5g033500	-0.386727	insig	K17725	ko00920,ko01100	ABA-GE	2.40766	up	ABA-glucosyl ester	--	--	0.884427	1.03738e-07	2
Cs_ont_5g034110	0.275115	insig	K22048	--	ABA-GE	2.40766	up	ABA-glucosyl ester	--	--	-0.887523	8.11566e-08	2
Cs_ont_5g034170	-0.269608	insig	K13430	ko04626	ABA-GE	2.40766	up	ABA-glucosyl ester	--	--	-0.824994	4.18925e-06	2
Cs_ont_5g034240	-0.116959	insig	K23877	--	ABA-GE	2.40766	up	ABA-glucosyl ester	--	--	0.845325	1.40954e-06	2
Cs_ont_5g034340	-0.101972	insig	--	--	ABA-GE	2.40766	up	ABA-glucosyl ester	--	--	-0.907915	1.31703e-08	2
Cs_ont_5g034470	0.0753618	insig	--	--	ABA-GE	2.40766	up	ABA-glucosyl ester	--	--	-0.816548	6.32928e-06	2
Cs_ont_5g035210	-0.337226	insig	K03353	ko04120	ABA-GE	2.40766	up	ABA-glucosyl ester	--	--	0.828215	3.55868e-06	2
Cs_ont_5g035580	0.0544519	insig	K19600	--	ABA-GE	2.40766	up	ABA-glucosyl ester	--	--	-0.855156	7.86437e-07	2
Cs_ont_5g035810	0.190854	insig	K01595	ko00620,ko00710,ko01100,ko01200	ABA-GE	2.40766	up	ABA-glucosyl ester	--	--	0.917192	4.98414e-09	2
Cs_ont_5g036090	0.0937217	insig	K03152	--	ABA-GE	2.40766	up	ABA-glucosyl ester	--	--	-0.879161	1.55065e-07	2
Cs_ont_5g036170	0.0380549	insig	K17413	--	ABA-GE	2.40766	up	ABA-glucosyl ester	--	--	-0.862187	5.04469e-07	2
Cs_ont_5g036310	0.307546	insig	--	--	ABA-GE	2.40766	up	ABA-glucosyl ester	--	--	-0.826997	3.78651e-06	2
Cs_ont_5g036320	0.256096	insig	K13430	ko04626	ABA-GE	2.40766	up	ABA-glucosyl ester	--	--	-0.827564	3.67888e-06	2
Cs_ont_5g036330	0.319857	insig	K13416	ko04016,ko04075,ko04626	ABA-GE	2.40766	up	ABA-glucosyl ester	--	--	-0.815103	6.77798e-06	2
Cs_ont_5g036340	0.331489	insig	K11699	--	ABA-GE	2.40766	up	ABA-glucosyl ester	--	--	-0.819655	5.45125e-06	2
Cs_ont_5g036380	0.227018	insig	--	--	ABA-GE	2.40766	up	ABA-glucosyl ester	--	--	-0.83904	2.00532e-06	2
Cs_ont_5g036440	0.584183	insig	--	--	ABA-GE	2.40766	up	ABA-glucosyl ester	--	--	-0.841248	1.77478e-06	2
Cs_ont_5g036460	-0.177825	insig	K11866	ko04144	ABA-GE	2.40766	up	ABA-glucosyl ester	--	--	0.907798	1.33235e-08	2
Cs_ont_5g036480	0.199762	insig	K20617	--	ABA-GE	2.40766	up	ABA-glucosyl ester	--	--	0.917004	5.08885e-09	2
Cs_ont_5g036560	-0.000244326	insig	K09422	--	ABA-GE	2.40766	up	ABA-glucosyl ester	--	--	-0.918053	4.52826e-09	2
Cs_ont_5g036820	-0.0381556	insig	K12603	ko03018	ABA-GE	2.40766	up	ABA-glucosyl ester	--	--	0.851044	1.0089e-06	2
Cs_ont_5g036840	-0.410667	insig	--	--	ABA-GE	2.40766	up	ABA-glucosyl ester	--	--	-0.911843	8.84232e-09	2
Cs_ont_5g036910	0.0890621	insig	--	--	ABA-GE	2.40766	up	ABA-glucosyl ester	--	--	-0.868043	3.42008e-07	2
Cs_ont_5g037100	0.0654979	insig	K12603	ko03018	ABA-GE	2.40766	up	ABA-glucosyl ester	--	--	-0.899047	3.04441e-08	2
Cs_ont_5g037110	-0.467672	insig	K01052	ko00100	ABA-GE	2.40766	up	ABA-glucosyl ester	--	--	-0.801609	1.25092e-05	2
Cs_ont_5g037680	0.157043	insig	K01689	ko00010,ko01100,ko01110,ko01200,ko01230,ko03018	ABA-GE	2.40766	up	ABA-glucosyl ester	--	--	0.864941	4.21141e-07	2
Cs_ont_5g037730	0.284941	insig	K11129	ko03008	ABA-GE	2.40766	up	ABA-glucosyl ester	--	--	-0.848875	1.14717e-06	2
Cs_ont_5g037900	-0.195835	insig	K22733	--	ABA-GE	2.40766	up	ABA-glucosyl ester	--	--	0.80793	9.44361e-06	2
Cs_ont_5g037910	0.193393	insig	--	--	ABA-GE	2.40766	up	ABA-glucosyl ester	--	--	-0.830238	3.20665e-06	2
Cs_ont_5g037930	0.048535	insig	K11982	--	ABA-GE	2.40766	up	ABA-glucosyl ester	--	--	-0.882653	1.19036e-07	2
Cs_ont_5g038300	0.455517	insig	--	--	ABA-GE	2.40766	up	ABA-glucosyl ester	--	--	-0.800131	1.33403e-05	2
Cs_ont_5g038560	0.235009	insig	K24983	--	ABA-GE	2.40766	up	ABA-glucosyl ester	--	--	-0.871697	2.65858e-07	2
Cs_ont_5g038750	0.0228155	insig	K02136	ko00190,ko01100	ABA-GE	2.40766	up	ABA-glucosyl ester	--	--	0.821215	5.05197e-06	2
Cs_ont_5g038970	-0.334937	insig	K05280	ko00941,ko00944,ko01100,ko01110	ABA-GE	2.40766	up	ABA-glucosyl ester	--	--	0.87715	1.79917e-07	2
Cs_ont_5g039000	-0.396331	insig	K03695	--	ABA-GE	2.40766	up	ABA-glucosyl ester	--	--	0.876226	1.92464e-07	2
Cs_ont_5g039220	0.0502909	insig	--	--	ABA-GE	2.40766	up	ABA-glucosyl ester	--	--	0.883315	1.13111e-07	2
Cs_ont_5g039290	0.145292	insig	--	--	ABA-GE	2.40766	up	ABA-glucosyl ester	--	--	0.929803	1.09058e-09	2
Cs_ont_5g039400	0.00896762	insig	K12126	ko04075,ko04712	ABA-GE	2.40766	up	ABA-glucosyl ester	--	--	-0.85226	9.37975e-07	2
Cs_ont_5g039500	-0.603206	insig	--	--	ABA-GE	2.40766	up	ABA-glucosyl ester	--	--	-0.862058	5.08692e-07	2
Cs_ont_5g039590	-0.011143	insig	K08819	--	ABA-GE	2.40766	up	ABA-glucosyl ester	--	--	-0.801185	1.27429e-05	2
Cs_ont_5g039630	0.260446	insig	K12127	ko04712	ABA-GE	2.40766	up	ABA-glucosyl ester	--	--	-0.802806	1.18701e-05	2
Cs_ont_5g039660	0.159588	insig	K08238	--	ABA-GE	2.40766	up	ABA-glucosyl ester	--	--	0.888063	7.76996e-08	2
Cs_ont_5g039890	0.0577956	insig	--	--	ABA-GE	2.40766	up	ABA-glucosyl ester	--	--	-0.856196	7.37509e-07	2
Cs_ont_5g040050	-0.00842862	insig	K00026	ko00020,ko00270,ko00620,ko00630,ko00710,ko01100,ko01110,ko01200	ABA-GE	2.40766	up	ABA-glucosyl ester	--	--	0.827363	3.71678e-06	2
Cs_ont_5g040240	-0.0239107	insig	K03137	ko03022	ABA-GE	2.40766	up	ABA-glucosyl ester	--	--	-0.839674	1.93653e-06	2
Cs_ont_5g040370	0.0626623	insig	K09419	--	ABA-GE	2.40766	up	ABA-glucosyl ester	--	--	-0.814454	6.98863e-06	2
Cs_ont_5g040750	0.078622	insig	K01115	ko00564,ko00565,ko01100,ko01110,ko04144	ABA-GE	2.40766	up	ABA-glucosyl ester	--	--	-0.941763	1.939e-10	2
Cs_ont_5g040780	-0.254695	insig	--	--	ABA-GE	2.40766	up	ABA-glucosyl ester	--	--	-0.813334	7.36517e-06	2
Cs_ont_5g040900	0.172982	insig	--	--	ABA-GE	2.40766	up	ABA-glucosyl ester	--	--	-0.845711	1.37863e-06	2
Cs_ont_5g041160	-0.245205	insig	--	--	ABA-GE	2.40766	up	ABA-glucosyl ester	--	--	-0.829619	3.31092e-06	2
Cs_ont_5g041310	0.262686	insig	K14423	ko00100,ko01100,ko01110	ABA-GE	2.40766	up	ABA-glucosyl ester	--	--	-0.86268	4.88572e-07	2
Cs_ont_5g041390	-0.197564	insig	K20028	--	ABA-GE	2.40766	up	ABA-glucosyl ester	--	--	0.800187	1.33079e-05	2
Cs_ont_5g041450	0.0434662	insig	K13448	ko04626	ABA-GE	2.40766	up	ABA-glucosyl ester	--	--	-0.882308	1.22226e-07	2
Cs_ont_5g041580	0.0328021	insig	K09560	--	ABA-GE	2.40766	up	ABA-glucosyl ester	--	--	0.869936	3.0046e-07	2
Cs_ont_5g041590	-0.209848	insig	--	--	ABA-GE	2.40766	up	ABA-glucosyl ester	--	--	0.830936	3.09247e-06	2
Cs_ont_5g041690	-0.0782857	insig	K18163	--	ABA-GE	2.40766	up	ABA-glucosyl ester	--	--	0.862411	4.9719e-07	2
Cs_ont_5g041840	-0.0337621	insig	K00485	ko00430,ko01100	ABA-GE	2.40766	up	ABA-glucosyl ester	--	--	0.822392	4.76798e-06	2
Cs_ont_5g041870	-0.171339	insig	K00485	ko00430,ko01100	ABA-GE	2.40766	up	ABA-glucosyl ester	--	--	0.840113	1.8901e-06	2
Cs_ont_5g042040	-0.0698353	insig	K00016	ko00010,ko00270,ko00620,ko00640,ko01100,ko01110	ABA-GE	2.40766	up	ABA-glucosyl ester	--	--	-0.827159	3.75543e-06	2
Cs_ont_5g042080	0.451696	insig	K14494	ko04075	ABA-GE	2.40766	up	ABA-glucosyl ester	--	--	0.937102	3.95591e-10	2
Cs_ont_5g042390	-0.192396	insig	K05605	ko00280,ko00410,ko00640,ko01100,ko01200	ABA-GE	2.40766	up	ABA-glucosyl ester	--	--	0.814152	7.08849e-06	2
Cs_ont_5g042720	0.0831211	insig	--	--	ABA-GE	2.40766	up	ABA-glucosyl ester	--	--	-0.847508	1.24257e-06	2
Cs_ont_5g043100	-0.210826	insig	--	--	ABA-GE	2.40766	up	ABA-glucosyl ester	--	--	-0.837225	2.21401e-06	2
Cs_ont_5g043230	-0.521205	insig	K00261	ko00220,ko00250,ko00910,ko01100,ko01200	ABA-GE	2.40766	up	ABA-glucosyl ester	--	--	0.846474	1.31934e-06	2
Cs_ont_5g043270	-0.415922	insig	K15333	--	ABA-GE	2.40766	up	ABA-glucosyl ester	--	--	0.833352	2.72429e-06	2
Cs_ont_5g043400	-0.0380157	insig	K06268	--	ABA-GE	2.40766	up	ABA-glucosyl ester	--	--	-0.870486	2.89251e-07	2
Cs_ont_5g043720	-0.236474	insig	K19042	--	ABA-GE	2.40766	up	ABA-glucosyl ester	--	--	-0.915438	6.03975e-09	2
Cs_ont_5g043750	-0.0390503	insig	K01338	--	ABA-GE	2.40766	up	ABA-glucosyl ester	--	--	-0.828296	3.5439e-06	2
Cs_ont_5g043760	-0.105956	insig	K02134	ko00190,ko01100	ABA-GE	2.40766	up	ABA-glucosyl ester	--	--	0.836222	2.33742e-06	2
Cs_ont_5g043780	0.0473552	insig	K11855	--	ABA-GE	2.40766	up	ABA-glucosyl ester	--	--	-0.867078	3.65098e-07	2
Cs_ont_5g043930	-0.279914	insig	K11650	--	ABA-GE	2.40766	up	ABA-glucosyl ester	--	--	-0.848744	1.15598e-06	2
Cs_ont_5g043940	0.0305488	insig	K02880	ko03010	ABA-GE	2.40766	up	ABA-glucosyl ester	--	--	-0.820777	5.16135e-06	2
Cs_ont_5g044200	0.0183474	insig	K08818	--	ABA-GE	2.40766	up	ABA-glucosyl ester	--	--	-0.803655	1.14337e-05	2
Cs_ont_5g044440	-0.139825	insig	--	--	ABA-GE	2.40766	up	ABA-glucosyl ester	--	--	0.875437	2.0379e-07	2
Cs_ont_5g044450	0.126819	insig	--	--	ABA-GE	2.40766	up	ABA-glucosyl ester	--	--	0.825168	4.15279e-06	2
Cs_ont_5g044550	-0.124825	insig	K16365	--	ABA-GE	2.40766	up	ABA-glucosyl ester	--	--	0.828698	3.4716e-06	2
Cs_ont_5g044820	0.201795	insig	K16280	--	ABA-GE	2.40766	up	ABA-glucosyl ester	--	--	-0.841357	1.76403e-06	2
Cs_ont_5g044830	-0.169874	insig	K20617	--	ABA-GE	2.40766	up	ABA-glucosyl ester	--	--	-0.857929	6.61972e-07	2
Cs_ont_5g044880	-0.0996321	insig	K08287	--	ABA-GE	2.40766	up	ABA-glucosyl ester	--	--	-0.886899	8.5322e-08	2
Cs_ont_5g044970	0.136587	insig	K01517	ko00230,ko00564,ko01100	ABA-GE	2.40766	up	ABA-glucosyl ester	--	--	-0.874237	2.22134e-07	2
Cs_ont_5g045010	0.0428824	insig	K02884	ko03010	ABA-GE	2.40766	up	ABA-glucosyl ester	--	--	-0.830776	3.11834e-06	2
Cs_ont_5g045270	-0.05196	insig	--	--	ABA-GE	2.40766	up	ABA-glucosyl ester	--	--	0.813912	7.1688e-06	2
Cs_ont_5g045680	0.0804021	insig	--	--	ABA-GE	2.40766	up	ABA-glucosyl ester	--	--	-0.90388	1.94776e-08	2
Cs_ont_5g045830	0.185821	insig	K22068	--	ABA-GE	2.40766	up	ABA-glucosyl ester	--	--	-0.803727	1.13972e-05	2
Cs_ont_5g045890	0.0169577	insig	--	--	ABA-GE	2.40766	up	ABA-glucosyl ester	--	--	-0.871276	2.73788e-07	2
Cs_ont_5g045920	-0.0838131	insig	K13343	ko04146	ABA-GE	2.40766	up	ABA-glucosyl ester	--	--	0.866405	3.81983e-07	2
Cs_ont_5g046240	-0.26191	insig	--	--	ABA-GE	2.40766	up	ABA-glucosyl ester	--	--	0.834432	2.57253e-06	2
Cs_ont_5g046310	0.320751	insig	--	--	ABA-GE	2.40766	up	ABA-glucosyl ester	--	--	-0.829844	3.27265e-06	2
Cs_ont_5g046410	-0.0227918	insig	--	--	ABA-GE	2.40766	up	ABA-glucosyl ester	--	--	-0.80909	8.95869e-06	2
Cs_ont_5g046450	-0.307128	insig	K09391	--	ABA-GE	2.40766	up	ABA-glucosyl ester	--	--	-0.885156	9.79693e-08	2
Cs_ont_5g046500	-0.34233	insig	K14492	ko04075	ABA-GE	2.40766	up	ABA-glucosyl ester	--	--	-0.865529	4.05005e-07	2
Cs_ont_5g046540	0.0106253	insig	K10643	ko03018	ABA-GE	2.40766	up	ABA-glucosyl ester	--	--	-0.912108	8.60162e-09	2
Cs_ont_5g047440	-0.192897	insig	K13430	ko04626	ABA-GE	2.40766	up	ABA-glucosyl ester	--	--	-0.828811	3.45158e-06	2
Cs_ont_5g047470	-0.138895	insig	K20474	--	ABA-GE	2.40766	up	ABA-glucosyl ester	--	--	0.837697	2.158e-06	2
Cs_ont_5g047540	-0.0634825	insig	--	--	ABA-GE	2.40766	up	ABA-glucosyl ester	--	--	0.867946	3.44268e-07	2
Cs_ont_5g047580	0.265101	insig	K11290	--	ABA-GE	2.40766	up	ABA-glucosyl ester	--	--	-0.813976	7.14716e-06	2
Cs_ont_5g047620	-0.0417114	insig	K20291	--	ABA-GE	2.40766	up	ABA-glucosyl ester	--	--	0.847773	1.22356e-06	2
Cs_ont_5g047840	-0.0710386	insig	--	--	ABA-GE	2.40766	up	ABA-glucosyl ester	--	--	0.841165	1.78292e-06	2
Cs_ont_5g047870	-0.0721647	insig	--	--	ABA-GE	2.40766	up	ABA-glucosyl ester	--	--	-0.917979	4.56625e-09	2
Cs_ont_5g047950	-0.216056	insig	K01919	ko00270,ko00480,ko01100,ko01240	ABA-GE	2.40766	up	ABA-glucosyl ester	--	--	0.853391	8.75953e-07	2
Cs_ont_5g048110	-0.152989	insig	K09597	--	ABA-GE	2.40766	up	ABA-glucosyl ester	--	--	0.84656	1.31286e-06	2
Cs_ont_5g048210	0.0373036	insig	--	--	ABA-GE	2.40766	up	ABA-glucosyl ester	--	--	0.882451	1.20899e-07	2
Cs_ont_5g048320	-0.144704	insig	--	--	ABA-GE	2.40766	up	ABA-glucosyl ester	--	--	-0.850817	1.02262e-06	2
Cs_ont_5g048350	0.22139	insig	--	--	ABA-GE	2.40766	up	ABA-glucosyl ester	--	--	-0.835076	2.48567e-06	2
Cs_ont_5g048660	0.0141154	insig	K06269	ko03015	ABA-GE	2.40766	up	ABA-glucosyl ester	--	--	-0.811892	7.87625e-06	2
Cs_ont_5g048670	-0.0824642	insig	--	--	ABA-GE	2.40766	up	ABA-glucosyl ester	--	--	-0.827556	3.68046e-06	2
Cs_ont_5g048800	-0.149649	insig	--	--	ABA-GE	2.40766	up	ABA-glucosyl ester	--	--	-0.818706	5.70731e-06	2
Cs_ont_5g048940	0.000591781	insig	K00033	ko00030,ko00480,ko01100,ko01110,ko01200	ABA-GE	2.40766	up	ABA-glucosyl ester	--	--	0.881164	1.33374e-07	2
Cs_ont_5g049150	-0.282776	insig	--	--	ABA-GE	2.40766	up	ABA-glucosyl ester	--	--	0.83729	2.20623e-06	2
Cs_ont_5g049330	0.00484273	insig	K01184	ko00040,ko01100	ABA-GE	2.40766	up	ABA-glucosyl ester	--	--	0.800735	1.29951e-05	2
Cs_ont_5g049400	-0.11599	insig	--	--	ABA-GE	2.40766	up	ABA-glucosyl ester	--	--	0.826937	3.79806e-06	2
Cs_ont_5g049520	0.26512	insig	--	--	ABA-GE	2.40766	up	ABA-glucosyl ester	--	--	-0.841082	1.79126e-06	2
Cs_ont_5g049530	-0.0444254	insig	--	--	ABA-GE	2.40766	up	ABA-glucosyl ester	--	--	-0.815829	6.54903e-06	2
Cs_ont_5g049540	-0.0346577	insig	--	--	ABA-GE	2.40766	up	ABA-glucosyl ester	--	--	0.844423	1.48406e-06	2
Cs_ont_5g049670	-0.123922	insig	--	--	ABA-GE	2.40766	up	ABA-glucosyl ester	--	--	0.871521	2.69155e-07	2
Cs_ont_5g049680	-0.291612	insig	K03798	--	ABA-GE	2.40766	up	ABA-glucosyl ester	--	--	0.808548	9.18259e-06	2
Cs_ont_5g049750	-0.198643	insig	K09458	ko00061,ko00780,ko01100,ko01212,ko01240	ABA-GE	2.40766	up	ABA-glucosyl ester	--	--	-0.857172	6.94097e-07	2
Cs_ont_5g049950	0.0246913	insig	K06158	--	ABA-GE	2.40766	up	ABA-glucosyl ester	--	--	0.866608	3.76821e-07	2
[truncated: 4,939 more rows]

## Sheet: LM2_vs_CK2
Supplementary Table S9b. Ninequadrants of DEGs and phytohormone in CK2 vs. LM2
geneID	Log2FC_gene	Regulation_gene	KO	KEGG_map_gene	metaID	Log2FC_meta	Regulation_meta	Compounds	CID	KEGG_map_meta	coefficient	pvalue	ninequadrants
Cs_ont_1g005060	1.2496	up	K15340	--	ABA	-1.33474	down	Abscisic acid	C06082	ko00906,ko01100,ko01110,ko04075	-0.836144	2.34719e-06	9
Cs_ont_1g008300	-1.39641	down	K15813	ko00909,ko01110	ABA	-1.33474	down	Abscisic acid	C06082	ko00906,ko01100,ko01110,ko04075	0.897918	3.36837e-08	7
Cs_ont_1g010810	-1.36329	down	K03283	ko03040,ko04141,ko04144	ABA	-1.33474	down	Abscisic acid	C06082	ko00906,ko01100,ko01110,ko04075	0.833991	2.63361e-06	7
Cs_ont_1g012050	-2.79557	down	K09286	--	ABA	-1.33474	down	Abscisic acid	C06082	ko00906,ko01100,ko01110,ko04075	0.825109	4.16515e-06	7
Cs_ont_1g014780	-3.46293	down	--	--	ABA	-1.33474	down	Abscisic acid	C06082	ko00906,ko01100,ko01110,ko04075	0.912603	8.16863e-09	7
Cs_ont_1g014990	-1.81617	down	K05681	ko02010	ABA	-1.33474	down	Abscisic acid	C06082	ko00906,ko01100,ko01110,ko04075	0.814363	7.01835e-06	7
Cs_ont_1g015320	-3.61227	down	K13459	ko04626	ABA	-1.33474	down	Abscisic acid	C06082	ko00906,ko01100,ko01110,ko04075	0.829618	3.31112e-06	7
Cs_ont_1g020360	1.03378	up	K05666	ko02010	ABA	-1.33474	down	Abscisic acid	C06082	ko00906,ko01100,ko01110,ko04075	-0.841773	1.72344e-06	9
Cs_ont_1g021980	-2.42806	down	--	--	ABA	-1.33474	down	Abscisic acid	C06082	ko00906,ko01100,ko01110,ko04075	0.918179	4.46473e-09	7
Cs_ont_1g022200	-1.57442	down	--	--	ABA	-1.33474	down	Abscisic acid	C06082	ko00906,ko01100,ko01110,ko04075	0.819155	5.58481e-06	7
Cs_ont_1g023540	-1.2901	down	--	--	ABA	-1.33474	down	Abscisic acid	C06082	ko00906,ko01100,ko01110,ko04075	0.886279	8.96476e-08	7
Cs_ont_1g024260	1.85248	up	K13260	ko00943,ko01100,ko01110	ABA	-1.33474	down	Abscisic acid	C06082	ko00906,ko01100,ko01110,ko04075	-0.818967	5.63577e-06	9
Cs_ont_1g025020	-1.07431	down	K13545	ko00860,ko01110	ABA	-1.33474	down	Abscisic acid	C06082	ko00906,ko01100,ko01110,ko04075	0.921088	3.20237e-09	7
Cs_ont_1g026080	-1.88722	down	K23678	--	ABA	-1.33474	down	Abscisic acid	C06082	ko00906,ko01100,ko01110,ko04075	0.876826	1.84235e-07	7
Cs_ont_1g026950	-1.07443	down	--	--	ABA	-1.33474	down	Abscisic acid	C06082	ko00906,ko01100,ko01110,ko04075	0.824512	4.29147e-06	7
Cs_ont_1g027690	1.3948	up	K11253	--	ABA	-1.33474	down	Abscisic acid	C06082	ko00906,ko01100,ko01110,ko04075	-0.839237	1.98369e-06	9
Cs_ont_2g001850	1.8545	up	K02115	ko00190,ko00195,ko01100	ABA	-1.33474	down	Abscisic acid	C06082	ko00906,ko01100,ko01110,ko04075	-0.81511	6.77591e-06	9
Cs_ont_2g002200	-1.64483	down	--	--	ABA	-1.33474	down	Abscisic acid	C06082	ko00906,ko01100,ko01110,ko04075	0.822587	4.72229e-06	7
Cs_ont_2g004530	1.07167	up	K15283	--	ABA	-1.33474	down	Abscisic acid	C06082	ko00906,ko01100,ko01110,ko04075	-0.869049	3.19334e-07	9
Cs_ont_2g005490	1.38945	up	--	--	ABA	-1.33474	down	Abscisic acid	C06082	ko00906,ko01100,ko01110,ko04075	-0.831739	2.9655e-06	9
Cs_ont_2g005620	-2.41233	down	K16297	--	ABA	-1.33474	down	Abscisic acid	C06082	ko00906,ko01100,ko01110,ko04075	0.874835	2.12822e-07	7
Cs_ont_2g005750	-1.20285	down	--	--	ABA	-1.33474	down	Abscisic acid	C06082	ko00906,ko01100,ko01110,ko04075	0.895703	4.09356e-08	7
Cs_ont_2g006550	1.21137	up	--	--	ABA	-1.33474	down	Abscisic acid	C06082	ko00906,ko01100,ko01110,ko04075	-0.801469	1.2586e-05	9
Cs_ont_2g008990	1.22213	up	K13418	--	ABA	-1.33474	down	Abscisic acid	C06082	ko00906,ko01100,ko01110,ko04075	-0.805433	1.05653e-05	9
Cs_ont_2g009080	1.83995	up	K02694	ko00195,ko01100	ABA	-1.33474	down	Abscisic acid	C06082	ko00906,ko01100,ko01110,ko04075	-0.80513	1.07092e-05	9
Cs_ont_2g010320	-1.27355	down	--	--	ABA	-1.33474	down	Abscisic acid	C06082	ko00906,ko01100,ko01110,ko04075	0.801915	1.23431e-05	7
Cs_ont_2g010780	-1.41912	down	K12373	ko00511,ko00513,ko00520,ko00531,ko00600,ko00603,ko00604,ko01100	ABA	-1.33474	down	Abscisic acid	C06082	ko00906,ko01100,ko01110,ko04075	0.842994	1.60923e-06	7
Cs_ont_2g011150	1.77271	up	K12129	ko04712	ABA	-1.33474	down	Abscisic acid	C06082	ko00906,ko01100,ko01110,ko04075	-0.839565	1.94824e-06	9
Cs_ont_2g011740	1.53456	up	--	--	ABA	-1.33474	down	Abscisic acid	C06082	ko00906,ko01100,ko01110,ko04075	-0.800831	1.29412e-05	9
Cs_ont_2g013020	3.24804	up	--	--	ABA	-1.33474	down	Abscisic acid	C06082	ko00906,ko01100,ko01110,ko04075	-0.825317	4.1218e-06	9
Cs_ont_2g015450	1.87998	up	K02699	ko00195,ko01100	ABA	-1.33474	down	Abscisic acid	C06082	ko00906,ko01100,ko01110,ko04075	-0.805874	1.03592e-05	9
Cs_ont_2g020680	1.60585	up	K18812	--	ABA	-1.33474	down	Abscisic acid	C06082	ko00906,ko01100,ko01110,ko04075	-0.859398	6.03325e-07	9
Cs_ont_2g020690	1.71322	up	K02636	ko00195,ko01100	ABA	-1.33474	down	Abscisic acid	C06082	ko00906,ko01100,ko01110,ko04075	-0.808321	9.27752e-06	9
Cs_ont_2g022650	1.35211	up	K13691	--	ABA	-1.33474	down	Abscisic acid	C06082	ko00906,ko01100,ko01110,ko04075	-0.834891	2.51031e-06	9
Cs_ont_2g022940	-3.06877	down	K13993	ko04141	ABA	-1.33474	down	Abscisic acid	C06082	ko00906,ko01100,ko01110,ko04075	0.847447	1.24705e-06	7
Cs_ont_2g025950	1.66443	up	K05298	ko00710,ko01100,ko01200	ABA	-1.33474	down	Abscisic acid	C06082	ko00906,ko01100,ko01110,ko04075	-0.850314	1.05365e-06	9
Cs_ont_2g030900	3.19057	up	K19861	--	ABA	-1.33474	down	Abscisic acid	C06082	ko00906,ko01100,ko01110,ko04075	-0.810172	8.52642e-06	9
Cs_ont_2g031120	2.68032	up	K19861	--	ABA	-1.33474	down	Abscisic acid	C06082	ko00906,ko01100,ko01110,ko04075	-0.807661	9.55917e-06	9
Cs_ont_2g033250	1.16634	up	--	--	ABA	-1.33474	down	Abscisic acid	C06082	ko00906,ko01100,ko01110,ko04075	-0.825149	4.15673e-06	9
Cs_ont_2g034310	1.29664	up	K00430	ko00940,ko01100,ko01110	ABA	-1.33474	down	Abscisic acid	C06082	ko00906,ko01100,ko01110,ko04075	-0.866668	3.75313e-07	9
Cs_ont_2g034960	2.14125	up	K16292	--	ABA	-1.33474	down	Abscisic acid	C06082	ko00906,ko01100,ko01110,ko04075	-0.802688	1.19314e-05	9
Cs_ont_3g000190	-1.45155	down	K11420	ko00310,ko01100	ABA	-1.33474	down	Abscisic acid	C06082	ko00906,ko01100,ko01110,ko04075	0.81037	8.44922e-06	7
Cs_ont_3g000770	1.39705	up	K05298	ko00710,ko01100,ko01200	ABA	-1.33474	down	Abscisic acid	C06082	ko00906,ko01100,ko01110,ko04075	-0.83194	2.93455e-06	9
Cs_ont_3g003070	-1.24299	down	K00279	ko00908,ko01110	ABA	-1.33474	down	Abscisic acid	C06082	ko00906,ko01100,ko01110,ko04075	0.94763	7.23554e-11	7
Cs_ont_3g003950	1.58411	up	--	--	ABA	-1.33474	down	Abscisic acid	C06082	ko00906,ko01100,ko01110,ko04075	-0.818587	5.74007e-06	9
Cs_ont_3g004210	1.12526	up	K24221	ko00562,ko01100	ABA	-1.33474	down	Abscisic acid	C06082	ko00906,ko01100,ko01110,ko04075	-0.840083	1.89333e-06	9
Cs_ont_3g006840	-1.02233	down	K15446	--	ABA	-1.33474	down	Abscisic acid	C06082	ko00906,ko01100,ko01110,ko04075	0.805213	1.06699e-05	7
Cs_ont_3g007540	-2.77445	down	--	--	ABA	-1.33474	down	Abscisic acid	C06082	ko00906,ko01100,ko01110,ko04075	0.86966	3.06231e-07	7
Cs_ont_3g008460	1.22105	up	--	--	ABA	-1.33474	down	Abscisic acid	C06082	ko00906,ko01100,ko01110,ko04075	-0.82107	5.08798e-06	9
Cs_ont_3g009860	-1.11278	down	K00889	ko00562,ko01100,ko04070,ko04144	ABA	-1.33474	down	Abscisic acid	C06082	ko00906,ko01100,ko01110,ko04075	0.81118	8.13974e-06	7
Cs_ont_3g010390	-2.0657	down	--	--	ABA	-1.33474	down	Abscisic acid	C06082	ko00906,ko01100,ko01110,ko04075	0.910926	9.71997e-09	7
Cs_ont_3g010450	1.05835	up	K17469	--	ABA	-1.33474	down	Abscisic acid	C06082	ko00906,ko01100,ko01110,ko04075	-0.880253	1.42882e-07	9
Cs_ont_3g012880	-3.76459	down	K00826	ko00270,ko00280,ko00290,ko00770,ko00966,ko01100,ko01110,ko01210,ko01230,ko01240	ABA	-1.33474	down	Abscisic acid	C06082	ko00906,ko01100,ko01110,ko04075	0.929942	1.07093e-09	7
Cs_ont_3g013190	-1.06199	down	K03937	ko00190,ko01100	ABA	-1.33474	down	Abscisic acid	C06082	ko00906,ko01100,ko01110,ko04075	0.872969	2.43104e-07	7
Cs_ont_3g013660	-1.48467	down	--	--	ABA	-1.33474	down	Abscisic acid	C06082	ko00906,ko01100,ko01110,ko04075	0.84259	1.64625e-06	7
Cs_ont_3g014780	-1.01132	down	--	--	ABA	-1.33474	down	Abscisic acid	C06082	ko00906,ko01100,ko01110,ko04075	0.8044	1.10625e-05	7
Cs_ont_3g014810	-2.68043	down	--	--	ABA	-1.33474	down	Abscisic acid	C06082	ko00906,ko01100,ko01110,ko04075	0.808222	9.31938e-06	7
Cs_ont_3g015960	1.77699	up	K13430	ko04626	ABA	-1.33474	down	Abscisic acid	C06082	ko00906,ko01100,ko01110,ko04075	-0.818809	5.67895e-06	9
Cs_ont_3g019130	-1.22297	down	K13065	ko00940,ko00941,ko00945,ko01100,ko01110	ABA	-1.33474	down	Abscisic acid	C06082	ko00906,ko01100,ko01110,ko04075	0.893226	5.06566e-08	7
Cs_ont_3g020020	-1.17186	down	--	--	ABA	-1.33474	down	Abscisic acid	C06082	ko00906,ko01100,ko01110,ko04075	0.843039	1.60522e-06	7
Cs_ont_3g021060	1.45733	up	K23136	ko00999,ko01110	ABA	-1.33474	down	Abscisic acid	C06082	ko00906,ko01100,ko01110,ko04075	-0.830699	3.1308e-06	9
Cs_ont_3g024970	1.06956	up	K02293	ko00906,ko01100,ko01110	ABA	-1.33474	down	Abscisic acid	C06082	ko00906,ko01100,ko01110,ko04075	-0.806122	1.02448e-05	9
Cs_ont_3g027990	2.00668	up	--	--	ABA	-1.33474	down	Abscisic acid	C06082	ko00906,ko01100,ko01110,ko04075	-0.817281	6.11145e-06	9
Cs_ont_3g029470	1.31429	up	K22395	ko00940,ko01100,ko01110	ABA	-1.33474	down	Abscisic acid	C06082	ko00906,ko01100,ko01110,ko04075	-0.864308	4.39142e-07	9
Cs_ont_3g030940	-1.02213	down	--	--	ABA	-1.33474	down	Abscisic acid	C06082	ko00906,ko01100,ko01110,ko04075	0.880276	1.42638e-07	7
Cs_ont_3g031410	-1.27795	down	K08247	ko00450,ko01100	ABA	-1.33474	down	Abscisic acid	C06082	ko00906,ko01100,ko01110,ko04075	0.844757	1.45607e-06	7
Cs_ont_4g000850	-1.54635	down	K00306	ko00260,ko00310,ko01100,ko04146	ABA	-1.33474	down	Abscisic acid	C06082	ko00906,ko01100,ko01110,ko04075	0.880261	1.42802e-07	7
Cs_ont_4g000920	-1.94261	down	K05391	ko04626	ABA	-1.33474	down	Abscisic acid	C06082	ko00906,ko01100,ko01110,ko04075	0.821927	4.87849e-06	7
Cs_ont_4g001080	1.25516	up	K12129	ko04712	ABA	-1.33474	down	Abscisic acid	C06082	ko00906,ko01100,ko01110,ko04075	-0.825624	4.05861e-06	9
Cs_ont_4g002170	-1.18759	down	K00696	ko00500,ko01100,ko01110	ABA	-1.33474	down	Abscisic acid	C06082	ko00906,ko01100,ko01110,ko04075	0.857206	6.92608e-07	7
Cs_ont_4g002310	-3.32565	down	K14484	ko04075	ABA	-1.33474	down	Abscisic acid	C06082	ko00906,ko01100,ko01110,ko04075	0.877232	1.78835e-07	7
Cs_ont_4g004930	-1.21741	down	K00850	ko00010,ko00030,ko00051,ko00052,ko01100,ko01110,ko01200,ko01230,ko03018	ABA	-1.33474	down	Abscisic acid	C06082	ko00906,ko01100,ko01110,ko04075	0.829536	3.32516e-06	7
Cs_ont_4g005430	2.72409	up	K24273	--	ABA	-1.33474	down	Abscisic acid	C06082	ko00906,ko01100,ko01110,ko04075	-0.849808	1.08577e-06	9
Cs_ont_4g005910	1.07688	up	--	--	ABA	-1.33474	down	Abscisic acid	C06082	ko00906,ko01100,ko01110,ko04075	-0.81064	8.34483e-06	9
Cs_ont_4g006820	1.03238	up	K14494	ko04075	ABA	-1.33474	down	Abscisic acid	C06082	ko00906,ko01100,ko01110,ko04075	-0.827197	3.7482e-06	9
Cs_ont_4g009330	-2.00361	down	--	--	ABA	-1.33474	down	Abscisic acid	C06082	ko00906,ko01100,ko01110,ko04075	0.893374	5.00227e-08	7
Cs_ont_4g012480	1.90304	up	K14826	--	ABA	-1.33474	down	Abscisic acid	C06082	ko00906,ko01100,ko01110,ko04075	-0.831267	3.03956e-06	9
Cs_ont_4g013840	-3.3034	down	--	--	ABA	-1.33474	down	Abscisic acid	C06082	ko00906,ko01100,ko01110,ko04075	0.942287	1.78307e-10	7
Cs_ont_4g016820	-1.2814	down	K13993	ko04141	ABA	-1.33474	down	Abscisic acid	C06082	ko00906,ko01100,ko01110,ko04075	0.803759	1.13813e-05	7
Cs_ont_4g020990	-4.29038	down	--	--	ABA	-1.33474	down	Abscisic acid	C06082	ko00906,ko01100,ko01110,ko04075	0.926815	1.60147e-09	7
Cs_ont_4g022210	-1.19021	down	K13415	ko04075	ABA	-1.33474	down	Abscisic acid	C06082	ko00906,ko01100,ko01110,ko04075	0.842276	1.67563e-06	7
Cs_ont_4g022520	-2.73134	down	--	--	ABA	-1.33474	down	Abscisic acid	C06082	ko00906,ko01100,ko01110,ko04075	0.886705	8.66524e-08	7
Cs_ont_4g022530	-2.90742	down	K14488	ko04075	ABA	-1.33474	down	Abscisic acid	C06082	ko00906,ko01100,ko01110,ko04075	0.875557	2.02025e-07	7
Cs_ont_4g022740	1.06634	up	K01051	ko00040,ko01100	ABA	-1.33474	down	Abscisic acid	C06082	ko00906,ko01100,ko01110,ko04075	-0.834194	2.60542e-06	9
Cs_ont_4g023500	1.30632	up	--	--	ABA	-1.33474	down	Abscisic acid	C06082	ko00906,ko01100,ko01110,ko04075	-0.817875	5.9401e-06	9
Cs_ont_4g026240	1.60762	up	--	--	ABA	-1.33474	down	Abscisic acid	C06082	ko00906,ko01100,ko01110,ko04075	-0.821285	5.03455e-06	9
Cs_ont_4g028320	-1.94484	down	K01183	ko00520,ko01100	ABA	-1.33474	down	Abscisic acid	C06082	ko00906,ko01100,ko01110,ko04075	0.936009	4.63885e-10	7
Cs_ont_5g000210	-1.30126	down	K15404	ko00073,ko01110	ABA	-1.33474	down	Abscisic acid	C06082	ko00906,ko01100,ko01110,ko04075	0.864602	4.30695e-07	7
Cs_ont_5g003140	1.14171	up	K13422	ko04016,ko04075	ABA	-1.33474	down	Abscisic acid	C06082	ko00906,ko01100,ko01110,ko04075	-0.834255	2.5969e-06	9
Cs_ont_5g004050	1.07518	up	K17943	--	ABA	-1.33474	down	Abscisic acid	C06082	ko00906,ko01100,ko01110,ko04075	-0.867163	3.63012e-07	9
Cs_ont_5g005100	1.0065	up	--	--	ABA	-1.33474	down	Abscisic acid	C06082	ko00906,ko01100,ko01110,ko04075	-0.832238	2.88892e-06	9
Cs_ont_5g005820	-1.24538	down	--	--	ABA	-1.33474	down	Abscisic acid	C06082	ko00906,ko01100,ko01110,ko04075	0.886631	8.71672e-08	7
Cs_ont_5g005850	-1.56114	down	K00975	ko00500,ko00520,ko01100,ko01110,ko01250	ABA	-1.33474	down	Abscisic acid	C06082	ko00906,ko01100,ko01110,ko04075	0.862492	4.9459e-07	7
Cs_ont_5g008520	-2.04458	down	K14487	ko04075	ABA	-1.33474	down	Abscisic acid	C06082	ko00906,ko01100,ko01110,ko04075	0.895729	4.08447e-08	7
Cs_ont_5g009640	-2.08685	down	K20893	--	ABA	-1.33474	down	Abscisic acid	C06082	ko00906,ko01100,ko01110,ko04075	0.800431	1.31678e-05	7
Cs_ont_5g010700	-1.17454	down	K17471	--	ABA	-1.33474	down	Abscisic acid	C06082	ko00906,ko01100,ko01110,ko04075	0.830277	3.20017e-06	7
Cs_ont_5g011900	2.74418	up	K14516	ko04016,ko04075	ABA	-1.33474	down	Abscisic acid	C06082	ko00906,ko01100,ko01110,ko04075	-0.811282	8.10176e-06	9
Cs_ont_5g012440	2.64035	up	--	--	ABA	-1.33474	down	Abscisic acid	C06082	ko00906,ko01100,ko01110,ko04075	-0.842029	1.69901e-06	9
Cs_ont_5g013240	1.92013	up	K18857	ko00010,ko00071,ko00350,ko00592,ko00620,ko01100,ko01110	ABA	-1.33474	down	Abscisic acid	C06082	ko00906,ko01100,ko01110,ko04075	-0.852922	9.01217e-07	9
Cs_ont_5g015840	-1.02773	down	--	--	ABA	-1.33474	down	Abscisic acid	C06082	ko00906,ko01100,ko01110,ko04075	0.901339	2.4702e-08	7
Cs_ont_5g019260	1.93651	up	K15803	ko00909	ABA	-1.33474	down	Abscisic acid	C06082	ko00906,ko01100,ko01110,ko04075	-0.812259	7.74349e-06	9
Cs_ont_5g029870	-1.92155	down	--	--	ABA	-1.33474	down	Abscisic acid	C06082	ko00906,ko01100,ko01110,ko04075	0.889789	6.75065e-08	7
Cs_ont_5g032990	2.08329	up	K11517	ko00630,ko01100,ko01110,ko01200,ko04146	ABA	-1.33474	down	Abscisic acid	C06082	ko00906,ko01100,ko01110,ko04075	-0.830442	3.17294e-06	9
Cs_ont_5g036440	1.06911	up	--	--	ABA	-1.33474	down	Abscisic acid	C06082	ko00906,ko01100,ko01110,ko04075	-0.861723	5.19836e-07	9
Cs_ont_5g038280	1.46318	up	K09264	--	ABA	-1.33474	down	Abscisic acid	C06082	ko00906,ko01100,ko01110,ko04075	-0.802032	1.22803e-05	9
Cs_ont_5g039120	-1.49471	down	K13691	--	ABA	-1.33474	down	Abscisic acid	C06082	ko00906,ko01100,ko01110,ko04075	0.880728	1.3785e-07	7
Cs_ont_5g039890	2.52073	up	--	--	ABA	-1.33474	down	Abscisic acid	C06082	ko00906,ko01100,ko01110,ko04075	-0.815617	6.6152e-06	9
Cs_ont_5g040900	1.81119	up	--	--	ABA	-1.33474	down	Abscisic acid	C06082	ko00906,ko01100,ko01110,ko04075	-0.81165	7.96511e-06	9
Cs_ont_5g042440	-1.0039	down	--	--	ABA	-1.33474	down	Abscisic acid	C06082	ko00906,ko01100,ko01110,ko04075	0.895907	4.02146e-08	7
Cs_ont_5g042720	2.40087	up	--	--	ABA	-1.33474	down	Abscisic acid	C06082	ko00906,ko01100,ko01110,ko04075	-0.816098	6.46591e-06	9
Cs_ont_5g045680	1.78501	up	--	--	ABA	-1.33474	down	Abscisic acid	C06082	ko00906,ko01100,ko01110,ko04075	-0.847079	1.27395e-06	9
Cs_ont_5g046100	2.64457	up	K00128	ko00010,ko00053,ko00071,ko00280,ko00310,ko00330,ko00340,ko00380,ko00410,ko00561,ko00620,ko00770,ko00903,ko01100,ko01110,ko01240	ABA	-1.33474	down	Abscisic acid	C06082	ko00906,ko01100,ko01110,ko04075	-0.825996	3.98327e-06	9
Cs_ont_5g047870	1.01614	up	--	--	ABA	-1.33474	down	Abscisic acid	C06082	ko00906,ko01100,ko01110,ko04075	-0.80044	1.31628e-05	9
Cs_ont_5g048470	-1.67131	down	K04079	ko04141,ko04626	ABA	-1.33474	down	Abscisic acid	C06082	ko00906,ko01100,ko01110,ko04075	0.837679	2.16004e-06	7
Cs_ont_5g048820	1.05387	up	K23541	--	ABA	-1.33474	down	Abscisic acid	C06082	ko00906,ko01100,ko01110,ko04075	-0.81291	7.51245e-06	9
Cs_ont_5g049700	1.58668	up	--	--	ABA	-1.33474	down	Abscisic acid	C06082	ko00906,ko01100,ko01110,ko04075	-0.849786	1.08713e-06	9
Cs_ont_6g002800	-1.30058	down	--	--	ABA	-1.33474	down	Abscisic acid	C06082	ko00906,ko01100,ko01110,ko04075	0.848075	1.20217e-06	7
Cs_ont_6g003970	-2.60343	down	--	--	ABA	-1.33474	down	Abscisic acid	C06082	ko00906,ko01100,ko01110,ko04075	0.919624	3.79144e-09	7
Cs_ont_6g003980	2.0009	up	K01602	ko00630,ko00710,ko01100,ko01110,ko01200	ABA	-1.33474	down	Abscisic acid	C06082	ko00906,ko01100,ko01110,ko04075	-0.808069	9.38442e-06	9
Cs_ont_6g005990	1.08784	up	--	--	ABA	-1.33474	down	Abscisic acid	C06082	ko00906,ko01100,ko01110,ko04075	-0.801443	1.26003e-05	9
Cs_ont_6g006120	3.25992	up	K09571	--	ABA	-1.33474	down	Abscisic acid	C06082	ko00906,ko01100,ko01110,ko04075	-0.801582	1.25242e-05	9
Cs_ont_6g006960	-1.10765	down	K00592	--	ABA	-1.33474	down	Abscisic acid	C06082	ko00906,ko01100,ko01110,ko04075	0.901279	2.48409e-08	7
Cs_ont_6g007640	-2.02854	down	K05681	ko02010	ABA	-1.33474	down	Abscisic acid	C06082	ko00906,ko01100,ko01110,ko04075	0.821587	4.96059e-06	7
Cs_ont_6g008590	-1.69104	down	K11593	--	ABA	-1.33474	down	Abscisic acid	C06082	ko00906,ko01100,ko01110,ko04075	0.917068	5.0527e-09	7
Cs_ont_6g008760	1.59298	up	--	--	ABA	-1.33474	down	Abscisic acid	C06082	ko00906,ko01100,ko01110,ko04075	-0.801406	1.26206e-05	9
Cs_ont_6g009950	1.39373	up	K14493	ko04075	ABA	-1.33474	down	Abscisic acid	C06082	ko00906,ko01100,ko01110,ko04075	-0.850086	1.068e-06	9
Cs_ont_6g013070	-2.33855	down	--	--	ABA	-1.33474	down	Abscisic acid	C06082	ko00906,ko01100,ko01110,ko04075	0.821079	5.08573e-06	7
Cs_ont_6g014290	-1.21235	down	--	--	ABA	-1.33474	down	Abscisic acid	C06082	ko00906,ko01100,ko01110,ko04075	0.892597	5.34255e-08	7
Cs_ont_6g016010	-1.37451	down	K13993	ko04141	ABA	-1.33474	down	Abscisic acid	C06082	ko00906,ko01100,ko01110,ko04075	0.86382	4.53458e-07	7
Cs_ont_6g016620	2.12165	up	K00002	ko00010,ko00040,ko00053,ko00561,ko00620,ko01100,ko01110,ko01240	ABA	-1.33474	down	Abscisic acid	C06082	ko00906,ko01100,ko01110,ko04075	-0.827052	3.77607e-06	9
Cs_ont_6g016840	1.10115	up	K08081	ko00960,ko01100,ko01110	ABA	-1.33474	down	Abscisic acid	C06082	ko00906,ko01100,ko01110,ko04075	-0.861314	5.33766e-07	9
Cs_ont_6g020100	1.56541	up	K08237	--	ABA	-1.33474	down	Abscisic acid	C06082	ko00906,ko01100,ko01110,ko04075	-0.804236	1.11434e-05	9
Cs_ont_6g020860	-1.86036	down	K13496	ko00908,ko01110	ABA	-1.33474	down	Abscisic acid	C06082	ko00906,ko01100,ko01110,ko04075	0.888695	7.38182e-08	7
Cs_ont_6g021930	3.54576	up	K10532	ko00531,ko01100	ABA	-1.33474	down	Abscisic acid	C06082	ko00906,ko01100,ko01110,ko04075	-0.823214	4.57799e-06	9
Cs_ont_6g023360	-2.5026	down	K15397	ko00062,ko01100,ko01110,ko04626	ABA	-1.33474	down	Abscisic acid	C06082	ko00906,ko01100,ko01110,ko04075	0.889243	7.0591e-08	7
Cs_ont_6g024210	1.55495	up	--	--	ABA	-1.33474	down	Abscisic acid	C06082	ko00906,ko01100,ko01110,ko04075	-0.819185	5.57658e-06	9
Cs_ont_7g000370	-3.72527	down	--	--	ABA	-1.33474	down	Abscisic acid	C06082	ko00906,ko01100,ko01110,ko04075	0.928971	1.2157e-09	7
Cs_ont_7g000710	1.55593	up	--	--	ABA	-1.33474	down	Abscisic acid	C06082	ko00906,ko01100,ko01110,ko04075	-0.812069	7.81213e-06	9
Cs_ont_7g000910	1.88026	up	K01100	ko00710,ko01100,ko01200	ABA	-1.33474	down	Abscisic acid	C06082	ko00906,ko01100,ko01110,ko04075	-0.827443	3.70156e-06	9
Cs_ont_7g001780	-1.51748	down	K15400	ko00073	ABA	-1.33474	down	Abscisic acid	C06082	ko00906,ko01100,ko01110,ko04075	0.882277	1.22524e-07	7
Cs_ont_7g004350	-1.11785	down	K14491	ko04075	ABA	-1.33474	down	Abscisic acid	C06082	ko00906,ko01100,ko01110,ko04075	0.902828	2.15076e-08	7
Cs_ont_7g005530	-1.69055	down	K16297	--	ABA	-1.33474	down	Abscisic acid	C06082	ko00906,ko01100,ko01110,ko04075	0.847722	1.22724e-06	7
Cs_ont_7g006850	-1.10044	down	K10396	ko04144	ABA	-1.33474	down	Abscisic acid	C06082	ko00906,ko01100,ko01110,ko04075	0.868781	3.25252e-07	7
Cs_ont_7g007390	-1.10191	down	--	--	ABA	-1.33474	down	Abscisic acid	C06082	ko00906,ko01100,ko01110,ko04075	0.81243	7.68206e-06	7
Cs_ont_7g011380	1.03051	up	--	--	ABA	-1.33474	down	Abscisic acid	C06082	ko00906,ko01100,ko01110,ko04075	-0.805584	1.04947e-05	9
Cs_ont_7g011480	2.12698	up	K02437	ko00260,ko00630,ko01100,ko01110,ko01200	ABA	-1.33474	down	Abscisic acid	C06082	ko00906,ko01100,ko01110,ko04075	-0.809205	8.912e-06	9
Cs_ont_7g011760	1.20806	up	K14491	ko04075	ABA	-1.33474	down	Abscisic acid	C06082	ko00906,ko01100,ko01110,ko04075	-0.802788	1.18792e-05	9
Cs_ont_7g012170	1.19948	up	--	--	ABA	-1.33474	down	Abscisic acid	C06082	ko00906,ko01100,ko01110,ko04075	-0.823454	4.52387e-06	9
Cs_ont_7g014070	-2.96783	down	K14431	ko04075	ABA	-1.33474	down	Abscisic acid	C06082	ko00906,ko01100,ko01110,ko04075	0.801815	1.23974e-05	7
Cs_ont_7g016230	1.03176	up	K03327	--	ABA	-1.33474	down	Abscisic acid	C06082	ko00906,ko01100,ko01110,ko04075	-0.813102	7.44555e-06	9
Cs_ont_7g017070	-1.54278	down	--	--	ABA	-1.33474	down	Abscisic acid	C06082	ko00906,ko01100,ko01110,ko04075	0.852907	9.02057e-07	7
Cs_ont_7g018130	1.06931	up	--	--	ABA	-1.33474	down	Abscisic acid	C06082	ko00906,ko01100,ko01110,ko04075	-0.801902	1.23499e-05	9
Cs_ont_7g019020	-1.04012	down	K18422	--	ABA	-1.33474	down	Abscisic acid	C06082	ko00906,ko01100,ko01110,ko04075	0.855626	7.63977e-07	7
Cs_ont_7g022160	1.86504	up	K08908	ko00196,ko01100	ABA	-1.33474	down	Abscisic acid	C06082	ko00906,ko01100,ko01110,ko04075	-0.809581	8.76014e-06	9
Cs_ont_7g022960	1.52075	up	K13065	ko00940,ko00941,ko00945,ko01100,ko01110	ABA	-1.33474	down	Abscisic acid	C06082	ko00906,ko01100,ko01110,ko04075	-0.829369	3.35388e-06	9
Cs_ont_7g023170	2.03615	up	K02723	ko00195,ko01100	ABA	-1.33474	down	Abscisic acid	C06082	ko00906,ko01100,ko01110,ko04075	-0.81532	6.70901e-06	9
Cs_ont_7g023930	1.38041	up	K14272	ko00220,ko00250,ko00260,ko00630,ko00710,ko01100,ko01110,ko01200,ko01210,ko01230	ABA	-1.33474	down	Abscisic acid	C06082	ko00906,ko01100,ko01110,ko04075	-0.808154	9.34796e-06	9
Cs_ont_7g025290	1.22612	up	K22374	ko00999,ko01100,ko01110	ABA	-1.33474	down	Abscisic acid	C06082	ko00906,ko01100,ko01110,ko04075	-0.801448	1.25978e-05	9
Cs_ont_7g027700	1.51318	up	K16297	--	ABA	-1.33474	down	Abscisic acid	C06082	ko00906,ko01100,ko01110,ko04075	-0.815368	6.6938e-06	9
Cs_ont_7g027850	-2.99837	down	K23877	--	ABA	-1.33474	down	Abscisic acid	C06082	ko00906,ko01100,ko01110,ko04075	0.886499	8.80893e-08	7
Cs_ont_7g028530	-1.77684	down	K14300	ko03013	ABA	-1.33474	down	Abscisic acid	C06082	ko00906,ko01100,ko01110,ko04075	0.892764	5.26768e-08	7
Cs_ont_8g003430	1.52623	up	K14652	ko00740,ko00790,ko01100,ko01110,ko01240	ABA	-1.33474	down	Abscisic acid	C06082	ko00906,ko01100,ko01110,ko04075	-0.804755	1.08896e-05	9
Cs_ont_8g004020	1.02483	up	K09284	--	ABA	-1.33474	down	Abscisic acid	C06082	ko00906,ko01100,ko01110,ko04075	-0.830662	3.13688e-06	9
Cs_ont_8g006370	-1.80037	down	K01285	--	ABA	-1.33474	down	Abscisic acid	C06082	ko00906,ko01100,ko01110,ko04075	0.839125	1.99596e-06	7
Cs_ont_8g006730	-1.43	down	--	--	ABA	-1.33474	down	Abscisic acid	C06082	ko00906,ko01100,ko01110,ko04075	0.877484	1.75558e-07	7
Cs_ont_8g007130	1.04179	up	K22200	--	ABA	-1.33474	down	Abscisic acid	C06082	ko00906,ko01100,ko01110,ko04075	-0.800376	1.31993e-05	9
Cs_ont_8g018900	1.76148	up	--	--	ABA	-1.33474	down	Abscisic acid	C06082	ko00906,ko01100,ko01110,ko04075	-0.828892	3.43717e-06	9
Cs_ont_8g020190	2.22785	up	K01623	ko00010,ko00030,ko00051,ko00710,ko01100,ko01110,ko01200,ko01230	ABA	-1.33474	down	Abscisic acid	C06082	ko00906,ko01100,ko01110,ko04075	-0.818821	5.67568e-06	9
Cs_ont_8g023130	2.05812	up	--	--	ABA	-1.33474	down	Abscisic acid	C06082	ko00906,ko01100,ko01110,ko04075	-0.871561	2.68394e-07	9
Cs_ont_8g023350	1.01134	up	K13420	ko04016,ko04626	ABA	-1.33474	down	Abscisic acid	C06082	ko00906,ko01100,ko01110,ko04075	-0.846716	1.30105e-06	9
Cs_ont_8g025080	1.03433	up	--	--	ABA	-1.33474	down	Abscisic acid	C06082	ko00906,ko01100,ko01110,ko04075	-0.85229	9.36262e-07	9
Cs_ont_8g025250	-1.28823	down	K00058	ko00260,ko00270,ko01100,ko01110,ko01200,ko01230	ABA	-1.33474	down	Abscisic acid	C06082	ko00906,ko01100,ko01110,ko04075	0.840553	1.84463e-06	7
Cs_ont_8g026670	1.099	up	--	--	ABA	-1.33474	down	Abscisic acid	C06082	ko00906,ko01100,ko01110,ko04075	-0.805166	1.06922e-05	9
Cs_ont_8g027320	1.61742	up	K00026	ko00020,ko00270,ko00620,ko00630,ko00710,ko01100,ko01110,ko01200	ABA	-1.33474	down	Abscisic acid	C06082	ko00906,ko01100,ko01110,ko04075	-0.827377	3.71405e-06	9
Cs_ont_8g027680	-2.85908	down	--	--	ABA	-1.33474	down	Abscisic acid	C06082	ko00906,ko01100,ko01110,ko04075	0.805215	1.06689e-05	7
Cs_ont_8g027860	-1.35112	down	K04392	ko04145	ABA	-1.33474	down	Abscisic acid	C06082	ko00906,ko01100,ko01110,ko04075	0.846573	1.31185e-06	7
Cs_ont_8g027960	2.22189	up	K15893	ko00260,ko00630,ko01100,ko01110,ko01200	ABA	-1.33474	down	Abscisic acid	C06082	ko00906,ko01100,ko01110,ko04075	-0.838115	2.10938e-06	9
Cs_ont_9g002700	1.05584	up	K15382	--	ABA	-1.33474	down	Abscisic acid	C06082	ko00906,ko01100,ko01110,ko04075	-0.812336	7.71583e-06	9
Cs_ont_9g003850	-1.88091	down	K03444	--	ABA	-1.33474	down	Abscisic acid	C06082	ko00906,ko01100,ko01110,ko04075	0.920647	3.37057e-09	7
Cs_ont_9g004320	2.70671	up	K01915	ko00220,ko00250,ko00630,ko00910,ko01100,ko01230	ABA	-1.33474	down	Abscisic acid	C06082	ko00906,ko01100,ko01110,ko04075	-0.819272	5.55311e-06	9
Cs_ont_9g004490	1.14742	up	K01061	ko01100	ABA	-1.33474	down	Abscisic acid	C06082	ko00906,ko01100,ko01110,ko04075	-0.804577	1.09761e-05	9
Cs_ont_9g005080	-1.07041	down	--	--	ABA	-1.33474	down	Abscisic acid	C06082	ko00906,ko01100,ko01110,ko04075	0.873935	2.26983e-07	7
Cs_ont_9g005310	2.01083	up	K02692	ko00195,ko01100	ABA	-1.33474	down	Abscisic acid	C06082	ko00906,ko01100,ko01110,ko04075	-0.802555	1.20016e-05	9
Cs_ont_9g007460	1.28935	up	K10999	--	ABA	-1.33474	down	Abscisic acid	C06082	ko00906,ko01100,ko01110,ko04075	-0.807615	9.57896e-06	9
Cs_ont_9g010690	-6.64417	down	K11816	ko00380,ko01100	ABA	-1.33474	down	Abscisic acid	C06082	ko00906,ko01100,ko01110,ko04075	0.814416	7.00103e-06	7
Cs_ont_9g010840	1.36542	up	K00799	ko00480,ko01100	ABA	-1.33474	down	Abscisic acid	C06082	ko00906,ko01100,ko01110,ko04075	-0.803997	1.12619e-05	9
Cs_ont_9g018730	-1.00315	down	K00006	ko00564,ko01110	ABA	-1.33474	down	Abscisic acid	C06082	ko00906,ko01100,ko01110,ko04075	0.831156	3.05726e-06	7
Cs_ont_9g021500	-1.00477	down	--	--	ABA	-1.33474	down	Abscisic acid	C06082	ko00906,ko01100,ko01110,ko04075	0.879902	1.46699e-07	7
Cs_ont_9g021990	-1.94149	down	--	--	ABA	-1.33474	down	Abscisic acid	C06082	ko00906,ko01100,ko01110,ko04075	0.926999	1.56474e-09	7
Cs_ont_9g023770	-1.10915	down	K24028	--	ABA	-1.33474	down	Abscisic acid	C06082	ko00906,ko01100,ko01110,ko04075	0.869239	3.15214e-07	7
Cs_ont_9g023780	-1.19148	down	K24028	--	ABA	-1.33474	down	Abscisic acid	C06082	ko00906,ko01100,ko01110,ko04075	0.834127	2.61466e-06	7
Cs_ont_9g024140	-1.87709	down	K05280	ko00941,ko00944,ko01100,ko01110	ABA	-1.33474	down	Abscisic acid	C06082	ko00906,ko01100,ko01110,ko04075	0.886229	9.00015e-08	7
Cs_ont_9g024620	1.34195	up	--	--	ABA	-1.33474	down	Abscisic acid	C06082	ko00906,ko01100,ko01110,ko04075	-0.801092	1.2795e-05	9
Cs_ont_9g024960	-2.18289	down	K08236	--	ABA	-1.33474	down	Abscisic acid	C06082	ko00906,ko01100,ko01110,ko04075	0.92998	1.06552e-09	7
Cs_ont_9g025310	1.49348	up	--	--	ABA	-1.33474	down	Abscisic acid	C06082	ko00906,ko01100,ko01110,ko04075	-0.810367	8.45038e-06	9
Cs_ont_9g025630	-2.69548	down	--	--	ABA	-1.33474	down	Abscisic acid	C06082	ko00906,ko01100,ko01110,ko04075	0.855869	7.52603e-07	7
Cs_ont_9g026530	1.34465	up	--	--	ABA	-1.33474	down	Abscisic acid	C06082	ko00906,ko01100,ko01110,ko04075	-0.826838	3.81719e-06	9
Cs_ont_9g027950	-2.41609	down	K09422	--	ABA	-1.33474	down	Abscisic acid	C06082	ko00906,ko01100,ko01110,ko04075	0.828123	3.5754e-06	7
Cs_ont_9g028440	-5.63077	down	K08202	--	ABA	-1.33474	down	Abscisic acid	C06082	ko00906,ko01100,ko01110,ko04075	0.849149	1.12881e-06	7
novel.1138	1.13406	up	--	--	ABA	-1.33474	down	Abscisic acid	C06082	ko00906,ko01100,ko01110,ko04075	-0.889034	7.18101e-08	9
novel.1159	1.52414	up	K12356	ko00940,ko01110	ABA	-1.33474	down	Abscisic acid	C06082	ko00906,ko01100,ko01110,ko04075	-0.803693	1.14144e-05	9
novel.1177	1.13981	up	K01183	ko00520,ko01100	ABA	-1.33474	down	Abscisic acid	C06082	ko00906,ko01100,ko01110,ko04075	-0.860005	5.80453e-07	9
novel.1252	-1.06856	down	K22983	--	ABA	-1.33474	down	Abscisic acid	C06082	ko00906,ko01100,ko01110,ko04075	0.837549	2.1754e-06	7
novel.1326	-2.01829	down	--	--	ABA	-1.33474	down	Abscisic acid	C06082	ko00906,ko01100,ko01110,ko04075	0.891284	5.96463e-08	7
novel.1327	-2.1685	down	--	--	ABA	-1.33474	down	Abscisic acid	C06082	ko00906,ko01100,ko01110,ko04075	0.865368	4.09376e-07	7
novel.134	1.53766	up	K13065	ko00940,ko00941,ko00945,ko01100,ko01110	ABA	-1.33474	down	Abscisic acid	C06082	ko00906,ko01100,ko01110,ko04075	-0.857842	6.65597e-07	9
novel.30	1.14919	up	K13457	ko04626	ABA	-1.33474	down	Abscisic acid	C06082	ko00906,ko01100,ko01110,ko04075	-0.868525	3.30989e-07	9
novel.718	-2.17057	down	K20617	--	ABA	-1.33474	down	Abscisic acid	C06082	ko00906,ko01100,ko01110,ko04075	0.881617	1.28854e-07	7
novel.719	-1.51797	down	K24541	ko00380,ko01100,ko01110	ABA	-1.33474	down	Abscisic acid	C06082	ko00906,ko01100,ko01110,ko04075	0.937439	3.76405e-10	7
Cs_ont_1g002170	-1.46155	down	K20619	--	ABA-GE	-1.92892	down	ABA-glucosyl ester	--	--	0.838333	2.08439e-06	7
Cs_ont_1g006370	1.10375	up	--	--	ABA-GE	-1.92892	down	ABA-glucosyl ester	--	--	-0.80255	1.20042e-05	9
Cs_ont_1g011130	1.26386	up	K13424	ko04016,ko04626	ABA-GE	-1.92892	down	ABA-glucosyl ester	--	--	-0.855479	7.70912e-07	9
Cs_ont_1g012050	-2.79557	down	K09286	--	ABA-GE	-1.92892	down	ABA-glucosyl ester	--	--	0.919626	3.79057e-09	7
Cs_ont_1g012910	-2.05992	down	--	--	ABA-GE	-1.92892	down	ABA-glucosyl ester	--	--	0.878962	1.57384e-07	7
Cs_ont_1g014780	-3.46293	down	--	--	ABA-GE	-1.92892	down	ABA-glucosyl ester	--	--	0.893416	4.98445e-08	7
Cs_ont_1g014990	-1.81617	down	K05681	ko02010	ABA-GE	-1.92892	down	ABA-glucosyl ester	--	--	0.920806	3.3091e-09	7
Cs_ont_1g015000	1.13638	up	K05681	ko02010	ABA-GE	-1.92892	down	ABA-glucosyl ester	--	--	-0.822316	4.78575e-06	9
Cs_ont_1g016000	1.54292	up	K17302	--	ABA-GE	-1.92892	down	ABA-glucosyl ester	--	--	-0.866628	3.76329e-07	9
Cs_ont_1g016810	2.1534	up	K02695	ko00195,ko01100	ABA-GE	-1.92892	down	ABA-glucosyl ester	--	--	-0.814726	6.89964e-06	9
Cs_ont_1g019790	-1.16494	down	K20472	--	ABA-GE	-1.92892	down	ABA-glucosyl ester	--	--	0.91529	6.13707e-09	7
Cs_ont_1g020360	1.03378	up	K05666	ko02010	ABA-GE	-1.92892	down	ABA-glucosyl ester	--	--	-0.916496	5.38173e-09	9
Cs_ont_1g021980	-2.42806	down	--	--	ABA-GE	-1.92892	down	ABA-glucosyl ester	--	--	0.874307	2.21035e-07	7
Cs_ont_1g023540	-1.2901	down	--	--	ABA-GE	-1.92892	down	ABA-glucosyl ester	--	--	0.946844	8.30969e-11	7
Cs_ont_1g025020	-1.07431	down	K13545	ko00860,ko01110	ABA-GE	-1.92892	down	ABA-glucosyl ester	--	--	0.899208	3.00062e-08	7
Cs_ont_1g026080	-1.88722	down	K23678	--	ABA-GE	-1.92892	down	ABA-glucosyl ester	--	--	0.914985	6.34277e-09	7
Cs_ont_1g026860	1.3361	up	K19600	--	ABA-GE	-1.92892	down	ABA-glucosyl ester	--	--	-0.805975	1.03125e-05	9
Cs_ont_1g027060	1.65422	up	--	--	ABA-GE	-1.92892	down	ABA-glucosyl ester	--	--	-0.822529	4.73569e-06	9
Cs_ont_1g028250	-2.06704	down	--	--	ABA-GE	-1.92892	down	ABA-glucosyl ester	--	--	0.80831	9.28231e-06	7
Cs_ont_1g029390	-1.01344	down	--	--	ABA-GE	-1.92892	down	ABA-glucosyl ester	--	--	0.81992	5.38133e-06	7
Cs_ont_2g001850	1.8545	up	K02115	ko00190,ko00195,ko01100	ABA-GE	-1.92892	down	ABA-glucosyl ester	--	--	-0.811511	8.01646e-06	9
Cs_ont_2g002200	-1.64483	down	--	--	ABA-GE	-1.92892	down	ABA-glucosyl ester	--	--	0.855812	7.55265e-07	7
Cs_ont_2g002590	1.26318	up	K08912	ko00196,ko01100	ABA-GE	-1.92892	down	ABA-glucosyl ester	--	--	-0.803799	1.13614e-05	9
Cs_ont_2g003990	1.47164	up	K23978	--	ABA-GE	-1.92892	down	ABA-glucosyl ester	--	--	-0.834389	2.57854e-06	9
Cs_ont_2g004530	1.07167	up	K15283	--	ABA-GE	-1.92892	down	ABA-glucosyl ester	--	--	-0.867965	3.43829e-07	9
Cs_ont_2g004600	1.69972	up	--	--	ABA-GE	-1.92892	down	ABA-glucosyl ester	--	--	-0.824356	4.32497e-06	9
Cs_ont_2g005310	-1.07956	down	K04712	ko00600,ko01100	ABA-GE	-1.92892	down	ABA-glucosyl ester	--	--	0.802603	1.19763e-05	7
Cs_ont_2g005490	1.38945	up	--	--	ABA-GE	-1.92892	down	ABA-glucosyl ester	--	--	-0.861505	5.27225e-07	9
Cs_ont_2g005620	-2.41233	down	K16297	--	ABA-GE	-1.92892	down	ABA-glucosyl ester	--	--	0.944609	1.21824e-10	7
Cs_ont_2g005720	1.27212	up	--	--	ABA-GE	-1.92892	down	ABA-glucosyl ester	--	--	-0.850315	1.05361e-06	9
Cs_ont_2g005750	-1.20285	down	--	--	ABA-GE	-1.92892	down	ABA-glucosyl ester	--	--	0.93357	6.55505e-10	7
Cs_ont_2g006440	1.08868	up	K14175	ko00909,ko01100	ABA-GE	-1.92892	down	ABA-glucosyl ester	--	--	-0.908386	1.25676e-08	9
Cs_ont_2g007030	-1.10801	down	--	--	ABA-GE	-1.92892	down	ABA-glucosyl ester	--	--	0.800425	1.31716e-05	7
Cs_ont_2g007730	2.22969	up	K02698	ko00195,ko01100	ABA-GE	-1.92892	down	ABA-glucosyl ester	--	--	-0.802735	1.19071e-05	9
Cs_ont_2g008040	1.18763	up	K14760	ko00130,ko01100,ko01110,ko01240	ABA-GE	-1.92892	down	ABA-glucosyl ester	--	--	-0.810785	8.28961e-06	9
Cs_ont_2g008990	1.22213	up	K13418	--	ABA-GE	-1.92892	down	ABA-glucosyl ester	--	--	-0.837336	2.20078e-06	9
Cs_ont_2g009010	2.04405	up	K13418	--	ABA-GE	-1.92892	down	ABA-glucosyl ester	--	--	-0.813734	7.22871e-06	9
Cs_ont_2g009080	1.83995	up	K02694	ko00195,ko01100	ABA-GE	-1.92892	down	ABA-glucosyl ester	--	--	-0.833979	2.63528e-06	9
Cs_ont_2g010320	-1.27355	down	--	--	ABA-GE	-1.92892	down	ABA-glucosyl ester	--	--	0.865137	4.15696e-07	7
Cs_ont_2g010780	-1.41912	down	K12373	ko00511,ko00513,ko00520,ko00531,ko00600,ko00603,ko00604,ko01100	ABA-GE	-1.92892	down	ABA-glucosyl ester	--	--	0.89578	4.06639e-08	7
Cs_ont_2g012460	1.25152	up	K01807	ko00030,ko00710,ko01100,ko01110,ko01200,ko01230	ABA-GE	-1.92892	down	ABA-glucosyl ester	--	--	-0.902736	2.16943e-08	9
Cs_ont_2g013090	2.4385	up	--	--	ABA-GE	-1.92892	down	ABA-glucosyl ester	--	--	-0.899984	2.79691e-08	9
Cs_ont_2g013320	2.00607	up	--	--	ABA-GE	-1.92892	down	ABA-glucosyl ester	--	--	-0.859091	6.15195e-07	9
Cs_ont_2g015320	1.10542	up	K05387	--	ABA-GE	-1.92892	down	ABA-glucosyl ester	--	--	-0.884289	1.04858e-07	9
Cs_ont_2g015540	1.22249	up	K13691	--	ABA-GE	-1.92892	down	ABA-glucosyl ester	--	--	-0.862646	4.89656e-07	9
Cs_ont_2g016200	1.30822	up	--	--	ABA-GE	-1.92892	down	ABA-glucosyl ester	--	--	-0.832944	2.7837e-06	9
Cs_ont_2g018860	1.14063	up	K10999	--	ABA-GE	-1.92892	down	ABA-glucosyl ester	--	--	-0.802448	1.20582e-05	9
Cs_ont_2g020680	1.60585	up	K18812	--	ABA-GE	-1.92892	down	ABA-glucosyl ester	--	--	-0.856668	7.162e-07	9
Cs_ont_2g020690	1.71322	up	K02636	ko00195,ko01100	ABA-GE	-1.92892	down	ABA-glucosyl ester	--	--	-0.828113	3.57734e-06	9
Cs_ont_2g022210	1.37502	up	--	--	ABA-GE	-1.92892	down	ABA-glucosyl ester	--	--	-0.881241	1.32599e-07	9
Cs_ont_2g022650	1.35211	up	K13691	--	ABA-GE	-1.92892	down	ABA-glucosyl ester	--	--	-0.945915	9.76054e-11	9
Cs_ont_2g023310	1.34844	up	K16275	--	ABA-GE	-1.92892	down	ABA-glucosyl ester	--	--	-0.80338	1.15736e-05	9
Cs_ont_2g025950	1.66443	up	K05298	ko00710,ko01100,ko01200	ABA-GE	-1.92892	down	ABA-glucosyl ester	--	--	-0.886527	8.78913e-08	9
Cs_ont_2g028380	1.47647	up	--	--	ABA-GE	-1.92892	down	ABA-glucosyl ester	--	--	-0.89247	5.40039e-08	9
Cs_ont_2g029120	3.5801	up	K01673	ko00910,ko01100	ABA-GE	-1.92892	down	ABA-glucosyl ester	--	--	-0.813754	7.22202e-06	9
Cs_ont_2g029150	1.34381	up	K00278	ko00250,ko00760,ko01100,ko01240	ABA-GE	-1.92892	down	ABA-glucosyl ester	--	--	-0.808863	9.05198e-06	9
Cs_ont_2g029410	-1.8635	down	K23260	ko00999,ko01110	ABA-GE	-1.92892	down	ABA-glucosyl ester	--	--	0.868858	3.23539e-07	7
Cs_ont_2g030940	2.68413	up	K19861	--	ABA-GE	-1.92892	down	ABA-glucosyl ester	--	--	-0.825018	4.18406e-06	9
Cs_ont_2g031120	2.68032	up	K19861	--	ABA-GE	-1.92892	down	ABA-glucosyl ester	--	--	-0.840948	1.8046e-06	9
Cs_ont_2g033250	1.16634	up	--	--	ABA-GE	-1.92892	down	ABA-glucosyl ester	--	--	-0.848043	1.20442e-06	9
Cs_ont_2g034170	1.40612	up	--	--	ABA-GE	-1.92892	down	ABA-glucosyl ester	--	--	-0.86893	3.21958e-07	9
Cs_ont_2g034960	2.14125	up	K16292	--	ABA-GE	-1.92892	down	ABA-glucosyl ester	--	--	-0.807499	9.6294e-06	9
Cs_ont_2g035210	1.61453	up	K13071	ko00860,ko01110	ABA-GE	-1.92892	down	ABA-glucosyl ester	--	--	-0.841624	1.73785e-06	9
Cs_ont_3g000190	-1.45155	down	K11420	ko00310,ko01100	ABA-GE	-1.92892	down	ABA-glucosyl ester	--	--	0.808429	9.2323e-06	7
Cs_ont_3g000770	1.39705	up	K05298	ko00710,ko01100,ko01200	ABA-GE	-1.92892	down	ABA-glucosyl ester	--	--	-0.810362	8.45239e-06	9
Cs_ont_3g003070	-1.24299	down	K00279	ko00908,ko01110	ABA-GE	-1.92892	down	ABA-glucosyl ester	--	--	0.912176	8.54175e-09	7
Cs_ont_3g003950	1.58411	up	--	--	ABA-GE	-1.92892	down	ABA-glucosyl ester	--	--	-0.863774	4.5485e-07	9
Cs_ont_3g004210	1.12526	up	K24221	ko00562,ko01100	ABA-GE	-1.92892	down	ABA-glucosyl ester	--	--	-0.918145	4.48214e-09	9
Cs_ont_3g006570	1.5218	up	K23051	--	ABA-GE	-1.92892	down	ABA-glucosyl ester	--	--	-0.861685	5.21114e-07	9
Cs_ont_3g006840	-1.02233	down	K15446	--	ABA-GE	-1.92892	down	ABA-glucosyl ester	--	--	0.871833	2.63331e-07	7
Cs_ont_3g007540	-2.77445	down	--	--	ABA-GE	-1.92892	down	ABA-glucosyl ester	--	--	0.881252	1.32491e-07	7
Cs_ont_3g007550	-1.31074	down	--	--	ABA-GE	-1.92892	down	ABA-glucosyl ester	--	--	0.82565	4.05331e-06	7
Cs_ont_3g007620	1.41326	up	K20725	ko04016	ABA-GE	-1.92892	down	ABA-glucosyl ester	--	--	-0.809178	8.92286e-06	9
Cs_ont_3g008460	1.22105	up	--	--	ABA-GE	-1.92892	down	ABA-glucosyl ester	--	--	-0.844005	1.51981e-06	9
Cs_ont_3g008950	-2.1835	down	--	--	ABA-GE	-1.92892	down	ABA-glucosyl ester	--	--	0.898162	3.29603e-08	7
Cs_ont_3g010350	-1.66195	down	--	--	ABA-GE	-1.92892	down	ABA-glucosyl ester	--	--	0.80905	8.97515e-06	7
Cs_ont_3g010390	-2.0657	down	--	--	ABA-GE	-1.92892	down	ABA-glucosyl ester	--	--	0.926785	1.60744e-09	7
Cs_ont_3g012380	-1.04272	down	K00600	ko00260,ko00460,ko00630,ko00670,ko01100,ko01110,ko01200,ko01230,ko01240	ABA-GE	-1.92892	down	ABA-glucosyl ester	--	--	0.935831	4.75976e-10	7
Cs_ont_3g012580	-1.16491	down	K01610	ko00010,ko00020,ko00620,ko00710,ko01100,ko01110,ko01200	ABA-GE	-1.92892	down	ABA-glucosyl ester	--	--	0.910347	1.0313e-08	7
Cs_ont_3g012880	-3.76459	down	K00826	ko00270,ko00280,ko00290,ko00770,ko00966,ko01100,ko01110,ko01210,ko01230,ko01240	ABA-GE	-1.92892	down	ABA-glucosyl ester	--	--	0.871265	2.74007e-07	7
Cs_ont_3g014780	-1.01132	down	--	--	ABA-GE	-1.92892	down	ABA-glucosyl ester	--	--	0.877576	1.74375e-07	7
Cs_ont_3g014810	-2.68043	down	--	--	ABA-GE	-1.92892	down	ABA-glucosyl ester	--	--	0.861872	5.14857e-07	7
Cs_ont_3g015960	1.77699	up	K13430	ko04626	ABA-GE	-1.92892	down	ABA-glucosyl ester	--	--	-0.860551	5.60577e-07	9
Cs_ont_3g016160	1.10641	up	--	--	ABA-GE	-1.92892	down	ABA-glucosyl ester	--	--	-0.808665	9.13386e-06	9
Cs_ont_3g018350	2.57718	up	K01738	ko00270,ko00920,ko01100,ko01110,ko01200,ko01230	ABA-GE	-1.92892	down	ABA-glucosyl ester	--	--	-0.815237	6.73524e-06	9
Cs_ont_3g019130	-1.22297	down	K13065	ko00940,ko00941,ko00945,ko01100,ko01110	ABA-GE	-1.92892	down	ABA-glucosyl ester	--	--	0.940743	2.27746e-10	7
Cs_ont_3g020940	1.13608	up	K00630	ko00561,ko00564,ko01100	ABA-GE	-1.92892	down	ABA-glucosyl ester	--	--	-0.870201	2.95004e-07	9
Cs_ont_3g021680	-1.55217	down	K21989	--	ABA-GE	-1.92892	down	ABA-glucosyl ester	--	--	0.848155	1.19659e-06	7
Cs_ont_3g021760	1.51507	up	K00855	ko00710,ko01100,ko01200	ABA-GE	-1.92892	down	ABA-glucosyl ester	--	--	-0.886572	8.75813e-08	9
Cs_ont_3g023890	1.02905	up	K13681	--	ABA-GE	-1.92892	down	ABA-glucosyl ester	--	--	-0.840745	1.82513e-06	9
Cs_ont_3g024970	1.06956	up	K02293	ko00906,ko01100,ko01110	ABA-GE	-1.92892	down	ABA-glucosyl ester	--	--	-0.815536	6.6407e-06	9
Cs_ont_3g026050	-2.14859	down	K13065	ko00940,ko00941,ko00945,ko01100,ko01110	ABA-GE	-1.92892	down	ABA-glucosyl ester	--	--	0.807339	9.69923e-06	7
Cs_ont_3g027870	1.80299	up	K02639	ko00195,ko01100	ABA-GE	-1.92892	down	ABA-glucosyl ester	--	--	-0.816542	6.3311e-06	9
Cs_ont_3g027990	2.00668	up	--	--	ABA-GE	-1.92892	down	ABA-glucosyl ester	--	--	-0.803857	1.13323e-05	9
Cs_ont_3g028010	1.98072	up	--	--	ABA-GE	-1.92892	down	ABA-glucosyl ester	--	--	-0.861692	5.20908e-07	9
Cs_ont_3g028050	1.34814	up	K11838	--	ABA-GE	-1.92892	down	ABA-glucosyl ester	--	--	-0.827901	3.61625e-06	9
Cs_ont_3g028800	1.43922	up	--	--	ABA-GE	-1.92892	down	ABA-glucosyl ester	--	--	-0.866959	3.68024e-07	9
Cs_ont_3g029470	1.31429	up	K22395	ko00940,ko01100,ko01110	ABA-GE	-1.92892	down	ABA-glucosyl ester	--	--	-0.801669	1.24768e-05	9
Cs_ont_3g030880	1.15587	up	K01513	ko00230,ko00240,ko00500,ko00740,ko00760,ko00770,ko01100,ko01110,ko01232	ABA-GE	-1.92892	down	ABA-glucosyl ester	--	--	-0.864843	4.23882e-07	9
Cs_ont_3g030940	-1.02213	down	--	--	ABA-GE	-1.92892	down	ABA-glucosyl ester	--	--	0.925825	1.81226e-09	7
Cs_ont_3g032980	-1.13772	down	K10755	ko03030,ko03420,ko03430	ABA-GE	-1.92892	down	ABA-glucosyl ester	--	--	0.840874	1.81204e-06	7
Cs_ont_3g033470	1.20725	up	K14485	ko04075	ABA-GE	-1.92892	down	ABA-glucosyl ester	--	--	-0.840941	1.80536e-06	9
Cs_ont_4g000850	-1.54635	down	K00306	ko00260,ko00310,ko01100,ko04146	ABA-GE	-1.92892	down	ABA-glucosyl ester	--	--	0.953587	2.35218e-11	7
Cs_ont_4g000910	-2.13874	down	K05391	ko04626	ABA-GE	-1.92892	down	ABA-glucosyl ester	--	--	0.893173	5.08834e-08	7
Cs_ont_4g000920	-1.94261	down	K05391	ko04626	ABA-GE	-1.92892	down	ABA-glucosyl ester	--	--	0.929734	1.10048e-09	7
Cs_ont_4g002170	-1.18759	down	K00696	ko00500,ko01100,ko01110	ABA-GE	-1.92892	down	ABA-glucosyl ester	--	--	0.833666	2.6794e-06	7
Cs_ont_4g004090	-1.03406	down	--	--	ABA-GE	-1.92892	down	ABA-glucosyl ester	--	--	0.925043	1.99611e-09	7
Cs_ont_4g004930	-1.21741	down	K00850	ko00010,ko00030,ko00051,ko00052,ko01100,ko01110,ko01200,ko01230,ko03018	ABA-GE	-1.92892	down	ABA-glucosyl ester	--	--	0.937214	3.89099e-10	7
Cs_ont_4g005430	2.72409	up	K24273	--	ABA-GE	-1.92892	down	ABA-glucosyl ester	--	--	-0.893758	4.84128e-08	9
Cs_ont_4g005910	1.07688	up	--	--	ABA-GE	-1.92892	down	ABA-glucosyl ester	--	--	-0.892591	5.34541e-08	9
Cs_ont_4g006350	1.02561	up	--	--	ABA-GE	-1.92892	down	ABA-glucosyl ester	--	--	-0.807146	9.78391e-06	9
Cs_ont_4g006380	1.26649	up	--	--	ABA-GE	-1.92892	down	ABA-glucosyl ester	--	--	-0.833879	2.64929e-06	9
Cs_ont_4g006680	1.07956	up	K21867	--	ABA-GE	-1.92892	down	ABA-glucosyl ester	--	--	-0.815354	6.698e-06	9
Cs_ont_4g006880	1.30628	up	K22733	--	ABA-GE	-1.92892	down	ABA-glucosyl ester	--	--	-0.853268	8.82512e-07	9
Cs_ont_4g009330	-2.00361	down	--	--	ABA-GE	-1.92892	down	ABA-glucosyl ester	--	--	0.853965	8.45927e-07	7
Cs_ont_4g013840	-3.3034	down	--	--	ABA-GE	-1.92892	down	ABA-glucosyl ester	--	--	0.918808	4.15985e-09	7
Cs_ont_4g014650	-1.65962	down	K13459	ko04626	ABA-GE	-1.92892	down	ABA-glucosyl ester	--	--	0.89002	6.62359e-08	7
Cs_ont_4g015110	1.10853	up	K13348	ko04146	ABA-GE	-1.92892	down	ABA-glucosyl ester	--	--	-0.846369	1.32742e-06	9
Cs_ont_4g016620	4.06295	up	K15803	ko00909	ABA-GE	-1.92892	down	ABA-glucosyl ester	--	--	-0.900706	2.61826e-08	9
Cs_ont_4g017550	-2.24162	down	--	--	ABA-GE	-1.92892	down	ABA-glucosyl ester	--	--	0.820754	5.16726e-06	7
Cs_ont_4g020990	-4.29038	down	--	--	ABA-GE	-1.92892	down	ABA-glucosyl ester	--	--	0.944101	1.326e-10	7
Cs_ont_4g021530	-1.45132	down	K06617	ko00052,ko01100	ABA-GE	-1.92892	down	ABA-glucosyl ester	--	--	0.909399	1.13536e-08	7
Cs_ont_4g022210	-1.19021	down	K13415	ko04075	ABA-GE	-1.92892	down	ABA-glucosyl ester	--	--	0.886492	8.8137e-08	7
Cs_ont_4g022520	-2.73134	down	--	--	ABA-GE	-1.92892	down	ABA-glucosyl ester	--	--	0.933974	6.19566e-10	7
Cs_ont_4g022530	-2.90742	down	K14488	ko04075	ABA-GE	-1.92892	down	ABA-glucosyl ester	--	--	0.936988	4.02237e-10	7
Cs_ont_4g022540	-1.13049	down	K07052	--	ABA-GE	-1.92892	down	ABA-glucosyl ester	--	--	0.808474	9.21324e-06	7
Cs_ont_4g022740	1.06634	up	K01051	ko00040,ko01100	ABA-GE	-1.92892	down	ABA-glucosyl ester	--	--	-0.850959	1.01401e-06	9
Cs_ont_4g023500	1.30632	up	--	--	ABA-GE	-1.92892	down	ABA-glucosyl ester	--	--	-0.88927	7.04355e-08	9
Cs_ont_4g025760	-1.80847	down	K00430	ko00940,ko01100,ko01110	ABA-GE	-1.92892	down	ABA-glucosyl ester	--	--	0.801033	1.28276e-05	7
Cs_ont_4g026150	-1.91958	down	K08900	--	ABA-GE	-1.92892	down	ABA-glucosyl ester	--	--	0.860601	5.58776e-07	7
Cs_ont_4g027080	-1.85819	down	--	--	ABA-GE	-1.92892	down	ABA-glucosyl ester	--	--	0.808401	9.24418e-06	7
Cs_ont_4g028220	3.48767	up	K00131	ko00010,ko00030,ko01100,ko01200	ABA-GE	-1.92892	down	ABA-glucosyl ester	--	--	-0.80363	1.14463e-05	9
Cs_ont_4g028320	-1.94484	down	K01183	ko00520,ko01100	ABA-GE	-1.92892	down	ABA-glucosyl ester	--	--	0.891509	5.85392e-08	7
Cs_ont_4g028580	1.74828	up	--	--	ABA-GE	-1.92892	down	ABA-glucosyl ester	--	--	-0.801521	1.25575e-05	9
Cs_ont_5g000210	-1.30126	down	K15404	ko00073,ko01110	ABA-GE	-1.92892	down	ABA-glucosyl ester	--	--	0.887116	8.38512e-08	7
Cs_ont_5g001230	1.84086	up	--	--	ABA-GE	-1.92892	down	ABA-glucosyl ester	--	--	-0.831434	3.01316e-06	9
Cs_ont_5g003340	2.47131	up	--	--	ABA-GE	-1.92892	down	ABA-glucosyl ester	--	--	-0.86575	3.99098e-07	9
Cs_ont_5g004050	1.07518	up	K17943	--	ABA-GE	-1.92892	down	ABA-glucosyl ester	--	--	-0.82909	3.40245e-06	9
Cs_ont_5g005450	2.17793	up	--	--	ABA-GE	-1.92892	down	ABA-glucosyl ester	--	--	-0.879165	1.55015e-07	9
Cs_ont_5g005820	-1.24538	down	--	--	ABA-GE	-1.92892	down	ABA-glucosyl ester	--	--	0.927093	1.54624e-09	7
Cs_ont_5g005850	-1.56114	down	K00975	ko00500,ko00520,ko01100,ko01110,ko01250	ABA-GE	-1.92892	down	ABA-glucosyl ester	--	--	0.817596	6.0202e-06	7
Cs_ont_5g006350	1.1156	up	K02977	ko03010,ko04120	ABA-GE	-1.92892	down	ABA-glucosyl ester	--	--	-0.838743	2.0382e-06	9
Cs_ont_5g006700	-2.92362	down	--	--	ABA-GE	-1.92892	down	ABA-glucosyl ester	--	--	0.867471	3.55527e-07	7
Cs_ont_5g009640	-2.08685	down	K20893	--	ABA-GE	-1.92892	down	ABA-glucosyl ester	--	--	0.812859	7.53024e-06	7
Cs_ont_5g010700	-1.17454	down	K17471	--	ABA-GE	-1.92892	down	ABA-glucosyl ester	--	--	0.883055	1.15406e-07	7
Cs_ont_5g010790	1.43799	up	K08099	ko00860,ko01100,ko01110	ABA-GE	-1.92892	down	ABA-glucosyl ester	--	--	-0.888256	7.6496e-08	9
Cs_ont_5g011340	3.11985	up	K02721	ko00195,ko01100	ABA-GE	-1.92892	down	ABA-glucosyl ester	--	--	-0.810422	8.42911e-06	9
Cs_ont_5g011910	-1.04779	down	K08176	--	ABA-GE	-1.92892	down	ABA-glucosyl ester	--	--	0.801133	1.27718e-05	7
Cs_ont_5g012440	2.64035	up	--	--	ABA-GE	-1.92892	down	ABA-glucosyl ester	--	--	-0.844375	1.48813e-06	9
Cs_ont_5g012860	-1.05953	down	K13430	ko04626	ABA-GE	-1.92892	down	ABA-glucosyl ester	--	--	0.831754	2.96326e-06	7
Cs_ont_5g013020	2.07816	up	K02693	ko00195,ko01100	ABA-GE	-1.92892	down	ABA-glucosyl ester	--	--	-0.813322	7.36937e-06	9
Cs_ont_5g013240	1.92013	up	K18857	ko00010,ko00071,ko00350,ko00592,ko00620,ko01100,ko01110	ABA-GE	-1.92892	down	ABA-glucosyl ester	--	--	-0.88142	1.30807e-07	9
Cs_ont_5g015630	-1.31536	down	--	--	ABA-GE	-1.92892	down	ABA-glucosyl ester	--	--	0.810994	8.20998e-06	7
Cs_ont_5g015700	-1.9551	down	--	--	ABA-GE	-1.92892	down	ABA-glucosyl ester	--	--	0.83468	2.53877e-06	7
Cs_ont_5g016820	-2.86424	down	--	--	ABA-GE	-1.92892	down	ABA-glucosyl ester	--	--	0.821381	5.01101e-06	7
Cs_ont_5g017550	1.15807	up	K10773	ko03410	ABA-GE	-1.92892	down	ABA-glucosyl ester	--	--	-0.820992	5.10749e-06	9
Cs_ont_5g024910	2.26532	up	K08916	ko00196,ko01100	ABA-GE	-1.92892	down	ABA-glucosyl ester	--	--	-0.801651	1.24863e-05	9
Cs_ont_5g027790	1.49985	up	--	--	ABA-GE	-1.92892	down	ABA-glucosyl ester	--	--	-0.873585	2.3271e-07	9
Cs_ont_5g029870	-1.92155	down	--	--	ABA-GE	-1.92892	down	ABA-glucosyl ester	--	--	0.941594	1.99178e-10	7
Cs_ont_5g032050	-1.2495	down	--	--	ABA-GE	-1.92892	down	ABA-glucosyl ester	--	--	0.806402	1.01172e-05	7
Cs_ont_5g032990	2.08329	up	K11517	ko00630,ko01100,ko01110,ko01200,ko04146	ABA-GE	-1.92892	down	ABA-glucosyl ester	--	--	-0.866854	3.7064e-07	9
Cs_ont_5g036440	1.06911	up	--	--	ABA-GE	-1.92892	down	ABA-glucosyl ester	--	--	-0.841248	1.77478e-06	9
Cs_ont_5g036840	1.03191	up	--	--	ABA-GE	-1.92892	down	ABA-glucosyl ester	--	--	-0.911843	8.84232e-09	9
Cs_ont_5g038300	1.27576	up	--	--	ABA-GE	-1.92892	down	ABA-glucosyl ester	--	--	-0.800131	1.33403e-05	9
Cs_ont_5g038520	-1.6391	down	--	--	ABA-GE	-1.92892	down	ABA-glucosyl ester	--	--	0.833615	2.68666e-06	7
Cs_ont_5g039120	-1.49471	down	K13691	--	ABA-GE	-1.92892	down	ABA-glucosyl ester	--	--	0.946239	9.23117e-11	7
Cs_ont_5g039890	2.52073	up	--	--	ABA-GE	-1.92892	down	ABA-glucosyl ester	--	--	-0.856196	7.37509e-07	9
Cs_ont_5g040900	1.81119	up	--	--	ABA-GE	-1.92892	down	ABA-glucosyl ester	--	--	-0.845711	1.37863e-06	9
Cs_ont_5g042440	-1.0039	down	--	--	ABA-GE	-1.92892	down	ABA-glucosyl ester	--	--	0.820768	5.16368e-06	7
Cs_ont_5g042720	2.40087	up	--	--	ABA-GE	-1.92892	down	ABA-glucosyl ester	--	--	-0.847508	1.24257e-06	9
Cs_ont_5g043230	-1.07743	down	K00261	ko00220,ko00250,ko00910,ko01100,ko01200	ABA-GE	-1.92892	down	ABA-glucosyl ester	--	--	0.846474	1.31934e-06	7
Cs_ont_5g045680	1.78501	up	--	--	ABA-GE	-1.92892	down	ABA-glucosyl ester	--	--	-0.90388	1.94776e-08	9
Cs_ont_5g047870	1.01614	up	--	--	ABA-GE	-1.92892	down	ABA-glucosyl ester	--	--	-0.917979	4.56625e-09	9
Cs_ont_5g048210	-1.59025	down	--	--	ABA-GE	-1.92892	down	ABA-glucosyl ester	--	--	0.882451	1.20899e-07	7
Cs_ont_6g001590	-1.30088	down	K23953	--	ABA-GE	-1.92892	down	ABA-glucosyl ester	--	--	0.824006	4.4012e-06	7
Cs_ont_6g002800	-1.30058	down	--	--	ABA-GE	-1.92892	down	ABA-glucosyl ester	--	--	0.869143	3.17295e-07	7
Cs_ont_6g003820	1.04448	up	--	--	ABA-GE	-1.92892	down	ABA-glucosyl ester	--	--	-0.85019	1.06143e-06	9
Cs_ont_6g003970	-2.60343	down	--	--	ABA-GE	-1.92892	down	ABA-glucosyl ester	--	--	0.884479	1.03316e-07	7
Cs_ont_6g003980	2.0009	up	K01602	ko00630,ko00710,ko01100,ko01110,ko01200	ABA-GE	-1.92892	down	ABA-glucosyl ester	--	--	-0.868484	3.319e-07	9
Cs_ont_6g005990	1.08784	up	--	--	ABA-GE	-1.92892	down	ABA-glucosyl ester	--	--	-0.819693	5.44115e-06	9
Cs_ont_6g006270	1.2877	up	K13430	ko04626	ABA-GE	-1.92892	down	ABA-glucosyl ester	--	--	-0.807272	9.72849e-06	9
Cs_ont_6g006330	1.25831	up	K13430	ko04626	ABA-GE	-1.92892	down	ABA-glucosyl ester	--	--	-0.833271	2.73595e-06	9
Cs_ont_6g006960	-1.10765	down	K00592	--	ABA-GE	-1.92892	down	ABA-glucosyl ester	--	--	0.921597	3.01769e-09	7
Cs_ont_6g007640	-2.02854	down	K05681	ko02010	ABA-GE	-1.92892	down	ABA-glucosyl ester	--	--	0.9398	2.63602e-10	7
Cs_ont_6g007800	1.34335	up	--	--	ABA-GE	-1.92892	down	ABA-glucosyl ester	--	--	-0.829147	3.39239e-06	9
Cs_ont_6g008590	-1.69104	down	K11593	--	ABA-GE	-1.92892	down	ABA-glucosyl ester	--	--	0.913751	7.2376e-09	7
Cs_ont_6g009950	1.39373	up	K14493	ko04075	ABA-GE	-1.92892	down	ABA-glucosyl ester	--	--	-0.838039	2.11817e-06	9
Cs_ont_6g010280	-3.32032	down	K13356	ko00073,ko04146	ABA-GE	-1.92892	down	ABA-glucosyl ester	--	--	0.88258	1.19699e-07	7
Cs_ont_6g010760	1.5369	up	--	--	ABA-GE	-1.92892	down	ABA-glucosyl ester	--	--	-0.854372	8.25167e-07	9
Cs_ont_6g012010	2.18905	up	--	--	ABA-GE	-1.92892	down	ABA-glucosyl ester	--	--	-0.804463	1.10316e-05	9
Cs_ont_6g012890	1.10378	up	K13424	ko04016,ko04626	ABA-GE	-1.92892	down	ABA-glucosyl ester	--	--	-0.921546	3.03571e-09	9
Cs_ont_6g015890	2.02008	up	K03841	ko00010,ko00030,ko00051,ko00710,ko01100,ko01110,ko01200	ABA-GE	-1.92892	down	ABA-glucosyl ester	--	--	-0.842983	1.61025e-06	9
Cs_ont_6g016010	-1.37451	down	K13993	ko04141	ABA-GE	-1.92892	down	ABA-glucosyl ester	--	--	0.835232	2.46497e-06	7
Cs_ont_6g016620	2.12165	up	K00002	ko00010,ko00040,ko00053,ko00561,ko00620,ko01100,ko01110,ko01240	ABA-GE	-1.92892	down	ABA-glucosyl ester	--	--	-0.846196	1.3407e-06	9
Cs_ont_6g020020	1.10897	up	--	--	ABA-GE	-1.92892	down	ABA-glucosyl ester	--	--	-0.835695	2.40456e-06	9
Cs_ont_6g020100	1.56541	up	K08237	--	ABA-GE	-1.92892	down	ABA-glucosyl ester	--	--	-0.811539	8.00619e-06	9
Cs_ont_6g020280	1.23341	up	K09872	--	ABA-GE	-1.92892	down	ABA-glucosyl ester	--	--	-0.849553	1.10223e-06	9
Cs_ont_6g020860	-1.86036	down	K13496	ko00908,ko01110	ABA-GE	-1.92892	down	ABA-glucosyl ester	--	--	0.82169	4.93551e-06	7
Cs_ont_6g021930	3.54576	up	K10532	ko00531,ko01100	ABA-GE	-1.92892	down	ABA-glucosyl ester	--	--	-0.872929	2.43792e-07	9
Cs_ont_6g023360	-2.5026	down	K15397	ko00062,ko01100,ko01110,ko04626	ABA-GE	-1.92892	down	ABA-glucosyl ester	--	--	0.861326	5.33331e-07	7
Cs_ont_6g025150	1.04577	up	K19269	ko00630,ko01100,ko01110,ko01200	ABA-GE	-1.92892	down	ABA-glucosyl ester	--	--	-0.806417	1.01102e-05	9
Cs_ont_6g025850	1.18428	up	K13420	ko04016,ko04626	ABA-GE	-1.92892	down	ABA-glucosyl ester	--	--	-0.869982	2.99498e-07	9
Cs_ont_7g000370	-3.72527	down	--	--	ABA-GE	-1.92892	down	ABA-glucosyl ester	--	--	0.940589	2.33287e-10	7
Cs_ont_7g000710	1.55593	up	--	--	ABA-GE	-1.92892	down	ABA-glucosyl ester	--	--	-0.879488	1.51319e-07	9
Cs_ont_7g000910	1.88026	up	K01100	ko00710,ko01100,ko01200	ABA-GE	-1.92892	down	ABA-glucosyl ester	--	--	-0.870747	2.84056e-07	9
Cs_ont_7g001780	-1.51748	down	K15400	ko00073	ABA-GE	-1.92892	down	ABA-glucosyl ester	--	--	0.949503	5.15698e-11	7
Cs_ont_7g002770	-1.0025	down	K03549	--	ABA-GE	-1.92892	down	ABA-glucosyl ester	--	--	0.853013	8.9626e-07	7
Cs_ont_7g005530	-1.69055	down	K16297	--	ABA-GE	-1.92892	down	ABA-glucosyl ester	--	--	0.937058	3.98153e-10	7
Cs_ont_7g005590	1.51229	up	K08907	ko00196,ko01100	ABA-GE	-1.92892	down	ABA-glucosyl ester	--	--	-0.81097	8.219e-06	9
Cs_ont_7g006030	1.85945	up	--	--	ABA-GE	-1.92892	down	ABA-glucosyl ester	--	--	-0.842788	1.62804e-06	9
Cs_ont_7g006560	2.371	up	--	--	ABA-GE	-1.92892	down	ABA-glucosyl ester	--	--	-0.83865	2.04855e-06	9
Cs_ont_7g006850	-1.10044	down	K10396	ko04144	ABA-GE	-1.92892	down	ABA-glucosyl ester	--	--	0.802602	1.1977e-05	7
Cs_ont_7g011480	2.12698	up	K02437	ko00260,ko00630,ko01100,ko01110,ko01200	ABA-GE	-1.92892	down	ABA-glucosyl ester	--	--	-0.845157	1.42315e-06	9
Cs_ont_7g012610	1.29604	up	--	--	ABA-GE	-1.92892	down	ABA-glucosyl ester	--	--	-0.819973	5.36755e-06	9
Cs_ont_7g014070	-2.96783	down	K14431	ko04075	ABA-GE	-1.92892	down	ABA-glucosyl ester	--	--	0.885216	9.75089e-08	7
Cs_ont_7g015430	-1.04344	down	--	--	ABA-GE	-1.92892	down	ABA-glucosyl ester	--	--	0.863514	4.62651e-07	7
Cs_ont_7g016230	1.03176	up	K03327	--	ABA-GE	-1.92892	down	ABA-glucosyl ester	--	--	-0.832937	2.78466e-06	9
Cs_ont_7g016290	2.68733	up	K03327	--	ABA-GE	-1.92892	down	ABA-glucosyl ester	--	--	-0.809306	8.87074e-06	9
Cs_ont_7g018620	1.00169	up	--	--	ABA-GE	-1.92892	down	ABA-glucosyl ester	--	--	-0.810884	8.25163e-06	9
Cs_ont_7g019020	-1.04012	down	K18422	--	ABA-GE	-1.92892	down	ABA-glucosyl ester	--	--	0.828144	3.5716e-06	7
Cs_ont_7g022160	1.86504	up	K08908	ko00196,ko01100	ABA-GE	-1.92892	down	ABA-glucosyl ester	--	--	-0.842842	1.62315e-06	9
Cs_ont_7g023170	2.03615	up	K02723	ko00195,ko01100	ABA-GE	-1.92892	down	ABA-glucosyl ester	--	--	-0.842882	1.61942e-06	9
Cs_ont_7g025040	1.17027	up	--	--	ABA-GE	-1.92892	down	ABA-glucosyl ester	--	--	-0.828062	3.58651e-06	9
Cs_ont_7g025290	1.22612	up	K22374	ko00999,ko01100,ko01110	ABA-GE	-1.92892	down	ABA-glucosyl ester	--	--	-0.891398	5.90866e-08	9
Cs_ont_7g026700	1.4123	up	K08901	ko00195,ko01100	ABA-GE	-1.92892	down	ABA-glucosyl ester	--	--	-0.811974	7.84638e-06	9
Cs_ont_7g027670	1.94693	up	--	--	ABA-GE	-1.92892	down	ABA-glucosyl ester	--	--	-0.804657	1.09369e-05	9
Cs_ont_7g027850	-2.99837	down	K23877	--	ABA-GE	-1.92892	down	ABA-glucosyl ester	--	--	0.94509	1.12351e-10	7
Cs_ont_8g002260	1.78907	up	K09843	ko00906,ko01110	ABA-GE	-1.92892	down	ABA-glucosyl ester	--	--	-0.857424	6.83255e-07	9
Cs_ont_8g003360	1.20177	up	--	--	ABA-GE	-1.92892	down	ABA-glucosyl ester	--	--	-0.806726	9.97095e-06	9
Cs_ont_8g003430	1.52623	up	K14652	ko00740,ko00790,ko01100,ko01110,ko01240	ABA-GE	-1.92892	down	ABA-glucosyl ester	--	--	-0.803466	1.15295e-05	9
Cs_ont_8g004020	1.02483	up	K09284	--	ABA-GE	-1.92892	down	ABA-glucosyl ester	--	--	-0.930362	1.01312e-09	9
Cs_ont_8g004560	1.09854	up	K14486	ko04075	ABA-GE	-1.92892	down	ABA-glucosyl ester	--	--	-0.802208	1.21857e-05	9
Cs_ont_8g006370	-1.80037	down	K01285	--	ABA-GE	-1.92892	down	ABA-glucosyl ester	--	--	0.899192	3.00496e-08	7
Cs_ont_8g006730	-1.43	down	--	--	ABA-GE	-1.92892	down	ABA-glucosyl ester	--	--	0.940321	2.43215e-10	7
Cs_ont_8g018900	1.76148	up	--	--	ABA-GE	-1.92892	down	ABA-glucosyl ester	--	--	-0.877105	1.8051e-07	9
Cs_ont_8g020190	2.22785	up	K01623	ko00010,ko00030,ko00051,ko00710,ko01100,ko01110,ko01200,ko01230	ABA-GE	-1.92892	down	ABA-glucosyl ester	--	--	-0.867368	3.58021e-07	9
Cs_ont_8g020730	-1.07203	down	K12309	ko00052,ko00511,ko00531,ko00600,ko00604,ko01100	ABA-GE	-1.92892	down	ABA-glucosyl ester	--	--	0.875136	2.08264e-07	7
Cs_ont_8g023130	2.05812	up	--	--	ABA-GE	-1.92892	down	ABA-glucosyl ester	--	--	-0.809053	8.97378e-06	9
Cs_ont_8g023350	1.01134	up	K13420	ko04016,ko04626	ABA-GE	-1.92892	down	ABA-glucosyl ester	--	--	-0.800967	1.28646e-05	9
Cs_ont_8g025250	-1.28823	down	K00058	ko00260,ko00270,ko01100,ko01110,ko01200,ko01230	ABA-GE	-1.92892	down	ABA-glucosyl ester	--	--	0.901993	2.32513e-08	7
Cs_ont_8g026670	1.099	up	--	--	ABA-GE	-1.92892	down	ABA-glucosyl ester	--	--	-0.853033	8.95192e-07	9
Cs_ont_8g027430	1.43661	up	--	--	ABA-GE	-1.92892	down	ABA-glucosyl ester	--	--	-0.823969	4.40926e-06	9
Cs_ont_8g027860	-1.35112	down	K04392	ko04145	ABA-GE	-1.92892	down	ABA-glucosyl ester	--	--	0.919428	3.87708e-09	7
Cs_ont_8g027960	2.22189	up	K15893	ko00260,ko00630,ko01100,ko01110,ko01200	ABA-GE	-1.92892	down	ABA-glucosyl ester	--	--	-0.858239	6.49161e-07	9
Cs_ont_8g028620	-1.08138	down	K13430	ko04626	ABA-GE	-1.92892	down	ABA-glucosyl ester	--	--	0.823121	4.59918e-06	7
Cs_ont_9g002700	1.05584	up	K15382	--	ABA-GE	-1.92892	down	ABA-glucosyl ester	--	--	-0.894082	4.70874e-08	9
Cs_ont_9g003040	-4.06546	down	--	--	ABA-GE	-1.92892	down	ABA-glucosyl ester	--	--	0.855792	7.56172e-07	7
Cs_ont_9g003850	-1.88091	down	K03444	--	ABA-GE	-1.92892	down	ABA-glucosyl ester	--	--	0.888953	7.22837e-08	7
Cs_ont_9g004320	2.70671	up	K01915	ko00220,ko00250,ko00630,ko00910,ko01100,ko01230	ABA-GE	-1.92892	down	ABA-glucosyl ester	--	--	-0.860857	5.49682e-07	9
Cs_ont_9g004490	1.14742	up	K01061	ko01100	ABA-GE	-1.92892	down	ABA-glucosyl ester	--	--	-0.816749	6.26893e-06	9
Cs_ont_9g004950	1.53225	up	K00975	ko00500,ko00520,ko01100,ko01110,ko01250	ABA-GE	-1.92892	down	ABA-glucosyl ester	--	--	-0.873186	2.39399e-07	9
Cs_ont_9g005080	-1.07041	down	--	--	ABA-GE	-1.92892	down	ABA-glucosyl ester	--	--	0.937059	3.98089e-10	7
Cs_ont_9g005140	-1.07415	down	--	--	ABA-GE	-1.92892	down	ABA-glucosyl ester	--	--	0.870433	2.90312e-07	7
Cs_ont_9g006470	-1.6395	down	K11593	--	ABA-GE	-1.92892	down	ABA-glucosyl ester	--	--	0.89272	5.28742e-08	7
Cs_ont_9g006810	3.02859	up	--	--	ABA-GE	-1.92892	down	ABA-glucosyl ester	--	--	-0.819135	5.59026e-06	9
Cs_ont_9g007460	1.28935	up	K10999	--	ABA-GE	-1.92892	down	ABA-glucosyl ester	--	--	-0.81385	7.18942e-06	9
Cs_ont_9g009400	2.00784	up	--	--	ABA-GE	-1.92892	down	ABA-glucosyl ester	--	--	-0.800879	1.29141e-05	9
Cs_ont_9g013880	1.06981	up	K13456	ko04626	ABA-GE	-1.92892	down	ABA-glucosyl ester	--	--	-0.842257	1.67735e-06	9
Cs_ont_9g015050	-1.01261	down	K06677	--	ABA-GE	-1.92892	down	ABA-glucosyl ester	--	--	0.805392	1.05847e-05	7
Cs_ont_9g018730	-1.00315	down	K00006	ko00564,ko01110	ABA-GE	-1.92892	down	ABA-glucosyl ester	--	--	0.856212	7.36801e-07	7
Cs_ont_9g021500	-1.00477	down	--	--	ABA-GE	-1.92892	down	ABA-glucosyl ester	--	--	0.834603	2.54923e-06	7
Cs_ont_9g021990	-1.94149	down	--	--	ABA-GE	-1.92892	down	ABA-glucosyl ester	--	--	0.841109	1.78851e-06	7
Cs_ont_9g023280	1.74432	up	--	--	ABA-GE	-1.92892	down	ABA-glucosyl ester	--	--	-0.829463	3.33774e-06	9
Cs_ont_9g024140	-1.87709	down	K05280	ko00941,ko00944,ko01100,ko01110	ABA-GE	-1.92892	down	ABA-glucosyl ester	--	--	0.869651	3.06417e-07	7
Cs_ont_9g024620	1.34195	up	--	--	ABA-GE	-1.92892	down	ABA-glucosyl ester	--	--	-0.876381	1.90308e-07	9
Cs_ont_9g024960	-2.18289	down	K08236	--	ABA-GE	-1.92892	down	ABA-glucosyl ester	--	--	0.897253	3.57311e-08	7
Cs_ont_9g025310	1.49348	up	--	--	ABA-GE	-1.92892	down	ABA-glucosyl ester	--	--	-0.815304	6.714e-06	9
Cs_ont_9g025630	-2.69548	down	--	--	ABA-GE	-1.92892	down	ABA-glucosyl ester	--	--	0.851471	9.83459e-07	7
Cs_ont_9g026360	1.14061	up	K00521	--	ABA-GE	-1.92892	down	ABA-glucosyl ester	--	--	-0.828512	3.50496e-06	9
Cs_ont_9g026530	1.34465	up	--	--	ABA-GE	-1.92892	down	ABA-glucosyl ester	--	--	-0.831107	3.06506e-06	9
novel.1054	1.08927	up	--	--	ABA-GE	-1.92892	down	ABA-glucosyl ester	--	--	-0.875295	2.05885e-07	9
novel.1067	2.12668	up	K13066	ko00380,ko00940,ko01100,ko01110	ABA-GE	-1.92892	down	ABA-glucosyl ester	--	--	-0.818538	5.75373e-06	9
novel.1138	1.13406	up	--	--	ABA-GE	-1.92892	down	ABA-glucosyl ester	--	--	-0.806549	1.00503e-05	9
novel.1159	1.52414	up	K12356	ko00940,ko01110	ABA-GE	-1.92892	down	ABA-glucosyl ester	--	--	-0.878875	1.58406e-07	9
novel.1177	1.13981	up	K01183	ko00520,ko01100	ABA-GE	-1.92892	down	ABA-glucosyl ester	--	--	-0.833785	2.66262e-06	9
novel.1252	-1.06856	down	K22983	--	ABA-GE	-1.92892	down	ABA-glucosyl ester	--	--	0.871452	2.70439e-07	7
novel.1306	-2.4843	down	K14488	ko04075	ABA-GE	-1.92892	down	ABA-glucosyl ester	--	--	0.832009	2.92382e-06	7
novel.1326	-2.01829	down	--	--	ABA-GE	-1.92892	down	ABA-glucosyl ester	--	--	0.89112	6.04681e-08	7
novel.1327	-2.1685	down	--	--	ABA-GE	-1.92892	down	ABA-glucosyl ester	--	--	0.865305	4.11086e-07	7
novel.1333	-1.22642	down	--	--	ABA-GE	-1.92892	down	ABA-glucosyl ester	--	--	0.906961	1.44703e-08	7
novel.134	1.53766	up	K13065	ko00940,ko00941,ko00945,ko01100,ko01110	ABA-GE	-1.92892	down	ABA-glucosyl ester	--	--	-0.8366	2.29014e-06	9
novel.1404	1.47133	up	--	--	ABA-GE	-1.92892	down	ABA-glucosyl ester	--	--	-0.810894	8.24795e-06	9
novel.233	1.36716	up	--	--	ABA-GE	-1.92892	down	ABA-glucosyl ester	--	--	-0.80772	9.53349e-06	9
novel.308	1.1993	up	K08241	ko00592,ko01110	ABA-GE	-1.92892	down	ABA-glucosyl ester	--	--	-0.838214	2.09799e-06	9
novel.399	1.01518	up	K09338	--	ABA-GE	-1.92892	down	ABA-glucosyl ester	--	--	-0.800068	1.33768e-05	9
novel.44	1.34562	up	--	--	ABA-GE	-1.92892	down	ABA-glucosyl ester	--	--	-0.80085	1.29304e-05	9
novel.718	-2.17057	down	K20617	--	ABA-GE	-1.92892	down	ABA-glucosyl ester	--	--	0.950917	3.95982e-11	7
novel.719	-1.51797	down	K24541	ko00380,ko01100,ko01110	ABA-GE	-1.92892	down	ABA-glucosyl ester	--	--	0.886586	8.74842e-08	7
novel.860	1.22132	up	--	--	ABA-GE	-1.92892	down	ABA-glucosyl ester	--	--	-0.816955	6.20745e-06	9
Cs_ont_1g000790	-1.10304	down	K01858	ko00562,ko01100,ko01110	IAA-Val	1.05399	up	N-(3-Indolylacetyl)-L-valine	--	--	-0.860942	5.46671e-07	1
Cs_ont_1g014340	2.00922	up	--	--	IAA-Val	1.05399	up	N-(3-Indolylacetyl)-L-valine	--	--	0.84763	1.23378e-06	3
Cs_ont_1g015010	-1.008	down	K05681	ko02010	IAA-Val	1.05399	up	N-(3-Indolylacetyl)-L-valine	--	--	-0.839983	1.90379e-06	1
Cs_ont_1g017990	2.9033	up	K01535	ko00190,ko01100	IAA-Val	1.05399	up	N-(3-Indolylacetyl)-L-valine	--	--	0.8215	4.98187e-06	3
Cs_ont_1g018510	2.37839	up	K05658	ko02010	IAA-Val	1.05399	up	N-(3-Indolylacetyl)-L-valine	--	--	0.887734	7.97932e-08	3
Cs_ont_1g020460	1.21044	up	K13248	ko00750,ko01100,ko01240	IAA-Val	1.05399	up	N-(3-Indolylacetyl)-L-valine	--	--	0.859413	6.02763e-07	3
Cs_ont_1g020480	-1.46245	down	K03940	ko00190,ko01100	IAA-Val	1.05399	up	N-(3-Indolylacetyl)-L-valine	--	--	-0.869101	3.18196e-07	1
Cs_ont_1g020750	-1.17362	down	--	--	IAA-Val	1.05399	up	N-(3-Indolylacetyl)-L-valine	--	--	-0.818969	5.63526e-06	1
Cs_ont_2g002940	1.00051	up	K24028	--	IAA-Val	1.05399	up	N-(3-Indolylacetyl)-L-valine	--	--	0.92413	2.23107e-09	3
Cs_ont_2g017180	1.07315	up	K15400	ko00073	IAA-Val	1.05399	up	N-(3-Indolylacetyl)-L-valine	--	--	0.897996	3.34503e-08	3
Cs_ont_2g017330	1.04032	up	K01537	--	IAA-Val	1.05399	up	N-(3-Indolylacetyl)-L-valine	--	--	0.842105	1.6917e-06	3
Cs_ont_2g025760	1.60865	up	K02978	ko03010	IAA-Val	1.05399	up	N-(3-Indolylacetyl)-L-valine	--	--	0.96381	2.30299e-12	3
Cs_ont_2g028650	-1.10061	down	--	--	IAA-Val	1.05399	up	N-(3-Indolylacetyl)-L-valine	--	--	-0.921112	3.19361e-09	1
Cs_ont_3g002160	1.44727	up	--	--	IAA-Val	1.05399	up	N-(3-Indolylacetyl)-L-valine	--	--	0.800116	1.33491e-05	3
Cs_ont_3g013120	1.31247	up	K16296	--	IAA-Val	1.05399	up	N-(3-Indolylacetyl)-L-valine	--	--	0.885952	9.20057e-08	3
Cs_ont_3g021110	-1.10706	down	--	--	IAA-Val	1.05399	up	N-(3-Indolylacetyl)-L-valine	--	--	-0.825745	4.03405e-06	1
Cs_ont_3g025510	6.72202	up	--	--	IAA-Val	1.05399	up	N-(3-Indolylacetyl)-L-valine	--	--	0.902911	2.13422e-08	3
Cs_ont_3g025990	1.08624	up	K01803	ko00010,ko00051,ko00562,ko00710,ko01100,ko01110,ko01200,ko01230	IAA-Val	1.05399	up	N-(3-Indolylacetyl)-L-valine	--	--	0.823557	4.50066e-06	3
Cs_ont_3g027320	1.33461	up	K14007	ko04141	IAA-Val	1.05399	up	N-(3-Indolylacetyl)-L-valine	--	--	0.881588	1.29148e-07	3
Cs_ont_3g029910	3.34389	up	K01534	--	IAA-Val	1.05399	up	N-(3-Indolylacetyl)-L-valine	--	--	0.930763	9.60534e-10	3
Cs_ont_3g032510	-1.02569	down	K13993	ko04141	IAA-Val	1.05399	up	N-(3-Indolylacetyl)-L-valine	--	--	-0.910697	9.95043e-09	1
Cs_ont_3g033170	-1.78403	down	K01800	ko00350,ko01100	IAA-Val	1.05399	up	N-(3-Indolylacetyl)-L-valine	--	--	-0.81971	5.43667e-06	1
Cs_ont_4g015410	1.85118	up	--	--	IAA-Val	1.05399	up	N-(3-Indolylacetyl)-L-valine	--	--	0.829509	3.32983e-06	3
Cs_ont_4g015420	1.07387	up	--	--	IAA-Val	1.05399	up	N-(3-Indolylacetyl)-L-valine	--	--	0.854013	8.43438e-07	3
Cs_ont_4g024240	3.51273	up	K17604	--	IAA-Val	1.05399	up	N-(3-Indolylacetyl)-L-valine	--	--	0.883691	1.09855e-07	3
Cs_ont_4g024700	1.64548	up	K01853	ko00100,ko01100,ko01110	IAA-Val	1.05399	up	N-(3-Indolylacetyl)-L-valine	--	--	0.892752	5.27335e-08	3
Cs_ont_4g024770	1.59142	up	K01853	ko00100,ko01100,ko01110	IAA-Val	1.05399	up	N-(3-Indolylacetyl)-L-valine	--	--	0.820667	5.18909e-06	3
Cs_ont_5g011080	-1.98131	down	K17911	ko00906,ko01110	IAA-Val	1.05399	up	N-(3-Indolylacetyl)-L-valine	--	--	-0.902331	2.25301e-08	1
Cs_ont_5g014170	1.06448	up	--	--	IAA-Val	1.05399	up	N-(3-Indolylacetyl)-L-valine	--	--	0.844003	1.51992e-06	3
Cs_ont_5g020040	5.60025	up	K03145	--	IAA-Val	1.05399	up	N-(3-Indolylacetyl)-L-valine	--	--	0.935226	5.19105e-10	3
Cs_ont_5g038890	-1.04321	down	K11593	--	IAA-Val	1.05399	up	N-(3-Indolylacetyl)-L-valine	--	--	-0.810561	8.37537e-06	1
Cs_ont_5g043170	1.50321	up	K20628	--	IAA-Val	1.05399	up	N-(3-Indolylacetyl)-L-valine	--	--	0.856914	7.05315e-07	3
Cs_ont_5g044640	1.99423	up	K10523	--	IAA-Val	1.05399	up	N-(3-Indolylacetyl)-L-valine	--	--	0.817936	5.92281e-06	3
Cs_ont_5g046040	1.21042	up	--	--	IAA-Val	1.05399	up	N-(3-Indolylacetyl)-L-valine	--	--	0.831726	2.9675e-06	3
Cs_ont_6g015510	1.86165	up	--	--	IAA-Val	1.05399	up	N-(3-Indolylacetyl)-L-valine	--	--	0.84172	1.72856e-06	3
Cs_ont_6g018900	1.89522	up	K00799	ko00480,ko01100	IAA-Val	1.05399	up	N-(3-Indolylacetyl)-L-valine	--	--	0.813543	7.29359e-06	3
Cs_ont_6g022970	-2.37012	down	K17604	--	IAA-Val	1.05399	up	N-(3-Indolylacetyl)-L-valine	--	--	-0.849427	1.11046e-06	1
Cs_ont_6g024040	-1.69408	down	--	--	IAA-Val	1.05399	up	N-(3-Indolylacetyl)-L-valine	--	--	-0.823076	4.60937e-06	1
Cs_ont_6g024050	-1.50365	down	--	--	IAA-Val	1.05399	up	N-(3-Indolylacetyl)-L-valine	--	--	-0.879912	1.46591e-07	1
Cs_ont_6g024350	2.73518	up	--	--	IAA-Val	1.05399	up	N-(3-Indolylacetyl)-L-valine	--	--	0.933207	6.89318e-10	3
Cs_ont_7g002060	5.70396	up	--	--	IAA-Val	1.05399	up	N-(3-Indolylacetyl)-L-valine	--	--	0.955588	1.55953e-11	3
Cs_ont_7g009940	-1.21081	down	K17604	--	IAA-Val	1.05399	up	N-(3-Indolylacetyl)-L-valine	--	--	-0.863619	4.59505e-07	1
Cs_ont_7g011570	-2.25517	down	K14638	--	IAA-Val	1.05399	up	N-(3-Indolylacetyl)-L-valine	--	--	-0.810239	8.5001e-06	1
Cs_ont_7g027030	-1.03319	down	--	--	IAA-Val	1.05399	up	N-(3-Indolylacetyl)-L-valine	--	--	-0.812014	7.83192e-06	1
Cs_ont_7g029290	2.41761	up	--	--	IAA-Val	1.05399	up	N-(3-Indolylacetyl)-L-valine	--	--	0.818691	5.71128e-06	3
Cs_ont_9g008660	-1.98046	down	K08770	ko04120	IAA-Val	1.05399	up	N-(3-Indolylacetyl)-L-valine	--	--	-0.873689	2.30991e-07	1
Cs_ont_9g012470	1.87372	up	--	--	IAA-Val	1.05399	up	N-(3-Indolylacetyl)-L-valine	--	--	0.849662	1.09512e-06	3
Cs_ont_9g018340	1.37207	up	K19891	ko00500,ko01100	IAA-Val	1.05399	up	N-(3-Indolylacetyl)-L-valine	--	--	0.92869	1.26092e-09	3
Cs_ont_9g018990	-1.73655	down	K14190	ko00053,ko01100,ko01110,ko01240	IAA-Val	1.05399	up	N-(3-Indolylacetyl)-L-valine	--	--	-0.926788	1.60681e-09	1
novel.1045	1.29536	up	K13459	ko04626	IAA-Val	1.05399	up	N-(3-Indolylacetyl)-L-valine	--	--	0.946076	9.49477e-11	3
novel.1046	2.43214	up	--	--	IAA-Val	1.05399	up	N-(3-Indolylacetyl)-L-valine	--	--	0.903729	1.97575e-08	3
novel.1076	8.6575	up	--	--	IAA-Val	1.05399	up	N-(3-Indolylacetyl)-L-valine	--	--	0.909565	1.11652e-08	3
novel.1102	1.38619	up	--	--	IAA-Val	1.05399	up	N-(3-Indolylacetyl)-L-valine	--	--	0.895781	4.06595e-08	3
novel.1124	1.28204	up	K09833	ko00130,ko01100,ko01110,ko01240	IAA-Val	1.05399	up	N-(3-Indolylacetyl)-L-valine	--	--	0.823707	4.46714e-06	3
novel.1127	1.34714	up	K08592	--	IAA-Val	1.05399	up	N-(3-Indolylacetyl)-L-valine	--	--	0.876107	1.94134e-07	3
novel.1142	1.90011	up	--	--	IAA-Val	1.05399	up	N-(3-Indolylacetyl)-L-valine	--	--	0.813061	7.45976e-06	3
novel.1295	3.17085	up	K05282	ko00904,ko01100,ko01110	IAA-Val	1.05399	up	N-(3-Indolylacetyl)-L-valine	--	--	0.949883	4.80719e-11	3
novel.1661	2.74303	up	--	--	IAA-Val	1.05399	up	N-(3-Indolylacetyl)-L-valine	--	--	0.892172	5.53733e-08	3
novel.193	1.05239	up	K24273	--	IAA-Val	1.05399	up	N-(3-Indolylacetyl)-L-valine	--	--	0.876829	1.84197e-07	3
novel.557	1.57651	up	--	--	IAA-Val	1.05399	up	N-(3-Indolylacetyl)-L-valine	--	--	0.88679	8.607e-08	3
novel.612	3.4534	up	K20718	ko04016	IAA-Val	1.05399	up	N-(3-Indolylacetyl)-L-valine	--	--	0.919655	3.77805e-09	3
novel.654	1.3649	up	K13430	ko04626	IAA-Val	1.05399	up	N-(3-Indolylacetyl)-L-valine	--	--	0.860226	5.72321e-07	3
novel.698	8.94276	up	K09338	--	IAA-Val	1.05399	up	N-(3-Indolylacetyl)-L-valine	--	--	0.932565	7.53069e-10	3
novel.702	-2.0319	down	K09338	--	IAA-Val	1.05399	up	N-(3-Indolylacetyl)-L-valine	--	--	-0.853494	8.70528e-07	1
novel.790	1.30291	up	K19613	--	IAA-Val	1.05399	up	N-(3-Indolylacetyl)-L-valine	--	--	0.857725	6.70462e-07	3
novel.826	1.2256	up	K20599	ko04016	IAA-Val	1.05399	up	N-(3-Indolylacetyl)-L-valine	--	--	0.906571	1.50328e-08	3
novel.846	3.01358	up	K01803	ko00010,ko00051,ko00562,ko00710,ko01100,ko01110,ko01200,ko01230	IAA-Val	1.05399	up	N-(3-Indolylacetyl)-L-valine	--	--	0.947498	7.40666e-11	3
Cs_ont_1g001580	-1.43623	down	K18592	ko00430,ko00460,ko00480,ko00590,ko01100	MEIAA	1.08416	up	Methyl indole-3-acetate	--	--	-0.815311	6.71186e-06	1
Cs_ont_1g002510	1.33676	up	K12644	ko00996,ko01110	MEIAA	1.08416	up	Methyl indole-3-acetate	--	--	0.862974	4.79304e-07	3
Cs_ont_1g002630	2.33175	up	K07897	ko04144,ko04145	MEIAA	1.08416	up	Methyl indole-3-acetate	--	--	0.827412	3.70751e-06	3
Cs_ont_1g003970	-1.29699	down	--	--	MEIAA	1.08416	up	Methyl indole-3-acetate	--	--	-0.814091	7.10883e-06	1
Cs_ont_1g004410	1.764	up	--	--	MEIAA	1.08416	up	Methyl indole-3-acetate	--	--	0.80335	1.15887e-05	3
Cs_ont_1g005240	-1.00524	down	K20667	--	MEIAA	1.08416	up	Methyl indole-3-acetate	--	--	-0.851414	9.868e-07	1
Cs_ont_1g006860	1.13949	up	K13434	ko04626	MEIAA	1.08416	up	Methyl indole-3-acetate	--	--	0.829562	3.32076e-06	3
Cs_ont_1g010310	2.50727	up	--	--	MEIAA	1.08416	up	Methyl indole-3-acetate	--	--	0.828318	3.53992e-06	3
Cs_ont_1g015020	-1.75245	down	K05681	ko02010	MEIAA	1.08416	up	Methyl indole-3-acetate	--	--	-0.80545	1.05576e-05	1
Cs_ont_1g018340	2.13718	up	--	--	MEIAA	1.08416	up	Methyl indole-3-acetate	--	--	0.858522	6.37693e-07	3
Cs_ont_1g019190	1.74187	up	K20623	ko00905,ko01100,ko01110	MEIAA	1.08416	up	Methyl indole-3-acetate	--	--	0.852981	8.97996e-07	3
Cs_ont_1g019570	1.44273	up	--	--	MEIAA	1.08416	up	Methyl indole-3-acetate	--	--	0.86631	3.8443e-07	3
Cs_ont_1g024910	2.36838	up	--	--	MEIAA	1.08416	up	Methyl indole-3-acetate	--	--	0.905897	1.60528e-08	3
Cs_ont_1g025960	2.48395	up	--	--	MEIAA	1.08416	up	Methyl indole-3-acetate	--	--	0.883402	1.12345e-07	3
Cs_ont_1g026210	2.18675	up	K12356	ko00940,ko01110	MEIAA	1.08416	up	Methyl indole-3-acetate	--	--	0.84912	1.13072e-06	3
Cs_ont_1g026230	2.91682	up	K12356	ko00940,ko01110	MEIAA	1.08416	up	Methyl indole-3-acetate	--	--	0.886403	8.87642e-08	3
Cs_ont_1g026270	3.82848	up	K09338	--	MEIAA	1.08416	up	Methyl indole-3-acetate	--	--	0.821207	5.05385e-06	3
Cs_ont_1g027100	1.17457	up	K08900	--	MEIAA	1.08416	up	Methyl indole-3-acetate	--	--	0.897597	3.46595e-08	3
Cs_ont_1g027500	1.54012	up	--	--	MEIAA	1.08416	up	Methyl indole-3-acetate	--	--	0.831137	3.06027e-06	3
Cs_ont_1g027690	1.3948	up	K11253	--	MEIAA	1.08416	up	Methyl indole-3-acetate	--	--	0.864626	4.30001e-07	3
Cs_ont_1g029310	1.3865	up	K13430	ko04626	MEIAA	1.08416	up	Methyl indole-3-acetate	--	--	0.898687	3.14462e-08	3
Cs_ont_2g003610	1.05471	up	K07198	--	MEIAA	1.08416	up	Methyl indole-3-acetate	--	--	0.886607	8.73359e-08	3
Cs_ont_2g003900	1.75869	up	K23877	--	MEIAA	1.08416	up	Methyl indole-3-acetate	--	--	0.828812	3.45141e-06	3
Cs_ont_2g006470	7.28869	up	K14173	ko00909,ko01110	MEIAA	1.08416	up	Methyl indole-3-acetate	--	--	0.838297	2.08852e-06	3
Cs_ont_2g006630	1.64707	up	K13430	ko04626	MEIAA	1.08416	up	Methyl indole-3-acetate	--	--	0.822441	4.75635e-06	3
Cs_ont_2g006660	1.06953	up	K13430	ko04626	MEIAA	1.08416	up	Methyl indole-3-acetate	--	--	0.880347	1.41873e-07	3
Cs_ont_2g008870	-1.23186	down	--	--	MEIAA	1.08416	up	Methyl indole-3-acetate	--	--	-0.87721	1.79124e-07	1
Cs_ont_2g011990	1.92722	up	--	--	MEIAA	1.08416	up	Methyl indole-3-acetate	--	--	0.82909	3.40243e-06	3
Cs_ont_2g012990	1.24013	up	--	--	MEIAA	1.08416	up	Methyl indole-3-acetate	--	--	0.80478	1.08774e-05	3
Cs_ont_2g014210	2.15547	up	K14379	ko00740,ko01100	MEIAA	1.08416	up	Methyl indole-3-acetate	--	--	0.909134	1.1661e-08	3
Cs_ont_2g016690	1.79504	up	K21483	--	MEIAA	1.08416	up	Methyl indole-3-acetate	--	--	0.814977	6.81838e-06	3
Cs_ont_2g017890	2.81841	up	--	--	MEIAA	1.08416	up	Methyl indole-3-acetate	--	--	0.872144	2.5766e-07	3
Cs_ont_2g021500	1.51711	up	K17604	--	MEIAA	1.08416	up	Methyl indole-3-acetate	--	--	0.863103	4.75285e-07	3
Cs_ont_2g026180	1.87542	up	--	--	MEIAA	1.08416	up	Methyl indole-3-acetate	--	--	0.846463	1.32019e-06	3
Cs_ont_2g026210	1.58994	up	K13418	--	MEIAA	1.08416	up	Methyl indole-3-acetate	--	--	0.860023	5.79814e-07	3
Cs_ont_2g026410	-1.23573	down	K14491	ko04075	MEIAA	1.08416	up	Methyl indole-3-acetate	--	--	-0.85209	9.47594e-07	1
Cs_ont_2g029450	1.98317	up	K03549	--	MEIAA	1.08416	up	Methyl indole-3-acetate	--	--	0.803759	1.13814e-05	3
Cs_ont_2g030800	1.91811	up	--	--	MEIAA	1.08416	up	Methyl indole-3-acetate	--	--	0.865032	4.18609e-07	3
Cs_ont_2g030900	3.19057	up	K19861	--	MEIAA	1.08416	up	Methyl indole-3-acetate	--	--	0.829469	3.33668e-06	3
Cs_ont_2g030940	2.68413	up	K19861	--	MEIAA	1.08416	up	Methyl indole-3-acetate	--	--	0.840787	1.82082e-06	3
Cs_ont_2g031120	2.68032	up	K19861	--	MEIAA	1.08416	up	Methyl indole-3-acetate	--	--	0.81537	6.69309e-06	3
Cs_ont_2g033720	1.10944	up	K00454	ko00591,ko00592,ko01100,ko01110	MEIAA	1.08416	up	Methyl indole-3-acetate	--	--	0.89978	2.84916e-08	3
Cs_ont_2g034310	1.29664	up	K00430	ko00940,ko01100,ko01110	MEIAA	1.08416	up	Methyl indole-3-acetate	--	--	0.870697	2.85052e-07	3
Cs_ont_2g035450	1.04284	up	--	--	MEIAA	1.08416	up	Methyl indole-3-acetate	--	--	0.830349	3.1882e-06	3
Cs_ont_3g000190	-1.45155	down	K11420	ko00310,ko01100	MEIAA	1.08416	up	Methyl indole-3-acetate	--	--	-0.81751	6.04497e-06	1
Cs_ont_3g001550	2.24474	up	K24997	--	MEIAA	1.08416	up	Methyl indole-3-acetate	--	--	0.888525	7.4847e-08	3
Cs_ont_3g004290	1.20063	up	--	--	MEIAA	1.08416	up	Methyl indole-3-acetate	--	--	0.840912	1.80828e-06	3
Cs_ont_3g005820	1.81662	up	K01593	ko00350,ko00360,ko00380,ko00950,ko00965,ko01100,ko01110	MEIAA	1.08416	up	Methyl indole-3-acetate	--	--	0.919906	3.67104e-09	3
Cs_ont_3g007550	-1.31074	down	--	--	MEIAA	1.08416	up	Methyl indole-3-acetate	--	--	-0.802341	1.2115e-05	1
Cs_ont_3g008460	1.22105	up	--	--	MEIAA	1.08416	up	Methyl indole-3-acetate	--	--	0.821589	4.9602e-06	3
Cs_ont_3g009730	1.26617	up	K06199	--	MEIAA	1.08416	up	Methyl indole-3-acetate	--	--	0.854941	7.9687e-07	3
Cs_ont_3g009860	-1.11278	down	K00889	ko00562,ko01100,ko04070,ko04144	MEIAA	1.08416	up	Methyl indole-3-acetate	--	--	-0.800598	1.30726e-05	1
Cs_ont_3g010310	1.34397	up	--	--	MEIAA	1.08416	up	Methyl indole-3-acetate	--	--	0.807213	9.75441e-06	3
Cs_ont_3g010450	1.05835	up	K17469	--	MEIAA	1.08416	up	Methyl indole-3-acetate	--	--	0.862976	4.79234e-07	3
Cs_ont_3g010550	1.09097	up	K03283	ko03040,ko04141,ko04144	MEIAA	1.08416	up	Methyl indole-3-acetate	--	--	0.823363	4.54429e-06	3
Cs_ont_3g011940	1.38595	up	K09264	--	MEIAA	1.08416	up	Methyl indole-3-acetate	--	--	0.809968	8.60645e-06	3
Cs_ont_3g012440	2.19893	up	--	--	MEIAA	1.08416	up	Methyl indole-3-acetate	--	--	0.823841	4.43749e-06	3
Cs_ont_3g018030	1.6045	up	K13436	ko04626	MEIAA	1.08416	up	Methyl indole-3-acetate	--	--	0.802618	1.19686e-05	3
Cs_ont_3g020020	-1.17186	down	--	--	MEIAA	1.08416	up	Methyl indole-3-acetate	--	--	-0.850496	1.04233e-06	1
Cs_ont_3g021000	1.26235	up	K23136	ko00999,ko01110	MEIAA	1.08416	up	Methyl indole-3-acetate	--	--	0.883685	1.09911e-07	3
Cs_ont_3g022410	1.89515	up	K14289	ko03013	MEIAA	1.08416	up	Methyl indole-3-acetate	--	--	0.806817	9.92992e-06	3
Cs_ont_3g027990	2.00668	up	--	--	MEIAA	1.08416	up	Methyl indole-3-acetate	--	--	0.803418	1.15539e-05	3
Cs_ont_3g028110	3.40308	up	--	--	MEIAA	1.08416	up	Methyl indole-3-acetate	--	--	0.920771	3.3225e-09	3
Cs_ont_3g028820	1.30976	up	--	--	MEIAA	1.08416	up	Methyl indole-3-acetate	--	--	0.862299	5.00826e-07	3
Cs_ont_3g029490	1.33807	up	K22395	ko00940,ko01100,ko01110	MEIAA	1.08416	up	Methyl indole-3-acetate	--	--	0.920232	3.53616e-09	3
Cs_ont_3g029500	1.15926	up	K01784	ko00052,ko00520,ko01100,ko01250	MEIAA	1.08416	up	Methyl indole-3-acetate	--	--	0.906585	1.50127e-08	3
Cs_ont_3g031610	1.80012	up	K02981	ko03010	MEIAA	1.08416	up	Methyl indole-3-acetate	--	--	0.895503	4.16558e-08	3
Cs_ont_3g031920	1.24294	up	K13414	ko04016,ko04626	MEIAA	1.08416	up	Methyl indole-3-acetate	--	--	0.831741	2.96526e-06	3
Cs_ont_3g032380	1.27654	up	K14638	--	MEIAA	1.08416	up	Methyl indole-3-acetate	--	--	0.805123	1.07128e-05	3
Cs_ont_3g033190	5.42118	up	K09753	ko00940,ko01100,ko01110	MEIAA	1.08416	up	Methyl indole-3-acetate	--	--	0.805586	1.04937e-05	3
Cs_ont_4g000610	1.22803	up	--	--	MEIAA	1.08416	up	Methyl indole-3-acetate	--	--	0.824198	4.35939e-06	3
Cs_ont_4g001170	4.72658	up	K22683	--	MEIAA	1.08416	up	Methyl indole-3-acetate	--	--	0.91559	5.94108e-09	3
Cs_ont_4g002030	1.32662	up	--	--	MEIAA	1.08416	up	Methyl indole-3-acetate	--	--	0.812895	7.51757e-06	3
Cs_ont_4g002110	1.71968	up	K07964	ko00531,ko01100	MEIAA	1.08416	up	Methyl indole-3-acetate	--	--	0.848236	1.19091e-06	3
Cs_ont_4g004150	1.50485	up	K20869	--	MEIAA	1.08416	up	Methyl indole-3-acetate	--	--	0.85532	7.78518e-07	3
Cs_ont_4g006820	1.03238	up	K14494	ko04075	MEIAA	1.08416	up	Methyl indole-3-acetate	--	--	0.836551	2.29627e-06	3
Cs_ont_4g007430	1.74558	up	K12355	ko00940,ko01110	MEIAA	1.08416	up	Methyl indole-3-acetate	--	--	0.885293	9.69208e-08	3
Cs_ont_4g009400	1.1498	up	--	--	MEIAA	1.08416	up	Methyl indole-3-acetate	--	--	0.83199	2.92677e-06	3
Cs_ont_4g009670	2.04061	up	K09422	--	MEIAA	1.08416	up	Methyl indole-3-acetate	--	--	0.819644	5.45408e-06	3
Cs_ont_4g010210	3.01078	up	--	--	MEIAA	1.08416	up	Methyl indole-3-acetate	--	--	0.822234	4.80512e-06	3
Cs_ont_4g010930	1.69398	up	K13422	ko04016,ko04075	MEIAA	1.08416	up	Methyl indole-3-acetate	--	--	0.803766	1.13776e-05	3
Cs_ont_4g014460	1.34095	up	--	--	MEIAA	1.08416	up	Methyl indole-3-acetate	--	--	0.883769	1.09199e-07	3
Cs_ont_4g014550	2.55364	up	--	--	MEIAA	1.08416	up	Methyl indole-3-acetate	--	--	0.839365	1.96979e-06	3
Cs_ont_4g014560	2.75351	up	--	--	MEIAA	1.08416	up	Methyl indole-3-acetate	--	--	0.865981	3.92973e-07	3
Cs_ont_4g016500	1.31844	up	--	--	MEIAA	1.08416	up	Methyl indole-3-acetate	--	--	0.825233	4.13923e-06	3
Cs_ont_4g019070	1.50516	up	K09422	--	MEIAA	1.08416	up	Methyl indole-3-acetate	--	--	0.838497	2.06587e-06	3
Cs_ont_4g020230	3.16886	up	K05666	ko02010	MEIAA	1.08416	up	Methyl indole-3-acetate	--	--	0.803955	1.12829e-05	3
Cs_ont_4g020570	1.51339	up	K08065	--	MEIAA	1.08416	up	Methyl indole-3-acetate	--	--	0.825104	4.1661e-06	3
Cs_ont_4g022740	1.06634	up	K01051	ko00040,ko01100	MEIAA	1.08416	up	Methyl indole-3-acetate	--	--	0.819985	5.36442e-06	3
Cs_ont_4g023360	1.74603	up	K18787	--	MEIAA	1.08416	up	Methyl indole-3-acetate	--	--	0.898172	3.29283e-08	3
Cs_ont_4g023900	1.07456	up	K13430	ko04626	MEIAA	1.08416	up	Methyl indole-3-acetate	--	--	0.855343	7.77444e-07	3
Cs_ont_4g024880	1.37065	up	--	--	MEIAA	1.08416	up	Methyl indole-3-acetate	--	--	0.902544	2.20876e-08	3
Cs_ont_4g025500	1.102	up	--	--	MEIAA	1.08416	up	Methyl indole-3-acetate	--	--	0.855304	7.79302e-07	3
Cs_ont_4g026240	1.60762	up	--	--	MEIAA	1.08416	up	Methyl indole-3-acetate	--	--	0.860262	5.71031e-07	3
Cs_ont_4g026910	2.54291	up	--	--	MEIAA	1.08416	up	Methyl indole-3-acetate	--	--	0.809938	8.61815e-06	3
Cs_ont_4g028580	1.74828	up	--	--	MEIAA	1.08416	up	Methyl indole-3-acetate	--	--	0.809831	8.66058e-06	3
Cs_ont_5g001710	-1.06451	down	K10870	ko03440	MEIAA	1.08416	up	Methyl indole-3-acetate	--	--	-0.892381	5.44104e-08	1
Cs_ont_5g003140	1.14171	up	K13422	ko04016,ko04075	MEIAA	1.08416	up	Methyl indole-3-acetate	--	--	0.826493	3.8845e-06	3
Cs_ont_5g004050	1.07518	up	K17943	--	MEIAA	1.08416	up	Methyl indole-3-acetate	--	--	0.810232	8.50295e-06	3
Cs_ont_5g004250	1.04692	up	K14506	ko04075	MEIAA	1.08416	up	Methyl indole-3-acetate	--	--	0.841545	1.74555e-06	3
Cs_ont_5g004300	1.12297	up	K08237	--	MEIAA	1.08416	up	Methyl indole-3-acetate	--	--	0.863922	4.50446e-07	3
Cs_ont_5g004680	1.37751	up	--	--	MEIAA	1.08416	up	Methyl indole-3-acetate	--	--	0.847616	1.23483e-06	3
Cs_ont_5g006200	1.22795	up	--	--	MEIAA	1.08416	up	Methyl indole-3-acetate	--	--	0.828597	3.48966e-06	3
Cs_ont_5g006350	1.1156	up	K02977	ko03010,ko04120	MEIAA	1.08416	up	Methyl indole-3-acetate	--	--	0.801149	1.27631e-05	3
Cs_ont_5g009070	2.07533	up	K11816	ko00380,ko01100	MEIAA	1.08416	up	Methyl indole-3-acetate	--	--	0.812876	7.52447e-06	3
Cs_ont_5g011140	1.27653	up	K12183	ko03250,ko04144	MEIAA	1.08416	up	Methyl indole-3-acetate	--	--	0.830188	3.21493e-06	3
Cs_ont_5g011870	1.58771	up	K13433	ko04626	MEIAA	1.08416	up	Methyl indole-3-acetate	--	--	0.813042	7.46634e-06	3
Cs_ont_5g011900	2.74418	up	K14516	ko04016,ko04075	MEIAA	1.08416	up	Methyl indole-3-acetate	--	--	0.845158	1.42307e-06	3
Cs_ont_5g013110	1.02954	up	K16189	ko04075	MEIAA	1.08416	up	Methyl indole-3-acetate	--	--	0.832174	2.89864e-06	3
Cs_ont_5g014100	2.04386	up	K09422	--	MEIAA	1.08416	up	Methyl indole-3-acetate	--	--	0.854665	8.10479e-07	3
Cs_ont_5g016160	1.82734	up	--	--	MEIAA	1.08416	up	Methyl indole-3-acetate	--	--	0.804677	1.09273e-05	3
Cs_ont_5g017810	1.21183	up	K22419	--	MEIAA	1.08416	up	Methyl indole-3-acetate	--	--	0.877395	1.76706e-07	3
Cs_ont_5g018820	1.06739	up	--	--	MEIAA	1.08416	up	Methyl indole-3-acetate	--	--	0.847401	1.25032e-06	3
Cs_ont_5g019260	1.93651	up	K15803	ko00909	MEIAA	1.08416	up	Methyl indole-3-acetate	--	--	0.827186	3.75035e-06	3
Cs_ont_5g021590	2.43576	up	K13691	--	MEIAA	1.08416	up	Methyl indole-3-acetate	--	--	0.83509	2.48386e-06	3
Cs_ont_5g021630	2.51663	up	K13691	--	MEIAA	1.08416	up	Methyl indole-3-acetate	--	--	0.873572	2.32919e-07	3
Cs_ont_5g021660	2.6106	up	K13691	--	MEIAA	1.08416	up	Methyl indole-3-acetate	--	--	0.849632	1.09711e-06	3
Cs_ont_5g021840	1.61254	up	K19825	--	MEIAA	1.08416	up	Methyl indole-3-acetate	--	--	0.850947	1.01472e-06	3
Cs_ont_5g021990	1.40567	up	K19825	--	MEIAA	1.08416	up	Methyl indole-3-acetate	--	--	0.923394	2.43834e-09	3
Cs_ont_5g022670	3.75324	up	--	--	MEIAA	1.08416	up	Methyl indole-3-acetate	--	--	0.814502	6.97264e-06	3
Cs_ont_5g022910	1.10637	up	K13457	ko04626	MEIAA	1.08416	up	Methyl indole-3-acetate	--	--	0.809021	8.98714e-06	3
Cs_ont_5g025490	1.3477	up	K01179	ko00500,ko01100	MEIAA	1.08416	up	Methyl indole-3-acetate	--	--	0.846237	1.33751e-06	3
Cs_ont_5g026460	3.01956	up	K01381	--	MEIAA	1.08416	up	Methyl indole-3-acetate	--	--	0.862589	4.9147e-07	3
Cs_ont_5g027400	1.55747	up	K00924	--	MEIAA	1.08416	up	Methyl indole-3-acetate	--	--	0.88147	1.30306e-07	3
Cs_ont_5g027620	2.11659	up	K23050	--	MEIAA	1.08416	up	Methyl indole-3-acetate	--	--	0.873507	2.34002e-07	3
Cs_ont_5g028110	2.91448	up	--	--	MEIAA	1.08416	up	Methyl indole-3-acetate	--	--	0.898913	3.08139e-08	3
Cs_ont_5g028190	5.56154	up	--	--	MEIAA	1.08416	up	Methyl indole-3-acetate	--	--	0.845543	1.39203e-06	3
Cs_ont_5g028200	5.69303	up	--	--	MEIAA	1.08416	up	Methyl indole-3-acetate	--	--	0.846499	1.31746e-06	3
Cs_ont_5g031840	2.36776	up	K13430	ko04626	MEIAA	1.08416	up	Methyl indole-3-acetate	--	--	0.871505	2.6944e-07	3
Cs_ont_5g031860	2.13533	up	K13430	ko04626	MEIAA	1.08416	up	Methyl indole-3-acetate	--	--	0.834348	2.58406e-06	3
Cs_ont_5g031930	2.25192	up	K13430	ko04626	MEIAA	1.08416	up	Methyl indole-3-acetate	--	--	0.836932	2.24949e-06	3
Cs_ont_5g031940	2.80339	up	--	--	MEIAA	1.08416	up	Methyl indole-3-acetate	--	--	0.884623	1.02159e-07	3
Cs_ont_5g034040	1.82892	up	K15382	--	MEIAA	1.08416	up	Methyl indole-3-acetate	--	--	0.870542	2.88133e-07	3
Cs_ont_5g034190	2.17847	up	K13418	--	MEIAA	1.08416	up	Methyl indole-3-acetate	--	--	0.820398	5.25766e-06	3
Cs_ont_5g034410	2.3675	up	--	--	MEIAA	1.08416	up	Methyl indole-3-acetate	--	--	0.809667	8.72583e-06	3
Cs_ont_5g034530	3.7556	up	K12162	--	MEIAA	1.08416	up	Methyl indole-3-acetate	--	--	0.842009	1.7009e-06	3
Cs_ont_5g034550	5.50474	up	--	--	MEIAA	1.08416	up	Methyl indole-3-acetate	--	--	0.822404	4.76521e-06	3
Cs_ont_5g035320	1.35363	up	--	--	MEIAA	1.08416	up	Methyl indole-3-acetate	--	--	0.818889	5.65715e-06	3
Cs_ont_5g036440	1.06911	up	--	--	MEIAA	1.08416	up	Methyl indole-3-acetate	--	--	0.829367	3.35426e-06	3
Cs_ont_5g038280	1.46318	up	K09264	--	MEIAA	1.08416	up	Methyl indole-3-acetate	--	--	0.917307	4.92067e-09	3
Cs_ont_5g041100	2.56314	up	K14270	--	MEIAA	1.08416	up	Methyl indole-3-acetate	--	--	0.849155	1.12838e-06	3
Cs_ont_5g042000	3.16602	up	K14638	--	MEIAA	1.08416	up	Methyl indole-3-acetate	--	--	0.907795	1.33282e-08	3
Cs_ont_5g045250	-1.24695	down	K00276	ko00260,ko00350,ko00360,ko00410,ko00950,ko00960,ko01100,ko01110	MEIAA	1.08416	up	Methyl indole-3-acetate	--	--	-0.815481	6.65803e-06	1
Cs_ont_5g045630	1.43727	up	K13420	ko04016,ko04626	MEIAA	1.08416	up	Methyl indole-3-acetate	--	--	0.85057	1.03776e-06	3
Cs_ont_5g046080	1.83838	up	K19040	--	MEIAA	1.08416	up	Methyl indole-3-acetate	--	--	0.800174	1.33157e-05	3
Cs_ont_5g046100	2.64457	up	K00128	ko00010,ko00053,ko00071,ko00280,ko00310,ko00330,ko00340,ko00380,ko00410,ko00561,ko00620,ko00770,ko00903,ko01100,ko01110,ko01240	MEIAA	1.08416	up	Methyl indole-3-acetate	--	--	0.838591	2.05528e-06	3
Cs_ont_5g046370	1.07668	up	--	--	MEIAA	1.08416	up	Methyl indole-3-acetate	--	--	0.904437	1.8472e-08	3
Cs_ont_5g047350	2.29667	up	K13424	ko04016,ko04626	MEIAA	1.08416	up	Methyl indole-3-acetate	--	--	0.832409	2.8631e-06	3
Cs_ont_5g048550	1.48858	up	K07213	--	MEIAA	1.08416	up	Methyl indole-3-acetate	--	--	0.812128	7.79046e-06	3
Cs_ont_6g002540	1.25406	up	K14207	--	MEIAA	1.08416	up	Methyl indole-3-acetate	--	--	0.824135	4.37304e-06	3
Cs_ont_6g004430	1.05042	up	K03327	--	MEIAA	1.08416	up	Methyl indole-3-acetate	--	--	0.826126	3.95719e-06	3
Cs_ont_6g005990	1.08784	up	--	--	MEIAA	1.08416	up	Methyl indole-3-acetate	--	--	0.815838	6.54648e-06	3
Cs_ont_6g009850	1.5605	up	K05681	ko02010	MEIAA	1.08416	up	Methyl indole-3-acetate	--	--	0.911386	9.27021e-09	3
Cs_ont_6g013430	3.73658	up	--	--	MEIAA	1.08416	up	Methyl indole-3-acetate	--	--	0.872848	2.45188e-07	3
Cs_ont_6g013670	1.36909	up	K09841	ko00906,ko01100,ko01110	MEIAA	1.08416	up	Methyl indole-3-acetate	--	--	0.832476	2.85309e-06	3
Cs_ont_6g014850	1.37135	up	K23978	--	MEIAA	1.08416	up	Methyl indole-3-acetate	--	--	0.880701	1.38138e-07	3
Cs_ont_6g016790	2.48426	up	K08081	ko00960,ko01100,ko01110	MEIAA	1.08416	up	Methyl indole-3-acetate	--	--	0.850821	1.02239e-06	3
Cs_ont_6g018900	1.89522	up	K00799	ko00480,ko01100	MEIAA	1.08416	up	Methyl indole-3-acetate	--	--	0.885395	9.6143e-08	3
Cs_ont_6g019020	1.21207	up	K13430	ko04626	MEIAA	1.08416	up	Methyl indole-3-acetate	--	--	0.828017	3.59478e-06	3
Cs_ont_6g022920	1.62644	up	K02981	ko03010	MEIAA	1.08416	up	Methyl indole-3-acetate	--	--	0.87925	1.54041e-07	3
Cs_ont_6g024040	-1.69408	down	--	--	MEIAA	1.08416	up	Methyl indole-3-acetate	--	--	-0.835212	2.46765e-06	1
Cs_ont_6g024150	3.41301	up	K22588	ko00380,ko01100,ko01110	MEIAA	1.08416	up	Methyl indole-3-acetate	--	--	0.880576	1.39442e-07	3
Cs_ont_6g024210	1.55495	up	--	--	MEIAA	1.08416	up	Methyl indole-3-acetate	--	--	0.864748	4.26547e-07	3
Cs_ont_6g025920	-1.06687	down	K05681	ko02010	MEIAA	1.08416	up	Methyl indole-3-acetate	--	--	-0.800862	1.29233e-05	1
Cs_ont_7g000380	2.33296	up	--	--	MEIAA	1.08416	up	Methyl indole-3-acetate	--	--	0.813813	7.20194e-06	3
Cs_ont_7g004350	-1.11785	down	K14491	ko04075	MEIAA	1.08416	up	Methyl indole-3-acetate	--	--	-0.815171	6.75629e-06	1
Cs_ont_7g006530	2.92589	up	K13420	ko04016,ko04626	MEIAA	1.08416	up	Methyl indole-3-acetate	--	--	0.870769	2.83632e-07	3
Cs_ont_7g006850	-1.10044	down	K10396	ko04144	MEIAA	1.08416	up	Methyl indole-3-acetate	--	--	-0.804108	1.12068e-05	1
Cs_ont_7g007390	-1.10191	down	--	--	MEIAA	1.08416	up	Methyl indole-3-acetate	--	--	-0.825347	4.11561e-06	1
Cs_ont_7g007680	2.35384	up	K01285	--	MEIAA	1.08416	up	Methyl indole-3-acetate	--	--	0.845981	1.3574e-06	3
Cs_ont_7g009580	1.06332	up	K05278	ko00941,ko01100,ko01110	MEIAA	1.08416	up	Methyl indole-3-acetate	--	--	0.848782	1.15339e-06	3
Cs_ont_7g012170	1.19948	up	--	--	MEIAA	1.08416	up	Methyl indole-3-acetate	--	--	0.863763	4.55166e-07	3
Cs_ont_7g012230	2.0257	up	K21804	--	MEIAA	1.08416	up	Methyl indole-3-acetate	--	--	0.855116	7.88378e-07	3
Cs_ont_7g014640	1.02496	up	K00799	ko00480,ko01100	MEIAA	1.08416	up	Methyl indole-3-acetate	--	--	0.837421	2.19055e-06	3
Cs_ont_7g016290	2.68733	up	K03327	--	MEIAA	1.08416	up	Methyl indole-3-acetate	--	--	0.800245	1.32749e-05	3
Cs_ont_7g016340	3.05683	up	K03327	--	MEIAA	1.08416	up	Methyl indole-3-acetate	--	--	0.851831	9.62477e-07	3
Cs_ont_7g016350	1.25931	up	K03327	--	MEIAA	1.08416	up	Methyl indole-3-acetate	--	--	0.825534	4.07711e-06	3
Cs_ont_7g016860	3.198	up	K01381	--	MEIAA	1.08416	up	Methyl indole-3-acetate	--	--	0.873697	2.30858e-07	3
Cs_ont_7g017480	1.4685	up	K00121	ko00010,ko00071,ko00350,ko00620,ko01100,ko01110,ko01200	MEIAA	1.08416	up	Methyl indole-3-acetate	--	--	0.872573	2.49985e-07	3
Cs_ont_7g017520	1.50064	up	K00121	ko00010,ko00071,ko00350,ko00620,ko01100,ko01110,ko01200	MEIAA	1.08416	up	Methyl indole-3-acetate	--	--	0.840157	1.88559e-06	3
Cs_ont_7g018890	1.11029	up	K15601	--	MEIAA	1.08416	up	Methyl indole-3-acetate	--	--	0.854665	8.10489e-07	3
Cs_ont_7g023490	1.62163	up	K20617	--	MEIAA	1.08416	up	Methyl indole-3-acetate	--	--	0.865315	4.10812e-07	3
Cs_ont_7g023970	-1.11251	down	K00276	ko00260,ko00350,ko00360,ko00410,ko00950,ko00960,ko01100,ko01110	MEIAA	1.08416	up	Methyl indole-3-acetate	--	--	-0.814712	6.9043e-06	1
Cs_ont_7g025980	1.56297	up	K13424	ko04016,ko04626	MEIAA	1.08416	up	Methyl indole-3-acetate	--	--	0.910397	1.02606e-08	3
Cs_ont_8g000070	3.05946	up	--	--	MEIAA	1.08416	up	Methyl indole-3-acetate	--	--	0.811968	7.84857e-06	3
Cs_ont_8g002350	1.91899	up	K14494	ko04075	MEIAA	1.08416	up	Methyl indole-3-acetate	--	--	0.84637	1.32733e-06	3
Cs_ont_8g002530	1.22572	up	K13430	ko04626	MEIAA	1.08416	up	Methyl indole-3-acetate	--	--	0.807391	9.67643e-06	3
Cs_ont_8g006870	-1.04996	down	K24917	--	MEIAA	1.08416	up	Methyl indole-3-acetate	--	--	-0.812249	7.74686e-06	1
Cs_ont_8g007040	1.62089	up	--	--	MEIAA	1.08416	up	Methyl indole-3-acetate	--	--	0.864961	4.20577e-07	3
Cs_ont_8g009400	1.35668	up	--	--	MEIAA	1.08416	up	Methyl indole-3-acetate	--	--	0.928142	1.35302e-09	3
Cs_ont_8g012720	1.32036	up	K14491	ko04075	MEIAA	1.08416	up	Methyl indole-3-acetate	--	--	0.837707	2.15685e-06	3
Cs_ont_8g014650	2.19237	up	K13466	ko04626	MEIAA	1.08416	up	Methyl indole-3-acetate	--	--	0.845575	1.38948e-06	3
Cs_ont_8g016190	1.06258	up	K24028	--	MEIAA	1.08416	up	Methyl indole-3-acetate	--	--	0.899493	2.92427e-08	3
Cs_ont_8g020950	1.85017	up	K08900	--	MEIAA	1.08416	up	Methyl indole-3-acetate	--	--	0.91006	1.06191e-08	3
Cs_ont_8g021520	2.26369	up	K13691	--	MEIAA	1.08416	up	Methyl indole-3-acetate	--	--	0.829864	3.26933e-06	3
Cs_ont_8g022080	1.18525	up	--	--	MEIAA	1.08416	up	Methyl indole-3-acetate	--	--	0.896103	3.9533e-08	3
Cs_ont_8g023350	1.01134	up	K13420	ko04016,ko04626	MEIAA	1.08416	up	Methyl indole-3-acetate	--	--	0.823164	4.58937e-06	3
Cs_ont_8g025080	1.03433	up	--	--	MEIAA	1.08416	up	Methyl indole-3-acetate	--	--	0.839438	1.96191e-06	3
Cs_ont_8g025710	1.36666	up	--	--	MEIAA	1.08416	up	Methyl indole-3-acetate	--	--	0.863128	4.74484e-07	3
Cs_ont_8g026530	1.93482	up	K16296	--	MEIAA	1.08416	up	Methyl indole-3-acetate	--	--	0.896998	3.65449e-08	3
Cs_ont_8g028710	2.34968	up	K20547	ko00520,ko01100,ko04016	MEIAA	1.08416	up	Methyl indole-3-acetate	--	--	0.883206	1.14068e-07	3
Cs_ont_8g028720	2.16121	up	K20547	ko00520,ko01100,ko04016	MEIAA	1.08416	up	Methyl indole-3-acetate	--	--	0.862962	4.79684e-07	3
Cs_ont_9g000830	1.82266	up	--	--	MEIAA	1.08416	up	Methyl indole-3-acetate	--	--	0.882233	1.22932e-07	3
Cs_ont_9g003910	1.79197	up	K14490	ko04075	MEIAA	1.08416	up	Methyl indole-3-acetate	--	--	0.832958	2.78151e-06	3
Cs_ont_9g004490	1.14742	up	K01061	ko01100	MEIAA	1.08416	up	Methyl indole-3-acetate	--	--	0.812455	7.67303e-06	3
Cs_ont_9g006240	1.38612	up	--	--	MEIAA	1.08416	up	Methyl indole-3-acetate	--	--	0.803665	1.14286e-05	3
Cs_ont_9g006530	1.52765	up	K13448	ko04626	MEIAA	1.08416	up	Methyl indole-3-acetate	--	--	0.853029	8.95424e-07	3
Cs_ont_9g007450	1.57779	up	K10999	--	MEIAA	1.08416	up	Methyl indole-3-acetate	--	--	0.907716	1.34331e-08	3
Cs_ont_9g007840	1.16961	up	K06892	ko00999,ko01110	MEIAA	1.08416	up	Methyl indole-3-acetate	--	--	0.859149	6.12924e-07	3
Cs_ont_9g008010	3.01896	up	K14516	ko04016,ko04075	MEIAA	1.08416	up	Methyl indole-3-acetate	--	--	0.861478	5.28143e-07	3
Cs_ont_9g010770	1.05843	up	K00799	ko00480,ko01100	MEIAA	1.08416	up	Methyl indole-3-acetate	--	--	0.81929	5.54845e-06	3
Cs_ont_9g010840	1.36542	up	K00799	ko00480,ko01100	MEIAA	1.08416	up	Methyl indole-3-acetate	--	--	0.870223	2.94568e-07	3
Cs_ont_9g012470	1.87372	up	--	--	MEIAA	1.08416	up	Methyl indole-3-acetate	--	--	0.827462	3.69799e-06	3
Cs_ont_9g014560	1.13698	up	K13065	ko00940,ko00941,ko00945,ko01100,ko01110	MEIAA	1.08416	up	Methyl indole-3-acetate	--	--	0.812491	7.66045e-06	3
Cs_ont_9g015050	-1.01261	down	K06677	--	MEIAA	1.08416	up	Methyl indole-3-acetate	--	--	-0.820054	5.34635e-06	1
Cs_ont_9g021850	1.97706	up	K13416	ko04016,ko04075,ko04626	MEIAA	1.08416	up	Methyl indole-3-acetate	--	--	0.817684	5.99478e-06	3
Cs_ont_9g023380	1.72758	up	K13065	ko00940,ko00941,ko00945,ko01100,ko01110	MEIAA	1.08416	up	Methyl indole-3-acetate	--	--	0.803275	1.1627e-05	3
Cs_ont_9g023400	1.85988	up	K08998	--	MEIAA	1.08416	up	Methyl indole-3-acetate	--	--	0.818622	5.73029e-06	3
Cs_ont_9g023740	3.20065	up	K01193	ko00052,ko00500,ko01100,ko01110	MEIAA	1.08416	up	Methyl indole-3-acetate	--	--	0.923999	2.26701e-09	3
Cs_ont_9g023770	-1.10915	down	K24028	--	MEIAA	1.08416	up	Methyl indole-3-acetate	--	--	-0.828237	3.55458e-06	1
Cs_ont_9g023780	-1.19148	down	K24028	--	MEIAA	1.08416	up	Methyl indole-3-acetate	--	--	-0.843873	1.53119e-06	1
Cs_ont_9g024060	-1.02733	down	K08790	--	MEIAA	1.08416	up	Methyl indole-3-acetate	--	--	-0.835881	2.38071e-06	1
Cs_ont_9g024730	1.04629	up	K14493	ko04075	MEIAA	1.08416	up	Methyl indole-3-acetate	--	--	0.864146	4.43842e-07	3
Cs_ont_9g024760	1.15793	up	K14493	ko04075	MEIAA	1.08416	up	Methyl indole-3-acetate	--	--	0.851186	1.00035e-06	3
Cs_ont_9g025310	1.49348	up	--	--	MEIAA	1.08416	up	Methyl indole-3-acetate	--	--	0.852461	9.26656e-07	3
Cs_ont_9g027190	1.92097	up	K13425	ko04016,ko04626	MEIAA	1.08416	up	Methyl indole-3-acetate	--	--	0.809109	8.9509e-06	3
novel.10	4.71446	up	K20617	--	MEIAA	1.08416	up	Methyl indole-3-acetate	--	--	0.853461	8.72275e-07	3
novel.1067	2.12668	up	K13066	ko00380,ko00940,ko01100,ko01110	MEIAA	1.08416	up	Methyl indole-3-acetate	--	--	0.807469	9.64251e-06	3
novel.1074	2.2698	up	K13418	--	MEIAA	1.08416	up	Methyl indole-3-acetate	--	--	0.855845	7.53701e-07	3
novel.1111	2.19443	up	--	--	MEIAA	1.08416	up	Methyl indole-3-acetate	--	--	0.886232	8.99849e-08	3
novel.1125	1.21676	up	--	--	MEIAA	1.08416	up	Methyl indole-3-acetate	--	--	0.900571	2.65099e-08	3
novel.1139	1.77754	up	K16282	--	MEIAA	1.08416	up	Methyl indole-3-acetate	--	--	0.879527	1.50878e-07	3
novel.1169	1.06449	up	K01183	ko00520,ko01100	MEIAA	1.08416	up	Methyl indole-3-acetate	--	--	0.902808	2.15491e-08	3
novel.1174	1.77338	up	K01183	ko00520,ko01100	MEIAA	1.08416	up	Methyl indole-3-acetate	--	--	0.888616	7.4297e-08	3
novel.1177	1.13981	up	K01183	ko00520,ko01100	MEIAA	1.08416	up	Methyl indole-3-acetate	--	--	0.869714	3.05083e-07	3
novel.1178	2.5421	up	K12162	--	MEIAA	1.08416	up	Methyl indole-3-acetate	--	--	0.831275	3.03824e-06	3
novel.1181	3.38949	up	--	--	MEIAA	1.08416	up	Methyl indole-3-acetate	--	--	0.921652	2.99821e-09	3
novel.1199	1.37634	up	K06269	ko03015	MEIAA	1.08416	up	Methyl indole-3-acetate	--	--	0.811042	8.19199e-06	3
novel.168	3.57583	up	--	--	MEIAA	1.08416	up	Methyl indole-3-acetate	--	--	0.811085	8.17576e-06	3
novel.181	1.04728	up	K13418	--	MEIAA	1.08416	up	Methyl indole-3-acetate	--	--	0.809517	8.78573e-06	3
novel.263	2.86983	up	K19861	--	MEIAA	1.08416	up	Methyl indole-3-acetate	--	--	0.814028	7.12969e-06	3
novel.277	2.89354	up	--	--	MEIAA	1.08416	up	Methyl indole-3-acetate	--	--	0.853564	8.66826e-07	3
novel.278	1.26562	up	--	--	MEIAA	1.08416	up	Methyl indole-3-acetate	--	--	0.823497	4.51413e-06	3
novel.527	3.16665	up	--	--	MEIAA	1.08416	up	Methyl indole-3-acetate	--	--	0.922488	2.71671e-09	3
novel.612	3.4534	up	K20718	ko04016	MEIAA	1.08416	up	Methyl indole-3-acetate	--	--	0.843042	1.60496e-06	3
novel.634	2.17712	up	K13430	ko04626	MEIAA	1.08416	up	Methyl indole-3-acetate	--	--	0.889589	6.86244e-08	3
novel.667	3.85333	up	--	--	MEIAA	1.08416	up	Methyl indole-3-acetate	--	--	0.841724	1.72816e-06	3
novel.780	1.12961	up	K19613	--	MEIAA	1.08416	up	Methyl indole-3-acetate	--	--	0.90285	2.14646e-08	3
novel.825	1.41168	up	K13459	ko04626	MEIAA	1.08416	up	Methyl indole-3-acetate	--	--	0.873751	2.29971e-07	3
novel.83	1.57684	up	K20617	--	MEIAA	1.08416	up	Methyl indole-3-acetate	--	--	0.870792	2.83165e-07	3
Cs_ont_1g000790	-1.10304	down	K01858	ko00562,ko01100,ko01110	Indole	1.15278	up	Indole	C00463	ko00380,ko00400,ko01100,ko01110	-0.92404	2.25579e-09	1
Cs_ont_1g003110	1.65364	up	K13065	ko00940,ko00941,ko00945,ko01100,ko01110	Indole	1.15278	up	Indole	C00463	ko00380,ko00400,ko01100,ko01110	0.912552	8.21225e-09	3
Cs_ont_1g012260	2.03683	up	K13466	ko04626	Indole	1.15278	up	Indole	C00463	ko00380,ko00400,ko01100,ko01110	0.81313	7.43571e-06	3
Cs_ont_1g012370	1.37325	up	--	--	Indole	1.15278	up	Indole	C00463	ko00380,ko00400,ko01100,ko01110	0.887422	8.18178e-08	3
Cs_ont_1g014340	2.00922	up	--	--	Indole	1.15278	up	Indole	C00463	ko00380,ko00400,ko01100,ko01110	0.94362	1.43551e-10	3
Cs_ont_1g015020	-1.75245	down	K05681	ko02010	Indole	1.15278	up	Indole	C00463	ko00380,ko00400,ko01100,ko01110	-0.849932	1.0778e-06	1
Cs_ont_1g017990	2.9033	up	K01535	ko00190,ko01100	Indole	1.15278	up	Indole	C00463	ko00380,ko00400,ko01100,ko01110	0.856349	7.30545e-07	3
Cs_ont_1g018280	2.36345	up	--	--	Indole	1.15278	up	Indole	C00463	ko00380,ko00400,ko01100,ko01110	0.830505	3.16243e-06	3
Cs_ont_1g018460	1.13569	up	--	--	Indole	1.15278	up	Indole	C00463	ko00380,ko00400,ko01100,ko01110	0.856668	7.16229e-07	3
Cs_ont_1g018510	2.37839	up	K05658	ko02010	Indole	1.15278	up	Indole	C00463	ko00380,ko00400,ko01100,ko01110	0.904001	1.92545e-08	3
Cs_ont_1g020460	1.21044	up	K13248	ko00750,ko01100,ko01240	Indole	1.15278	up	Indole	C00463	ko00380,ko00400,ko01100,ko01110	0.94001	2.55208e-10	3
Cs_ont_1g026280	1.08013	up	K14510	ko04016,ko04075	Indole	1.15278	up	Indole	C00463	ko00380,ko00400,ko01100,ko01110	0.875603	2.01368e-07	3
Cs_ont_1g026950	-1.07443	down	--	--	Indole	1.15278	up	Indole	C00463	ko00380,ko00400,ko01100,ko01110	-0.827769	3.64062e-06	1
Cs_ont_1g029150	-1.78385	down	K20547	ko00520,ko01100,ko04016	Indole	1.15278	up	Indole	C00463	ko00380,ko00400,ko01100,ko01110	-0.836601	2.29003e-06	1
Cs_ont_2g002940	1.00051	up	K24028	--	Indole	1.15278	up	Indole	C00463	ko00380,ko00400,ko01100,ko01110	0.941634	1.97921e-10	3
Cs_ont_2g005770	1.64229	up	--	--	Indole	1.15278	up	Indole	C00463	ko00380,ko00400,ko01100,ko01110	0.928929	1.22237e-09	3
Cs_ont_2g006830	1.84536	up	K03146	ko00730,ko01100,ko01240	Indole	1.15278	up	Indole	C00463	ko00380,ko00400,ko01100,ko01110	0.806549	1.00504e-05	3
Cs_ont_2g012760	-1.32362	down	K09338	--	Indole	1.15278	up	Indole	C00463	ko00380,ko00400,ko01100,ko01110	-0.829536	3.32509e-06	1
Cs_ont_2g017180	1.07315	up	K15400	ko00073	Indole	1.15278	up	Indole	C00463	ko00380,ko00400,ko01100,ko01110	0.802868	1.18377e-05	3
Cs_ont_2g025760	1.60865	up	K02978	ko03010	Indole	1.15278	up	Indole	C00463	ko00380,ko00400,ko01100,ko01110	0.932362	7.74246e-10	3
Cs_ont_2g028650	-1.10061	down	--	--	Indole	1.15278	up	Indole	C00463	ko00380,ko00400,ko01100,ko01110	-0.879208	1.54525e-07	1
Cs_ont_2g029650	1.44087	up	--	--	Indole	1.15278	up	Indole	C00463	ko00380,ko00400,ko01100,ko01110	0.81745	6.0622e-06	3
Cs_ont_3g013120	1.31247	up	K16296	--	Indole	1.15278	up	Indole	C00463	ko00380,ko00400,ko01100,ko01110	0.807404	9.671e-06	3
Cs_ont_3g013640	1.04379	up	--	--	Indole	1.15278	up	Indole	C00463	ko00380,ko00400,ko01100,ko01110	0.832519	2.8466e-06	3
Cs_ont_3g019530	1.48657	up	K14484	ko04075	Indole	1.15278	up	Indole	C00463	ko00380,ko00400,ko01100,ko01110	0.842206	1.68222e-06	3
Cs_ont_3g020020	-1.17186	down	--	--	Indole	1.15278	up	Indole	C00463	ko00380,ko00400,ko01100,ko01110	-0.816218	6.42941e-06	1
Cs_ont_3g022780	-2.37705	down	K21989	--	Indole	1.15278	up	Indole	C00463	ko00380,ko00400,ko01100,ko01110	-0.832173	2.89888e-06	1
Cs_ont_3g025510	6.72202	up	--	--	Indole	1.15278	up	Indole	C00463	ko00380,ko00400,ko01100,ko01110	0.813676	7.24839e-06	3
Cs_ont_3g032510	-1.02569	down	K13993	ko04141	Indole	1.15278	up	Indole	C00463	ko00380,ko00400,ko01100,ko01110	-0.815828	6.54958e-06	1
Cs_ont_4g001170	4.72658	up	K22683	--	Indole	1.15278	up	Indole	C00463	ko00380,ko00400,ko01100,ko01110	0.845261	1.41474e-06	3
Cs_ont_4g001210	1.35262	up	K22683	--	Indole	1.15278	up	Indole	C00463	ko00380,ko00400,ko01100,ko01110	0.843742	1.54262e-06	3
Cs_ont_4g015410	1.85118	up	--	--	Indole	1.15278	up	Indole	C00463	ko00380,ko00400,ko01100,ko01110	0.865947	3.93891e-07	3
Cs_ont_4g015420	1.07387	up	--	--	Indole	1.15278	up	Indole	C00463	ko00380,ko00400,ko01100,ko01110	0.902503	2.21714e-08	3
Cs_ont_4g024700	1.64548	up	K01853	ko00100,ko01100,ko01110	Indole	1.15278	up	Indole	C00463	ko00380,ko00400,ko01100,ko01110	0.808583	9.1679e-06	3
Cs_ont_4g028650	1.32396	up	--	--	Indole	1.15278	up	Indole	C00463	ko00380,ko00400,ko01100,ko01110	0.841858	1.71533e-06	3
Cs_ont_5g005120	1.48649	up	K13422	ko04016,ko04075	Indole	1.15278	up	Indole	C00463	ko00380,ko00400,ko01100,ko01110	0.860894	5.4837e-07	3
Cs_ont_5g011080	-1.98131	down	K17911	ko00906,ko01110	Indole	1.15278	up	Indole	C00463	ko00380,ko00400,ko01100,ko01110	-0.818127	5.86862e-06	1
Cs_ont_5g014170	1.06448	up	--	--	Indole	1.15278	up	Indole	C00463	ko00380,ko00400,ko01100,ko01110	0.925313	1.93072e-09	3
Cs_ont_5g016160	1.82734	up	--	--	Indole	1.15278	up	Indole	C00463	ko00380,ko00400,ko01100,ko01110	0.817081	6.17033e-06	3
Cs_ont_5g016430	1.79977	up	--	--	Indole	1.15278	up	Indole	C00463	ko00380,ko00400,ko01100,ko01110	0.815673	6.59769e-06	3
Cs_ont_5g020040	5.60025	up	K03145	--	Indole	1.15278	up	Indole	C00463	ko00380,ko00400,ko01100,ko01110	0.897871	3.38252e-08	3
Cs_ont_5g026990	1.42542	up	K05894	ko00592,ko01100,ko01110	Indole	1.15278	up	Indole	C00463	ko00380,ko00400,ko01100,ko01110	0.82836	3.53234e-06	3
Cs_ont_5g036890	1.09328	up	--	--	Indole	1.15278	up	Indole	C00463	ko00380,ko00400,ko01100,ko01110	0.831647	2.9798e-06	3
Cs_ont_5g038890	-1.04321	down	K11593	--	Indole	1.15278	up	Indole	C00463	ko00380,ko00400,ko01100,ko01110	-0.854649	8.11274e-07	1
Cs_ont_5g039520	1.84092	up	--	--	Indole	1.15278	up	Indole	C00463	ko00380,ko00400,ko01100,ko01110	0.848282	1.18774e-06	3
Cs_ont_5g042170	1.22777	up	K22683	--	Indole	1.15278	up	Indole	C00463	ko00380,ko00400,ko01100,ko01110	0.811192	8.1353e-06	3
Cs_ont_5g043130	2.18474	up	K20628	--	Indole	1.15278	up	Indole	C00463	ko00380,ko00400,ko01100,ko01110	0.902245	2.27116e-08	3
Cs_ont_5g043170	1.50321	up	K20628	--	Indole	1.15278	up	Indole	C00463	ko00380,ko00400,ko01100,ko01110	0.94869	5.98332e-11	3
Cs_ont_5g045980	1.27055	up	K14510	ko04016,ko04075	Indole	1.15278	up	Indole	C00463	ko00380,ko00400,ko01100,ko01110	0.916878	5.1602e-09	3
Cs_ont_5g046040	1.21042	up	--	--	Indole	1.15278	up	Indole	C00463	ko00380,ko00400,ko01100,ko01110	0.867039	3.66061e-07	3
Cs_ont_5g047550	1.37656	up	K16221	ko04712	Indole	1.15278	up	Indole	C00463	ko00380,ko00400,ko01100,ko01110	0.893763	4.83916e-08	3
Cs_ont_6g001180	1.32745	up	--	--	Indole	1.15278	up	Indole	C00463	ko00380,ko00400,ko01100,ko01110	0.858275	6.47713e-07	3
Cs_ont_6g013580	1.46002	up	--	--	Indole	1.15278	up	Indole	C00463	ko00380,ko00400,ko01100,ko01110	0.81427	7.04935e-06	3
Cs_ont_6g013870	1.36878	up	K07253	ko00350,ko00360,ko01100	Indole	1.15278	up	Indole	C00463	ko00380,ko00400,ko01100,ko01110	0.867439	3.56307e-07	3
Cs_ont_6g018900	1.89522	up	K00799	ko00480,ko01100	Indole	1.15278	up	Indole	C00463	ko00380,ko00400,ko01100,ko01110	0.838937	2.01668e-06	3
Cs_ont_6g022970	-2.37012	down	K17604	--	Indole	1.15278	up	Indole	C00463	ko00380,ko00400,ko01100,ko01110	-0.841782	1.72262e-06	1
Cs_ont_6g024040	-1.69408	down	--	--	Indole	1.15278	up	Indole	C00463	ko00380,ko00400,ko01100,ko01110	-0.821391	5.00846e-06	1
Cs_ont_6g024050	-1.50365	down	--	--	Indole	1.15278	up	Indole	C00463	ko00380,ko00400,ko01100,ko01110	-0.88731	8.256e-08	1
Cs_ont_6g024150	3.41301	up	K22588	ko00380,ko01100,ko01110	Indole	1.15278	up	Indole	C00463	ko00380,ko00400,ko01100,ko01110	0.834833	2.51811e-06	3
Cs_ont_6g024350	2.73518	up	--	--	Indole	1.15278	up	Indole	C00463	ko00380,ko00400,ko01100,ko01110	0.913599	7.35494e-09	3
Cs_ont_7g002060	5.70396	up	--	--	Indole	1.15278	up	Indole	C00463	ko00380,ko00400,ko01100,ko01110	0.918756	4.1841e-09	3
Cs_ont_7g011320	1.24706	up	--	--	Indole	1.15278	up	Indole	C00463	ko00380,ko00400,ko01100,ko01110	0.896629	3.77505e-08	3
Cs_ont_7g011570	-2.25517	down	K14638	--	Indole	1.15278	up	Indole	C00463	ko00380,ko00400,ko01100,ko01110	-0.81474	6.8951e-06	1
Cs_ont_7g020830	3.29912	up	K22312	--	Indole	1.15278	up	Indole	C00463	ko00380,ko00400,ko01100,ko01110	0.853861	8.51266e-07	3
Cs_ont_7g025420	2.75428	up	--	--	Indole	1.15278	up	Indole	C00463	ko00380,ko00400,ko01100,ko01110	0.908327	1.26414e-08	3
Cs_ont_7g028550	2.30697	up	--	--	Indole	1.15278	up	Indole	C00463	ko00380,ko00400,ko01100,ko01110	0.866872	3.702e-07	3
Cs_ont_8g006870	-1.04996	down	K24917	--	Indole	1.15278	up	Indole	C00463	ko00380,ko00400,ko01100,ko01110	-0.868524	3.31001e-07	1
Cs_ont_8g011040	1.20935	up	--	--	Indole	1.15278	up	Indole	C00463	ko00380,ko00400,ko01100,ko01110	0.842854	1.62204e-06	3
Cs_ont_8g019030	1.13426	up	--	--	Indole	1.15278	up	Indole	C00463	ko00380,ko00400,ko01100,ko01110	0.821372	5.01326e-06	3
Cs_ont_9g001080	1.50587	up	--	--	Indole	1.15278	up	Indole	C00463	ko00380,ko00400,ko01100,ko01110	0.806043	1.02811e-05	3
Cs_ont_9g001740	1.03981	up	K01913	ko00010,ko00620,ko00630,ko00650,ko01100,ko01110,ko01200	Indole	1.15278	up	Indole	C00463	ko00380,ko00400,ko01100,ko01110	0.833862	2.65174e-06	3
Cs_ont_9g008660	-1.98046	down	K08770	ko04120	Indole	1.15278	up	Indole	C00463	ko00380,ko00400,ko01100,ko01110	-0.856695	7.1502e-07	1
Cs_ont_9g012470	1.87372	up	--	--	Indole	1.15278	up	Indole	C00463	ko00380,ko00400,ko01100,ko01110	0.878918	1.57893e-07	3
Cs_ont_9g018340	1.37207	up	K19891	ko00500,ko01100	Indole	1.15278	up	Indole	C00463	ko00380,ko00400,ko01100,ko01110	0.868393	3.33963e-07	3
Cs_ont_9g018990	-1.73655	down	K14190	ko00053,ko01100,ko01110,ko01240	Indole	1.15278	up	Indole	C00463	ko00380,ko00400,ko01100,ko01110	-0.87923	1.54271e-07	1
Cs_ont_9g022100	1.07937	up	--	--	Indole	1.15278	up	Indole	C00463	ko00380,ko00400,ko01100,ko01110	0.894254	4.63988e-08	3
Cs_ont_9g022580	1.08936	up	K22395	ko00940,ko01100,ko01110	Indole	1.15278	up	Indole	C00463	ko00380,ko00400,ko01100,ko01110	0.833139	2.75514e-06	3
Cs_ont_9g025270	1.11981	up	--	--	Indole	1.15278	up	Indole	C00463	ko00380,ko00400,ko01100,ko01110	0.80057	1.30885e-05	3
Cs_ont_9g025440	1.20559	up	--	--	Indole	1.15278	up	Indole	C00463	ko00380,ko00400,ko01100,ko01110	0.814434	6.99514e-06	3
Cs_ont_9g027790	1.32266	up	K13944	--	Indole	1.15278	up	Indole	C00463	ko00380,ko00400,ko01100,ko01110	0.881409	1.3092e-07	3
novel.1045	1.29536	up	K13459	ko04626	Indole	1.15278	up	Indole	C00463	ko00380,ko00400,ko01100,ko01110	0.916438	5.41596e-09	3
novel.1046	2.43214	up	--	--	Indole	1.15278	up	Indole	C00463	ko00380,ko00400,ko01100,ko01110	0.914008	7.04267e-09	3
novel.1076	8.6575	up	--	--	Indole	1.15278	up	Indole	C00463	ko00380,ko00400,ko01100,ko01110	0.894536	4.5288e-08	3
novel.1124	1.28204	up	K09833	ko00130,ko01100,ko01110,ko01240	Indole	1.15278	up	Indole	C00463	ko00380,ko00400,ko01100,ko01110	0.842572	1.64799e-06	3
novel.1127	1.34714	up	K08592	--	Indole	1.15278	up	Indole	C00463	ko00380,ko00400,ko01100,ko01110	0.829306	3.36483e-06	3
novel.1295	3.17085	up	K05282	ko00904,ko01100,ko01110	Indole	1.15278	up	Indole	C00463	ko00380,ko00400,ko01100,ko01110	0.868585	3.29625e-07	3
novel.193	1.05239	up	K24273	--	Indole	1.15278	up	Indole	C00463	ko00380,ko00400,ko01100,ko01110	0.805709	1.04361e-05	3
novel.557	1.57651	up	--	--	Indole	1.15278	up	Indole	C00463	ko00380,ko00400,ko01100,ko01110	0.933592	6.53546e-10	3
novel.612	3.4534	up	K20718	ko04016	Indole	1.15278	up	Indole	C00463	ko00380,ko00400,ko01100,ko01110	0.837837	2.14163e-06	3
novel.698	8.94276	up	K09338	--	Indole	1.15278	up	Indole	C00463	ko00380,ko00400,ko01100,ko01110	0.926785	1.60746e-09	3
novel.846	3.01358	up	K01803	ko00010,ko00051,ko00562,ko00710,ko01100,ko01110,ko01200,ko01230	Indole	1.15278	up	Indole	C00463	ko00380,ko00400,ko01100,ko01110	0.951485	3.55319e-11	3
novel.947	1.26642	up	--	--	Indole	1.15278	up	Indole	C00463	ko00380,ko00400,ko01100,ko01110	0.883352	1.1278e-07	3
novel.992	1.2662	up	--	--	Indole	1.15278	up	Indole	C00463	ko00380,ko00400,ko01100,ko01110	0.857278	6.89512e-07	3
Cs_ont_1g001580	-1.43623	down	K18592	ko00430,ko00460,ko00480,ko00590,ko01100	GA24	1.79415	up	Gibberellin A24	C11861	ko00904,ko01100,ko01110	-0.855215	7.83582e-07	1
Cs_ont_1g002790	1.76312	up	K10999	--	GA24	1.79415	up	Gibberellin A24	C11861	ko00904,ko01100,ko01110	0.886988	8.47142e-08	3
Cs_ont_1g005240	-1.00524	down	K20667	--	GA24	1.79415	up	Gibberellin A24	C11861	ko00904,ko01100,ko01110	-0.829036	3.41181e-06	1
Cs_ont_1g008300	-1.39641	down	K15813	ko00909,ko01110	GA24	1.79415	up	Gibberellin A24	C11861	ko00904,ko01100,ko01110	-0.800173	1.33162e-05	1
Cs_ont_1g010310	2.50727	up	--	--	GA24	1.79415	up	Gibberellin A24	C11861	ko00904,ko01100,ko01110	0.834368	2.5814e-06	3
Cs_ont_1g012260	2.03683	up	K13466	ko04626	GA24	1.79415	up	Gibberellin A24	C11861	ko00904,ko01100,ko01110	0.842956	1.61268e-06	3
Cs_ont_1g014340	2.00922	up	--	--	GA24	1.79415	up	Gibberellin A24	C11861	ko00904,ko01100,ko01110	0.809274	8.88378e-06	3
Cs_ont_1g015010	-1.008	down	K05681	ko02010	GA24	1.79415	up	Gibberellin A24	C11861	ko00904,ko01100,ko01110	-0.822087	4.84024e-06	1
Cs_ont_1g015020	-1.75245	down	K05681	ko02010	GA24	1.79415	up	Gibberellin A24	C11861	ko00904,ko01100,ko01110	-0.893792	4.82726e-08	1
Cs_ont_1g015320	-3.61227	down	K13459	ko04626	GA24	1.79415	up	Gibberellin A24	C11861	ko00904,ko01100,ko01110	-0.810937	8.23171e-06	1
Cs_ont_1g018460	1.13569	up	--	--	GA24	1.79415	up	Gibberellin A24	C11861	ko00904,ko01100,ko01110	0.869975	2.99648e-07	3
Cs_ont_1g018510	2.37839	up	K05658	ko02010	GA24	1.79415	up	Gibberellin A24	C11861	ko00904,ko01100,ko01110	0.89375	4.84464e-08	3
Cs_ont_1g018740	2.30641	up	K09458	ko00061,ko00780,ko01100,ko01212,ko01240	GA24	1.79415	up	Gibberellin A24	C11861	ko00904,ko01100,ko01110	0.847677	1.23043e-06	3
Cs_ont_1g019190	1.74187	up	K20623	ko00905,ko01100,ko01110	GA24	1.79415	up	Gibberellin A24	C11861	ko00904,ko01100,ko01110	0.807393	9.67564e-06	3
Cs_ont_1g022200	-1.57442	down	--	--	GA24	1.79415	up	Gibberellin A24	C11861	ko00904,ko01100,ko01110	-0.840141	1.88727e-06	1
Cs_ont_1g024260	1.85248	up	K13260	ko00943,ko01100,ko01110	GA24	1.79415	up	Gibberellin A24	C11861	ko00904,ko01100,ko01110	0.834941	2.50367e-06	3
Cs_ont_1g024910	2.36838	up	--	--	GA24	1.79415	up	Gibberellin A24	C11861	ko00904,ko01100,ko01110	0.870845	2.82136e-07	3
Cs_ont_1g025960	2.48395	up	--	--	GA24	1.79415	up	Gibberellin A24	C11861	ko00904,ko01100,ko01110	0.916695	5.26495e-09	3
Cs_ont_1g026210	2.18675	up	K12356	ko00940,ko01110	GA24	1.79415	up	Gibberellin A24	C11861	ko00904,ko01100,ko01110	0.966703	1.05559e-12	3
Cs_ont_1g026230	2.91682	up	K12356	ko00940,ko01110	GA24	1.79415	up	Gibberellin A24	C11861	ko00904,ko01100,ko01110	0.815608	6.61819e-06	3
Cs_ont_1g026950	-1.07443	down	--	--	GA24	1.79415	up	Gibberellin A24	C11861	ko00904,ko01100,ko01110	-0.93559	4.92791e-10	1
Cs_ont_1g027100	1.17457	up	K08900	--	GA24	1.79415	up	Gibberellin A24	C11861	ko00904,ko01100,ko01110	0.911309	9.34443e-09	3
Cs_ont_1g027500	1.54012	up	--	--	GA24	1.79415	up	Gibberellin A24	C11861	ko00904,ko01100,ko01110	0.813055	7.46181e-06	3
Cs_ont_1g027690	1.3948	up	K11253	--	GA24	1.79415	up	Gibberellin A24	C11861	ko00904,ko01100,ko01110	0.946216	9.268e-11	3
Cs_ont_1g029150	-1.78385	down	K20547	ko00520,ko01100,ko04016	GA24	1.79415	up	Gibberellin A24	C11861	ko00904,ko01100,ko01110	-0.932548	7.54763e-10	1
Cs_ont_1g029310	1.3865	up	K13430	ko04626	GA24	1.79415	up	Gibberellin A24	C11861	ko00904,ko01100,ko01110	0.912751	8.04304e-09	3
Cs_ont_2g002030	-2.95949	down	K09840	ko00906,ko01100,ko01110	GA24	1.79415	up	Gibberellin A24	C11861	ko00904,ko01100,ko01110	-0.809477	8.80187e-06	1
Cs_ont_2g002940	1.00051	up	K24028	--	GA24	1.79415	up	Gibberellin A24	C11861	ko00904,ko01100,ko01110	0.820617	5.20171e-06	3
Cs_ont_2g003610	1.05471	up	K07198	--	GA24	1.79415	up	Gibberellin A24	C11861	ko00904,ko01100,ko01110	0.811358	8.07344e-06	3
Cs_ont_2g010430	2.38056	up	K01802	--	GA24	1.79415	up	Gibberellin A24	C11861	ko00904,ko01100,ko01110	0.823133	4.59636e-06	3
Cs_ont_2g011150	1.77271	up	K12129	ko04712	GA24	1.79415	up	Gibberellin A24	C11861	ko00904,ko01100,ko01110	0.83713	2.22544e-06	3
Cs_ont_2g012760	-1.32362	down	K09338	--	GA24	1.79415	up	Gibberellin A24	C11861	ko00904,ko01100,ko01110	-0.858934	6.21317e-07	1
Cs_ont_2g013140	-2.28412	down	--	--	GA24	1.79415	up	Gibberellin A24	C11861	ko00904,ko01100,ko01110	-0.848759	1.15495e-06	1
Cs_ont_2g014210	2.15547	up	K14379	ko00740,ko01100	GA24	1.79415	up	Gibberellin A24	C11861	ko00904,ko01100,ko01110	0.908401	1.25492e-08	3
Cs_ont_2g017890	2.81841	up	--	--	GA24	1.79415	up	Gibberellin A24	C11861	ko00904,ko01100,ko01110	0.812645	7.60569e-06	3
Cs_ont_2g019050	1.28757	up	--	--	GA24	1.79415	up	Gibberellin A24	C11861	ko00904,ko01100,ko01110	0.804939	1.08007e-05	3
Cs_ont_2g020680	1.60585	up	K18812	--	GA24	1.79415	up	Gibberellin A24	C11861	ko00904,ko01100,ko01110	0.804672	1.09296e-05	3
Cs_ont_2g021500	1.51711	up	K17604	--	GA24	1.79415	up	Gibberellin A24	C11861	ko00904,ko01100,ko01110	0.834351	2.58367e-06	3
Cs_ont_2g022050	1.22193	up	--	--	GA24	1.79415	up	Gibberellin A24	C11861	ko00904,ko01100,ko01110	0.875323	2.05475e-07	3
Cs_ont_2g025420	2.49747	up	--	--	GA24	1.79415	up	Gibberellin A24	C11861	ko00904,ko01100,ko01110	0.81358	7.28089e-06	3
Cs_ont_2g025760	1.60865	up	K02978	ko03010	GA24	1.79415	up	Gibberellin A24	C11861	ko00904,ko01100,ko01110	0.831614	2.98505e-06	3
Cs_ont_2g026410	-1.23573	down	K14491	ko04075	GA24	1.79415	up	Gibberellin A24	C11861	ko00904,ko01100,ko01110	-0.875869	1.97525e-07	1
Cs_ont_2g029300	1.36292	up	K14510	ko04016,ko04075	GA24	1.79415	up	Gibberellin A24	C11861	ko00904,ko01100,ko01110	0.860271	5.70701e-07	3
Cs_ont_2g029450	1.98317	up	K03549	--	GA24	1.79415	up	Gibberellin A24	C11861	ko00904,ko01100,ko01110	0.869329	3.13262e-07	3
Cs_ont_2g029650	1.44087	up	--	--	GA24	1.79415	up	Gibberellin A24	C11861	ko00904,ko01100,ko01110	0.903255	2.06615e-08	3
Cs_ont_2g030900	3.19057	up	K19861	--	GA24	1.79415	up	Gibberellin A24	C11861	ko00904,ko01100,ko01110	0.931167	9.09982e-10	3
Cs_ont_2g031120	2.68032	up	K19861	--	GA24	1.79415	up	Gibberellin A24	C11861	ko00904,ko01100,ko01110	0.810883	8.25212e-06	3
Cs_ont_2g033590	-1.08484	down	--	--	GA24	1.79415	up	Gibberellin A24	C11861	ko00904,ko01100,ko01110	-0.914951	6.36621e-09	1
Cs_ont_2g033720	1.10944	up	K00454	ko00591,ko00592,ko01100,ko01110	GA24	1.79415	up	Gibberellin A24	C11861	ko00904,ko01100,ko01110	0.860562	5.60182e-07	3
Cs_ont_2g034310	1.29664	up	K00430	ko00940,ko01100,ko01110	GA24	1.79415	up	Gibberellin A24	C11861	ko00904,ko01100,ko01110	0.88225	1.22773e-07	3
Cs_ont_2g035450	1.04284	up	--	--	GA24	1.79415	up	Gibberellin A24	C11861	ko00904,ko01100,ko01110	0.845255	1.41517e-06	3
Cs_ont_3g000190	-1.45155	down	K11420	ko00310,ko01100	GA24	1.79415	up	Gibberellin A24	C11861	ko00904,ko01100,ko01110	-0.860834	5.50471e-07	1
Cs_ont_3g001550	2.24474	up	K24997	--	GA24	1.79415	up	Gibberellin A24	C11861	ko00904,ko01100,ko01110	0.909204	1.15796e-08	3
Cs_ont_3g005080	1.58644	up	--	--	GA24	1.79415	up	Gibberellin A24	C11861	ko00904,ko01100,ko01110	0.803372	1.15773e-05	3
Cs_ont_3g005820	1.81662	up	K01593	ko00350,ko00360,ko00380,ko00950,ko00965,ko01100,ko01110	GA24	1.79415	up	Gibberellin A24	C11861	ko00904,ko01100,ko01110	0.908012	1.30443e-08	3
Cs_ont_3g008580	-2.78346	down	K00660	ko00941,ko00960,ko01100,ko01110,ko04712	GA24	1.79415	up	Gibberellin A24	C11861	ko00904,ko01100,ko01110	-0.815972	6.50498e-06	1
Cs_ont_3g009790	-1.62132	down	K23280	--	GA24	1.79415	up	Gibberellin A24	C11861	ko00904,ko01100,ko01110	-0.811842	7.89454e-06	1
Cs_ont_3g009860	-1.11278	down	K00889	ko00562,ko01100,ko04070,ko04144	GA24	1.79415	up	Gibberellin A24	C11861	ko00904,ko01100,ko01110	-0.931983	8.15227e-10	1
Cs_ont_3g010270	-1.08576	down	--	--	GA24	1.79415	up	Gibberellin A24	C11861	ko00904,ko01100,ko01110	-0.822328	4.7831e-06	1
Cs_ont_3g010450	1.05835	up	K17469	--	GA24	1.79415	up	Gibberellin A24	C11861	ko00904,ko01100,ko01110	0.916751	5.23241e-09	3
Cs_ont_3g010900	-1.00414	down	--	--	GA24	1.79415	up	Gibberellin A24	C11861	ko00904,ko01100,ko01110	-0.829958	3.2535e-06	1
Cs_ont_3g011270	1.27528	up	K00121	ko00010,ko00071,ko00350,ko00620,ko01100,ko01110,ko01200	GA24	1.79415	up	Gibberellin A24	C11861	ko00904,ko01100,ko01110	0.836269	2.33153e-06	3
Cs_ont_3g011940	1.38595	up	K09264	--	GA24	1.79415	up	Gibberellin A24	C11861	ko00904,ko01100,ko01110	0.904077	1.91157e-08	3
Cs_ont_3g013120	1.31247	up	K16296	--	GA24	1.79415	up	Gibberellin A24	C11861	ko00904,ko01100,ko01110	0.911332	9.3222e-09	3
Cs_ont_3g013190	-1.06199	down	K03937	ko00190,ko01100	GA24	1.79415	up	Gibberellin A24	C11861	ko00904,ko01100,ko01110	-0.830968	3.08726e-06	1
Cs_ont_3g017770	1.04284	up	K04565	ko04146	GA24	1.79415	up	Gibberellin A24	C11861	ko00904,ko01100,ko01110	0.838368	2.08041e-06	3
Cs_ont_3g018430	-1.01588	down	K14007	ko04141	GA24	1.79415	up	Gibberellin A24	C11861	ko00904,ko01100,ko01110	-0.826835	3.81785e-06	1
Cs_ont_3g019200	1.09038	up	K05275	ko00750,ko01100	GA24	1.79415	up	Gibberellin A24	C11861	ko00904,ko01100,ko01110	0.904851	1.77555e-08	3
Cs_ont_3g019530	1.48657	up	K14484	ko04075	GA24	1.79415	up	Gibberellin A24	C11861	ko00904,ko01100,ko01110	0.833723	2.67136e-06	3
Cs_ont_3g020020	-1.17186	down	--	--	GA24	1.79415	up	Gibberellin A24	C11861	ko00904,ko01100,ko01110	-0.945345	1.07599e-10	1
Cs_ont_3g020640	1.41282	up	--	--	GA24	1.79415	up	Gibberellin A24	C11861	ko00904,ko01100,ko01110	0.819962	5.37057e-06	3
Cs_ont_3g021000	1.26235	up	K23136	ko00999,ko01110	GA24	1.79415	up	Gibberellin A24	C11861	ko00904,ko01100,ko01110	0.821911	4.88223e-06	3
Cs_ont_3g021060	1.45733	up	K23136	ko00999,ko01110	GA24	1.79415	up	Gibberellin A24	C11861	ko00904,ko01100,ko01110	0.858468	6.39888e-07	3
Cs_ont_3g022320	1.1787	up	K01183	ko00520,ko01100	GA24	1.79415	up	Gibberellin A24	C11861	ko00904,ko01100,ko01110	0.80387	1.13257e-05	3
Cs_ont_3g022780	-2.37705	down	K21989	--	GA24	1.79415	up	Gibberellin A24	C11861	ko00904,ko01100,ko01110	-0.830205	3.21211e-06	1
Cs_ont_3g027770	1.05309	up	K21867	--	GA24	1.79415	up	Gibberellin A24	C11861	ko00904,ko01100,ko01110	0.811089	8.17399e-06	3
Cs_ont_3g027990	2.00668	up	--	--	GA24	1.79415	up	Gibberellin A24	C11861	ko00904,ko01100,ko01110	0.800365	1.32058e-05	3
Cs_ont_3g028110	3.40308	up	--	--	GA24	1.79415	up	Gibberellin A24	C11861	ko00904,ko01100,ko01110	0.858922	6.21818e-07	3
Cs_ont_3g029490	1.33807	up	K22395	ko00940,ko01100,ko01110	GA24	1.79415	up	Gibberellin A24	C11861	ko00904,ko01100,ko01110	0.924614	2.10374e-09	3
Cs_ont_3g029500	1.15926	up	K01784	ko00052,ko00520,ko01100,ko01250	GA24	1.79415	up	Gibberellin A24	C11861	ko00904,ko01100,ko01110	0.875272	2.06232e-07	3
Cs_ont_3g031410	-1.27795	down	K08247	ko00450,ko01100	GA24	1.79415	up	Gibberellin A24	C11861	ko00904,ko01100,ko01110	-0.823793	4.44811e-06	1
Cs_ont_3g031610	1.80012	up	K02981	ko03010	GA24	1.79415	up	Gibberellin A24	C11861	ko00904,ko01100,ko01110	0.952223	3.08075e-11	3
Cs_ont_3g031920	1.24294	up	K13414	ko04016,ko04626	GA24	1.79415	up	Gibberellin A24	C11861	ko00904,ko01100,ko01110	0.829081	3.40403e-06	3
Cs_ont_3g031950	1.38531	up	--	--	GA24	1.79415	up	Gibberellin A24	C11861	ko00904,ko01100,ko01110	0.8284	3.52517e-06	3
Cs_ont_3g032380	1.27654	up	K14638	--	GA24	1.79415	up	Gibberellin A24	C11861	ko00904,ko01100,ko01110	0.834306	2.58986e-06	3
Cs_ont_3g032890	1.46811	up	--	--	GA24	1.79415	up	Gibberellin A24	C11861	ko00904,ko01100,ko01110	0.861895	5.1411e-07	3
Cs_ont_3g032910	1.51445	up	--	--	GA24	1.79415	up	Gibberellin A24	C11861	ko00904,ko01100,ko01110	0.847841	1.21869e-06	3
Cs_ont_3g033170	-1.78403	down	K01800	ko00350,ko01100	GA24	1.79415	up	Gibberellin A24	C11861	ko00904,ko01100,ko01110	-0.831521	2.99958e-06	1
Cs_ont_4g000840	-1.28372	down	--	--	GA24	1.79415	up	Gibberellin A24	C11861	ko00904,ko01100,ko01110	-0.868343	3.35114e-07	1
Cs_ont_4g001080	1.25516	up	K12129	ko04712	GA24	1.79415	up	Gibberellin A24	C11861	ko00904,ko01100,ko01110	0.814615	6.93562e-06	3
Cs_ont_4g001170	4.72658	up	K22683	--	GA24	1.79415	up	Gibberellin A24	C11861	ko00904,ko01100,ko01110	0.934234	5.97454e-10	3
Cs_ont_4g002170	-1.18759	down	K00696	ko00500,ko01100,ko01110	GA24	1.79415	up	Gibberellin A24	C11861	ko00904,ko01100,ko01110	-0.837495	2.18187e-06	1
Cs_ont_4g004150	1.50485	up	K20869	--	GA24	1.79415	up	Gibberellin A24	C11861	ko00904,ko01100,ko01110	0.900664	2.62848e-08	3
Cs_ont_4g004680	1.60395	up	--	--	GA24	1.79415	up	Gibberellin A24	C11861	ko00904,ko01100,ko01110	0.806041	1.02823e-05	3
Cs_ont_4g005480	1.15872	up	K20855	--	GA24	1.79415	up	Gibberellin A24	C11861	ko00904,ko01100,ko01110	0.847848	1.21825e-06	3
Cs_ont_4g005840	1.25086	up	--	--	GA24	1.79415	up	Gibberellin A24	C11861	ko00904,ko01100,ko01110	0.831427	3.01433e-06	3
Cs_ont_4g006160	1.00967	up	--	--	GA24	1.79415	up	Gibberellin A24	C11861	ko00904,ko01100,ko01110	0.840898	1.8096e-06	3
Cs_ont_4g006820	1.03238	up	K14494	ko04075	GA24	1.79415	up	Gibberellin A24	C11861	ko00904,ko01100,ko01110	0.833979	2.63535e-06	3
Cs_ont_4g007430	1.74558	up	K12355	ko00940,ko01110	GA24	1.79415	up	Gibberellin A24	C11861	ko00904,ko01100,ko01110	0.961098	4.52788e-12	3
Cs_ont_4g010210	3.01078	up	--	--	GA24	1.79415	up	Gibberellin A24	C11861	ko00904,ko01100,ko01110	0.870115	2.9676e-07	3
Cs_ont_4g014460	1.34095	up	--	--	GA24	1.79415	up	Gibberellin A24	C11861	ko00904,ko01100,ko01110	0.833982	2.63486e-06	3
Cs_ont_4g014560	2.75351	up	--	--	GA24	1.79415	up	Gibberellin A24	C11861	ko00904,ko01100,ko01110	0.816194	6.43658e-06	3
Cs_ont_4g015530	-1.08451	down	K10357	--	GA24	1.79415	up	Gibberellin A24	C11861	ko00904,ko01100,ko01110	-0.8538	8.54429e-07	1
Cs_ont_4g016820	-1.2814	down	K13993	ko04141	GA24	1.79415	up	Gibberellin A24	C11861	ko00904,ko01100,ko01110	-0.835352	2.44928e-06	1
Cs_ont_4g020570	1.51339	up	K08065	--	GA24	1.79415	up	Gibberellin A24	C11861	ko00904,ko01100,ko01110	0.823854	4.43475e-06	3
Cs_ont_4g022220	1.82379	up	K08908	ko00196,ko01100	GA24	1.79415	up	Gibberellin A24	C11861	ko00904,ko01100,ko01110	0.821675	4.93933e-06	3
Cs_ont_4g023360	1.74603	up	K18787	--	GA24	1.79415	up	Gibberellin A24	C11861	ko00904,ko01100,ko01110	0.873312	2.3727e-07	3
Cs_ont_4g023900	1.07456	up	K13430	ko04626	GA24	1.79415	up	Gibberellin A24	C11861	ko00904,ko01100,ko01110	0.883604	1.106e-07	3
Cs_ont_4g024700	1.64548	up	K01853	ko00100,ko01100,ko01110	GA24	1.79415	up	Gibberellin A24	C11861	ko00904,ko01100,ko01110	0.800274	1.32578e-05	3
Cs_ont_4g024880	1.37065	up	--	--	GA24	1.79415	up	Gibberellin A24	C11861	ko00904,ko01100,ko01110	0.878205	1.66476e-07	3
Cs_ont_4g025500	1.102	up	--	--	GA24	1.79415	up	Gibberellin A24	C11861	ko00904,ko01100,ko01110	0.901135	2.51714e-08	3
Cs_ont_4g026240	1.60762	up	--	--	GA24	1.79415	up	Gibberellin A24	C11861	ko00904,ko01100,ko01110	0.854805	8.03578e-07	3
Cs_ont_4g028570	2.25322	up	K11982	--	GA24	1.79415	up	Gibberellin A24	C11861	ko00904,ko01100,ko01110	0.806094	1.02577e-05	3
Cs_ont_5g001710	-1.06451	down	K10870	ko03440	GA24	1.79415	up	Gibberellin A24	C11861	ko00904,ko01100,ko01110	-0.856741	7.12967e-07	1
Cs_ont_5g003140	1.14171	up	K13422	ko04016,ko04075	GA24	1.79415	up	Gibberellin A24	C11861	ko00904,ko01100,ko01110	0.817768	5.97074e-06	3
Cs_ont_5g004050	1.07518	up	K17943	--	GA24	1.79415	up	Gibberellin A24	C11861	ko00904,ko01100,ko01110	0.835625	2.41365e-06	3
Cs_ont_5g004250	1.04692	up	K14506	ko04075	GA24	1.79415	up	Gibberellin A24	C11861	ko00904,ko01100,ko01110	0.848394	1.17994e-06	3
Cs_ont_5g004300	1.12297	up	K08237	--	GA24	1.79415	up	Gibberellin A24	C11861	ko00904,ko01100,ko01110	0.845242	1.41628e-06	3
Cs_ont_5g004310	1.02505	up	K08237	--	GA24	1.79415	up	Gibberellin A24	C11861	ko00904,ko01100,ko01110	0.825454	4.09361e-06	3
Cs_ont_5g004680	1.37751	up	--	--	GA24	1.79415	up	Gibberellin A24	C11861	ko00904,ko01100,ko01110	0.864648	4.29385e-07	3
Cs_ont_5g008520	-2.04458	down	K14487	ko04075	GA24	1.79415	up	Gibberellin A24	C11861	ko00904,ko01100,ko01110	-0.820111	5.33162e-06	1
Cs_ont_5g009070	2.07533	up	K11816	ko00380,ko01100	GA24	1.79415	up	Gibberellin A24	C11861	ko00904,ko01100,ko01110	0.835702	2.40371e-06	3
Cs_ont_5g010740	-1.25804	down	K08857	--	GA24	1.79415	up	Gibberellin A24	C11861	ko00904,ko01100,ko01110	-0.846215	1.33928e-06	1
Cs_ont_5g010890	-1.14749	down	K22262	--	GA24	1.79415	up	Gibberellin A24	C11861	ko00904,ko01100,ko01110	-0.801655	1.24843e-05	1
Cs_ont_5g011080	-1.98131	down	K17911	ko00906,ko01110	GA24	1.79415	up	Gibberellin A24	C11861	ko00904,ko01100,ko01110	-0.818782	5.6864e-06	1
Cs_ont_5g011140	1.27653	up	K12183	ko03250,ko04144	GA24	1.79415	up	Gibberellin A24	C11861	ko00904,ko01100,ko01110	0.841975	1.70414e-06	3
Cs_ont_5g011900	2.74418	up	K14516	ko04016,ko04075	GA24	1.79415	up	Gibberellin A24	C11861	ko00904,ko01100,ko01110	0.917811	4.65247e-09	3
Cs_ont_5g012790	-1.21849	down	K05666	ko02010	GA24	1.79415	up	Gibberellin A24	C11861	ko00904,ko01100,ko01110	-0.88798	7.82213e-08	1
Cs_ont_5g013110	1.02954	up	K16189	ko04075	GA24	1.79415	up	Gibberellin A24	C11861	ko00904,ko01100,ko01110	0.832052	2.91733e-06	3
Cs_ont_5g014170	1.06448	up	--	--	GA24	1.79415	up	Gibberellin A24	C11861	ko00904,ko01100,ko01110	0.822862	4.65858e-06	3
Cs_ont_5g016160	1.82734	up	--	--	GA24	1.79415	up	Gibberellin A24	C11861	ko00904,ko01100,ko01110	0.934647	5.63624e-10	3
Cs_ont_5g016430	1.79977	up	--	--	GA24	1.79415	up	Gibberellin A24	C11861	ko00904,ko01100,ko01110	0.874535	2.17454e-07	3
Cs_ont_5g017810	1.21183	up	K22419	--	GA24	1.79415	up	Gibberellin A24	C11861	ko00904,ko01100,ko01110	0.881959	1.25534e-07	3
Cs_ont_5g018270	-1.69849	down	K13420	ko04016,ko04626	GA24	1.79415	up	Gibberellin A24	C11861	ko00904,ko01100,ko01110	-0.821908	4.88292e-06	1
Cs_ont_5g018280	-1.26137	down	K13420	ko04016,ko04626	GA24	1.79415	up	Gibberellin A24	C11861	ko00904,ko01100,ko01110	-0.808828	9.06634e-06	1
Cs_ont_5g019260	1.93651	up	K15803	ko00909	GA24	1.79415	up	Gibberellin A24	C11861	ko00904,ko01100,ko01110	0.886878	8.54644e-08	3
Cs_ont_5g021590	2.43576	up	K13691	--	GA24	1.79415	up	Gibberellin A24	C11861	ko00904,ko01100,ko01110	0.871602	2.67635e-07	3
Cs_ont_5g021630	2.51663	up	K13691	--	GA24	1.79415	up	Gibberellin A24	C11861	ko00904,ko01100,ko01110	0.871802	2.63917e-07	3
Cs_ont_5g021660	2.6106	up	K13691	--	GA24	1.79415	up	Gibberellin A24	C11861	ko00904,ko01100,ko01110	0.861474	5.2829e-07	3
Cs_ont_5g021840	1.61254	up	K19825	--	GA24	1.79415	up	Gibberellin A24	C11861	ko00904,ko01100,ko01110	0.862888	4.81976e-07	3
Cs_ont_5g021990	1.40567	up	K19825	--	GA24	1.79415	up	Gibberellin A24	C11861	ko00904,ko01100,ko01110	0.896037	3.97614e-08	3
Cs_ont_5g025490	1.3477	up	K01179	ko00500,ko01100	GA24	1.79415	up	Gibberellin A24	C11861	ko00904,ko01100,ko01110	0.896908	3.68379e-08	3
Cs_ont_5g026460	3.01956	up	K01381	--	GA24	1.79415	up	Gibberellin A24	C11861	ko00904,ko01100,ko01110	0.827217	3.74441e-06	3
Cs_ont_5g027400	1.55747	up	K00924	--	GA24	1.79415	up	Gibberellin A24	C11861	ko00904,ko01100,ko01110	0.879273	1.53778e-07	3
Cs_ont_5g027620	2.11659	up	K23050	--	GA24	1.79415	up	Gibberellin A24	C11861	ko00904,ko01100,ko01110	0.828535	3.50084e-06	3
Cs_ont_5g028110	2.91448	up	--	--	GA24	1.79415	up	Gibberellin A24	C11861	ko00904,ko01100,ko01110	0.834652	2.54254e-06	3
Cs_ont_5g030500	1.22932	up	K00924	--	GA24	1.79415	up	Gibberellin A24	C11861	ko00904,ko01100,ko01110	0.816244	6.42133e-06	3
Cs_ont_5g031840	2.36776	up	K13430	ko04626	GA24	1.79415	up	Gibberellin A24	C11861	ko00904,ko01100,ko01110	0.831552	2.9947e-06	3
Cs_ont_5g031860	2.13533	up	K13430	ko04626	GA24	1.79415	up	Gibberellin A24	C11861	ko00904,ko01100,ko01110	0.813404	7.34109e-06	3
Cs_ont_5g032610	1.37059	up	K03541	ko00195,ko01100	GA24	1.79415	up	Gibberellin A24	C11861	ko00904,ko01100,ko01110	0.821278	5.03641e-06	3
Cs_ont_5g034040	1.82892	up	K15382	--	GA24	1.79415	up	Gibberellin A24	C11861	ko00904,ko01100,ko01110	0.939772	2.64767e-10	3
Cs_ont_5g034530	3.7556	up	K12162	--	GA24	1.79415	up	Gibberellin A24	C11861	ko00904,ko01100,ko01110	0.800338	1.32214e-05	3
Cs_ont_5g034550	5.50474	up	--	--	GA24	1.79415	up	Gibberellin A24	C11861	ko00904,ko01100,ko01110	0.801331	1.26623e-05	3
Cs_ont_5g035320	1.35363	up	--	--	GA24	1.79415	up	Gibberellin A24	C11861	ko00904,ko01100,ko01110	0.803088	1.17235e-05	3
Cs_ont_5g036430	-1.23276	down	K16276	--	GA24	1.79415	up	Gibberellin A24	C11861	ko00904,ko01100,ko01110	-0.802387	1.20902e-05	1
Cs_ont_5g036440	1.06911	up	--	--	GA24	1.79415	up	Gibberellin A24	C11861	ko00904,ko01100,ko01110	0.80899	8.99959e-06	3
Cs_ont_5g038280	1.46318	up	K09264	--	GA24	1.79415	up	Gibberellin A24	C11861	ko00904,ko01100,ko01110	0.929663	1.11079e-09	3
Cs_ont_5g041100	2.56314	up	K14270	--	GA24	1.79415	up	Gibberellin A24	C11861	ko00904,ko01100,ko01110	0.83924	1.98335e-06	3
Cs_ont_5g042000	3.16602	up	K14638	--	GA24	1.79415	up	Gibberellin A24	C11861	ko00904,ko01100,ko01110	0.820632	5.19794e-06	3
Cs_ont_5g042720	2.40087	up	--	--	GA24	1.79415	up	Gibberellin A24	C11861	ko00904,ko01100,ko01110	0.807704	9.54049e-06	3
Cs_ont_5g043130	2.18474	up	K20628	--	GA24	1.79415	up	Gibberellin A24	C11861	ko00904,ko01100,ko01110	0.860409	5.65694e-07	3
Cs_ont_5g043170	1.50321	up	K20628	--	GA24	1.79415	up	Gibberellin A24	C11861	ko00904,ko01100,ko01110	0.861221	5.3695e-07	3
Cs_ont_5g045250	-1.24695	down	K00276	ko00260,ko00350,ko00360,ko00410,ko00950,ko00960,ko01100,ko01110	GA24	1.79415	up	Gibberellin A24	C11861	ko00904,ko01100,ko01110	-0.810538	8.38419e-06	1
Cs_ont_5g045450	-2.80432	down	K06617	ko00052,ko01100	GA24	1.79415	up	Gibberellin A24	C11861	ko00904,ko01100,ko01110	-0.851391	9.88175e-07	1
Cs_ont_5g045630	1.43727	up	K13420	ko04016,ko04626	GA24	1.79415	up	Gibberellin A24	C11861	ko00904,ko01100,ko01110	0.817023	6.18741e-06	3
Cs_ont_5g046100	2.64457	up	K00128	ko00010,ko00053,ko00071,ko00280,ko00310,ko00330,ko00340,ko00380,ko00410,ko00561,ko00620,ko00770,ko00903,ko01100,ko01110,ko01240	GA24	1.79415	up	Gibberellin A24	C11861	ko00904,ko01100,ko01110	0.932393	7.70952e-10	3
Cs_ont_5g046270	1.27183	up	--	--	GA24	1.79415	up	Gibberellin A24	C11861	ko00904,ko01100,ko01110	0.82753	3.68528e-06	3
Cs_ont_5g046370	1.07668	up	--	--	GA24	1.79415	up	Gibberellin A24	C11861	ko00904,ko01100,ko01110	0.884286	1.04888e-07	3
Cs_ont_5g047350	2.29667	up	K13424	ko04016,ko04626	GA24	1.79415	up	Gibberellin A24	C11861	ko00904,ko01100,ko01110	0.854782	8.04684e-07	3
Cs_ont_5g049700	1.58668	up	--	--	GA24	1.79415	up	Gibberellin A24	C11861	ko00904,ko01100,ko01110	0.80562	1.04776e-05	3
Cs_ont_5g050430	-1.54966	down	--	--	GA24	1.79415	up	Gibberellin A24	C11861	ko00904,ko01100,ko01110	-0.85387	8.50805e-07	1
Cs_ont_6g000040	2.10238	up	--	--	GA24	1.79415	up	Gibberellin A24	C11861	ko00904,ko01100,ko01110	0.802984	1.17772e-05	3
Cs_ont_6g001210	-1.25363	down	K09422	--	GA24	1.79415	up	Gibberellin A24	C11861	ko00904,ko01100,ko01110	-0.921026	3.22546e-09	1
Cs_ont_6g004100	2.14271	up	K13416	ko04016,ko04075,ko04626	GA24	1.79415	up	Gibberellin A24	C11861	ko00904,ko01100,ko01110	0.838879	2.02308e-06	3
Cs_ont_6g004430	1.05042	up	K03327	--	GA24	1.79415	up	Gibberellin A24	C11861	ko00904,ko01100,ko01110	0.839683	1.93561e-06	3
Cs_ont_6g005990	1.08784	up	--	--	GA24	1.79415	up	Gibberellin A24	C11861	ko00904,ko01100,ko01110	0.815401	6.68316e-06	3
Cs_ont_6g007460	-1.20445	down	--	--	GA24	1.79415	up	Gibberellin A24	C11861	ko00904,ko01100,ko01110	-0.807751	9.5204e-06	1
Cs_ont_6g008760	1.59298	up	--	--	GA24	1.79415	up	Gibberellin A24	C11861	ko00904,ko01100,ko01110	0.805965	1.03173e-05	3
Cs_ont_6g009850	1.5605	up	K05681	ko02010	GA24	1.79415	up	Gibberellin A24	C11861	ko00904,ko01100,ko01110	0.92304	2.54402e-09	3
Cs_ont_6g011710	-1.07509	down	K20283	--	GA24	1.79415	up	Gibberellin A24	C11861	ko00904,ko01100,ko01110	-0.816944	6.21071e-06	1
Cs_ont_6g013870	1.36878	up	K07253	ko00350,ko00360,ko01100	GA24	1.79415	up	Gibberellin A24	C11861	ko00904,ko01100,ko01110	0.854095	8.3923e-07	3
Cs_ont_6g014290	-1.21235	down	--	--	GA24	1.79415	up	Gibberellin A24	C11861	ko00904,ko01100,ko01110	-0.807306	9.71367e-06	1
Cs_ont_6g014580	-1.02094	down	--	--	GA24	1.79415	up	Gibberellin A24	C11861	ko00904,ko01100,ko01110	-0.871027	2.78573e-07	1
Cs_ont_6g016790	2.48426	up	K08081	ko00960,ko01100,ko01110	GA24	1.79415	up	Gibberellin A24	C11861	ko00904,ko01100,ko01110	0.894928	4.3782e-08	3
Cs_ont_6g016840	1.10115	up	K08081	ko00960,ko01100,ko01110	GA24	1.79415	up	Gibberellin A24	C11861	ko00904,ko01100,ko01110	0.820595	5.20751e-06	3
Cs_ont_6g017520	-1.7115	down	--	--	GA24	1.79415	up	Gibberellin A24	C11861	ko00904,ko01100,ko01110	-0.881474	1.3027e-07	1
Cs_ont_6g018900	1.89522	up	K00799	ko00480,ko01100	GA24	1.79415	up	Gibberellin A24	C11861	ko00904,ko01100,ko01110	0.948136	6.61129e-11	3
Cs_ont_6g022920	1.62644	up	K02981	ko03010	GA24	1.79415	up	Gibberellin A24	C11861	ko00904,ko01100,ko01110	0.953362	2.46026e-11	3
Cs_ont_6g022970	-2.37012	down	K17604	--	GA24	1.79415	up	Gibberellin A24	C11861	ko00904,ko01100,ko01110	-0.891485	5.86568e-08	1
Cs_ont_6g024040	-1.69408	down	--	--	GA24	1.79415	up	Gibberellin A24	C11861	ko00904,ko01100,ko01110	-0.959145	7.15575e-12	1
Cs_ont_6g024050	-1.50365	down	--	--	GA24	1.79415	up	Gibberellin A24	C11861	ko00904,ko01100,ko01110	-0.910161	1.05107e-08	1
Cs_ont_6g024150	3.41301	up	K22588	ko00380,ko01100,ko01110	GA24	1.79415	up	Gibberellin A24	C11861	ko00904,ko01100,ko01110	0.953015	2.63616e-11	3
Cs_ont_6g024210	1.55495	up	--	--	GA24	1.79415	up	Gibberellin A24	C11861	ko00904,ko01100,ko01110	0.944655	1.20891e-10	3
Cs_ont_6g024350	2.73518	up	--	--	GA24	1.79415	up	Gibberellin A24	C11861	ko00904,ko01100,ko01110	0.850679	1.03107e-06	3
Cs_ont_6g025470	1.20974	up	K09841	ko00906,ko01100,ko01110	GA24	1.79415	up	Gibberellin A24	C11861	ko00904,ko01100,ko01110	0.811005	8.20576e-06	3
Cs_ont_6g025920	-1.06687	down	K05681	ko02010	GA24	1.79415	up	Gibberellin A24	C11861	ko00904,ko01100,ko01110	-0.911821	8.86255e-09	1
Cs_ont_7g000380	2.33296	up	--	--	GA24	1.79415	up	Gibberellin A24	C11861	ko00904,ko01100,ko01110	0.805436	1.0564e-05	3
Cs_ont_7g000840	-1.34794	down	--	--	GA24	1.79415	up	Gibberellin A24	C11861	ko00904,ko01100,ko01110	-0.886524	8.79156e-08	1
Cs_ont_7g002060	5.70396	up	--	--	GA24	1.79415	up	Gibberellin A24	C11861	ko00904,ko01100,ko01110	0.843018	1.60712e-06	3
Cs_ont_7g002960	1.00772	up	K23136	ko00999,ko01110	GA24	1.79415	up	Gibberellin A24	C11861	ko00904,ko01100,ko01110	0.865889	3.95418e-07	3
Cs_ont_7g004350	-1.11785	down	K14491	ko04075	GA24	1.79415	up	Gibberellin A24	C11861	ko00904,ko01100,ko01110	-0.855711	7.59973e-07	1
Cs_ont_7g006530	2.92589	up	K13420	ko04016,ko04626	GA24	1.79415	up	Gibberellin A24	C11861	ko00904,ko01100,ko01110	0.806256	1.01835e-05	3
Cs_ont_7g006850	-1.10044	down	K10396	ko04144	GA24	1.79415	up	Gibberellin A24	C11861	ko00904,ko01100,ko01110	-0.88258	1.197e-07	1
Cs_ont_7g007390	-1.10191	down	--	--	GA24	1.79415	up	Gibberellin A24	C11861	ko00904,ko01100,ko01110	-0.935587	4.92969e-10	1
Cs_ont_7g007680	2.35384	up	K01285	--	GA24	1.79415	up	Gibberellin A24	C11861	ko00904,ko01100,ko01110	0.874568	2.16935e-07	3
Cs_ont_7g011320	1.24706	up	--	--	GA24	1.79415	up	Gibberellin A24	C11861	ko00904,ko01100,ko01110	0.806807	9.93465e-06	3
Cs_ont_7g011570	-2.25517	down	K14638	--	GA24	1.79415	up	Gibberellin A24	C11861	ko00904,ko01100,ko01110	-0.878502	1.6285e-07	1
Cs_ont_7g012170	1.19948	up	--	--	GA24	1.79415	up	Gibberellin A24	C11861	ko00904,ko01100,ko01110	0.931522	8.67659e-10	3
Cs_ont_7g012230	2.0257	up	K21804	--	GA24	1.79415	up	Gibberellin A24	C11861	ko00904,ko01100,ko01110	0.864999	4.1953e-07	3
Cs_ont_7g013360	1.93836	up	K01191	ko00511	GA24	1.79415	up	Gibberellin A24	C11861	ko00904,ko01100,ko01110	0.820856	5.14149e-06	3
Cs_ont_7g016340	3.05683	up	K03327	--	GA24	1.79415	up	Gibberellin A24	C11861	ko00904,ko01100,ko01110	0.854917	7.98069e-07	3
Cs_ont_7g016860	3.198	up	K01381	--	GA24	1.79415	up	Gibberellin A24	C11861	ko00904,ko01100,ko01110	0.815442	6.67022e-06	3
Cs_ont_7g017070	-1.54278	down	--	--	GA24	1.79415	up	Gibberellin A24	C11861	ko00904,ko01100,ko01110	-0.827842	3.62712e-06	1
Cs_ont_7g017480	1.4685	up	K00121	ko00010,ko00071,ko00350,ko00620,ko01100,ko01110,ko01200	GA24	1.79415	up	Gibberellin A24	C11861	ko00904,ko01100,ko01110	0.910983	9.66373e-09	3
Cs_ont_7g017520	1.50064	up	K00121	ko00010,ko00071,ko00350,ko00620,ko01100,ko01110,ko01200	GA24	1.79415	up	Gibberellin A24	C11861	ko00904,ko01100,ko01110	0.908803	1.20549e-08	3
Cs_ont_7g018890	1.11029	up	K15601	--	GA24	1.79415	up	Gibberellin A24	C11861	ko00904,ko01100,ko01110	0.892983	5.17098e-08	3
Cs_ont_7g022960	1.52075	up	K13065	ko00940,ko00941,ko00945,ko01100,ko01110	GA24	1.79415	up	Gibberellin A24	C11861	ko00904,ko01100,ko01110	0.838196	2.10004e-06	3
Cs_ont_7g023970	-1.11251	down	K00276	ko00260,ko00350,ko00360,ko00410,ko00950,ko00960,ko01100,ko01110	GA24	1.79415	up	Gibberellin A24	C11861	ko00904,ko01100,ko01110	-0.874321	2.20807e-07	1
Cs_ont_7g025190	1.10575	up	K14664	--	GA24	1.79415	up	Gibberellin A24	C11861	ko00904,ko01100,ko01110	0.819191	5.57511e-06	3
Cs_ont_7g025420	2.75428	up	--	--	GA24	1.79415	up	Gibberellin A24	C11861	ko00904,ko01100,ko01110	0.884876	1.00154e-07	3
Cs_ont_7g025980	1.56297	up	K13424	ko04016,ko04626	GA24	1.79415	up	Gibberellin A24	C11861	ko00904,ko01100,ko01110	0.809963	8.60828e-06	3
Cs_ont_7g027030	-1.03319	down	--	--	GA24	1.79415	up	Gibberellin A24	C11861	ko00904,ko01100,ko01110	-0.822372	4.77259e-06	1
Cs_ont_7g027240	1.03259	up	--	--	GA24	1.79415	up	Gibberellin A24	C11861	ko00904,ko01100,ko01110	0.898233	3.27517e-08	3
Cs_ont_7g027530	1.33038	up	--	--	GA24	1.79415	up	Gibberellin A24	C11861	ko00904,ko01100,ko01110	0.891168	6.02267e-08	3
Cs_ont_7g027700	1.51318	up	K16297	--	GA24	1.79415	up	Gibberellin A24	C11861	ko00904,ko01100,ko01110	0.831501	3.00272e-06	3
Cs_ont_7g029310	1.01724	up	--	--	GA24	1.79415	up	Gibberellin A24	C11861	ko00904,ko01100,ko01110	0.842185	1.68417e-06	3
Cs_ont_8g000040	-2.40721	down	K08237	--	GA24	1.79415	up	Gibberellin A24	C11861	ko00904,ko01100,ko01110	-0.826672	3.84955e-06	1
Cs_ont_8g000070	3.05946	up	--	--	GA24	1.79415	up	Gibberellin A24	C11861	ko00904,ko01100,ko01110	0.839705	1.93321e-06	3
Cs_ont_8g001850	1.64873	up	K08081	ko00960,ko01100,ko01110	GA24	1.79415	up	Gibberellin A24	C11861	ko00904,ko01100,ko01110	0.827483	3.69402e-06	3
Cs_ont_8g004490	1.97304	up	--	--	GA24	1.79415	up	Gibberellin A24	C11861	ko00904,ko01100,ko01110	0.884068	1.06685e-07	3
Cs_ont_8g006180	1.18736	up	K04565	ko04146	GA24	1.79415	up	Gibberellin A24	C11861	ko00904,ko01100,ko01110	0.832293	2.88071e-06	3
Cs_ont_8g006460	-1.33421	down	K01285	--	GA24	1.79415	up	Gibberellin A24	C11861	ko00904,ko01100,ko01110	-0.861768	5.18327e-07	1
Cs_ont_8g006870	-1.04996	down	K24917	--	GA24	1.79415	up	Gibberellin A24	C11861	ko00904,ko01100,ko01110	-0.939737	2.66166e-10	1
Cs_ont_8g007040	1.62089	up	--	--	GA24	1.79415	up	Gibberellin A24	C11861	ko00904,ko01100,ko01110	0.959377	6.78416e-12	3
Cs_ont_8g007130	1.04179	up	K22200	--	GA24	1.79415	up	Gibberellin A24	C11861	ko00904,ko01100,ko01110	0.845279	1.41327e-06	3
Cs_ont_8g009400	1.35668	up	--	--	GA24	1.79415	up	Gibberellin A24	C11861	ko00904,ko01100,ko01110	0.868081	3.41128e-07	3
Cs_ont_8g015890	2.3529	up	K23094	ko00130,ko01100,ko01110,ko01240	GA24	1.79415	up	Gibberellin A24	C11861	ko00904,ko01100,ko01110	0.824541	4.28533e-06	3
Cs_ont_8g016190	1.06258	up	K24028	--	GA24	1.79415	up	Gibberellin A24	C11861	ko00904,ko01100,ko01110	0.907092	1.42845e-08	3
Cs_ont_8g019030	1.13426	up	--	--	GA24	1.79415	up	Gibberellin A24	C11861	ko00904,ko01100,ko01110	0.80349	1.15175e-05	3
Cs_ont_8g019110	1.02236	up	K09866	--	GA24	1.79415	up	Gibberellin A24	C11861	ko00904,ko01100,ko01110	0.813711	7.23637e-06	3
Cs_ont_8g020950	1.85017	up	K08900	--	GA24	1.79415	up	Gibberellin A24	C11861	ko00904,ko01100,ko01110	0.811987	7.84155e-06	3
Cs_ont_8g022080	1.18525	up	--	--	GA24	1.79415	up	Gibberellin A24	C11861	ko00904,ko01100,ko01110	0.846731	1.2999e-06	3
Cs_ont_8g022960	1.10798	up	--	--	GA24	1.79415	up	Gibberellin A24	C11861	ko00904,ko01100,ko01110	0.833522	2.69992e-06	3
Cs_ont_8g023130	2.05812	up	--	--	GA24	1.79415	up	Gibberellin A24	C11861	ko00904,ko01100,ko01110	0.857985	6.59612e-07	3
Cs_ont_8g023350	1.01134	up	K13420	ko04016,ko04626	GA24	1.79415	up	Gibberellin A24	C11861	ko00904,ko01100,ko01110	0.82912	3.39713e-06	3
Cs_ont_8g023390	-1.85659	down	--	--	GA24	1.79415	up	Gibberellin A24	C11861	ko00904,ko01100,ko01110	-0.881842	1.26661e-07	1
Cs_ont_8g025080	1.03433	up	--	--	GA24	1.79415	up	Gibberellin A24	C11861	ko00904,ko01100,ko01110	0.844057	1.51528e-06	3
Cs_ont_8g025710	1.36666	up	--	--	GA24	1.79415	up	Gibberellin A24	C11861	ko00904,ko01100,ko01110	0.832397	2.86499e-06	3
Cs_ont_8g026530	1.93482	up	K16296	--	GA24	1.79415	up	Gibberellin A24	C11861	ko00904,ko01100,ko01110	0.858769	6.27854e-07	3
Cs_ont_8g027680	-2.85908	down	--	--	GA24	1.79415	up	Gibberellin A24	C11861	ko00904,ko01100,ko01110	-0.883471	1.11751e-07	1
Cs_ont_8g028710	2.34968	up	K20547	ko00520,ko01100,ko04016	GA24	1.79415	up	Gibberellin A24	C11861	ko00904,ko01100,ko01110	0.937339	3.81978e-10	3
Cs_ont_8g028720	2.16121	up	K20547	ko00520,ko01100,ko04016	GA24	1.79415	up	Gibberellin A24	C11861	ko00904,ko01100,ko01110	0.937293	3.84582e-10	3
Cs_ont_8g028730	1.3274	up	K20547	ko00520,ko01100,ko04016	GA24	1.79415	up	Gibberellin A24	C11861	ko00904,ko01100,ko01110	0.823185	4.58461e-06	3
Cs_ont_9g000830	1.82266	up	--	--	GA24	1.79415	up	Gibberellin A24	C11861	ko00904,ko01100,ko01110	0.886989	8.47085e-08	3
Cs_ont_9g002240	1.09721	up	--	--	GA24	1.79415	up	Gibberellin A24	C11861	ko00904,ko01100,ko01110	0.830662	3.13688e-06	3
Cs_ont_9g003910	1.79197	up	K14490	ko04075	GA24	1.79415	up	Gibberellin A24	C11861	ko00904,ko01100,ko01110	0.833794	2.66134e-06	3
Cs_ont_9g006240	1.38612	up	--	--	GA24	1.79415	up	Gibberellin A24	C11861	ko00904,ko01100,ko01110	0.851555	9.78532e-07	3
Cs_ont_9g007450	1.57779	up	K10999	--	GA24	1.79415	up	Gibberellin A24	C11861	ko00904,ko01100,ko01110	0.878926	1.57807e-07	3
Cs_ont_9g007840	1.16961	up	K06892	ko00999,ko01110	GA24	1.79415	up	Gibberellin A24	C11861	ko00904,ko01100,ko01110	0.933175	6.92454e-10	3
Cs_ont_9g008010	3.01896	up	K14516	ko04016,ko04075	GA24	1.79415	up	Gibberellin A24	C11861	ko00904,ko01100,ko01110	0.849164	1.12779e-06	3
Cs_ont_9g008660	-1.98046	down	K08770	ko04120	GA24	1.79415	up	Gibberellin A24	C11861	ko00904,ko01100,ko01110	-0.858368	6.43934e-07	1
Cs_ont_9g010690	-6.64417	down	K11816	ko00380,ko01100	GA24	1.79415	up	Gibberellin A24	C11861	ko00904,ko01100,ko01110	-0.817356	6.08968e-06	1
Cs_ont_9g010840	1.36542	up	K00799	ko00480,ko01100	GA24	1.79415	up	Gibberellin A24	C11861	ko00904,ko01100,ko01110	0.834879	2.51201e-06	3
Cs_ont_9g012470	1.87372	up	--	--	GA24	1.79415	up	Gibberellin A24	C11861	ko00904,ko01100,ko01110	0.955168	1.70281e-11	3
Cs_ont_9g015050	-1.01261	down	K06677	--	GA24	1.79415	up	Gibberellin A24	C11861	ko00904,ko01100,ko01110	-0.843441	1.56913e-06	1
Cs_ont_9g017690	1.5564	up	K02836	--	GA24	1.79415	up	Gibberellin A24	C11861	ko00904,ko01100,ko01110	0.809012	8.99052e-06	3
Cs_ont_9g018730	-1.00315	down	K00006	ko00564,ko01110	GA24	1.79415	up	Gibberellin A24	C11861	ko00904,ko01100,ko01110	-0.803902	1.13094e-05	1
Cs_ont_9g018990	-1.73655	down	K14190	ko00053,ko01100,ko01110,ko01240	GA24	1.79415	up	Gibberellin A24	C11861	ko00904,ko01100,ko01110	-0.857253	6.90561e-07	1
Cs_ont_9g022100	1.07937	up	--	--	GA24	1.79415	up	Gibberellin A24	C11861	ko00904,ko01100,ko01110	0.86352	4.62468e-07	3
Cs_ont_9g023380	1.72758	up	K13065	ko00940,ko00941,ko00945,ko01100,ko01110	GA24	1.79415	up	Gibberellin A24	C11861	ko00904,ko01100,ko01110	0.892714	5.29029e-08	3
Cs_ont_9g023400	1.85988	up	K08998	--	GA24	1.79415	up	Gibberellin A24	C11861	ko00904,ko01100,ko01110	0.911954	8.74096e-09	3
Cs_ont_9g023740	3.20065	up	K01193	ko00052,ko00500,ko01100,ko01110	GA24	1.79415	up	Gibberellin A24	C11861	ko00904,ko01100,ko01110	0.840291	1.87159e-06	3
Cs_ont_9g023770	-1.10915	down	K24028	--	GA24	1.79415	up	Gibberellin A24	C11861	ko00904,ko01100,ko01110	-0.904803	1.78363e-08	1
Cs_ont_9g023780	-1.19148	down	K24028	--	GA24	1.79415	up	Gibberellin A24	C11861	ko00904,ko01100,ko01110	-0.928318	1.3227e-09	1
Cs_ont_9g024060	-1.02733	down	K08790	--	GA24	1.79415	up	Gibberellin A24	C11861	ko00904,ko01100,ko01110	-0.837823	2.14321e-06	1
Cs_ont_9g024730	1.04629	up	K14493	ko04075	GA24	1.79415	up	Gibberellin A24	C11861	ko00904,ko01100,ko01110	0.834301	2.59061e-06	3
Cs_ont_9g024760	1.15793	up	K14493	ko04075	GA24	1.79415	up	Gibberellin A24	C11861	ko00904,ko01100,ko01110	0.873209	2.38996e-07	3
Cs_ont_9g025270	1.11981	up	--	--	GA24	1.79415	up	Gibberellin A24	C11861	ko00904,ko01100,ko01110	0.819951	5.37335e-06	3
Cs_ont_9g025290	1.25712	up	K23872	--	GA24	1.79415	up	Gibberellin A24	C11861	ko00904,ko01100,ko01110	0.832111	2.90833e-06	3
Cs_ont_9g025310	1.49348	up	--	--	GA24	1.79415	up	Gibberellin A24	C11861	ko00904,ko01100,ko01110	0.82038	5.26233e-06	3
Cs_ont_9g027790	1.32266	up	K13944	--	GA24	1.79415	up	Gibberellin A24	C11861	ko00904,ko01100,ko01110	0.83415	2.61153e-06	3
Cs_ont_9g027950	-2.41609	down	K09422	--	GA24	1.79415	up	Gibberellin A24	C11861	ko00904,ko01100,ko01110	-0.898028	3.33552e-08	1
Cs_ont_9g028440	-5.63077	down	K08202	--	GA24	1.79415	up	Gibberellin A24	C11861	ko00904,ko01100,ko01110	-0.835454	2.43593e-06	1
novel.10	4.71446	up	K20617	--	GA24	1.79415	up	Gibberellin A24	C11861	ko00904,ko01100,ko01110	0.807109	9.80033e-06	3
novel.1074	2.2698	up	K13418	--	GA24	1.79415	up	Gibberellin A24	C11861	ko00904,ko01100,ko01110	0.818824	5.67495e-06	3
novel.1076	8.6575	up	--	--	GA24	1.79415	up	Gibberellin A24	C11861	ko00904,ko01100,ko01110	0.826632	3.85719e-06	3
novel.1111	2.19443	up	--	--	GA24	1.79415	up	Gibberellin A24	C11861	ko00904,ko01100,ko01110	0.847951	1.21089e-06	3
novel.1125	1.21676	up	--	--	GA24	1.79415	up	Gibberellin A24	C11861	ko00904,ko01100,ko01110	0.866999	3.67037e-07	3
novel.1138	1.13406	up	--	--	GA24	1.79415	up	Gibberellin A24	C11861	ko00904,ko01100,ko01110	0.843733	1.54339e-06	3
novel.1166	1.16354	up	--	--	GA24	1.79415	up	Gibberellin A24	C11861	ko00904,ko01100,ko01110	0.851587	9.76661e-07	3
novel.1169	1.06449	up	K01183	ko00520,ko01100	GA24	1.79415	up	Gibberellin A24	C11861	ko00904,ko01100,ko01110	0.829795	3.28103e-06	3
novel.1174	1.77338	up	K01183	ko00520,ko01100	GA24	1.79415	up	Gibberellin A24	C11861	ko00904,ko01100,ko01110	0.868523	3.31029e-07	3
novel.1177	1.13981	up	K01183	ko00520,ko01100	GA24	1.79415	up	Gibberellin A24	C11861	ko00904,ko01100,ko01110	0.818679	5.71462e-06	3
novel.1181	3.38949	up	--	--	GA24	1.79415	up	Gibberellin A24	C11861	ko00904,ko01100,ko01110	0.915716	5.85998e-09	3
novel.1317	1.24618	up	K17506	--	GA24	1.79415	up	Gibberellin A24	C11861	ko00904,ko01100,ko01110	0.87669	1.86073e-07	3
novel.168	3.57583	up	--	--	GA24	1.79415	up	Gibberellin A24	C11861	ko00904,ko01100,ko01110	0.831502	3.00249e-06	3
novel.193	1.05239	up	K24273	--	GA24	1.79415	up	Gibberellin A24	C11861	ko00904,ko01100,ko01110	0.839086	2.00024e-06	3
novel.277	2.89354	up	--	--	GA24	1.79415	up	Gibberellin A24	C11861	ko00904,ko01100,ko01110	0.819089	5.60261e-06	3
novel.30	1.14919	up	K13457	ko04626	GA24	1.79415	up	Gibberellin A24	C11861	ko00904,ko01100,ko01110	0.822955	4.63698e-06	3
novel.371	-1.26709	down	K15042	ko03013	GA24	1.79415	up	Gibberellin A24	C11861	ko00904,ko01100,ko01110	-0.821531	4.97426e-06	1
novel.527	3.16665	up	--	--	GA24	1.79415	up	Gibberellin A24	C11861	ko00904,ko01100,ko01110	0.864059	4.4641e-07	3
novel.557	1.57651	up	--	--	GA24	1.79415	up	Gibberellin A24	C11861	ko00904,ko01100,ko01110	0.846298	1.33287e-06	3
novel.612	3.4534	up	K20718	ko04016	GA24	1.79415	up	Gibberellin A24	C11861	ko00904,ko01100,ko01110	0.912512	8.24665e-09	3
novel.634	2.17712	up	K13430	ko04626	GA24	1.79415	up	Gibberellin A24	C11861	ko00904,ko01100,ko01110	0.81892	5.64871e-06	3
novel.702	-2.0319	down	K09338	--	GA24	1.79415	up	Gibberellin A24	C11861	ko00904,ko01100,ko01110	-0.805798	1.03947e-05	1
novel.719	-1.51797	down	K24541	ko00380,ko01100,ko01110	GA24	1.79415	up	Gibberellin A24	C11861	ko00904,ko01100,ko01110	-0.802728	1.19105e-05	1
novel.780	1.12961	up	K19613	--	GA24	1.79415	up	Gibberellin A24	C11861	ko00904,ko01100,ko01110	0.882142	1.23795e-07	3
novel.786	1.5001	up	K19613	--	GA24	1.79415	up	Gibberellin A24	C11861	ko00904,ko01100,ko01110	0.840936	1.80581e-06	3
novel.825	1.41168	up	K13459	ko04626	GA24	1.79415	up	Gibberellin A24	C11861	ko00904,ko01100,ko01110	0.833125	2.75722e-06	3
novel.830	1.29632	up	K13459	ko04626	GA24	1.79415	up	Gibberellin A24	C11861	ko00904,ko01100,ko01110	0.823276	4.56402e-06	3
novel.911	1.35804	up	K22983	--	GA24	1.79415	up	Gibberellin A24	C11861	ko00904,ko01100,ko01110	0.856331	7.31361e-07	3
novel.947	1.26642	up	--	--	GA24	1.79415	up	Gibberellin A24	C11861	ko00904,ko01100,ko01110	0.843201	1.59057e-06	3
Cs_ont_1g002560	1.40541	up	K15402	ko00073	GA53	1.15019	up	Gibberellin A53	C06094	ko00904,ko01100,ko01110	0.820995	5.10671e-06	3
Cs_ont_1g002790	1.76312	up	K10999	--	GA53	1.15019	up	Gibberellin A53	C06094	ko00904,ko01100,ko01110	0.811137	8.15617e-06	3
Cs_ont_1g003110	1.65364	up	K13065	ko00940,ko00941,ko00945,ko01100,ko01110	GA53	1.15019	up	Gibberellin A53	C06094	ko00904,ko01100,ko01110	0.801287	1.26865e-05	3
Cs_ont_1g012260	2.03683	up	K13466	ko04626	GA53	1.15019	up	Gibberellin A53	C06094	ko00904,ko01100,ko01110	0.810852	8.26402e-06	3
Cs_ont_1g014340	2.00922	up	--	--	GA53	1.15019	up	Gibberellin A53	C06094	ko00904,ko01100,ko01110	0.832869	2.79472e-06	3
Cs_ont_1g015010	-1.008	down	K05681	ko02010	GA53	1.15019	up	Gibberellin A53	C06094	ko00904,ko01100,ko01110	-0.815005	6.80956e-06	1
Cs_ont_1g015020	-1.75245	down	K05681	ko02010	GA53	1.15019	up	Gibberellin A53	C06094	ko00904,ko01100,ko01110	-0.841892	1.71202e-06	1
Cs_ont_1g018460	1.13569	up	--	--	GA53	1.15019	up	Gibberellin A53	C06094	ko00904,ko01100,ko01110	0.831902	2.94031e-06	3
Cs_ont_1g018510	2.37839	up	K05658	ko02010	GA53	1.15019	up	Gibberellin A53	C06094	ko00904,ko01100,ko01110	0.926634	1.63828e-09	3
Cs_ont_1g020480	-1.46245	down	K03940	ko00190,ko01100	GA53	1.15019	up	Gibberellin A53	C06094	ko00904,ko01100,ko01110	-0.804568	1.09806e-05	1
Cs_ont_1g025960	2.48395	up	--	--	GA53	1.15019	up	Gibberellin A53	C06094	ko00904,ko01100,ko01110	0.839152	1.99292e-06	3
Cs_ont_1g026210	2.18675	up	K12356	ko00940,ko01110	GA53	1.15019	up	Gibberellin A53	C06094	ko00904,ko01100,ko01110	0.894077	4.71071e-08	3
Cs_ont_1g026950	-1.07443	down	--	--	GA53	1.15019	up	Gibberellin A53	C06094	ko00904,ko01100,ko01110	-0.883653	1.1018e-07	1
Cs_ont_1g027100	1.17457	up	K08900	--	GA53	1.15019	up	Gibberellin A53	C06094	ko00904,ko01100,ko01110	0.830095	3.23042e-06	3
Cs_ont_1g027690	1.3948	up	K11253	--	GA53	1.15019	up	Gibberellin A53	C06094	ko00904,ko01100,ko01110	0.802456	1.2054e-05	3
Cs_ont_1g029150	-1.78385	down	K20547	ko00520,ko01100,ko04016	GA53	1.15019	up	Gibberellin A53	C06094	ko00904,ko01100,ko01110	-0.858443	6.40897e-07	1
Cs_ont_1g029310	1.3865	up	K13430	ko04626	GA53	1.15019	up	Gibberellin A53	C06094	ko00904,ko01100,ko01110	0.804627	1.09518e-05	3
Cs_ont_2g002940	1.00051	up	K24028	--	GA53	1.15019	up	Gibberellin A53	C06094	ko00904,ko01100,ko01110	0.868557	3.30265e-07	3
Cs_ont_2g005770	1.64229	up	--	--	GA53	1.15019	up	Gibberellin A53	C06094	ko00904,ko01100,ko01110	0.806263	1.01802e-05	3
Cs_ont_2g006830	1.84536	up	K03146	ko00730,ko01100,ko01240	GA53	1.15019	up	Gibberellin A53	C06094	ko00904,ko01100,ko01110	0.846562	1.31265e-06	3
Cs_ont_2g011150	1.77271	up	K12129	ko04712	GA53	1.15019	up	Gibberellin A53	C06094	ko00904,ko01100,ko01110	0.816312	6.4005e-06	3
Cs_ont_2g014210	2.15547	up	K14379	ko00740,ko01100	GA53	1.15019	up	Gibberellin A53	C06094	ko00904,ko01100,ko01110	0.83869	2.04407e-06	3
Cs_ont_2g017180	1.07315	up	K15400	ko00073	GA53	1.15019	up	Gibberellin A53	C06094	ko00904,ko01100,ko01110	0.864444	4.35216e-07	3
Cs_ont_2g022050	1.22193	up	--	--	GA53	1.15019	up	Gibberellin A53	C06094	ko00904,ko01100,ko01110	0.884948	9.95859e-08	3
Cs_ont_2g025420	2.49747	up	--	--	GA53	1.15019	up	Gibberellin A53	C06094	ko00904,ko01100,ko01110	0.870557	2.8782e-07	3
Cs_ont_2g025760	1.60865	up	K02978	ko03010	GA53	1.15019	up	Gibberellin A53	C06094	ko00904,ko01100,ko01110	0.83582	2.38853e-06	3
Cs_ont_2g028760	2.78243	up	K16292	--	GA53	1.15019	up	Gibberellin A53	C06094	ko00904,ko01100,ko01110	0.841245	1.77506e-06	3
Cs_ont_2g029300	1.36292	up	K14510	ko04016,ko04075	GA53	1.15019	up	Gibberellin A53	C06094	ko00904,ko01100,ko01110	0.857713	6.70983e-07	3
Cs_ont_2g029450	1.98317	up	K03549	--	GA53	1.15019	up	Gibberellin A53	C06094	ko00904,ko01100,ko01110	0.894253	4.64027e-08	3
Cs_ont_2g029650	1.44087	up	--	--	GA53	1.15019	up	Gibberellin A53	C06094	ko00904,ko01100,ko01110	0.905824	1.61668e-08	3
Cs_ont_2g033590	-1.08484	down	--	--	GA53	1.15019	up	Gibberellin A53	C06094	ko00904,ko01100,ko01110	-0.862376	4.98322e-07	1
Cs_ont_3g001550	2.24474	up	K24997	--	GA53	1.15019	up	Gibberellin A53	C06094	ko00904,ko01100,ko01110	0.86654	3.78544e-07	3
Cs_ont_3g005080	1.58644	up	--	--	GA53	1.15019	up	Gibberellin A53	C06094	ko00904,ko01100,ko01110	0.802121	1.22324e-05	3
Cs_ont_3g005820	1.81662	up	K01593	ko00350,ko00360,ko00380,ko00950,ko00965,ko01100,ko01110	GA53	1.15019	up	Gibberellin A53	C06094	ko00904,ko01100,ko01110	0.817089	6.16794e-06	3
Cs_ont_3g009860	-1.11278	down	K00889	ko00562,ko01100,ko04070,ko04144	GA53	1.15019	up	Gibberellin A53	C06094	ko00904,ko01100,ko01110	-0.81686	6.23573e-06	1
Cs_ont_3g010450	1.05835	up	K17469	--	GA53	1.15019	up	Gibberellin A53	C06094	ko00904,ko01100,ko01110	0.810482	8.40579e-06	3
Cs_ont_3g011940	1.38595	up	K09264	--	GA53	1.15019	up	Gibberellin A53	C06094	ko00904,ko01100,ko01110	0.882427	1.21114e-07	3
Cs_ont_3g013120	1.31247	up	K16296	--	GA53	1.15019	up	Gibberellin A53	C06094	ko00904,ko01100,ko01110	0.862736	4.86782e-07	3
Cs_ont_3g019200	1.09038	up	K05275	ko00750,ko01100	GA53	1.15019	up	Gibberellin A53	C06094	ko00904,ko01100,ko01110	0.8531	8.91566e-07	3
Cs_ont_3g019530	1.48657	up	K14484	ko04075	GA53	1.15019	up	Gibberellin A53	C06094	ko00904,ko01100,ko01110	0.886264	8.9752e-08	3
Cs_ont_3g020020	-1.17186	down	--	--	GA53	1.15019	up	Gibberellin A53	C06094	ko00904,ko01100,ko01110	-0.889899	6.68962e-08	1
Cs_ont_3g020640	1.41282	up	--	--	GA53	1.15019	up	Gibberellin A53	C06094	ko00904,ko01100,ko01110	0.800943	1.28784e-05	3
Cs_ont_3g029490	1.33807	up	K22395	ko00940,ko01100,ko01110	GA53	1.15019	up	Gibberellin A53	C06094	ko00904,ko01100,ko01110	0.930078	1.05188e-09	3
Cs_ont_3g029500	1.15926	up	K01784	ko00052,ko00520,ko01100,ko01250	GA53	1.15019	up	Gibberellin A53	C06094	ko00904,ko01100,ko01110	0.863462	4.6425e-07	3
Cs_ont_3g031610	1.80012	up	K02981	ko03010	GA53	1.15019	up	Gibberellin A53	C06094	ko00904,ko01100,ko01110	0.91668	5.2735e-09	3
Cs_ont_3g032380	1.27654	up	K14638	--	GA53	1.15019	up	Gibberellin A53	C06094	ko00904,ko01100,ko01110	0.848973	1.14053e-06	3
Cs_ont_3g032890	1.46811	up	--	--	GA53	1.15019	up	Gibberellin A53	C06094	ko00904,ko01100,ko01110	0.858324	6.45735e-07	3
Cs_ont_3g032910	1.51445	up	--	--	GA53	1.15019	up	Gibberellin A53	C06094	ko00904,ko01100,ko01110	0.845961	1.35898e-06	3
Cs_ont_4g001170	4.72658	up	K22683	--	GA53	1.15019	up	Gibberellin A53	C06094	ko00904,ko01100,ko01110	0.925435	1.90191e-09	3
Cs_ont_4g004150	1.50485	up	K20869	--	GA53	1.15019	up	Gibberellin A53	C06094	ko00904,ko01100,ko01110	0.86984	3.0246e-07	3
Cs_ont_4g004680	1.60395	up	--	--	GA53	1.15019	up	Gibberellin A53	C06094	ko00904,ko01100,ko01110	0.854843	8.01666e-07	3
Cs_ont_4g006160	1.00967	up	--	--	GA53	1.15019	up	Gibberellin A53	C06094	ko00904,ko01100,ko01110	0.827218	3.74424e-06	3
Cs_ont_4g007430	1.74558	up	K12355	ko00940,ko01110	GA53	1.15019	up	Gibberellin A53	C06094	ko00904,ko01100,ko01110	0.891934	5.64939e-08	3
Cs_ont_4g010210	3.01078	up	--	--	GA53	1.15019	up	Gibberellin A53	C06094	ko00904,ko01100,ko01110	0.868196	3.38473e-07	3
Cs_ont_4g023900	1.07456	up	K13430	ko04626	GA53	1.15019	up	Gibberellin A53	C06094	ko00904,ko01100,ko01110	0.825569	4.06992e-06	3
Cs_ont_4g024700	1.64548	up	K01853	ko00100,ko01100,ko01110	GA53	1.15019	up	Gibberellin A53	C06094	ko00904,ko01100,ko01110	0.866381	3.82607e-07	3
Cs_ont_4g025500	1.102	up	--	--	GA53	1.15019	up	Gibberellin A53	C06094	ko00904,ko01100,ko01110	0.832011	2.92359e-06	3
Cs_ont_4g028570	2.25322	up	K11982	--	GA53	1.15019	up	Gibberellin A53	C06094	ko00904,ko01100,ko01110	0.801607	1.25103e-05	3
Cs_ont_4g028650	1.32396	up	--	--	GA53	1.15019	up	Gibberellin A53	C06094	ko00904,ko01100,ko01110	0.801605	1.25114e-05	3
Cs_ont_5g004680	1.37751	up	--	--	GA53	1.15019	up	Gibberellin A53	C06094	ko00904,ko01100,ko01110	0.8329	2.79008e-06	3
Cs_ont_5g011900	2.74418	up	K14516	ko04016,ko04075	GA53	1.15019	up	Gibberellin A53	C06094	ko00904,ko01100,ko01110	0.835615	2.41489e-06	3
Cs_ont_5g014170	1.06448	up	--	--	GA53	1.15019	up	Gibberellin A53	C06094	ko00904,ko01100,ko01110	0.908704	1.21752e-08	3
Cs_ont_5g016160	1.82734	up	--	--	GA53	1.15019	up	Gibberellin A53	C06094	ko00904,ko01100,ko01110	0.960149	5.67085e-12	3
Cs_ont_5g017810	1.21183	up	K22419	--	GA53	1.15019	up	Gibberellin A53	C06094	ko00904,ko01100,ko01110	0.853349	8.78188e-07	3
Cs_ont_5g019260	1.93651	up	K15803	ko00909	GA53	1.15019	up	Gibberellin A53	C06094	ko00904,ko01100,ko01110	0.848539	1.16995e-06	3
Cs_ont_5g021990	1.40567	up	K19825	--	GA53	1.15019	up	Gibberellin A53	C06094	ko00904,ko01100,ko01110	0.865852	3.96377e-07	3
Cs_ont_5g025490	1.3477	up	K01179	ko00500,ko01100	GA53	1.15019	up	Gibberellin A53	C06094	ko00904,ko01100,ko01110	0.852192	9.41792e-07	3
Cs_ont_5g027400	1.55747	up	K00924	--	GA53	1.15019	up	Gibberellin A53	C06094	ko00904,ko01100,ko01110	0.83477	2.52662e-06	3
Cs_ont_5g038280	1.46318	up	K09264	--	GA53	1.15019	up	Gibberellin A53	C06094	ko00904,ko01100,ko01110	0.849112	1.13125e-06	3
Cs_ont_5g041100	2.56314	up	K14270	--	GA53	1.15019	up	Gibberellin A53	C06094	ko00904,ko01100,ko01110	0.804143	1.11896e-05	3
Cs_ont_5g043130	2.18474	up	K20628	--	GA53	1.15019	up	Gibberellin A53	C06094	ko00904,ko01100,ko01110	0.909976	1.07102e-08	3
Cs_ont_5g043170	1.50321	up	K20628	--	GA53	1.15019	up	Gibberellin A53	C06094	ko00904,ko01100,ko01110	0.927802	1.41315e-09	3
Cs_ont_5g045980	1.27055	up	K14510	ko04016,ko04075	GA53	1.15019	up	Gibberellin A53	C06094	ko00904,ko01100,ko01110	0.85062	1.03469e-06	3
Cs_ont_5g046100	2.64457	up	K00128	ko00010,ko00053,ko00071,ko00280,ko00310,ko00330,ko00340,ko00380,ko00410,ko00561,ko00620,ko00770,ko00903,ko01100,ko01110,ko01240	GA53	1.15019	up	Gibberellin A53	C06094	ko00904,ko01100,ko01110	0.839931	1.90926e-06	3
Cs_ont_5g046270	1.27183	up	--	--	GA53	1.15019	up	Gibberellin A53	C06094	ko00904,ko01100,ko01110	0.807847	9.47905e-06	3
Cs_ont_5g047550	1.37656	up	K16221	ko04712	GA53	1.15019	up	Gibberellin A53	C06094	ko00904,ko01100,ko01110	0.841241	1.77539e-06	3
Cs_ont_6g001210	-1.25363	down	K09422	--	GA53	1.15019	up	Gibberellin A53	C06094	ko00904,ko01100,ko01110	-0.827886	3.61902e-06	1
Cs_ont_6g013870	1.36878	up	K07253	ko00350,ko00360,ko01100	GA53	1.15019	up	Gibberellin A53	C06094	ko00904,ko01100,ko01110	0.838492	2.06636e-06	3
Cs_ont_6g018900	1.89522	up	K00799	ko00480,ko01100	GA53	1.15019	up	Gibberellin A53	C06094	ko00904,ko01100,ko01110	0.963276	2.64123e-12	3
Cs_ont_6g022920	1.62644	up	K02981	ko03010	GA53	1.15019	up	Gibberellin A53	C06094	ko00904,ko01100,ko01110	0.860829	5.50649e-07	3
Cs_ont_6g022970	-2.37012	down	K17604	--	GA53	1.15019	up	Gibberellin A53	C06094	ko00904,ko01100,ko01110	-0.877703	1.72753e-07	1
Cs_ont_6g024040	-1.69408	down	--	--	GA53	1.15019	up	Gibberellin A53	C06094	ko00904,ko01100,ko01110	-0.893487	4.95423e-08	1
Cs_ont_6g024050	-1.50365	down	--	--	GA53	1.15019	up	Gibberellin A53	C06094	ko00904,ko01100,ko01110	-0.906036	1.58364e-08	1
Cs_ont_6g024150	3.41301	up	K22588	ko00380,ko01100,ko01110	GA53	1.15019	up	Gibberellin A53	C06094	ko00904,ko01100,ko01110	0.835844	2.38539e-06	3
Cs_ont_6g024210	1.55495	up	--	--	GA53	1.15019	up	Gibberellin A53	C06094	ko00904,ko01100,ko01110	0.896334	3.8741e-08	3
Cs_ont_6g024350	2.73518	up	--	--	GA53	1.15019	up	Gibberellin A53	C06094	ko00904,ko01100,ko01110	0.88631	8.94282e-08	3
Cs_ont_6g025920	-1.06687	down	K05681	ko02010	GA53	1.15019	up	Gibberellin A53	C06094	ko00904,ko01100,ko01110	-0.826733	3.83751e-06	1
[truncated: 12,109 more rows]

## Sheet: LM3_vs_CK3
Supplementary Table S9c. Ninequadrants of DEGs and phytohormone in CK3 vs. LM3
[truncated: 12,383 more rows]

[truncated: 1 more sheets: LM4_vs_CK3]
